# Supplementary material for: Metabolic modeling predicts specific gut bacteria as key determinants for Candida albicans colonization levels
Source: ISME J. 2020 Dec 15;15(5):1257–70. doi: 10.1038/s41396-020-00848-z (PMC8115155; doi:10.1038/s41396-020-00848-z)
Supplement: Supplementary file 2 — Supplementary Data S1 [file 41396_2020_848_MOESM2_ESM.xml]

<?xml version="1.0" encoding="UTF-8"?>
<sbml xmlns="http://www.sbml.org/sbml/level3/version1/core" xmlns:fbc="http://www.sbml.org/sbml/level3/version1/fbc/version2" metaid="meta_" sboTerm="SBO:0000624" level="3" version="1" fbc:required="false">
  <model metaid="Calb_MM_SS_2020" id="Calb_MM_SS_2020" fbc:strict="true">
    <listOfUnitDefinitions>
      <unitDefinition id="mmol_per_gDW_per_hr">
        <listOfUnits>
          <unit kind="mole" exponent="1" scale="-3" multiplier="1"/>
          <unit kind="gram" exponent="-1" scale="0" multiplier="1"/>
          <unit kind="second" exponent="-1" scale="0" multiplier="3600"/>
        </listOfUnits>
      </unitDefinition>
    </listOfUnitDefinitions>
    <listOfCompartments>
      <compartment id="cytosol" name="cytosol" constant="true"/>
    </listOfCompartments>
    <listOfSpecies>
      <species id="M_CHEBI52321" name="fecosterol ester [cytosol]" compartment="cytosol" hasOnlySubstanceUnits="false" boundaryCondition="false" constant="false" fbc:charge="0"/>
      <species id="M_CHEBI52320" name="ergosterol ester [cytosol]" compartment="cytosol" hasOnlySubstanceUnits="false" boundaryCondition="false" constant="false" fbc:charge="0"/>
      <species id="M_CHEBI52327" name="3-oxoicosanoyl-CoA [cytosol]" compartment="cytosol" hasOnlySubstanceUnits="false" boundaryCondition="false" constant="false" fbc:charge="0"/>
      <species id="M_CHEBI52326" name="3-hydroxy-C24-CoA [cytosol]" compartment="cytosol" hasOnlySubstanceUnits="false" boundaryCondition="false" constant="false" fbc:charge="0"/>
      <species id="M_CHEBI52329" name="3-keto-C24-CoA [cytosol]" compartment="cytosol" hasOnlySubstanceUnits="false" boundaryCondition="false" constant="false" fbc:charge="0"/>
      <species id="M_CHEBI52328" name="3-oxodocosanoyl-CoA [cytosol]" compartment="cytosol" hasOnlySubstanceUnits="false" boundaryCondition="false" constant="false" fbc:charge="0"/>
      <species id="M_C16578" name="Morphine-6-glucuronide [cytosol]" compartment="cytosol" hasOnlySubstanceUnits="false" boundaryCondition="false" constant="false" fbc:charge="0"/>
      <species id="M_C15204" name="3&apos;-Hydroxyflavanone [cytosol]" compartment="cytosol" hasOnlySubstanceUnits="false" boundaryCondition="false" constant="false" fbc:charge="0"/>
      <species id="M_C00437" name="N2-acetyl-L-ornithine [cytosol]" compartment="cytosol" hasOnlySubstanceUnits="false" boundaryCondition="false" constant="false" fbc:charge="0"/>
      <species id="M_C16577" name="Codeine-6-glucuronide [cytosol]" compartment="cytosol" hasOnlySubstanceUnits="false" boundaryCondition="false" constant="false" fbc:charge="0"/>
      <species id="M_C02266" name="D-xylonolactone [cytosol]" compartment="cytosol" hasOnlySubstanceUnits="false" boundaryCondition="false" constant="false" fbc:charge="0"/>
      <species id="M_C04506" name="Protein C-terminal S-farnesyl-L-cysteine [cytosol]" compartment="cytosol" hasOnlySubstanceUnits="false" boundaryCondition="false" constant="false" fbc:charge="0"/>
      <species id="M_C01755" name="thiocyanate [cytosol]" compartment="cytosol" hasOnlySubstanceUnits="false" boundaryCondition="false" constant="false" fbc:charge="0"/>
      <species id="M_C01024" name="hydroxymethylbilane [cytosol]" compartment="cytosol" hasOnlySubstanceUnits="false" boundaryCondition="false" constant="false" fbc:charge="0"/>
      <species id="M_C04500" name="N-Acetyl-D-glucosaminyldiphosphodolichol [cytosol]" compartment="cytosol" hasOnlySubstanceUnits="false" boundaryCondition="false" constant="false" fbc:charge="0"/>
      <species id="M_C01021" name="Aromatic amino acid [cytosol]" compartment="cytosol" hasOnlySubstanceUnits="false" boundaryCondition="false" constant="false" fbc:charge="0"/>
      <species id="M_C03741" name="glutamate-1-semialdehyde [cytosol]" compartment="cytosol" hasOnlySubstanceUnits="false" boundaryCondition="false" constant="false" fbc:charge="0"/>
      <species id="M_C04877" name="UDP-N-acetylmuramoyl-L-alanyl-D-gamma-glutamyl-meso-2,6-diaminopimelate [cytosol]" compartment="cytosol" hasOnlySubstanceUnits="false" boundaryCondition="false" constant="false" fbc:charge="0"/>
      <species id="M_C04874" name="7,8-dihydroneopterin [cytosol]" compartment="cytosol" hasOnlySubstanceUnits="false" boundaryCondition="false" constant="false" fbc:charge="0"/>
      <species id="M_Cluster6618" name="cotinine [cytosol]" compartment="cytosol" hasOnlySubstanceUnits="false" boundaryCondition="false" constant="false" fbc:charge="0"/>
      <species id="M_C16680" name="all-trans-5,6-Epoxy-5,6-dihydroretinoic acid [cytosol]" compartment="cytosol" hasOnlySubstanceUnits="false" boundaryCondition="false" constant="false" fbc:charge="0"/>
      <species id="M_C16681" name="9-cis-Retinal [cytosol]" compartment="cytosol" hasOnlySubstanceUnits="false" boundaryCondition="false" constant="false" fbc:charge="0"/>
      <species id="M_C00492" name="raffinose [cytosol]" compartment="cytosol" hasOnlySubstanceUnits="false" boundaryCondition="false" constant="false" fbc:charge="0"/>
      <species id="M_C16688" name="6-O-Phosphonosucrose [cytosol]" compartment="cytosol" hasOnlySubstanceUnits="false" boundaryCondition="false" constant="false" fbc:charge="0"/>
      <species id="M_C00493" name="shikimate [cytosol]" compartment="cytosol" hasOnlySubstanceUnits="false" boundaryCondition="false" constant="false" fbc:charge="0"/>
      <species id="M_C09826" name="(2R,3R)-pinobanksin [cytosol]" compartment="cytosol" hasOnlySubstanceUnits="false" boundaryCondition="false" constant="false" fbc:charge="0"/>
      <species id="M_Cluster5884" name="cotinine-glucuronide [cytosol]" compartment="cytosol" hasOnlySubstanceUnits="false" boundaryCondition="false" constant="false" fbc:charge="0"/>
      <species id="M_C09827" name="(2S)-pinocembrin [cytosol]" compartment="cytosol" hasOnlySubstanceUnits="false" boundaryCondition="false" constant="false" fbc:charge="0"/>
      <species id="M_C00557" name="cyclopentanone [cytosol]" compartment="cytosol" hasOnlySubstanceUnits="false" boundaryCondition="false" constant="false" fbc:charge="0"/>
      <species id="M_C00556" name="benzyl alcohol [cytosol]" compartment="cytosol" hasOnlySubstanceUnits="false" boundaryCondition="false" constant="false" fbc:charge="0"/>
      <species id="M_C02137" name="Benzoylformate [cytosol]" compartment="cytosol" hasOnlySubstanceUnits="false" boundaryCondition="false" constant="false" fbc:charge="0"/>
      <species id="M_C15998" name="L-Methionine (R)-S-oxide [cytosol]" compartment="cytosol" hasOnlySubstanceUnits="false" boundaryCondition="false" constant="false" fbc:charge="0"/>
      <species id="M_C00550" name="Sphingomyelin [cytosol]" compartment="cytosol" hasOnlySubstanceUnits="false" boundaryCondition="false" constant="false" fbc:charge="0"/>
      <species id="M_C09820" name="benzoylsuccinyl-CoA [cytosol]" compartment="cytosol" hasOnlySubstanceUnits="false" boundaryCondition="false" constant="false" fbc:charge="0"/>
      <species id="M_C14463" name="(R)-3-hydroxy-3-methyl-2-oxopentanoate [cytosol]" compartment="cytosol" hasOnlySubstanceUnits="false" boundaryCondition="false" constant="false" fbc:charge="0"/>
      <species id="M_C01620" name="L-threonate [cytosol]" compartment="cytosol" hasOnlySubstanceUnits="false" boundaryCondition="false" constant="false" fbc:charge="0"/>
      <species id="M_C03512" name="L-Tryptophanyl-tRNA(Trp) [cytosol]" compartment="cytosol" hasOnlySubstanceUnits="false" boundaryCondition="false" constant="false" fbc:charge="0"/>
      <species id="M_C01335" name="ROH [cytosol]" compartment="cytosol" hasOnlySubstanceUnits="false" boundaryCondition="false" constant="false" fbc:charge="0"/>
      <species id="M_C05839" name="cis-coumarinic acid-beta-D-glucoside [cytosol]" compartment="cytosol" hasOnlySubstanceUnits="false" boundaryCondition="false" constant="false" fbc:charge="0"/>
      <species id="M_C05838" name="coumarinate [cytosol]" compartment="cytosol" hasOnlySubstanceUnits="false" boundaryCondition="false" constant="false" fbc:charge="0"/>
      <species id="M_C11397" name="(+)-neodihydrocarveol [cytosol]" compartment="cytosol" hasOnlySubstanceUnits="false" boundaryCondition="false" constant="false" fbc:charge="0"/>
      <species id="M_Cluster5080" name="menaquinol-7 [cytosol]" compartment="cytosol" hasOnlySubstanceUnits="false" boundaryCondition="false" constant="false" fbc:charge="0"/>
      <species id="M_C19787" name="S-methyl-5&apos;-methylthioinosine [cytosol]" compartment="cytosol" hasOnlySubstanceUnits="false" boundaryCondition="false" constant="false" fbc:charge="0"/>
      <species id="M_C03661" name="1-kestotriose [cytosol]" compartment="cytosol" hasOnlySubstanceUnits="false" boundaryCondition="false" constant="false" fbc:charge="0"/>
      <species id="M_C06232" name="molybdate [cytosol]" compartment="cytosol" hasOnlySubstanceUnits="false" boundaryCondition="false" constant="false" fbc:charge="0"/>
      <species id="M_C16756" name="Aflatoxin M1 [cytosol]" compartment="cytosol" hasOnlySubstanceUnits="false" boundaryCondition="false" constant="false" fbc:charge="0"/>
      <species id="M_C06369" name="2-deoxy-D-glucose 6-phosphate [cytosol]" compartment="cytosol" hasOnlySubstanceUnits="false" boundaryCondition="false" constant="false" fbc:charge="0"/>
      <species id="M_C15883" name="2,3-dimethyl-6-phytyl-1,4-benzoquinol [cytosol]" compartment="cytosol" hasOnlySubstanceUnits="false" boundaryCondition="false" constant="false" fbc:charge="0"/>
      <species id="M_C15882" name="2-methyl-6-phytyl-1,4-benzoquinol [cytosol]" compartment="cytosol" hasOnlySubstanceUnits="false" boundaryCondition="false" constant="false" fbc:charge="0"/>
      <species id="M_C03798" name="peptidylproline (omega = 180) [cytosol]" compartment="cytosol" hasOnlySubstanceUnits="false" boundaryCondition="false" constant="false" fbc:charge="0"/>
      <species id="M_C01244" name="diiodo-4-hydroxyphenylpyruvate [cytosol]" compartment="cytosol" hasOnlySubstanceUnits="false" boundaryCondition="false" constant="false" fbc:charge="0"/>
      <species id="M_C01245" name="1D-myo-inositol 1,4,5-trisphosphate [cytosol]" compartment="cytosol" hasOnlySubstanceUnits="false" boundaryCondition="false" constant="false" fbc:charge="0"/>
      <species id="M_C01242" name="S-Aminomethyldihydrolipoylprotein [cytosol]" compartment="cytosol" hasOnlySubstanceUnits="false" boundaryCondition="false" constant="false" fbc:charge="0"/>
      <species id="M_C05908" name="delphinidin [cytosol]" compartment="cytosol" hasOnlySubstanceUnits="false" boundaryCondition="false" constant="false" fbc:charge="0"/>
      <species id="M_C01240" name="2&apos;,3&apos;-Cyclic nucleotide [cytosol]" compartment="cytosol" hasOnlySubstanceUnits="false" boundaryCondition="false" constant="false" fbc:charge="0"/>
      <species id="M_C01241" name="phosphatidyl-N-methylethanolamine [cytosol]" compartment="cytosol" hasOnlySubstanceUnits="false" boundaryCondition="false" constant="false" fbc:charge="0"/>
      <species id="M_C05905" name="cyanidin [cytosol]" compartment="cytosol" hasOnlySubstanceUnits="false" boundaryCondition="false" constant="false" fbc:charge="0"/>
      <species id="M_C05904" name="pelargonidin [cytosol]" compartment="cytosol" hasOnlySubstanceUnits="false" boundaryCondition="false" constant="false" fbc:charge="0"/>
      <species id="M_C02593" name="myristoyl-CoA [cytosol]" compartment="cytosol" hasOnlySubstanceUnits="false" boundaryCondition="false" constant="false" fbc:charge="0"/>
      <species id="M_C02220" name="2-aminomuconate [cytosol]" compartment="cytosol" hasOnlySubstanceUnits="false" boundaryCondition="false" constant="false" fbc:charge="0"/>
      <species id="M_C02223" name="2-methylbutanal [cytosol]" compartment="cytosol" hasOnlySubstanceUnits="false" boundaryCondition="false" constant="false" fbc:charge="0"/>
      <species id="M_C02222" name="2-maleylacetate [cytosol]" compartment="cytosol" hasOnlySubstanceUnits="false" boundaryCondition="false" constant="false" fbc:charge="0"/>
      <species id="M_C02916" name="S-norlaudanosoline [cytosol]" compartment="cytosol" hasOnlySubstanceUnits="false" boundaryCondition="false" constant="false" fbc:charge="0"/>
      <species id="M_Cluster1237" name="5-dehydro-2-deoxy-D-gluconate [cytosol]" compartment="cytosol" hasOnlySubstanceUnits="false" boundaryCondition="false" constant="false" fbc:charge="0"/>
      <species id="M_C02918" name="1-methylnicotinamide [cytosol]" compartment="cytosol" hasOnlySubstanceUnits="false" boundaryCondition="false" constant="false" fbc:charge="0"/>
      <species id="M_C11398" name="(+)-dihydrocarvone [cytosol]" compartment="cytosol" hasOnlySubstanceUnits="false" boundaryCondition="false" constant="false" fbc:charge="0"/>
      <species id="M_C19578" name="5-(3-Pyridyl)-2-hydroxytetrahydrofuran [cytosol]" compartment="cytosol" hasOnlySubstanceUnits="false" boundaryCondition="false" constant="false" fbc:charge="0"/>
      <species id="M_C17569" name="ubiquinone-8 [cytosol]" compartment="cytosol" hasOnlySubstanceUnits="false" boundaryCondition="false" constant="false" fbc:charge="0"/>
      <species id="M_CHEBI58043" name="a nucleoside monophosphate [cytosol]" compartment="cytosol" hasOnlySubstanceUnits="false" boundaryCondition="false" constant="false" fbc:charge="0"/>
      <species id="M_C17560" name="2-polyprenyl-6-methoxy-1,4-benzoquinone [cytosol]" compartment="cytosol" hasOnlySubstanceUnits="false" boundaryCondition="false" constant="false" fbc:charge="0"/>
      <species id="M_C19574" name="4-(Methylnitrosamino)-1-(3-pyridyl)-1-butanol [cytosol]" compartment="cytosol" hasOnlySubstanceUnits="false" boundaryCondition="false" constant="false" fbc:charge="0"/>
      <species id="M_C17562" name="2-polyprenyl-3-methyl-5-hydroxy-6-methoxy-1,4-benzoquinone [cytosol]" compartment="cytosol" hasOnlySubstanceUnits="false" boundaryCondition="false" constant="false" fbc:charge="0"/>
      <species id="M_C03069" name="3-methylbut-2-enoyl-CoA [cytosol]" compartment="cytosol" hasOnlySubstanceUnits="false" boundaryCondition="false" constant="false" fbc:charge="0"/>
      <species id="M_C01026" name="N,N-dimethylglycine [cytosol]" compartment="cytosol" hasOnlySubstanceUnits="false" boundaryCondition="false" constant="false" fbc:charge="0"/>
      <species id="M_C06366" name="sym-homospermidine [cytosol]" compartment="cytosol" hasOnlySubstanceUnits="false" boundaryCondition="false" constant="false" fbc:charge="0"/>
      <species id="M_C02041" name="Eicosanoyl-CoA [cytosol]" compartment="cytosol" hasOnlySubstanceUnits="false" boundaryCondition="false" constant="false" fbc:charge="0"/>
      <species id="M_C00575" name="3&apos;,5&apos;-cyclic AMP [cytosol]" compartment="cytosol" hasOnlySubstanceUnits="false" boundaryCondition="false" constant="false" fbc:charge="0"/>
      <species id="M_Cluster4849" name="L-canaline [cytosol]" compartment="cytosol" hasOnlySubstanceUnits="false" boundaryCondition="false" constant="false" fbc:charge="0"/>
      <species id="M_C03263" name="coproporphyrinogen III [cytosol]" compartment="cytosol" hasOnlySubstanceUnits="false" boundaryCondition="false" constant="false" fbc:charge="0"/>
      <species id="M_C02047" name="L-Leucyl-tRNA [cytosol]" compartment="cytosol" hasOnlySubstanceUnits="false" boundaryCondition="false" constant="false" fbc:charge="0"/>
      <species id="M_C06341" name="7-alpha,26-dihydroxycholesterol [cytosol]" compartment="cytosol" hasOnlySubstanceUnits="false" boundaryCondition="false" constant="false" fbc:charge="0"/>
      <species id="M_C06564" name="penicillin N [cytosol]" compartment="cytosol" hasOnlySubstanceUnits="false" boundaryCondition="false" constant="false" fbc:charge="0"/>
      <species id="M_C06565" name="deacetoxycephalosporin C [cytosol]" compartment="cytosol" hasOnlySubstanceUnits="false" boundaryCondition="false" constant="false" fbc:charge="0"/>
      <species id="M_C03082" name="4-phospho-L-aspartate [cytosol]" compartment="cytosol" hasOnlySubstanceUnits="false" boundaryCondition="false" constant="false" fbc:charge="0"/>
      <species id="M_C06560" name="2-chloro-4,6-diamino-1,3,5-triazine [cytosol]" compartment="cytosol" hasOnlySubstanceUnits="false" boundaryCondition="false" constant="false" fbc:charge="0"/>
      <species id="M_C06561" name="2&apos;,4,4&apos;,6&apos;-tetrahydroxychalcone [cytosol]" compartment="cytosol" hasOnlySubstanceUnits="false" boundaryCondition="false" constant="false" fbc:charge="0"/>
      <species id="M_C11401" name="(+)-isodihydrocarvone [cytosol]" compartment="cytosol" hasOnlySubstanceUnits="false" boundaryCondition="false" constant="false" fbc:charge="0"/>
      <species id="M_C11403" name="(3S,6R)-6-isopropenyl-3-methyloxepan-2-one [cytosol]" compartment="cytosol" hasOnlySubstanceUnits="false" boundaryCondition="false" constant="false" fbc:charge="0"/>
      <species id="M_C11402" name="(4R,7R)-4-isopropenyl-7-methyloxepan-2-one [cytosol]" compartment="cytosol" hasOnlySubstanceUnits="false" boundaryCondition="false" constant="false" fbc:charge="0"/>
      <species id="M_C11405" name="(3R)-3-isopropenyl-6-oxoheptanoate [cytosol]" compartment="cytosol" hasOnlySubstanceUnits="false" boundaryCondition="false" constant="false" fbc:charge="0"/>
      <species id="M_C01752" name="scopoletin [cytosol]" compartment="cytosol" hasOnlySubstanceUnits="false" boundaryCondition="false" constant="false" fbc:charge="0"/>
      <species id="M_C11406" name="(5R)-6-hydroxy-5-isopropenyl-2-methylhexanoate [cytosol]" compartment="cytosol" hasOnlySubstanceUnits="false" boundaryCondition="false" constant="false" fbc:charge="0"/>
      <species id="M_C11409" name="(+)-trans-carveol [cytosol]" compartment="cytosol" hasOnlySubstanceUnits="false" boundaryCondition="false" constant="false" fbc:charge="0"/>
      <species id="M_C04272" name="(R)-2,3-dihydroxy-3-methylbutanoate [cytosol]" compartment="cytosol" hasOnlySubstanceUnits="false" boundaryCondition="false" constant="false" fbc:charge="0"/>
      <species id="M_C04501" name="N-Acetyl-alpha-D-glucosamine 1-phosphate [cytosol]" compartment="cytosol" hasOnlySubstanceUnits="false" boundaryCondition="false" constant="false" fbc:charge="0"/>
      <species id="M_C04217" name="pentaprenyl diphosphate [cytosol]" compartment="cytosol" hasOnlySubstanceUnits="false" boundaryCondition="false" constant="false" fbc:charge="0"/>
      <species id="M_Cluster4593" name="menaquinol-6 [cytosol]" compartment="cytosol" hasOnlySubstanceUnits="false" boundaryCondition="false" constant="false" fbc:charge="0"/>
      <species id="M_Cluster4592" name="demethylmenaquinol-6 [cytosol]" compartment="cytosol" hasOnlySubstanceUnits="false" boundaryCondition="false" constant="false" fbc:charge="0"/>
      <species id="M_C12448" name="ecgonine methyl ester [cytosol]" compartment="cytosol" hasOnlySubstanceUnits="false" boundaryCondition="false" constant="false" fbc:charge="0"/>
      <species id="M_C08320" name="lignoceric acid [cytosol]" compartment="cytosol" hasOnlySubstanceUnits="false" boundaryCondition="false" constant="false" fbc:charge="0"/>
      <species id="M_C07185" name="Valproic acid [cytosol]" compartment="cytosol" hasOnlySubstanceUnits="false" boundaryCondition="false" constant="false" fbc:charge="0"/>
      <species id="M_C08325" name="(R)-amygdalin [cytosol]" compartment="cytosol" hasOnlySubstanceUnits="false" boundaryCondition="false" constant="false" fbc:charge="0"/>
      <species id="M_Cluster4607" name="2-methoxy-6-(all-trans-decaprenyl)phenol [cytosol]" compartment="cytosol" hasOnlySubstanceUnits="false" boundaryCondition="false" constant="false" fbc:charge="0"/>
      <species id="M_Cluster4606" name="3-(all-trans-decaprenyl)benzene-1,2-diol [cytosol]" compartment="cytosol" hasOnlySubstanceUnits="false" boundaryCondition="false" constant="false" fbc:charge="0"/>
      <species id="M_C03406" name="N-(L-Arginino)succinate [cytosol]" compartment="cytosol" hasOnlySubstanceUnits="false" boundaryCondition="false" constant="false" fbc:charge="0"/>
      <species id="M_C06167" name="1,2-dehydroreticulinium [cytosol]" compartment="cytosol" hasOnlySubstanceUnits="false" boundaryCondition="false" constant="false" fbc:charge="0"/>
      <species id="M_C06697" name="arsenite [cytosol]" compartment="cytosol" hasOnlySubstanceUnits="false" boundaryCondition="false" constant="false" fbc:charge="0"/>
      <species id="M_C04181" name="3-hydroxy-3-methyl-2-oxobutanoate [cytosol]" compartment="cytosol" hasOnlySubstanceUnits="false" boundaryCondition="false" constant="false" fbc:charge="0"/>
      <species id="M_CHEBI57930" name="a nucleoside diphosphate [cytosol]" compartment="cytosol" hasOnlySubstanceUnits="false" boundaryCondition="false" constant="false" fbc:charge="0"/>
      <species id="M_C05453" name="7alpha,12alpha-dihydroxy-5beta-cholestan-3-one [cytosol]" compartment="cytosol" hasOnlySubstanceUnits="false" boundaryCondition="false" constant="false" fbc:charge="0"/>
      <species id="M_C04188" name="S-methyl-5-thio-alpha-D-ribose 1-phosphate [cytosol]" compartment="cytosol" hasOnlySubstanceUnits="false" boundaryCondition="false" constant="false" fbc:charge="0"/>
      <species id="M_C03885" name="nonaprenyl 4-hydroxybenzoate [cytosol]" compartment="cytosol" hasOnlySubstanceUnits="false" boundaryCondition="false" constant="false" fbc:charge="0"/>
      <species id="M_C05455" name="7alpha-hydroxycholest-4-en-3-one [cytosol]" compartment="cytosol" hasOnlySubstanceUnits="false" boundaryCondition="false" constant="false" fbc:charge="0"/>
      <species id="M_C03881" name="N-Tetradecanoylglycylpeptide [cytosol]" compartment="cytosol" hasOnlySubstanceUnits="false" boundaryCondition="false" constant="false" fbc:charge="0"/>
      <species id="M_C00692" name="UDP-N-acetylmuramoyl-L-alanyl-D-glutamate [cytosol]" compartment="cytosol" hasOnlySubstanceUnits="false" boundaryCondition="false" constant="false" fbc:charge="0"/>
      <species id="M_C00693" name="trans-2,3-Dehydroacyl-[acyl-carrier protein] [cytosol]" compartment="cytosol" hasOnlySubstanceUnits="false" boundaryCondition="false" constant="false" fbc:charge="0"/>
      <species id="M_C00691" name="2,4,6/3,5-pentahydroxycyclohexanone [cytosol]" compartment="cytosol" hasOnlySubstanceUnits="false" boundaryCondition="false" constant="false" fbc:charge="0"/>
      <species id="M_C00696" name="prostaglandin D2 [cytosol]" compartment="cytosol" hasOnlySubstanceUnits="false" boundaryCondition="false" constant="false" fbc:charge="0"/>
      <species id="M_C00697" name="N2 [cytosol]" compartment="cytosol" hasOnlySubstanceUnits="false" boundaryCondition="false" constant="false" fbc:charge="0"/>
      <species id="M_C00695" name="cholate [cytosol]" compartment="cytosol" hasOnlySubstanceUnits="false" boundaryCondition="false" constant="false" fbc:charge="0"/>
      <species id="M_C00698" name="chloride [cytosol]" compartment="cytosol" hasOnlySubstanceUnits="false" boundaryCondition="false" constant="false" fbc:charge="0"/>
      <species id="M_Cluster5515" name="3-oxo-24-ethyl-26-al-cholest-4-ene [cytosol]" compartment="cytosol" hasOnlySubstanceUnits="false" boundaryCondition="false" constant="false" fbc:charge="0"/>
      <species id="M_C14861" name="S-(2,2-Dichloro-1-hydroxy)ethyl glutathione [cytosol]" compartment="cytosol" hasOnlySubstanceUnits="false" boundaryCondition="false" constant="false" fbc:charge="0"/>
      <species id="M_C09815" name="Benzamide [cytosol]" compartment="cytosol" hasOnlySubstanceUnits="false" boundaryCondition="false" constant="false" fbc:charge="0"/>
      <species id="M_C14863" name="2-(S-Glutathionyl)acetyl glutathione [cytosol]" compartment="cytosol" hasOnlySubstanceUnits="false" boundaryCondition="false" constant="false" fbc:charge="0"/>
      <species id="M_C16219" name="3-Oxostearoyl-[acp] [cytosol]" compartment="cytosol" hasOnlySubstanceUnits="false" boundaryCondition="false" constant="false" fbc:charge="0"/>
      <species id="M_C16218" name="trans-octadec-2-enoyl-CoA [cytosol]" compartment="cytosol" hasOnlySubstanceUnits="false" boundaryCondition="false" constant="false" fbc:charge="0"/>
      <species id="M_C00504" name="folic acid [cytosol]" compartment="cytosol" hasOnlySubstanceUnits="false" boundaryCondition="false" constant="false" fbc:charge="0"/>
      <species id="M_C14868" name="DCVG [cytosol]" compartment="cytosol" hasOnlySubstanceUnits="false" boundaryCondition="false" constant="false" fbc:charge="0"/>
      <species id="M_C14869" name="2,2,2-Trichloroethyl beta-D-glucopyranosiduronic acid [cytosol]" compartment="cytosol" hasOnlySubstanceUnits="false" boundaryCondition="false" constant="false" fbc:charge="0"/>
      <species id="M_C00509" name="naringenin [cytosol]" compartment="cytosol" hasOnlySubstanceUnits="false" boundaryCondition="false" constant="false" fbc:charge="0"/>
      <species id="M_C09819" name="2-carboxymethyl-3-hydroxyphenylpropionyl-CoA [cytosol]" compartment="cytosol" hasOnlySubstanceUnits="false" boundaryCondition="false" constant="false" fbc:charge="0"/>
      <species id="M_C01005" name="O-phospho-L-serine [cytosol]" compartment="cytosol" hasOnlySubstanceUnits="false" boundaryCondition="false" constant="false" fbc:charge="0"/>
      <species id="M_C06760" name="2-hydroxy-5-methyl-6-oxohexa-2,4-dienoate [cytosol]" compartment="cytosol" hasOnlySubstanceUnits="false" boundaryCondition="false" constant="false" fbc:charge="0"/>
      <species id="M_Cluster4938" name="N-acetylmuramoyl-pentapeptide-diphospho-decaprenol [cytosol]" compartment="cytosol" hasOnlySubstanceUnits="false" boundaryCondition="false" constant="false" fbc:charge="0"/>
      <species id="M_C02944" name="3-cis-dodecenoyl-CoA [cytosol]" compartment="cytosol" hasOnlySubstanceUnits="false" boundaryCondition="false" constant="false" fbc:charge="0"/>
      <species id="M_C00328" name="L-Kynurenine [cytosol]" compartment="cytosol" hasOnlySubstanceUnits="false" boundaryCondition="false" constant="false" fbc:charge="0"/>
      <species id="M_C00329" name="D-glucosamine [cytosol]" compartment="cytosol" hasOnlySubstanceUnits="false" boundaryCondition="false" constant="false" fbc:charge="0"/>
      <species id="M_C00322" name="2-Oxoadipate [cytosol]" compartment="cytosol" hasOnlySubstanceUnits="false" boundaryCondition="false" constant="false" fbc:charge="0"/>
      <species id="M_C00323" name="caffeoyl-CoA [cytosol]" compartment="cytosol" hasOnlySubstanceUnits="false" boundaryCondition="false" constant="false" fbc:charge="0"/>
      <species id="M_C00320" name="thiosulfate [cytosol]" compartment="cytosol" hasOnlySubstanceUnits="false" boundaryCondition="false" constant="false" fbc:charge="0"/>
      <species id="M_C00327" name="L-citrulline [cytosol]" compartment="cytosol" hasOnlySubstanceUnits="false" boundaryCondition="false" constant="false" fbc:charge="0"/>
      <species id="M_C00325" name="GDP-L-fucose [cytosol]" compartment="cytosol" hasOnlySubstanceUnits="false" boundaryCondition="false" constant="false" fbc:charge="0"/>
      <species id="M_C02949" name="4-hydroxybenzoyl-CoA [cytosol]" compartment="cytosol" hasOnlySubstanceUnits="false" boundaryCondition="false" constant="false" fbc:charge="0"/>
      <species id="M_Cluster3475" name="menaquinol-10 [cytosol]" compartment="cytosol" hasOnlySubstanceUnits="false" boundaryCondition="false" constant="false" fbc:charge="0"/>
      <species id="M_Cluster20005" name="3-Oxo-cis-octadec-9-enoyl-CoA [cytosol]" compartment="cytosol" hasOnlySubstanceUnits="false" boundaryCondition="false" constant="false" fbc:charge="0"/>
      <species id="M_Cluster20006" name="trans-docos-2-enoyl-coa [cytosol]" compartment="cytosol" hasOnlySubstanceUnits="false" boundaryCondition="false" constant="false" fbc:charge="0"/>
      <species id="M_C04646" name="6-Thioinosine-5&apos;-monophosphate [cytosol]" compartment="cytosol" hasOnlySubstanceUnits="false" boundaryCondition="false" constant="false" fbc:charge="0"/>
      <species id="M_Cluster20001" name="(3S)-Hydroxy-cis-dodec-5-enoyl-CoA [cytosol]" compartment="cytosol" hasOnlySubstanceUnits="false" boundaryCondition="false" constant="false" fbc:charge="0"/>
      <species id="M_Cluster20002" name="(3S)-Hydroxypalmitoleoyl-CoA [cytosol]" compartment="cytosol" hasOnlySubstanceUnits="false" boundaryCondition="false" constant="false" fbc:charge="0"/>
      <species id="M_C04691" name="2-Dehydro-3-deoxy-D-arabino-heptonate 7-phosphate [cytosol]" compartment="cytosol" hasOnlySubstanceUnits="false" boundaryCondition="false" constant="false" fbc:charge="0"/>
      <species id="M_C05589" name="normetanephrine [cytosol]" compartment="cytosol" hasOnlySubstanceUnits="false" boundaryCondition="false" constant="false" fbc:charge="0"/>
      <species id="M_C04051" name="5-Amino-4-imidazolecarboxyamide [cytosol]" compartment="cytosol" hasOnlySubstanceUnits="false" boundaryCondition="false" constant="false" fbc:charge="0"/>
      <species id="M_C04053" name="(4S,5R)-4,5-dihydroxy-2,6-dioxohexanoate [cytosol]" compartment="cytosol" hasOnlySubstanceUnits="false" boundaryCondition="false" constant="false" fbc:charge="0"/>
      <species id="M_C05581" name="3-Methoxy-4-hydroxyphenylacetaldehyde [cytosol]" compartment="cytosol" hasOnlySubstanceUnits="false" boundaryCondition="false" constant="false" fbc:charge="0"/>
      <species id="M_C05580" name="3,4-dihydroxymandelate [cytosol]" compartment="cytosol" hasOnlySubstanceUnits="false" boundaryCondition="false" constant="false" fbc:charge="0"/>
      <species id="M_C05583" name="3-methoxy-4-hydroxyphenylglycolaldehyde [cytosol]" compartment="cytosol" hasOnlySubstanceUnits="false" boundaryCondition="false" constant="false" fbc:charge="0"/>
      <species id="M_C05582" name="homovanillate [cytosol]" compartment="cytosol" hasOnlySubstanceUnits="false" boundaryCondition="false" constant="false" fbc:charge="0"/>
      <species id="M_C05584" name="vanillyl mandelate [cytosol]" compartment="cytosol" hasOnlySubstanceUnits="false" boundaryCondition="false" constant="false" fbc:charge="0"/>
      <species id="M_C05587" name="3-methoxytyramine [cytosol]" compartment="cytosol" hasOnlySubstanceUnits="false" boundaryCondition="false" constant="false" fbc:charge="0"/>
      <species id="M_C00218" name="methylamine [cytosol]" compartment="cytosol" hasOnlySubstanceUnits="false" boundaryCondition="false" constant="false" fbc:charge="0"/>
      <species id="M_C00219" name="arachidonate [cytosol]" compartment="cytosol" hasOnlySubstanceUnits="false" boundaryCondition="false" constant="false" fbc:charge="0"/>
      <species id="M_C00216" name="D-arabinose [cytosol]" compartment="cytosol" hasOnlySubstanceUnits="false" boundaryCondition="false" constant="false" fbc:charge="0"/>
      <species id="M_CHEBI76463" name="(r)-3-hydroxytetracosanoyl-coa [cytosol]" compartment="cytosol" hasOnlySubstanceUnits="false" boundaryCondition="false" constant="false" fbc:charge="0"/>
      <species id="M_C00214" name="thymidine [cytosol]" compartment="cytosol" hasOnlySubstanceUnits="false" boundaryCondition="false" constant="false" fbc:charge="0"/>
      <species id="M_C00212" name="adenosine [cytosol]" compartment="cytosol" hasOnlySubstanceUnits="false" boundaryCondition="false" constant="false" fbc:charge="0"/>
      <species id="M_C00213" name="sarcosine [cytosol]" compartment="cytosol" hasOnlySubstanceUnits="false" boundaryCondition="false" constant="false" fbc:charge="0"/>
      <species id="M_C00036" name="oxaloacetate [cytosol]" compartment="cytosol" hasOnlySubstanceUnits="false" boundaryCondition="false" constant="false" fbc:charge="0"/>
      <species id="M_C00037" name="glycine [cytosol]" compartment="cytosol" hasOnlySubstanceUnits="false" boundaryCondition="false" constant="false" fbc:charge="0"/>
      <species id="M_C00035" name="GDP [cytosol]" compartment="cytosol" hasOnlySubstanceUnits="false" boundaryCondition="false" constant="false" fbc:charge="0"/>
      <species id="M_C00032" name="heme b [cytosol]" compartment="cytosol" hasOnlySubstanceUnits="false" boundaryCondition="false" constant="false" fbc:charge="0"/>
      <species id="M_C00033" name="acetate [cytosol]" compartment="cytosol" hasOnlySubstanceUnits="false" boundaryCondition="false" constant="false" fbc:charge="0"/>
      <species id="M_C00031" name="D-glucose [cytosol]" compartment="cytosol" hasOnlySubstanceUnits="false" boundaryCondition="false" constant="false" fbc:charge="0"/>
      <species id="M_C09789" name="naringin [cytosol]" compartment="cytosol" hasOnlySubstanceUnits="false" boundaryCondition="false" constant="false" fbc:charge="0"/>
      <species id="M_C00039" name="DNA [cytosol]" compartment="cytosol" hasOnlySubstanceUnits="false" boundaryCondition="false" constant="false" fbc:charge="0"/>
      <species id="M_C05631" name="eriodictyol [cytosol]" compartment="cytosol" hasOnlySubstanceUnits="false" boundaryCondition="false" constant="false" fbc:charge="0"/>
      <species id="M_C05635" name="5-Hydroxyindoleacetate [cytosol]" compartment="cytosol" hasOnlySubstanceUnits="false" boundaryCondition="false" constant="false" fbc:charge="0"/>
      <species id="M_C05634" name="5-Hydroxyindoleacetaldehyde [cytosol]" compartment="cytosol" hasOnlySubstanceUnits="false" boundaryCondition="false" constant="false" fbc:charge="0"/>
      <species id="M_Cluster20004" name="(3S)-Hydroxy-cis-tetradec-7-enoyl-CoA [cytosol]" compartment="cytosol" hasOnlySubstanceUnits="false" boundaryCondition="false" constant="false" fbc:charge="0"/>
      <species id="M_C16336" name="trans-2-Enoyl-OPC4-CoA [cytosol]" compartment="cytosol" hasOnlySubstanceUnits="false" boundaryCondition="false" constant="false" fbc:charge="0"/>
      <species id="M_CHEBI60412" name="inositol-P-ceramide B (C26) [cytosol]" compartment="cytosol" hasOnlySubstanceUnits="false" boundaryCondition="false" constant="false" fbc:charge="0"/>
      <species id="M_C00106" name="uracil [cytosol]" compartment="cytosol" hasOnlySubstanceUnits="false" boundaryCondition="false" constant="false" fbc:charge="0"/>
      <species id="M_C15613" name="(25R)-3alpha,7alpha,12alpha-trihydroxy-5beta-cholestan-26-oyl-CoA [cytosol]" compartment="cytosol" hasOnlySubstanceUnits="false" boundaryCondition="false" constant="false" fbc:charge="0"/>
      <species id="M_C06148" name="2,5-Diamino-6-(5&apos;-triphosphoryl-3&apos;,4&apos;-trihydroxy-2&apos;-oxopentyl)-amino-4-oxopyrimidine [cytosol]" compartment="cytosol" hasOnlySubstanceUnits="false" boundaryCondition="false" constant="false" fbc:charge="0"/>
      <species id="M_CHEBI15446" name="pectate [cytosol]" compartment="cytosol" hasOnlySubstanceUnits="false" boundaryCondition="false" constant="false" fbc:charge="0"/>
      <species id="M_C06554" name="cyanurate [cytosol]" compartment="cytosol" hasOnlySubstanceUnits="false" boundaryCondition="false" constant="false" fbc:charge="0"/>
      <species id="M_C01101" name="L-ribulose 5-phosphate [cytosol]" compartment="cytosol" hasOnlySubstanceUnits="false" boundaryCondition="false" constant="false" fbc:charge="0"/>
      <species id="M_C01100" name="L-histidinol phosphate [cytosol]" compartment="cytosol" hasOnlySubstanceUnits="false" boundaryCondition="false" constant="false" fbc:charge="0"/>
      <species id="M_C01103" name="Orotidine 5&apos;-phosphate [cytosol]" compartment="cytosol" hasOnlySubstanceUnits="false" boundaryCondition="false" constant="false" fbc:charge="0"/>
      <species id="M_C04462" name="N-succinyl-2-amino-6-ketopimelate [cytosol]" compartment="cytosol" hasOnlySubstanceUnits="false" boundaryCondition="false" constant="false" fbc:charge="0"/>
      <species id="M_C01107" name="(R)-5-Phosphomevalonate [cytosol]" compartment="cytosol" hasOnlySubstanceUnits="false" boundaryCondition="false" constant="false" fbc:charge="0"/>
      <species id="M_C15493" name="9-cis-Retinoic acid [cytosol]" compartment="cytosol" hasOnlySubstanceUnits="false" boundaryCondition="false" constant="false" fbc:charge="0"/>
      <species id="M_Cluster3300" name="glycylproline [cytosol]" compartment="cytosol" hasOnlySubstanceUnits="false" boundaryCondition="false" constant="false" fbc:charge="0"/>
      <species id="M_C20188" name="Glutinol [cytosol]" compartment="cytosol" hasOnlySubstanceUnits="false" boundaryCondition="false" constant="false" fbc:charge="0"/>
      <species id="M_C20187" name="Achilleol B [cytosol]" compartment="cytosol" hasOnlySubstanceUnits="false" boundaryCondition="false" constant="false" fbc:charge="0"/>
      <species id="M_Cluster20007" name="trans-tetracos-2-enoyl-coa [cytosol]" compartment="cytosol" hasOnlySubstanceUnits="false" boundaryCondition="false" constant="false" fbc:charge="0"/>
      <species id="M_C20183" name="7-Methylguanosine 5&apos;-diphosphate [cytosol]" compartment="cytosol" hasOnlySubstanceUnits="false" boundaryCondition="false" constant="false" fbc:charge="0"/>
      <species id="M_C16567" name="Homotrypanothione [cytosol]" compartment="cytosol" hasOnlySubstanceUnits="false" boundaryCondition="false" constant="false" fbc:charge="0"/>
      <species id="M_C16566" name="Glutathionylaminopropylcadaverine [cytosol]" compartment="cytosol" hasOnlySubstanceUnits="false" boundaryCondition="false" constant="false" fbc:charge="0"/>
      <species id="M_C16565" name="aminopropylcadaverine [cytosol]" compartment="cytosol" hasOnlySubstanceUnits="false" boundaryCondition="false" constant="false" fbc:charge="0"/>
      <species id="M_C16564" name="Bis(glutathionyl)spermine disulfide [cytosol]" compartment="cytosol" hasOnlySubstanceUnits="false" boundaryCondition="false" constant="false" fbc:charge="0"/>
      <species id="M_C16563" name="Bis(glutathionyl)spermine [cytosol]" compartment="cytosol" hasOnlySubstanceUnits="false" boundaryCondition="false" constant="false" fbc:charge="0"/>
      <species id="M_C16562" name="Glutathionylspermine [cytosol]" compartment="cytosol" hasOnlySubstanceUnits="false" boundaryCondition="false" constant="false" fbc:charge="0"/>
      <species id="M_C16561" name="Monoethylglycinexylidide [cytosol]" compartment="cytosol" hasOnlySubstanceUnits="false" boundaryCondition="false" constant="false" fbc:charge="0"/>
      <species id="M_C16560" name="3-Hydroxylidocaine [cytosol]" compartment="cytosol" hasOnlySubstanceUnits="false" boundaryCondition="false" constant="false" fbc:charge="0"/>
      <species id="M_C16568" name="Homotrypanothione disulfide [cytosol]" compartment="cytosol" hasOnlySubstanceUnits="false" boundaryCondition="false" constant="false" fbc:charge="0"/>
      <species id="M_C13747" name="paraxanthine [cytosol]" compartment="cytosol" hasOnlySubstanceUnits="false" boundaryCondition="false" constant="false" fbc:charge="0"/>
      <species id="M_C15498" name="ROOH [cytosol]" compartment="cytosol" hasOnlySubstanceUnits="false" boundaryCondition="false" constant="false" fbc:charge="0"/>
      <species id="M_C03546" name="myo-Inositol 4-phosphate [cytosol]" compartment="cytosol" hasOnlySubstanceUnits="false" boundaryCondition="false" constant="false" fbc:charge="0"/>
      <species id="M_C00090" name="catechol [cytosol]" compartment="cytosol" hasOnlySubstanceUnits="false" boundaryCondition="false" constant="false" fbc:charge="0"/>
      <species id="M_C10974" name="N-methylaminobutanal [cytosol]" compartment="cytosol" hasOnlySubstanceUnits="false" boundaryCondition="false" constant="false" fbc:charge="0"/>
      <species id="M_C01236" name="6-O-phosphono-D-glucono-1,5-lactone [cytosol]" compartment="cytosol" hasOnlySubstanceUnits="false" boundaryCondition="false" constant="false" fbc:charge="0"/>
      <species id="M_C04518" name="(20S)-17,20-dihydroxypregn-4-en-3-one [cytosol]" compartment="cytosol" hasOnlySubstanceUnits="false" boundaryCondition="false" constant="false" fbc:charge="0"/>
      <species id="M_C01035" name="4-guanidinobutanoate [cytosol]" compartment="cytosol" hasOnlySubstanceUnits="false" boundaryCondition="false" constant="false" fbc:charge="0"/>
      <species id="M_Cluster553" name="3,5,3&apos;-triiodo-L-thyronine phenolic beta-D-glucuronide [cytosol]" compartment="cytosol" hasOnlySubstanceUnits="false" boundaryCondition="false" constant="false" fbc:charge="0"/>
      <species id="M_C04517" name="1-(1-alkenyl)-sn-glycero-3-phosphocholine [cytosol]" compartment="cytosol" hasOnlySubstanceUnits="false" boundaryCondition="false" constant="false" fbc:charge="0"/>
      <species id="M_C01036" name="4-maleylacetoacetate [cytosol]" compartment="cytosol" hasOnlySubstanceUnits="false" boundaryCondition="false" constant="false" fbc:charge="0"/>
      <species id="M_C01031" name="S-formylglutathione [cytosol]" compartment="cytosol" hasOnlySubstanceUnits="false" boundaryCondition="false" constant="false" fbc:charge="0"/>
      <species id="M_C01033" name="2-methylbutanoyl-CoA [cytosol]" compartment="cytosol" hasOnlySubstanceUnits="false" boundaryCondition="false" constant="false" fbc:charge="0"/>
      <species id="M_CHEBI29067" name="a carboxylate [cytosol]" compartment="cytosol" hasOnlySubstanceUnits="false" boundaryCondition="false" constant="false" fbc:charge="0"/>
      <species id="M_C02501" name="(2Z,4E)-2-hydroxyhexa-2,4-dienedioate [cytosol]" compartment="cytosol" hasOnlySubstanceUnits="false" boundaryCondition="false" constant="false" fbc:charge="0"/>
      <species id="M_C16333" name="3-Hydroxy-OPC6-CoA [cytosol]" compartment="cytosol" hasOnlySubstanceUnits="false" boundaryCondition="false" constant="false" fbc:charge="0"/>
      <species id="M_C05819" name="Menaquinol [cytosol]" compartment="cytosol" hasOnlySubstanceUnits="false" boundaryCondition="false" constant="false" fbc:charge="0"/>
      <species id="M_Cluster1681" name="2-oxopenta-3,4-dienoate [cytosol]" compartment="cytosol" hasOnlySubstanceUnits="false" boundaryCondition="false" constant="false" fbc:charge="0"/>
      <species id="M_C19968" name="2&apos;-Deoxy-7,8-dihydro-8-oxo-5&apos;-guanylate [cytosol]" compartment="cytosol" hasOnlySubstanceUnits="false" boundaryCondition="false" constant="false" fbc:charge="0"/>
      <species id="M_C19969" name="2-Hydroxy-2&apos;-deoxyadenosine 5&apos;-triphosphate [cytosol]" compartment="cytosol" hasOnlySubstanceUnits="false" boundaryCondition="false" constant="false" fbc:charge="0"/>
      <species id="M_C16698" name="N-acetyl-beta-muramate 6-phosphate [cytosol]" compartment="cytosol" hasOnlySubstanceUnits="false" boundaryCondition="false" constant="false" fbc:charge="0"/>
      <species id="M_Cluster6973" name="7,8-H2pterin-6-ylmethyl-l-(4-aminophenyl)-1-deoxy-D-ribitol [cytosol]" compartment="cytosol" hasOnlySubstanceUnits="false" boundaryCondition="false" constant="false" fbc:charge="0"/>
      <species id="M_C01845" name="isopropanol [cytosol]" compartment="cytosol" hasOnlySubstanceUnits="false" boundaryCondition="false" constant="false" fbc:charge="0"/>
      <species id="M_Cluster6974" name="7,8-H2pterin-6-ylmethyl-l-(4-aminophenyl)-1-deoxy-5-[1-alpha -D- ribofuranosyl 5-phosphate]-D-ribitol [cytosol]" compartment="cytosol" hasOnlySubstanceUnits="false" boundaryCondition="false" constant="false" fbc:charge="0"/>
      <species id="M_C02693" name="indole-3-acetamide [cytosol]" compartment="cytosol" hasOnlySubstanceUnits="false" boundaryCondition="false" constant="false" fbc:charge="0"/>
      <species id="M_C05811" name="3-(all-trans-octaprenyl)benzene-1,2-diol [cytosol]" compartment="cytosol" hasOnlySubstanceUnits="false" boundaryCondition="false" constant="false" fbc:charge="0"/>
      <species id="M_C02105" name="(S)-reticuline [cytosol]" compartment="cytosol" hasOnlySubstanceUnits="false" boundaryCondition="false" constant="false" fbc:charge="0"/>
      <species id="M_C05335" name="selenomethionine [cytosol]" compartment="cytosol" hasOnlySubstanceUnits="false" boundaryCondition="false" constant="false" fbc:charge="0"/>
      <species id="M_C05332" name="2-phenylethylamine [cytosol]" compartment="cytosol" hasOnlySubstanceUnits="false" boundaryCondition="false" constant="false" fbc:charge="0"/>
      <species id="M_C02103" name="(S)-2-Haloacid [cytosol]" compartment="cytosol" hasOnlySubstanceUnits="false" boundaryCondition="false" constant="false" fbc:charge="0"/>
      <species id="M_C01328" name="hydroxide [cytosol]" compartment="cytosol" hasOnlySubstanceUnits="false" boundaryCondition="false" constant="false" fbc:charge="0"/>
      <species id="M_C16331" name="OPC6-CoA [cytosol]" compartment="cytosol" hasOnlySubstanceUnits="false" boundaryCondition="false" constant="false" fbc:charge="0"/>
      <species id="M_Cluster6575" name="1,6-anhydro-N-acetyl-beta-muramate [cytosol]" compartment="cytosol" hasOnlySubstanceUnits="false" boundaryCondition="false" constant="false" fbc:charge="0"/>
      <species id="M_C01322" name="RX [cytosol]" compartment="cytosol" hasOnlySubstanceUnits="false" boundaryCondition="false" constant="false" fbc:charge="0"/>
      <species id="M_C01327" name="HCl [cytosol]" compartment="cytosol" hasOnlySubstanceUnits="false" boundaryCondition="false" constant="false" fbc:charge="0"/>
      <species id="M_C01326" name="hydrogen cyanide [cytosol]" compartment="cytosol" hasOnlySubstanceUnits="false" boundaryCondition="false" constant="false" fbc:charge="0"/>
      <species id="M_Cluster7157" name="N-carbamoylglycine [cytosol]" compartment="cytosol" hasOnlySubstanceUnits="false" boundaryCondition="false" constant="false" fbc:charge="0"/>
      <species id="M_C03671" name="2-pyrone-4,6-dicarboxylate [cytosol]" compartment="cytosol" hasOnlySubstanceUnits="false" boundaryCondition="false" constant="false" fbc:charge="0"/>
      <species id="M_C05766" name="uroporphyrinogen-I [cytosol]" compartment="cytosol" hasOnlySubstanceUnits="false" boundaryCondition="false" constant="false" fbc:charge="0"/>
      <species id="M_C03677" name="4,21-dehydrogeissoschizine [cytosol]" compartment="cytosol" hasOnlySubstanceUnits="false" boundaryCondition="false" constant="false" fbc:charge="0"/>
      <species id="M_C19761" name="1-O-(2-Acetamido-2-deoxy-alpha-D-glucopyranosyl)-1D-myo-inositol 3-phosphate [cytosol]" compartment="cytosol" hasOnlySubstanceUnits="false" boundaryCondition="false" constant="false" fbc:charge="0"/>
      <species id="M_C16181" name="beta-2,3,4,5,6-Pentachlorocyclohexanol [cytosol]" compartment="cytosol" hasOnlySubstanceUnits="false" boundaryCondition="false" constant="false" fbc:charge="0"/>
      <species id="M_C16182" name="beta-2,3,5,6-Tetrachloro-1,4-cyclohexanediol [cytosol]" compartment="cytosol" hasOnlySubstanceUnits="false" boundaryCondition="false" constant="false" fbc:charge="0"/>
      <species id="M_C01336" name="Aryl thiol [cytosol]" compartment="cytosol" hasOnlySubstanceUnits="false" boundaryCondition="false" constant="false" fbc:charge="0"/>
      <species id="M_C05938" name="L-4-hydroxyglutamic semialdehyde [cytosol]" compartment="cytosol" hasOnlySubstanceUnits="false" boundaryCondition="false" constant="false" fbc:charge="0"/>
      <species id="M_C01251" name="homocitrate [cytosol]" compartment="cytosol" hasOnlySubstanceUnits="false" boundaryCondition="false" constant="false" fbc:charge="0"/>
      <species id="M_C01250" name="N-acetyl-L-glutamate 5-semialdehyde [cytosol]" compartment="cytosol" hasOnlySubstanceUnits="false" boundaryCondition="false" constant="false" fbc:charge="0"/>
      <species id="M_C01925" name="hygromycin-B [cytosol]" compartment="cytosol" hasOnlySubstanceUnits="false" boundaryCondition="false" constant="false" fbc:charge="0"/>
      <species id="M_C01252" name="4-(2-Aminophenyl)-2,4-dioxobutanoate [cytosol]" compartment="cytosol" hasOnlySubstanceUnits="false" boundaryCondition="false" constant="false" fbc:charge="0"/>
      <species id="M_C02211" name="tRNA precursor [cytosol]" compartment="cytosol" hasOnlySubstanceUnits="false" boundaryCondition="false" constant="false" fbc:charge="0"/>
      <species id="M_C01929" name="L-histidinal [cytosol]" compartment="cytosol" hasOnlySubstanceUnits="false" boundaryCondition="false" constant="false" fbc:charge="0"/>
      <species id="M_C05933" name="N-(omega)-Hydroxyarginine [cytosol]" compartment="cytosol" hasOnlySubstanceUnits="false" boundaryCondition="false" constant="false" fbc:charge="0"/>
      <species id="M_C05936" name="4-acetamidobutanal [cytosol]" compartment="cytosol" hasOnlySubstanceUnits="false" boundaryCondition="false" constant="false" fbc:charge="0"/>
      <species id="M_C01801" name="2-deoxy-D-ribose [cytosol]" compartment="cytosol" hasOnlySubstanceUnits="false" boundaryCondition="false" constant="false" fbc:charge="0"/>
      <species id="M_C19819" name="cucurbitadienol [cytosol]" compartment="cytosol" hasOnlySubstanceUnits="false" boundaryCondition="false" constant="false" fbc:charge="0"/>
      <species id="M_Cluster5181" name="4-methyl-3-oxoadipyl-CoA [cytosol]" compartment="cytosol" hasOnlySubstanceUnits="false" boundaryCondition="false" constant="false" fbc:charge="0"/>
      <species id="M_C17570" name="2-Methyl-6-nonaprenyl-benzene-1,4-diol [cytosol]" compartment="cytosol" hasOnlySubstanceUnits="false" boundaryCondition="false" constant="false" fbc:charge="0"/>
      <species id="M_C06599" name="2,5-dichloro-2,5-cyclohexadiene-1,4-diol [cytosol]" compartment="cytosol" hasOnlySubstanceUnits="false" boundaryCondition="false" constant="false" fbc:charge="0"/>
      <species id="M_C03078" name="4-guanidinobutanamide [cytosol]" compartment="cytosol" hasOnlySubstanceUnits="false" boundaryCondition="false" constant="false" fbc:charge="0"/>
      <species id="M_C15986" name="2,6-dihydroxypseudooxynicotine [cytosol]" compartment="cytosol" hasOnlySubstanceUnits="false" boundaryCondition="false" constant="false" fbc:charge="0"/>
      <species id="M_C02073" name="RNA(circular) [cytosol]" compartment="cytosol" hasOnlySubstanceUnits="false" boundaryCondition="false" constant="false" fbc:charge="0"/>
      <species id="M_C06597" name="1,3,4,6-tetrachloro-1,4-cyclohexadiene [cytosol]" compartment="cytosol" hasOnlySubstanceUnits="false" boundaryCondition="false" constant="false" fbc:charge="0"/>
      <species id="M_C06594" name="1,2,4-trichlorobenzene [cytosol]" compartment="cytosol" hasOnlySubstanceUnits="false" boundaryCondition="false" constant="false" fbc:charge="0"/>
      <species id="M_C05804" name="2-Hexaprenyl-3-methyl-6-methoxy-1,4-benzoquinone [cytosol]" compartment="cytosol" hasOnlySubstanceUnits="false" boundaryCondition="false" constant="false" fbc:charge="0"/>
      <species id="M_Cluster5858" name="(+)-5-chloromuconolactone [cytosol]" compartment="cytosol" hasOnlySubstanceUnits="false" boundaryCondition="false" constant="false" fbc:charge="0"/>
      <species id="M_C05802" name="2-hexaprenyl-6-methoxyphenol [cytosol]" compartment="cytosol" hasOnlySubstanceUnits="false" boundaryCondition="false" constant="false" fbc:charge="0"/>
      <species id="M_C05803" name="2-hexaprenyl-6-methoxy-1,4-benzoquinone [cytosol]" compartment="cytosol" hasOnlySubstanceUnits="false" boundaryCondition="false" constant="false" fbc:charge="0"/>
      <species id="M_Cluster5855" name="omega, mono-trans,octa-cis-decaprenyl diphosphate [cytosol]" compartment="cytosol" hasOnlySubstanceUnits="false" boundaryCondition="false" constant="false" fbc:charge="0"/>
      <species id="M_C03277" name="imidazole-pyruvate [cytosol]" compartment="cytosol" hasOnlySubstanceUnits="false" boundaryCondition="false" constant="false" fbc:charge="0"/>
      <species id="M_C05809" name="4-hydroxy-3-octaprenylbenzoate [cytosol]" compartment="cytosol" hasOnlySubstanceUnits="false" boundaryCondition="false" constant="false" fbc:charge="0"/>
      <species id="M_Cluster5853" name="a peptidoglycan dimer (mycobacteria) [cytosol]" compartment="cytosol" hasOnlySubstanceUnits="false" boundaryCondition="false" constant="false" fbc:charge="0"/>
      <species id="M_C02679" name="laurate [cytosol]" compartment="cytosol" hasOnlySubstanceUnits="false" boundaryCondition="false" constant="false" fbc:charge="0"/>
      <species id="M_C03091" name="5beta-cholestan-3-one [cytosol]" compartment="cytosol" hasOnlySubstanceUnits="false" boundaryCondition="false" constant="false" fbc:charge="0"/>
      <species id="M_C03090" name="5-Phosphoribosylamine [cytosol]" compartment="cytosol" hasOnlySubstanceUnits="false" boundaryCondition="false" constant="false" fbc:charge="0"/>
      <species id="M_C04261" name="Protein N(pi)-phospho-L-histidine [cytosol]" compartment="cytosol" hasOnlySubstanceUnits="false" boundaryCondition="false" constant="false" fbc:charge="0"/>
      <species id="M_C04260" name="O-D-Alanyl-poly(ribitol phosphate) [cytosol]" compartment="cytosol" hasOnlySubstanceUnits="false" boundaryCondition="false" constant="false" fbc:charge="0"/>
      <species id="M_Cluster4109" name="3-methoxy-4-hydroxy-5-all-trans-nonaprenylbenzoate [cytosol]" compartment="cytosol" hasOnlySubstanceUnits="false" boundaryCondition="false" constant="false" fbc:charge="0"/>
      <species id="M_C07086" name="phenylacetate [cytosol]" compartment="cytosol" hasOnlySubstanceUnits="false" boundaryCondition="false" constant="false" fbc:charge="0"/>
      <species id="M_Cluster5698" name="cholest-5-en-3-one [cytosol]" compartment="cytosol" hasOnlySubstanceUnits="false" boundaryCondition="false" constant="false" fbc:charge="0"/>
      <species id="M_C16356" name="1,7-dimethylurate [cytosol]" compartment="cytosol" hasOnlySubstanceUnits="false" boundaryCondition="false" constant="false" fbc:charge="0"/>
      <species id="M_C11437" name="1-deoxy-D-xylulose 5-phosphate [cytosol]" compartment="cytosol" hasOnlySubstanceUnits="false" boundaryCondition="false" constant="false" fbc:charge="0"/>
      <species id="M_C00179" name="agmatine [cytosol]" compartment="cytosol" hasOnlySubstanceUnits="false" boundaryCondition="false" constant="false" fbc:charge="0"/>
      <species id="M_CHEBI28223" name="adenosine 2&apos;-monophosphate [cytosol]" compartment="cytosol" hasOnlySubstanceUnits="false" boundaryCondition="false" constant="false" fbc:charge="0"/>
      <species id="M_C12455" name="5-Aminopentanal [cytosol]" compartment="cytosol" hasOnlySubstanceUnits="false" boundaryCondition="false" constant="false" fbc:charge="0"/>
      <species id="M_C16338" name="3-Oxo-OPC4-CoA [cytosol]" compartment="cytosol" hasOnlySubstanceUnits="false" boundaryCondition="false" constant="false" fbc:charge="0"/>
      <species id="M_C16339" name="(+)-7-Isojasmonic acid CoA [cytosol]" compartment="cytosol" hasOnlySubstanceUnits="false" boundaryCondition="false" constant="false" fbc:charge="0"/>
      <species id="M_C06179" name="hygrine [cytosol]" compartment="cytosol" hasOnlySubstanceUnits="false" boundaryCondition="false" constant="false" fbc:charge="0"/>
      <species id="M_C06178" name="1-Methyl-delta(1)-pyrrolinium [cytosol]" compartment="cytosol" hasOnlySubstanceUnits="false" boundaryCondition="false" constant="false" fbc:charge="0"/>
      <species id="M_C08334" name="lotaustralin [cytosol]" compartment="cytosol" hasOnlySubstanceUnits="false" boundaryCondition="false" constant="false" fbc:charge="0"/>
      <species id="M_C00525" name="D-tryptophan [cytosol]" compartment="cytosol" hasOnlySubstanceUnits="false" boundaryCondition="false" constant="false" fbc:charge="0"/>
      <species id="M_C06173" name="thebaine [cytosol]" compartment="cytosol" hasOnlySubstanceUnits="false" boundaryCondition="false" constant="false" fbc:charge="0"/>
      <species id="M_C03415" name="N2-succinyl-L-ornithine [cytosol]" compartment="cytosol" hasOnlySubstanceUnits="false" boundaryCondition="false" constant="false" fbc:charge="0"/>
      <species id="M_C14800" name="1-Nitronaphthalene-5,6-oxide [cytosol]" compartment="cytosol" hasOnlySubstanceUnits="false" boundaryCondition="false" constant="false" fbc:charge="0"/>
      <species id="M_Cluster4612" name="triiodothyroacetate ester glucuronide [cytosol]" compartment="cytosol" hasOnlySubstanceUnits="false" boundaryCondition="false" constant="false" fbc:charge="0"/>
      <species id="M_C16335" name="OPC4-CoA [cytosol]" compartment="cytosol" hasOnlySubstanceUnits="false" boundaryCondition="false" constant="false" fbc:charge="0"/>
      <species id="M_C03899" name="S-(2-hydroxyacyl)glutathione [cytosol]" compartment="cytosol" hasOnlySubstanceUnits="false" boundaryCondition="false" constant="false" fbc:charge="0"/>
      <species id="M_C03895" name="Peptide-L-methionine (S)-S-oxide [cytosol]" compartment="cytosol" hasOnlySubstanceUnits="false" boundaryCondition="false" constant="false" fbc:charge="0"/>
      <species id="M_C03892" name="Phosphatidylglycerophosphate [cytosol]" compartment="cytosol" hasOnlySubstanceUnits="false" boundaryCondition="false" constant="false" fbc:charge="0"/>
      <species id="M_C00681" name="1-acyl-sn-glycerol 3-phosphate [cytosol]" compartment="cytosol" hasOnlySubstanceUnits="false" boundaryCondition="false" constant="false" fbc:charge="0"/>
      <species id="M_C00680" name="meso-diaminopimelate [cytosol]" compartment="cytosol" hasOnlySubstanceUnits="false" boundaryCondition="false" constant="false" fbc:charge="0"/>
      <species id="M_C00683" name="(S)-methylmalonyl-CoA [cytosol]" compartment="cytosol" hasOnlySubstanceUnits="false" boundaryCondition="false" constant="false" fbc:charge="0"/>
      <species id="M_C00682" name="(2E,4E-2-hydroxy-6-oxohexa-2,4-dienoate [cytosol]" compartment="cytosol" hasOnlySubstanceUnits="false" boundaryCondition="false" constant="false" fbc:charge="0"/>
      <species id="M_C00685" name="3-oxoacyl-[acp] [cytosol]" compartment="cytosol" hasOnlySubstanceUnits="false" boundaryCondition="false" constant="false" fbc:charge="0"/>
      <species id="M_C18237" name="Molybdenum cofactor [cytosol]" compartment="cytosol" hasOnlySubstanceUnits="false" boundaryCondition="false" constant="false" fbc:charge="0"/>
      <species id="M_C00689" name="alpha,alpha-trehalose 6-phosphate [cytosol]" compartment="cytosol" hasOnlySubstanceUnits="false" boundaryCondition="false" constant="false" fbc:charge="0"/>
      <species id="M_C00449" name="L-saccharopine [cytosol]" compartment="cytosol" hasOnlySubstanceUnits="false" boundaryCondition="false" constant="false" fbc:charge="0"/>
      <species id="M_C00523" name="androsterone [cytosol]" compartment="cytosol" hasOnlySubstanceUnits="false" boundaryCondition="false" constant="false" fbc:charge="0"/>
      <species id="M_Cluster5522" name="(2R)-2-hydroxy-2-methylbutanenitrile [cytosol]" compartment="cytosol" hasOnlySubstanceUnits="false" boundaryCondition="false" constant="false" fbc:charge="0"/>
      <species id="M_C00511" name="acrylate [cytosol]" compartment="cytosol" hasOnlySubstanceUnits="false" boundaryCondition="false" constant="false" fbc:charge="0"/>
      <species id="M_C11509" name="3beta-hydroxy-4beta-methyl-5alpha-cholest-7-ene-4alpha-carbaldehyde [cytosol]" compartment="cytosol" hasOnlySubstanceUnits="false" boundaryCondition="false" constant="false" fbc:charge="0"/>
      <species id="M_C00513" name="CDP-glycerol [cytosol]" compartment="cytosol" hasOnlySubstanceUnits="false" boundaryCondition="false" constant="false" fbc:charge="0"/>
      <species id="M_C00512" name="benzoyl-CoA [cytosol]" compartment="cytosol" hasOnlySubstanceUnits="false" boundaryCondition="false" constant="false" fbc:charge="0"/>
      <species id="M_C00515" name="D-ornithine [cytosol]" compartment="cytosol" hasOnlySubstanceUnits="false" boundaryCondition="false" constant="false" fbc:charge="0"/>
      <species id="M_C00517" name="hexadecanal [cytosol]" compartment="cytosol" hasOnlySubstanceUnits="false" boundaryCondition="false" constant="false" fbc:charge="0"/>
      <species id="M_C00519" name="hypotaurine [cytosol]" compartment="cytosol" hasOnlySubstanceUnits="false" boundaryCondition="false" constant="false" fbc:charge="0"/>
      <species id="M_C16221" name="(2E)-Octadecenoyl-[acp] [cytosol]" compartment="cytosol" hasOnlySubstanceUnits="false" boundaryCondition="false" constant="false" fbc:charge="0"/>
      <species id="M_C14874" name="Glutathione episulfonium ion [cytosol]" compartment="cytosol" hasOnlySubstanceUnits="false" boundaryCondition="false" constant="false" fbc:charge="0"/>
      <species id="M_C14871" name="S-(Formylmethyl)glutathione [cytosol]" compartment="cytosol" hasOnlySubstanceUnits="false" boundaryCondition="false" constant="false" fbc:charge="0"/>
      <species id="M_C14870" name="2-Bromoacetaldehyde [cytosol]" compartment="cytosol" hasOnlySubstanceUnits="false" boundaryCondition="false" constant="false" fbc:charge="0"/>
      <species id="M_C03306" name="Protein L-isoaspartate [cytosol]" compartment="cytosol" hasOnlySubstanceUnits="false" boundaryCondition="false" constant="false" fbc:charge="0"/>
      <species id="M_Cluster4924" name="geranyl acetate [cytosol]" compartment="cytosol" hasOnlySubstanceUnits="false" boundaryCondition="false" constant="false" fbc:charge="0"/>
      <species id="M_C03309" name="strictosidine-aglycone [cytosol]" compartment="cytosol" hasOnlySubstanceUnits="false" boundaryCondition="false" constant="false" fbc:charge="0"/>
      <species id="M_C00339" name="Long-chain alcohol [cytosol]" compartment="cytosol" hasOnlySubstanceUnits="false" boundaryCondition="false" constant="false" fbc:charge="0"/>
      <species id="M_C16619" name="6-Thioguanosine monophosphate [cytosol]" compartment="cytosol" hasOnlySubstanceUnits="false" boundaryCondition="false" constant="false" fbc:charge="0"/>
      <species id="M_C00331" name="3-(indol-3-yl)pyruvate [cytosol]" compartment="cytosol" hasOnlySubstanceUnits="false" boundaryCondition="false" constant="false" fbc:charge="0"/>
      <species id="M_C00330" name="2&apos;-deoxyguanosine [cytosol]" compartment="cytosol" hasOnlySubstanceUnits="false" boundaryCondition="false" constant="false" fbc:charge="0"/>
      <species id="M_C00333" name="D-galacturonate [cytosol]" compartment="cytosol" hasOnlySubstanceUnits="false" boundaryCondition="false" constant="false" fbc:charge="0"/>
      <species id="M_C00332" name="acetoacetyl-CoA [cytosol]" compartment="cytosol" hasOnlySubstanceUnits="false" boundaryCondition="false" constant="false" fbc:charge="0"/>
      <species id="M_C00334" name="gamma-aminobutyrate [cytosol]" compartment="cytosol" hasOnlySubstanceUnits="false" boundaryCondition="false" constant="false" fbc:charge="0"/>
      <species id="M_C00337" name="(S)-dihydroorotate [cytosol]" compartment="cytosol" hasOnlySubstanceUnits="false" boundaryCondition="false" constant="false" fbc:charge="0"/>
      <species id="M_C07301" name="(R)-mandelamide [cytosol]" compartment="cytosol" hasOnlySubstanceUnits="false" boundaryCondition="false" constant="false" fbc:charge="0"/>
      <species id="M_C02617" name="1,4-naphthoquinone [cytosol]" compartment="cytosol" hasOnlySubstanceUnits="false" boundaryCondition="false" constant="false" fbc:charge="0"/>
      <species id="M_C04688" name="(3R)-3-Hydroxytetradecanoyl-[acyl-carrier protein] [cytosol]" compartment="cytosol" hasOnlySubstanceUnits="false" boundaryCondition="false" constant="false" fbc:charge="0"/>
      <species id="M_C04574" name="di-trans,octa-cis-undecaprenyl diphosphate [cytosol]" compartment="cytosol" hasOnlySubstanceUnits="false" boundaryCondition="false" constant="false" fbc:charge="0"/>
      <species id="M_Cluster4323" name="bacillibactin [cytosol]" compartment="cytosol" hasOnlySubstanceUnits="false" boundaryCondition="false" constant="false" fbc:charge="0"/>
      <species id="M_C18039" name="11beta,18-Epoxy-18,21-dihydroxypregn-4-ene-3,20-dione [cytosol]" compartment="cytosol" hasOnlySubstanceUnits="false" boundaryCondition="false" constant="false" fbc:charge="0"/>
      <species id="M_C04047" name="3-hydroxy-2-methylpropanoyl-CoA [cytosol]" compartment="cytosol" hasOnlySubstanceUnits="false" boundaryCondition="false" constant="false" fbc:charge="0"/>
      <species id="M_C11348" name="(S)-1-phenylethanol [cytosol]" compartment="cytosol" hasOnlySubstanceUnits="false" boundaryCondition="false" constant="false" fbc:charge="0"/>
      <species id="M_C04044" name="3-(2,3-dihydroxyphenyl)propanoate [cytosol]" compartment="cytosol" hasOnlySubstanceUnits="false" boundaryCondition="false" constant="false" fbc:charge="0"/>
      <species id="M_C04043" name="3,4-dihydroxyphenylacetaldehyde [cytosol]" compartment="cytosol" hasOnlySubstanceUnits="false" boundaryCondition="false" constant="false" fbc:charge="0"/>
      <species id="M_C04042" name="20alpha-Hydroxy-4-pregnen-3-one [cytosol]" compartment="cytosol" hasOnlySubstanceUnits="false" boundaryCondition="false" constant="false" fbc:charge="0"/>
      <species id="M_C02554" name="L-Valyl-tRNA(Val) [cytosol]" compartment="cytosol" hasOnlySubstanceUnits="false" boundaryCondition="false" constant="false" fbc:charge="0"/>
      <species id="M_C00209" name="oxalate [cytosol]" compartment="cytosol" hasOnlySubstanceUnits="false" boundaryCondition="false" constant="false" fbc:charge="0"/>
      <species id="M_C00208" name="maltose [cytosol]" compartment="cytosol" hasOnlySubstanceUnits="false" boundaryCondition="false" constant="false" fbc:charge="0"/>
      <species id="M_C00204" name="2-dehydro-3-deoxy-D-gluconate [cytosol]" compartment="cytosol" hasOnlySubstanceUnits="false" boundaryCondition="false" constant="false" fbc:charge="0"/>
      <species id="M_C00207" name="acetone [cytosol]" compartment="cytosol" hasOnlySubstanceUnits="false" boundaryCondition="false" constant="false" fbc:charge="0"/>
      <species id="M_C00206" name="dADP [cytosol]" compartment="cytosol" hasOnlySubstanceUnits="false" boundaryCondition="false" constant="false" fbc:charge="0"/>
      <species id="M_C00201" name="NTP [cytosol]" compartment="cytosol" hasOnlySubstanceUnits="false" boundaryCondition="false" constant="false" fbc:charge="0"/>
      <species id="M_C00203" name="UDP-N-acetyl-D-galactosamine [cytosol]" compartment="cytosol" hasOnlySubstanceUnits="false" boundaryCondition="false" constant="false" fbc:charge="0"/>
      <species id="M_C00025" name="L-glutamate [cytosol]" compartment="cytosol" hasOnlySubstanceUnits="false" boundaryCondition="false" constant="false" fbc:charge="0"/>
      <species id="M_C00024" name="acetyl-CoA [cytosol]" compartment="cytosol" hasOnlySubstanceUnits="false" boundaryCondition="false" constant="false" fbc:charge="0"/>
      <species id="M_C00027" name="H2O2 [cytosol]" compartment="cytosol" hasOnlySubstanceUnits="false" boundaryCondition="false" constant="false" fbc:charge="0"/>
      <species id="M_C00026" name="2-oxoglutarate [cytosol]" compartment="cytosol" hasOnlySubstanceUnits="false" boundaryCondition="false" constant="false" fbc:charge="0"/>
      <species id="M_C00021" name="S-adenosyl-L-homocysteine [cytosol]" compartment="cytosol" hasOnlySubstanceUnits="false" boundaryCondition="false" constant="false" fbc:charge="0"/>
      <species id="M_C00020" name="AMP [cytosol]" compartment="cytosol" hasOnlySubstanceUnits="false" boundaryCondition="false" constant="false" fbc:charge="0"/>
      <species id="M_C00022" name="pyruvate [cytosol]" compartment="cytosol" hasOnlySubstanceUnits="false" boundaryCondition="false" constant="false" fbc:charge="0"/>
      <species id="M_C03217" name="2-hydroxy-3-oxoadipate [cytosol]" compartment="cytosol" hasOnlySubstanceUnits="false" boundaryCondition="false" constant="false" fbc:charge="0"/>
      <species id="M_C00029" name="UDP-glucose [cytosol]" compartment="cytosol" hasOnlySubstanceUnits="false" boundaryCondition="false" constant="false" fbc:charge="0"/>
      <species id="M_C03740" name="(5-L-Glutamyl)-L-amino acid [cytosol]" compartment="cytosol" hasOnlySubstanceUnits="false" boundaryCondition="false" constant="false" fbc:charge="0"/>
      <species id="M_C07535" name="Benzo[a]pyrene [cytosol]" compartment="cytosol" hasOnlySubstanceUnits="false" boundaryCondition="false" constant="false" fbc:charge="0"/>
      <species id="M_C02479" name="beta-L-arabinopyranose [cytosol]" compartment="cytosol" hasOnlySubstanceUnits="false" boundaryCondition="false" constant="false" fbc:charge="0"/>
      <species id="M_C10107" name="myricetin [cytosol]" compartment="cytosol" hasOnlySubstanceUnits="false" boundaryCondition="false" constant="false" fbc:charge="0"/>
      <species id="M_C05485" name="21-Hydroxypregnenolone [cytosol]" compartment="cytosol" hasOnlySubstanceUnits="false" boundaryCondition="false" constant="false" fbc:charge="0"/>
      <species id="M_C05487" name="17alpha,21-Dihydroxypregnenolone [cytosol]" compartment="cytosol" hasOnlySubstanceUnits="false" boundaryCondition="false" constant="false" fbc:charge="0"/>
      <species id="M_C05488" name="11-deoxy-cortisol [cytosol]" compartment="cytosol" hasOnlySubstanceUnits="false" boundaryCondition="false" constant="false" fbc:charge="0"/>
      <species id="M_C05489" name="11beta,17alpha,21-Trihydroxypregnenolone [cytosol]" compartment="cytosol" hasOnlySubstanceUnits="false" boundaryCondition="false" constant="false" fbc:charge="0"/>
      <species id="M_Cluster2799" name="5-hydroxytryptophol [cytosol]" compartment="cytosol" hasOnlySubstanceUnits="false" boundaryCondition="false" constant="false" fbc:charge="0"/>
      <species id="M_C05909" name="leucodelphinidin [cytosol]" compartment="cytosol" hasOnlySubstanceUnits="false" boundaryCondition="false" constant="false" fbc:charge="0"/>
      <species id="M_C01243" name="D-myo-inositol (1,3,4)-trisphosphate [cytosol]" compartment="cytosol" hasOnlySubstanceUnits="false" boundaryCondition="false" constant="false" fbc:charge="0"/>
      <species id="M_C01931" name="L-Lysyl-tRNA [cytosol]" compartment="cytosol" hasOnlySubstanceUnits="false" boundaryCondition="false" constant="false" fbc:charge="0"/>
      <species id="M_CHEBI52394" name="Lanosterol ester [cytosol]" compartment="cytosol" hasOnlySubstanceUnits="false" boundaryCondition="false" constant="false" fbc:charge="0"/>
      <species id="M_C15609" name="3&apos;,5&apos;-Dihydroxyflavanone [cytosol]" compartment="cytosol" hasOnlySubstanceUnits="false" boundaryCondition="false" constant="false" fbc:charge="0"/>
      <species id="M_C01179" name="3-(4-hydroxyphenyl)pyruvate [cytosol]" compartment="cytosol" hasOnlySubstanceUnits="false" boundaryCondition="false" constant="false" fbc:charge="0"/>
      <species id="M_C15606" name="1,2-dihydroxy-5-(methylthio)pent-1-en-3-one [cytosol]" compartment="cytosol" hasOnlySubstanceUnits="false" boundaryCondition="false" constant="false" fbc:charge="0"/>
      <species id="M_C15605" name="N-formyl-D-kynurenine [cytosol]" compartment="cytosol" hasOnlySubstanceUnits="false" boundaryCondition="false" constant="false" fbc:charge="0"/>
      <species id="M_C04823" name="1-(5&apos;-Phosphoribosyl)-5-amino-4-(N-succinocarboxamide)-imidazole [cytosol]" compartment="cytosol" hasOnlySubstanceUnits="false" boundaryCondition="false" constant="false" fbc:charge="0"/>
      <species id="M_C02225" name="2-Methylcitrate [cytosol]" compartment="cytosol" hasOnlySubstanceUnits="false" boundaryCondition="false" constant="false" fbc:charge="0"/>
      <species id="M_C01139" name="[Acetyl-CoA carboxylase] [cytosol]" compartment="cytosol" hasOnlySubstanceUnits="false" boundaryCondition="false" constant="false" fbc:charge="0"/>
      <species id="M_C04454" name="5-amino-6-(5-phospho-D-ribitylamino)uracil [cytosol]" compartment="cytosol" hasOnlySubstanceUnits="false" boundaryCondition="false" constant="false" fbc:charge="0"/>
      <species id="M_C01136" name="S-acetyldihydrolipoamide [cytosol]" compartment="cytosol" hasOnlySubstanceUnits="false" boundaryCondition="false" constant="false" fbc:charge="0"/>
      <species id="M_C01137" name="S-adenosylmethioninamine [cytosol]" compartment="cytosol" hasOnlySubstanceUnits="false" boundaryCondition="false" constant="false" fbc:charge="0"/>
      <species id="M_C01132" name="N-acetyl-alpha-D-galactosamine [cytosol]" compartment="cytosol" hasOnlySubstanceUnits="false" boundaryCondition="false" constant="false" fbc:charge="0"/>
      <species id="M_C04453" name="4alpha-methyl-5alpha-cholest-7-en-3-one [cytosol]" compartment="cytosol" hasOnlySubstanceUnits="false" boundaryCondition="false" constant="false" fbc:charge="0"/>
      <species id="M_C05158" name="trans-beta-D-glucosyl-2-hydroxycinnamate [cytosol]" compartment="cytosol" hasOnlySubstanceUnits="false" boundaryCondition="false" constant="false" fbc:charge="0"/>
      <species id="M_C05906" name="leucocyanidin [cytosol]" compartment="cytosol" hasOnlySubstanceUnits="false" boundaryCondition="false" constant="false" fbc:charge="0"/>
      <species id="M_Cluster3316" name="2-aminobutyrate [cytosol]" compartment="cytosol" hasOnlySubstanceUnits="false" boundaryCondition="false" constant="false" fbc:charge="0"/>
      <species id="M_Cluster2228" name="N6,N6,O-tridemethylpuromycin [cytosol]" compartment="cytosol" hasOnlySubstanceUnits="false" boundaryCondition="false" constant="false" fbc:charge="0"/>
      <species id="M_C15513" name="benzylacetate [cytosol]" compartment="cytosol" hasOnlySubstanceUnits="false" boundaryCondition="false" constant="false" fbc:charge="0"/>
      <species id="M_C20199" name="3-[(3aS,4S,7aS)-7a-Methyl-1,5-dioxo-octahydro-1H-inden-4-yl]propanoate [cytosol]" compartment="cytosol" hasOnlySubstanceUnits="false" boundaryCondition="false" constant="false" fbc:charge="0"/>
      <species id="M_C20198" name="Adenosine 5&apos;-pentaphosphate [cytosol]" compartment="cytosol" hasOnlySubstanceUnits="false" boundaryCondition="false" constant="false" fbc:charge="0"/>
      <species id="M_C05903" name="kaempferol [cytosol]" compartment="cytosol" hasOnlySubstanceUnits="false" boundaryCondition="false" constant="false" fbc:charge="0"/>
      <species id="M_C01171" name="alpha-D-Hexose 1-phosphate [cytosol]" compartment="cytosol" hasOnlySubstanceUnits="false" boundaryCondition="false" constant="false" fbc:charge="0"/>
      <species id="M_C15518" name="(24R)-cholest-5-ene-3beta,7alpha,24-triol [cytosol]" compartment="cytosol" hasOnlySubstanceUnits="false" boundaryCondition="false" constant="false" fbc:charge="0"/>
      <species id="M_C20194" name="delta-Amyrin [cytosol]" compartment="cytosol" hasOnlySubstanceUnits="false" boundaryCondition="false" constant="false" fbc:charge="0"/>
      <species id="M_C20373" name="3-Hydroxyglutaryl-[acp] methyl ester [cytosol]" compartment="cytosol" hasOnlySubstanceUnits="false" boundaryCondition="false" constant="false" fbc:charge="0"/>
      <species id="M_C20372" name="3-Ketoglutaryl-[acp] methyl ester [cytosol]" compartment="cytosol" hasOnlySubstanceUnits="false" boundaryCondition="false" constant="false" fbc:charge="0"/>
      <species id="M_C20377" name="3-Hydroxypimeloyl-[acp] methyl ester [cytosol]" compartment="cytosol" hasOnlySubstanceUnits="false" boundaryCondition="false" constant="false" fbc:charge="0"/>
      <species id="M_C20376" name="3-Ketopimeloyl-[acp] methyl ester [cytosol]" compartment="cytosol" hasOnlySubstanceUnits="false" boundaryCondition="false" constant="false" fbc:charge="0"/>
      <species id="M_C20375" name="Glutaryl-[acp] methyl ester [cytosol]" compartment="cytosol" hasOnlySubstanceUnits="false" boundaryCondition="false" constant="false" fbc:charge="0"/>
      <species id="M_C20374" name="Enoylglutaryl-[acp] methyl ester [cytosol]" compartment="cytosol" hasOnlySubstanceUnits="false" boundaryCondition="false" constant="false" fbc:charge="0"/>
      <species id="M_C07888" name="Cyclophosphamide [cytosol]" compartment="cytosol" hasOnlySubstanceUnits="false" boundaryCondition="false" constant="false" fbc:charge="0"/>
      <species id="M_C20378" name="Enoylpimeloyl-[acp] methyl ester [cytosol]" compartment="cytosol" hasOnlySubstanceUnits="false" boundaryCondition="false" constant="false" fbc:charge="0"/>
      <species id="M_C16337" name="3-Hydroxy-OPC4-CoA [cytosol]" compartment="cytosol" hasOnlySubstanceUnits="false" boundaryCondition="false" constant="false" fbc:charge="0"/>
      <species id="M_C04522" name="(+)-4-chloromuconolactone [cytosol]" compartment="cytosol" hasOnlySubstanceUnits="false" boundaryCondition="false" constant="false" fbc:charge="0"/>
      <species id="M_C04524" name="2-(3,4-dihydroxybenzoyloxy)-4,6-dihydroxybenzoic acid [cytosol]" compartment="cytosol" hasOnlySubstanceUnits="false" boundaryCondition="false" constant="false" fbc:charge="0"/>
      <species id="M_C04525" name="fecosterol [cytosol]" compartment="cytosol" hasOnlySubstanceUnits="false" boundaryCondition="false" constant="false" fbc:charge="0"/>
      <species id="M_C04851" name="MurAc(oyl-L-Ala-D-gamma-Glu-L-Lys-D-Ala-D-Ala)-diphospho-undecaprenol [cytosol]" compartment="cytosol" hasOnlySubstanceUnits="false" boundaryCondition="false" constant="false" fbc:charge="0"/>
      <species id="M_C04856" name="(S)-NADHX [cytosol]" compartment="cytosol" hasOnlySubstanceUnits="false" boundaryCondition="false" constant="false" fbc:charge="0"/>
      <species id="M_C01794" name="choloyl-CoA [cytosol]" compartment="cytosol" hasOnlySubstanceUnits="false" boundaryCondition="false" constant="false" fbc:charge="0"/>
      <species id="M_Cluster6145" name="demethylmenaquinol-7 [cytosol]" compartment="cytosol" hasOnlySubstanceUnits="false" boundaryCondition="false" constant="false" fbc:charge="0"/>
      <species id="M_C01798" name="D-Glucoside [cytosol]" compartment="cytosol" hasOnlySubstanceUnits="false" boundaryCondition="false" constant="false" fbc:charge="0"/>
      <species id="M_C19971" name="UDP-2,4-bis(acetamido)-2,4,6-trideoxy-beta-L-altropyranose [cytosol]" compartment="cytosol" hasOnlySubstanceUnits="false" boundaryCondition="false" constant="false" fbc:charge="0"/>
      <species id="M_C19606" name="NNAL-N-glucuronide [cytosol]" compartment="cytosol" hasOnlySubstanceUnits="false" boundaryCondition="false" constant="false" fbc:charge="0"/>
      <species id="M_C19605" name="4-(Methylnitrosamino)-1-(3-pyridyl)-1-butanol glucuronide [cytosol]" compartment="cytosol" hasOnlySubstanceUnits="false" boundaryCondition="false" constant="false" fbc:charge="0"/>
      <species id="M_C19972" name="2,4-Bis(acetamido)-2,4,6-trideoxy-beta-L-altropyranose [cytosol]" compartment="cytosol" hasOnlySubstanceUnits="false" boundaryCondition="false" constant="false" fbc:charge="0"/>
      <species id="M_C16422" name="Hesperetin 7-O-glucoside [cytosol]" compartment="cytosol" hasOnlySubstanceUnits="false" boundaryCondition="false" constant="false" fbc:charge="0"/>
      <species id="M_C02686" name="Galactosylceramide [cytosol]" compartment="cytosol" hasOnlySubstanceUnits="false" boundaryCondition="false" constant="false" fbc:charge="0"/>
      <species id="M_CHEBI17810" name="Plasmenylcholine [cytosol]" compartment="cytosol" hasOnlySubstanceUnits="false" boundaryCondition="false" constant="false" fbc:charge="0"/>
      <species id="M_C01312" name="prostaglandin I2 [cytosol]" compartment="cytosol" hasOnlySubstanceUnits="false" boundaryCondition="false" constant="false" fbc:charge="0"/>
      <species id="M_C02112" name="2-Acylglycerol [cytosol]" compartment="cytosol" hasOnlySubstanceUnits="false" boundaryCondition="false" constant="false" fbc:charge="0"/>
      <species id="M_C01319" name="Hg0 [cytosol]" compartment="cytosol" hasOnlySubstanceUnits="false" boundaryCondition="false" constant="false" fbc:charge="0"/>
      <species id="M_C05322" name="7-O-acetylsalutaridinol [cytosol]" compartment="cytosol" hasOnlySubstanceUnits="false" boundaryCondition="false" constant="false" fbc:charge="0"/>
      <species id="M_C18042" name="5alpha-Pregnane-3alpha,20alpha-diol [cytosol]" compartment="cytosol" hasOnlySubstanceUnits="false" boundaryCondition="false" constant="false" fbc:charge="0"/>
      <species id="M_Cluster6565" name="3-oxo-24-ethyl-cholest-4-en-26-oate [cytosol]" compartment="cytosol" hasOnlySubstanceUnits="false" boundaryCondition="false" constant="false" fbc:charge="0"/>
      <species id="M_Cluster6566" name="3-oxo-24-ethyl-cholest-4-en-26-oyl-CoA [cytosol]" compartment="cytosol" hasOnlySubstanceUnits="false" boundaryCondition="false" constant="false" fbc:charge="0"/>
      <species id="M_C19776" name="1,2-diacylglycerol 3-diphosphate [cytosol]" compartment="cytosol" hasOnlySubstanceUnits="false" boundaryCondition="false" constant="false" fbc:charge="0"/>
      <species id="M_C00783" name="tropinone [cytosol]" compartment="cytosol" hasOnlySubstanceUnits="false" boundaryCondition="false" constant="false" fbc:charge="0"/>
      <species id="M_CHEBI62710" name="mannosylinositol phosphorylceramide B (C26) [cytosol]" compartment="cytosol" hasOnlySubstanceUnits="false" boundaryCondition="false" constant="false" fbc:charge="0"/>
      <species id="M_C03648" name="cis-3,4-Leucopelargonidin [cytosol]" compartment="cytosol" hasOnlySubstanceUnits="false" boundaryCondition="false" constant="false" fbc:charge="0"/>
      <species id="M_Cluster5990" name="5alpha-cholesta-8-en-3-one [cytosol]" compartment="cytosol" hasOnlySubstanceUnits="false" boundaryCondition="false" constant="false" fbc:charge="0"/>
      <species id="M_C03641" name="Sterol 3-beta-D-glucoside [cytosol]" compartment="cytosol" hasOnlySubstanceUnits="false" boundaryCondition="false" constant="false" fbc:charge="0"/>
      <species id="M_C05927" name="dihydromethanopterin [cytosol]" compartment="cytosol" hasOnlySubstanceUnits="false" boundaryCondition="false" constant="false" fbc:charge="0"/>
      <species id="M_C16738" name="Ester sulfate [cytosol]" compartment="cytosol" hasOnlySubstanceUnits="false" boundaryCondition="false" constant="false" fbc:charge="0"/>
      <species id="M_C05924" name="H2Dtpp-mP [cytosol]" compartment="cytosol" hasOnlySubstanceUnits="false" boundaryCondition="false" constant="false" fbc:charge="0"/>
      <species id="M_C05923" name="2,5-Diaminopyrimidine nucleoside triphosphate [cytosol]" compartment="cytosol" hasOnlySubstanceUnits="false" boundaryCondition="false" constant="false" fbc:charge="0"/>
      <species id="M_C05922" name="Formamidopyrimidine nucleoside triphosphate [cytosol]" compartment="cytosol" hasOnlySubstanceUnits="false" boundaryCondition="false" constant="false" fbc:charge="0"/>
      <species id="M_C05921" name="biotinyl-5&apos;-AMP [cytosol]" compartment="cytosol" hasOnlySubstanceUnits="false" boundaryCondition="false" constant="false" fbc:charge="0"/>
      <species id="M_C06210" name="cis,cis-2-hydroxy-6-oxohepta-2,4-dienoate [cytosol]" compartment="cytosol" hasOnlySubstanceUnits="false" boundaryCondition="false" constant="false" fbc:charge="0"/>
      <species id="M_C16737" name="5-Deoxy glucuronic acid [cytosol]" compartment="cytosol" hasOnlySubstanceUnits="false" boundaryCondition="false" constant="false" fbc:charge="0"/>
      <species id="M_C05929" name="10-Formyltetrahydrofolylpolyglutamate [cytosol]" compartment="cytosol" hasOnlySubstanceUnits="false" boundaryCondition="false" constant="false" fbc:charge="0"/>
      <species id="M_C05928" name="10-Formyltetrahydrofolyl L-glutamate [cytosol]" compartment="cytosol" hasOnlySubstanceUnits="false" boundaryCondition="false" constant="false" fbc:charge="0"/>
      <species id="M_C01260" name="P(1),P(4)-bis(5&apos;-adenosyl) tetraphosphate [cytosol]" compartment="cytosol" hasOnlySubstanceUnits="false" boundaryCondition="false" constant="false" fbc:charge="0"/>
      <species id="M_C01262" name="anserine [cytosol]" compartment="cytosol" hasOnlySubstanceUnits="false" boundaryCondition="false" constant="false" fbc:charge="0"/>
      <species id="M_C01264" name="2-Acetyl-1-alkyl-sn-glycero-3-phosphate [cytosol]" compartment="cytosol" hasOnlySubstanceUnits="false" boundaryCondition="false" constant="false" fbc:charge="0"/>
      <species id="M_C19577" name="1-(Methylnitrosoamino)-4-(3-pyridinyl)-1,4-butanediol [cytosol]" compartment="cytosol" hasOnlySubstanceUnits="false" boundaryCondition="false" constant="false" fbc:charge="0"/>
      <species id="M_C01267" name="3-(imidazol-4-yl)-2-oxopropyl phosphate [cytosol]" compartment="cytosol" hasOnlySubstanceUnits="false" boundaryCondition="false" constant="false" fbc:charge="0"/>
      <species id="M_C01268" name="5-amino-6-(5-phosphoribosylamino)uracil [cytosol]" compartment="cytosol" hasOnlySubstanceUnits="false" boundaryCondition="false" constant="false" fbc:charge="0"/>
      <species id="M_C01269" name="5-O-(1-carboxyvinyl)-3-phosphoshikimate [cytosol]" compartment="cytosol" hasOnlySubstanceUnits="false" boundaryCondition="false" constant="false" fbc:charge="0"/>
      <species id="M_Cluster1321" name="3-[(3aS,4S,7aS)-7a-methyl-1,5-dioxo-octahydro-1H-inden-4-yl]propanoyl-CoA [cytosol]" compartment="cytosol" hasOnlySubstanceUnits="false" boundaryCondition="false" constant="false" fbc:charge="0"/>
      <species id="M_C19559" name="(1aalpha,2beta,3alpha,11calpha)-1a,2,3,11c-Tetrahydro-6,11-dimethylbenzo[6,7]phenanthro[3,4-b]oxirene-2,3-diol [cytosol]" compartment="cytosol" hasOnlySubstanceUnits="false" boundaryCondition="false" constant="false" fbc:charge="0"/>
      <species id="M_C06425" name="icosanoate [cytosol]" compartment="cytosol" hasOnlySubstanceUnits="false" boundaryCondition="false" constant="false" fbc:charge="0"/>
      <species id="M_Cluster5197" name="3-decaprenyl-4-hydroxybenzoate [cytosol]" compartment="cytosol" hasOnlySubstanceUnits="false" boundaryCondition="false" constant="false" fbc:charge="0"/>
      <species id="M_C06423" name="octanoate [cytosol]" compartment="cytosol" hasOnlySubstanceUnits="false" boundaryCondition="false" constant="false" fbc:charge="0"/>
      <species id="M_Cluster6839" name="galactosyl-(glucosyl)3-(heptosyl)3-Kdo2-lipid A-bisphosphate [cytosol]" compartment="cytosol" hasOnlySubstanceUnits="false" boundaryCondition="false" constant="false" fbc:charge="0"/>
      <species id="M_Cluster5198" name="3,4-dihydroxy-5-all-trans-decaprenylbenzoate [cytosol]" compartment="cytosol" hasOnlySubstanceUnits="false" boundaryCondition="false" constant="false" fbc:charge="0"/>
      <species id="M_C15496" name="Oxidized thiol-containing reductant [cytosol]" compartment="cytosol" hasOnlySubstanceUnits="false" boundaryCondition="false" constant="false" fbc:charge="0"/>
      <species id="M_C16647" name="N,N-Diethylglycine [cytosol]" compartment="cytosol" hasOnlySubstanceUnits="false" boundaryCondition="false" constant="false" fbc:charge="0"/>
      <species id="M_Cluster3898" name="ala-asp [cytosol]" compartment="cytosol" hasOnlySubstanceUnits="false" boundaryCondition="false" constant="false" fbc:charge="0"/>
      <species id="M_C02067" name="pseudouridine [cytosol]" compartment="cytosol" hasOnlySubstanceUnits="false" boundaryCondition="false" constant="false" fbc:charge="0"/>
      <species id="M_C16643" name="Morphine-3-glucuronide [cytosol]" compartment="cytosol" hasOnlySubstanceUnits="false" boundaryCondition="false" constant="false" fbc:charge="0"/>
      <species id="M_C15999" name="L-Methionine (S)-S-oxide [cytosol]" compartment="cytosol" hasOnlySubstanceUnits="false" boundaryCondition="false" constant="false" fbc:charge="0"/>
      <species id="M_C16641" name="Irinotecan [cytosol]" compartment="cytosol" hasOnlySubstanceUnits="false" boundaryCondition="false" constant="false" fbc:charge="0"/>
      <species id="M_C16649" name="2-n-Propyl-4-hydroxypentanoic acid [cytosol]" compartment="cytosol" hasOnlySubstanceUnits="false" boundaryCondition="false" constant="false" fbc:charge="0"/>
      <species id="M_C05813" name="6-methoxy-2-all-trans-octaprenyl-1,4-benzoquinone [cytosol]" compartment="cytosol" hasOnlySubstanceUnits="false" boundaryCondition="false" constant="false" fbc:charge="0"/>
      <species id="M_C05812" name="6-methoxy-2-octaprenylphenol [cytosol]" compartment="cytosol" hasOnlySubstanceUnits="false" boundaryCondition="false" constant="false" fbc:charge="0"/>
      <species id="M_C02843" name="long-chain acyl-CoAs [cytosol]" compartment="cytosol" hasOnlySubstanceUnits="false" boundaryCondition="false" constant="false" fbc:charge="0"/>
      <species id="M_C02666" name="coniferaldehyde [cytosol]" compartment="cytosol" hasOnlySubstanceUnits="false" boundaryCondition="false" constant="false" fbc:charge="0"/>
      <species id="M_Cluster5662" name="demethylated 7,8-dihydromethanopterin [cytosol]" compartment="cytosol" hasOnlySubstanceUnits="false" boundaryCondition="false" constant="false" fbc:charge="0"/>
      <species id="M_C05814" name="3-methyl-6-methoxy-2-octaprenyl-1,4-benzoquinone [cytosol]" compartment="cytosol" hasOnlySubstanceUnits="false" boundaryCondition="false" constant="false" fbc:charge="0"/>
      <species id="M_C03241" name="6-hydroxyhexan-6-olide [cytosol]" compartment="cytosol" hasOnlySubstanceUnits="false" boundaryCondition="false" constant="false" fbc:charge="0"/>
      <species id="M_C03242" name="(8Z,11Z,14Z)-Icosatrienoic acid [cytosol]" compartment="cytosol" hasOnlySubstanceUnits="false" boundaryCondition="false" constant="false" fbc:charge="0"/>
      <species id="M_C03794" name="N6-(1,2-Dicarboxyethyl)-AMP [cytosol]" compartment="cytosol" hasOnlySubstanceUnits="false" boundaryCondition="false" constant="false" fbc:charge="0"/>
      <species id="M_C04212" name="3&apos;,5&apos;-Cyclic nucleotide [cytosol]" compartment="cytosol" hasOnlySubstanceUnits="false" boundaryCondition="false" constant="false" fbc:charge="0"/>
      <species id="M_C04213" name="dolichyl diphosphooligosaccharide [cytosol]" compartment="cytosol" hasOnlySubstanceUnits="false" boundaryCondition="false" constant="false" fbc:charge="0"/>
      <species id="M_C04216" name="all-trans-heptaprenyl diphosphate [cytosol]" compartment="cytosol" hasOnlySubstanceUnits="false" boundaryCondition="false" constant="false" fbc:charge="0"/>
      <species id="M_Cluster4130" name="2-(2-carboxy-4-methylthiazol-5-yl)ethyl phosphate [cytosol]" compartment="cytosol" hasOnlySubstanceUnits="false" boundaryCondition="false" constant="false" fbc:charge="0"/>
      <species id="M_C07091" name="cis-Acetylacrylate [cytosol]" compartment="cytosol" hasOnlySubstanceUnits="false" boundaryCondition="false" constant="false" fbc:charge="0"/>
      <species id="M_C07090" name="protoanemonin [cytosol]" compartment="cytosol" hasOnlySubstanceUnits="false" boundaryCondition="false" constant="false" fbc:charge="0"/>
      <species id="M_C20231" name="Ureidoperacrylic acid [cytosol]" compartment="cytosol" hasOnlySubstanceUnits="false" boundaryCondition="false" constant="false" fbc:charge="0"/>
      <species id="M_C16556" name="Aldoifosfamide [cytosol]" compartment="cytosol" hasOnlySubstanceUnits="false" boundaryCondition="false" constant="false" fbc:charge="0"/>
      <species id="M_C16348" name="cis-3-Chloro-2-propenal [cytosol]" compartment="cytosol" hasOnlySubstanceUnits="false" boundaryCondition="false" constant="false" fbc:charge="0"/>
      <species id="M_Cluster5683" name="methylsalicylate [cytosol]" compartment="cytosol" hasOnlySubstanceUnits="false" boundaryCondition="false" constant="false" fbc:charge="0"/>
      <species id="M_C01288" name="N-Acetyl-D-glucosaminylphosphatidylinositol [cytosol]" compartment="cytosol" hasOnlySubstanceUnits="false" boundaryCondition="false" constant="false" fbc:charge="0"/>
      <species id="M_C03427" name="prephytoene diphosphate [cytosol]" compartment="cytosol" hasOnlySubstanceUnits="false" boundaryCondition="false" constant="false" fbc:charge="0"/>
      <species id="M_C06142" name="n-butanol [cytosol]" compartment="cytosol" hasOnlySubstanceUnits="false" boundaryCondition="false" constant="false" fbc:charge="0"/>
      <species id="M_C03428" name="presqualene diphosphate [cytosol]" compartment="cytosol" hasOnlySubstanceUnits="false" boundaryCondition="false" constant="false" fbc:charge="0"/>
      <species id="M_C16553" name="4-Hydroxyifosfamide [cytosol]" compartment="cytosol" hasOnlySubstanceUnits="false" boundaryCondition="false" constant="false" fbc:charge="0"/>
      <species id="M_C01494" name="Ferulic acid [cytosol]" compartment="cytosol" hasOnlySubstanceUnits="false" boundaryCondition="false" constant="false" fbc:charge="0"/>
      <species id="M_CHEBI49183" name="phosphatidylcholine [cytosol]" compartment="cytosol" hasOnlySubstanceUnits="false" boundaryCondition="false" constant="false" fbc:charge="0"/>
      <species id="M_C20330" name="delta-Hydroxyarginine [cytosol]" compartment="cytosol" hasOnlySubstanceUnits="false" boundaryCondition="false" constant="false" fbc:charge="0"/>
      <species id="M_C07160" name="[(1R)-2,2,3-trimethyl-5-oxocyclopent-3-enyl]acetyl-CoA [cytosol]" compartment="cytosol" hasOnlySubstanceUnits="false" boundaryCondition="false" constant="false" fbc:charge="0"/>
      <species id="M_C08650" name="isoliquiritigenin [cytosol]" compartment="cytosol" hasOnlySubstanceUnits="false" boundaryCondition="false" constant="false" fbc:charge="0"/>
      <species id="M_Cluster4557" name="3-oxo-24-ethyl-cholest-4-ene [cytosol]" compartment="cytosol" hasOnlySubstanceUnits="false" boundaryCondition="false" constant="false" fbc:charge="0"/>
      <species id="M_C16237" name="Enzyme N6-(lipoyl)lysine [cytosol]" compartment="cytosol" hasOnlySubstanceUnits="false" boundaryCondition="false" constant="false" fbc:charge="0"/>
      <species id="M_C16236" name="Protein N6-(octanoyl)lysine [cytosol]" compartment="cytosol" hasOnlySubstanceUnits="false" boundaryCondition="false" constant="false" fbc:charge="0"/>
      <species id="M_C11515" name="(E)-2-(methoxycarbonylmethyl)butenedioate [cytosol]" compartment="cytosol" hasOnlySubstanceUnits="false" boundaryCondition="false" constant="false" fbc:charge="0"/>
      <species id="M_C11514" name="(E)-3-(methoxycarbonyl)pent-2-enedioate [cytosol]" compartment="cytosol" hasOnlySubstanceUnits="false" boundaryCondition="false" constant="false" fbc:charge="0"/>
      <species id="M_CHEBI75061" name="trans-icos-2-enoyl-coa [cytosol]" compartment="cytosol" hasOnlySubstanceUnits="false" boundaryCondition="false" constant="false" fbc:charge="0"/>
      <species id="M_C04327" name="4-methyl-5-(2-phosphonooxyethyl)thiazole [cytosol]" compartment="cytosol" hasOnlySubstanceUnits="false" boundaryCondition="false" constant="false" fbc:charge="0"/>
      <species id="M_C04322" name="1-pyrroline-5-carboxylate [cytosol]" compartment="cytosol" hasOnlySubstanceUnits="false" boundaryCondition="false" constant="false" fbc:charge="0"/>
      <species id="M_C02986" name="L-Glutaminyl-peptide [cytosol]" compartment="cytosol" hasOnlySubstanceUnits="false" boundaryCondition="false" constant="false" fbc:charge="0"/>
      <species id="M_C16239" name="Lipoyl-[acp] [cytosol]" compartment="cytosol" hasOnlySubstanceUnits="false" boundaryCondition="false" constant="false" fbc:charge="0"/>
      <species id="M_C16238" name="Lipoyl-AMP [cytosol]" compartment="cytosol" hasOnlySubstanceUnits="false" boundaryCondition="false" constant="false" fbc:charge="0"/>
      <species id="M_C18870" name="GSSeSG [cytosol]" compartment="cytosol" hasOnlySubstanceUnits="false" boundaryCondition="false" constant="false" fbc:charge="0"/>
      <species id="M_Cluster3352" name="3-methoxy-4-hydroxy-5-all-trans-decaprenylbenzoate [cytosol]" compartment="cytosol" hasOnlySubstanceUnits="false" boundaryCondition="false" constant="false" fbc:charge="0"/>
      <species id="M_C14802" name="1-Nitronaphthalene-7,8-oxide [cytosol]" compartment="cytosol" hasOnlySubstanceUnits="false" boundaryCondition="false" constant="false" fbc:charge="0"/>
      <species id="M_C14803" name="1-Nitro-7-hydroxy-8-glutathionyl-7,8-dihydronaphthalene [cytosol]" compartment="cytosol" hasOnlySubstanceUnits="false" boundaryCondition="false" constant="false" fbc:charge="0"/>
      <species id="M_C00526" name="2&apos;-deoxyuridine [cytosol]" compartment="cytosol" hasOnlySubstanceUnits="false" boundaryCondition="false" constant="false" fbc:charge="0"/>
      <species id="M_C00527" name="glutaryl-CoA [cytosol]" compartment="cytosol" hasOnlySubstanceUnits="false" boundaryCondition="false" constant="false" fbc:charge="0"/>
      <species id="M_C00521" name="(-)-limonene [cytosol]" compartment="cytosol" hasOnlySubstanceUnits="false" boundaryCondition="false" constant="false" fbc:charge="0"/>
      <species id="M_C00522" name="(R)-pantoate [cytosol]" compartment="cytosol" hasOnlySubstanceUnits="false" boundaryCondition="false" constant="false" fbc:charge="0"/>
      <species id="M_C00831" name="pantetheine [cytosol]" compartment="cytosol" hasOnlySubstanceUnits="false" boundaryCondition="false" constant="false" fbc:charge="0"/>
      <species id="M_Cluster4955" name="22-hydroxy-3-oxochol-4-en-24-oyl-CoA [cytosol]" compartment="cytosol" hasOnlySubstanceUnits="false" boundaryCondition="false" constant="false" fbc:charge="0"/>
      <species id="M_Cluster4483" name="3-oxo-24-(isopropanoyl)-cholest-4,24-dien-26-oyl-CoA [cytosol]" compartment="cytosol" hasOnlySubstanceUnits="false" boundaryCondition="false" constant="false" fbc:charge="0"/>
      <species id="M_C12739" name="5&apos;-Deoxy-5-fluorouridine [cytosol]" compartment="cytosol" hasOnlySubstanceUnits="false" boundaryCondition="false" constant="false" fbc:charge="0"/>
      <species id="M_C03338" name="2,3,5-trihydroxytoluene [cytosol]" compartment="cytosol" hasOnlySubstanceUnits="false" boundaryCondition="false" constant="false" fbc:charge="0"/>
      <species id="M_C02046" name="L-hyoscyamine [cytosol]" compartment="cytosol" hasOnlySubstanceUnits="false" boundaryCondition="false" constant="false" fbc:charge="0"/>
      <species id="M_C11457" name="3-(3-Hydroxyphenyl)propanoate [cytosol]" compartment="cytosol" hasOnlySubstanceUnits="false" boundaryCondition="false" constant="false" fbc:charge="0"/>
      <species id="M_C05713" name="Cyanoglucoside [cytosol]" compartment="cytosol" hasOnlySubstanceUnits="false" boundaryCondition="false" constant="false" fbc:charge="0"/>
      <species id="M_Cluster4315" name="4-methylumbelliferyl glucoside [cytosol]" compartment="cytosol" hasOnlySubstanceUnits="false" boundaryCondition="false" constant="false" fbc:charge="0"/>
      <species id="M_C03939" name="Acetyl-[acyl-carrier protein] [cytosol]" compartment="cytosol" hasOnlySubstanceUnits="false" boundaryCondition="false" constant="false" fbc:charge="0"/>
      <species id="M_C00788" name="(R)-adrenaline [cytosol]" compartment="cytosol" hasOnlySubstanceUnits="false" boundaryCondition="false" constant="false" fbc:charge="0"/>
      <species id="M_C00789" name="CDP-ribitol [cytosol]" compartment="cytosol" hasOnlySubstanceUnits="false" boundaryCondition="false" constant="false" fbc:charge="0"/>
      <species id="M_C04039" name="2,3-dihydroxy-3-methylbutanoate [cytosol]" compartment="cytosol" hasOnlySubstanceUnits="false" boundaryCondition="false" constant="false" fbc:charge="0"/>
      <species id="M_C11355" name="4-amino-4-deoxychorismate [cytosol]" compartment="cytosol" hasOnlySubstanceUnits="false" boundaryCondition="false" constant="false" fbc:charge="0"/>
      <species id="M_C04377" name="5,10-methylene-tetrahydromethanopterin [cytosol]" compartment="cytosol" hasOnlySubstanceUnits="false" boundaryCondition="false" constant="false" fbc:charge="0"/>
      <species id="M_C00780" name="serotonin [cytosol]" compartment="cytosol" hasOnlySubstanceUnits="false" boundaryCondition="false" constant="false" fbc:charge="0"/>
      <species id="M_C18040" name="5alpha-Dihydrodeoxycorticosterone [cytosol]" compartment="cytosol" hasOnlySubstanceUnits="false" boundaryCondition="false" constant="false" fbc:charge="0"/>
      <species id="M_C18041" name="5alpha-Pregnan-20alpha-ol-3-one [cytosol]" compartment="cytosol" hasOnlySubstanceUnits="false" boundaryCondition="false" constant="false" fbc:charge="0"/>
      <species id="M_C04036" name="1-palmitoylglycerol 3-phosphate [cytosol]" compartment="cytosol" hasOnlySubstanceUnits="false" boundaryCondition="false" constant="false" fbc:charge="0"/>
      <species id="M_C00239" name="dCMP [cytosol]" compartment="cytosol" hasOnlySubstanceUnits="false" boundaryCondition="false" constant="false" fbc:charge="0"/>
      <species id="M_C08276" name="3-(methylthio)propanoate [cytosol]" compartment="cytosol" hasOnlySubstanceUnits="false" boundaryCondition="false" constant="false" fbc:charge="0"/>
      <species id="M_C00230" name="3,4-dihydroxybenzoate [cytosol]" compartment="cytosol" hasOnlySubstanceUnits="false" boundaryCondition="false" constant="false" fbc:charge="0"/>
      <species id="M_C00231" name="D-xylulose 5-phosphate [cytosol]" compartment="cytosol" hasOnlySubstanceUnits="false" boundaryCondition="false" constant="false" fbc:charge="0"/>
      <species id="M_C00232" name="succinate semialdehyde [cytosol]" compartment="cytosol" hasOnlySubstanceUnits="false" boundaryCondition="false" constant="false" fbc:charge="0"/>
      <species id="M_C00233" name="4-methyl-2-oxopentanoate [cytosol]" compartment="cytosol" hasOnlySubstanceUnits="false" boundaryCondition="false" constant="false" fbc:charge="0"/>
      <species id="M_C00234" name="10-Formyltetrahydrofolate [cytosol]" compartment="cytosol" hasOnlySubstanceUnits="false" boundaryCondition="false" constant="false" fbc:charge="0"/>
      <species id="M_C00235" name="dimethylallyl diphosphate [cytosol]" compartment="cytosol" hasOnlySubstanceUnits="false" boundaryCondition="false" constant="false" fbc:charge="0"/>
      <species id="M_C00236" name="3-phospho-D-glyceroyl phosphate [cytosol]" compartment="cytosol" hasOnlySubstanceUnits="false" boundaryCondition="false" constant="false" fbc:charge="0"/>
      <species id="M_C00237" name="carbon monoxide [cytosol]" compartment="cytosol" hasOnlySubstanceUnits="false" boundaryCondition="false" constant="false" fbc:charge="0"/>
      <species id="M_C00010" name="coenzyme A [cytosol]" compartment="cytosol" hasOnlySubstanceUnits="false" boundaryCondition="false" constant="false" fbc:charge="0"/>
      <species id="M_C00011" name="CO2 [cytosol]" compartment="cytosol" hasOnlySubstanceUnits="false" boundaryCondition="false" constant="false" fbc:charge="0"/>
      <species id="M_C00012" name="peptide [cytosol]" compartment="cytosol" hasOnlySubstanceUnits="false" boundaryCondition="false" constant="false" fbc:charge="0"/>
      <species id="M_C00013" name="diphosphate [cytosol]" compartment="cytosol" hasOnlySubstanceUnits="false" boundaryCondition="false" constant="false" fbc:charge="0"/>
      <species id="M_C00015" name="UDP [cytosol]" compartment="cytosol" hasOnlySubstanceUnits="false" boundaryCondition="false" constant="false" fbc:charge="0"/>
      <species id="M_C00016" name="FAD [cytosol]" compartment="cytosol" hasOnlySubstanceUnits="false" boundaryCondition="false" constant="false" fbc:charge="0"/>
      <species id="M_Cluster4158" name="3-demethylubiquinol-9 [cytosol]" compartment="cytosol" hasOnlySubstanceUnits="false" boundaryCondition="false" constant="false" fbc:charge="0"/>
      <species id="M_C00018" name="pyridoxal 5&apos;-phosphate [cytosol]" compartment="cytosol" hasOnlySubstanceUnits="false" boundaryCondition="false" constant="false" fbc:charge="0"/>
      <species id="M_C00019" name="S-adenosyl-L-methionine [cytosol]" compartment="cytosol" hasOnlySubstanceUnits="false" boundaryCondition="false" constant="false" fbc:charge="0"/>
      <species id="M_C14108" name="2-Hydroxy-4-hydroxymethyl-benzaldehyde [cytosol]" compartment="cytosol" hasOnlySubstanceUnits="false" boundaryCondition="false" constant="false" fbc:charge="0"/>
      <species id="M_Cluster1311" name="2,4-dinitrophenyl-S-glutathione [cytosol]" compartment="cytosol" hasOnlySubstanceUnits="false" boundaryCondition="false" constant="false" fbc:charge="0"/>
      <species id="M_Cluster3254" name="galactosyl-(glucosyl)2-(heptosyl)3-Kdo2-lipid A-bisphosphate [cytosol]" compartment="cytosol" hasOnlySubstanceUnits="false" boundaryCondition="false" constant="false" fbc:charge="0"/>
      <species id="M_C04146" name="octaprenyl diphosphate [cytosol]" compartment="cytosol" hasOnlySubstanceUnits="false" boundaryCondition="false" constant="false" fbc:charge="0"/>
      <species id="M_C16361" name="1,3,7-trimethylurate [cytosol]" compartment="cytosol" hasOnlySubstanceUnits="false" boundaryCondition="false" constant="false" fbc:charge="0"/>
      <species id="M_C04144" name="tetrahydropteroyltri-L-glutamate [cytosol]" compartment="cytosol" hasOnlySubstanceUnits="false" boundaryCondition="false" constant="false" fbc:charge="0"/>
      <species id="M_C04145" name="all-trans-nonaprenyl diphosphate [cytosol]" compartment="cytosol" hasOnlySubstanceUnits="false" boundaryCondition="false" constant="false" fbc:charge="0"/>
      <species id="M_C04141" name="[beta-Adrenergic receptor] phosphate [cytosol]" compartment="cytosol" hasOnlySubstanceUnits="false" boundaryCondition="false" constant="false" fbc:charge="0"/>
      <species id="M_C04483" name="deoxycholate [cytosol]" compartment="cytosol" hasOnlySubstanceUnits="false" boundaryCondition="false" constant="false" fbc:charge="0"/>
      <species id="M_C14107" name="2-Hydroxy-4-hydroxymethylbenzalpyruvate [cytosol]" compartment="cytosol" hasOnlySubstanceUnits="false" boundaryCondition="false" constant="false" fbc:charge="0"/>
      <species id="M_C14106" name="2-Hydroxy-7-hydroxymethylchromene-2-carboxylate [cytosol]" compartment="cytosol" hasOnlySubstanceUnits="false" boundaryCondition="false" constant="false" fbc:charge="0"/>
      <species id="M_C14105" name="1,2-Dihydroxy-7-hydroxymethylnaphthalene [cytosol]" compartment="cytosol" hasOnlySubstanceUnits="false" boundaryCondition="false" constant="false" fbc:charge="0"/>
      <species id="M_C14104" name="cis-1,2-Dihydroxy-1,2-dihydro-7-hydroxymethylnaphthalene [cytosol]" compartment="cytosol" hasOnlySubstanceUnits="false" boundaryCondition="false" constant="false" fbc:charge="0"/>
      <species id="M_C00307" name="CDP-choline [cytosol]" compartment="cytosol" hasOnlySubstanceUnits="false" boundaryCondition="false" constant="false" fbc:charge="0"/>
      <species id="M_C00652" name="D-arabinono-1,4-lactone [cytosol]" compartment="cytosol" hasOnlySubstanceUnits="false" boundaryCondition="false" constant="false" fbc:charge="0"/>
      <species id="M_C00653" name="poly(ribitol phosphate) [cytosol]" compartment="cytosol" hasOnlySubstanceUnits="false" boundaryCondition="false" constant="false" fbc:charge="0"/>
      <species id="M_C00865" name="phospholipids [cytosol]" compartment="cytosol" hasOnlySubstanceUnits="false" boundaryCondition="false" constant="false" fbc:charge="0"/>
      <species id="M_C00309" name="D-ribulose [cytosol]" compartment="cytosol" hasOnlySubstanceUnits="false" boundaryCondition="false" constant="false" fbc:charge="0"/>
      <species id="M_C00658" name="trans-2,3-didehydroacyl-CoA [cytosol]" compartment="cytosol" hasOnlySubstanceUnits="false" boundaryCondition="false" constant="false" fbc:charge="0"/>
      <species id="M_C00659" name="2-aceto-2-hydroxy-butanoate [cytosol]" compartment="cytosol" hasOnlySubstanceUnits="false" boundaryCondition="false" constant="false" fbc:charge="0"/>
      <species id="M_C17349" name="aminomethanamidine [cytosol]" compartment="cytosol" hasOnlySubstanceUnits="false" boundaryCondition="false" constant="false" fbc:charge="0"/>
      <species id="M_C17345" name="(25R)-3alpha,7alpha-dihydroxy-5beta-cholestanoyl-CoA [cytosol]" compartment="cytosol" hasOnlySubstanceUnits="false" boundaryCondition="false" constant="false" fbc:charge="0"/>
      <species id="M_Cluster10416" name="(R)-3-methyl-2-oxobutanoate [cytosol]" compartment="cytosol" hasOnlySubstanceUnits="false" boundaryCondition="false" constant="false" fbc:charge="0"/>
      <species id="M_C04442" name="2-dehydro-3-deoxy-D-gluconate-6-phosphate [cytosol]" compartment="cytosol" hasOnlySubstanceUnits="false" boundaryCondition="false" constant="false" fbc:charge="0"/>
      <species id="M_C04441" name="2-(3-amino-3-carboxypropyl)-L-histidine [cytosol]" compartment="cytosol" hasOnlySubstanceUnits="false" boundaryCondition="false" constant="false" fbc:charge="0"/>
      <species id="M_C01120" name="sphinganine 1-phosphate [cytosol]" compartment="cytosol" hasOnlySubstanceUnits="false" boundaryCondition="false" constant="false" fbc:charge="0"/>
      <species id="M_C01126" name="(2E,6E)-farnesol [cytosol]" compartment="cytosol" hasOnlySubstanceUnits="false" boundaryCondition="false" constant="false" fbc:charge="0"/>
      <species id="M_C01125" name="2-dehydropantolactone [cytosol]" compartment="cytosol" hasOnlySubstanceUnits="false" boundaryCondition="false" constant="false" fbc:charge="0"/>
      <species id="M_C05141" name="1,3,5(10)-estratriene-3,16-alpha,17beta-triol [cytosol]" compartment="cytosol" hasOnlySubstanceUnits="false" boundaryCondition="false" constant="false" fbc:charge="0"/>
      <species id="M_C05140" name="16alpha-Hydroxyandrost-4-ene-3,17-dione [cytosol]" compartment="cytosol" hasOnlySubstanceUnits="false" boundaryCondition="false" constant="false" fbc:charge="0"/>
      <species id="M_C05143" name="dhurrin [cytosol]" compartment="cytosol" hasOnlySubstanceUnits="false" boundaryCondition="false" constant="false" fbc:charge="0"/>
      <species id="M_C09814" name="Benzonitrile [cytosol]" compartment="cytosol" hasOnlySubstanceUnits="false" boundaryCondition="false" constant="false" fbc:charge="0"/>
      <species id="M_C00655" name="Xanthosine 5&apos;-phosphate [cytosol]" compartment="cytosol" hasOnlySubstanceUnits="false" boundaryCondition="false" constant="false" fbc:charge="0"/>
      <species id="M_C00301" name="5-deoxy-D-ribofuranos-5-yl-ADP [cytosol]" compartment="cytosol" hasOnlySubstanceUnits="false" boundaryCondition="false" constant="false" fbc:charge="0"/>
      <species id="M_C16502" name="(2-trans-6-trans)-farnesoate [cytosol]" compartment="cytosol" hasOnlySubstanceUnits="false" boundaryCondition="false" constant="false" fbc:charge="0"/>
      <species id="M_C11854" name="GA51-catabolite [cytosol]" compartment="cytosol" hasOnlySubstanceUnits="false" boundaryCondition="false" constant="false" fbc:charge="0"/>
      <species id="M_C11855" name="GA29-catabolite [cytosol]" compartment="cytosol" hasOnlySubstanceUnits="false" boundaryCondition="false" constant="false" fbc:charge="0"/>
      <species id="M_C04537" name="N,N&apos;-diacetylchitobiosyldiphosphodolichol [cytosol]" compartment="cytosol" hasOnlySubstanceUnits="false" boundaryCondition="false" constant="false" fbc:charge="0"/>
      <species id="M_C04534" name="6-phospho-beta-D-glucosyl-(1,4)-D-glucose [cytosol]" compartment="cytosol" hasOnlySubstanceUnits="false" boundaryCondition="false" constant="false" fbc:charge="0"/>
      <species id="M_C01013" name="3-hydroxypropanoate [cytosol]" compartment="cytosol" hasOnlySubstanceUnits="false" boundaryCondition="false" constant="false" fbc:charge="0"/>
      <species id="M_C01012" name="(R)-pantolactone [cytosol]" compartment="cytosol" hasOnlySubstanceUnits="false" boundaryCondition="false" constant="false" fbc:charge="0"/>
      <species id="M_C01011" name="(3S)-citramalyl-CoA [cytosol]" compartment="cytosol" hasOnlySubstanceUnits="false" boundaryCondition="false" constant="false" fbc:charge="0"/>
      <species id="M_C04530" name="4,4-dimethyl-5alpha-cholest-7-en-3beta-ol [cytosol]" compartment="cytosol" hasOnlySubstanceUnits="false" boundaryCondition="false" constant="false" fbc:charge="0"/>
      <species id="M_C04844" name="(1E,2Z)-3-hydroxy-5,9,17-trioxo-4,5:9,10-disecoandrosta-1(10),2-dien-4-oate [cytosol]" compartment="cytosol" hasOnlySubstanceUnits="false" boundaryCondition="false" constant="false" fbc:charge="0"/>
      <species id="M_C04840" name="3beta-hydroxy-4beta-methyl-5alpha-cholest-7-ene-4alpha-carboxylate [cytosol]" compartment="cytosol" hasOnlySubstanceUnits="false" boundaryCondition="false" constant="false" fbc:charge="0"/>
      <species id="M_Cluster6317" name="3,4-dihydroxy-5-all-trans-nonaprenylbenzoate [cytosol]" compartment="cytosol" hasOnlySubstanceUnits="false" boundaryCondition="false" constant="false" fbc:charge="0"/>
      <species id="M_CHEBI37283" name="heptanoyl-CoA [cytosol]" compartment="cytosol" hasOnlySubstanceUnits="false" boundaryCondition="false" constant="false" fbc:charge="0"/>
      <species id="M_C19944" name="3-Hydroxy-9,10-secoandrosta-1,3,5(10)-triene-9,17-dione [cytosol]" compartment="cytosol" hasOnlySubstanceUnits="false" boundaryCondition="false" constant="false" fbc:charge="0"/>
      <species id="M_C01780" name="11beta,21-Dihydroxy-3,20-dioxo-4-pregnen-18-al [cytosol]" compartment="cytosol" hasOnlySubstanceUnits="false" boundaryCondition="false" constant="false" fbc:charge="0"/>
      <species id="M_C02478" name="beta-D-Mannoside [cytosol]" compartment="cytosol" hasOnlySubstanceUnits="false" boundaryCondition="false" constant="false" fbc:charge="0"/>
      <species id="M_C01302" name="1-(2-carboxyphenylamino)-1-deoxy-D-ribulose 5-phosphate [cytosol]" compartment="cytosol" hasOnlySubstanceUnits="false" boundaryCondition="false" constant="false" fbc:charge="0"/>
      <species id="M_C01300" name="2-amino-6-(hydroxymethyl)-7,8-dihydropteridin-4-ol [cytosol]" compartment="cytosol" hasOnlySubstanceUnits="false" boundaryCondition="false" constant="false" fbc:charge="0"/>
      <species id="M_C01304" name="2,5-diamino-6-hydroxy-4-(5&apos;-phosphoribosylamino)-pyrimidine [cytosol]" compartment="cytosol" hasOnlySubstanceUnits="false" boundaryCondition="false" constant="false" fbc:charge="0"/>
      <species id="M_C01659" name="acrylamide [cytosol]" compartment="cytosol" hasOnlySubstanceUnits="false" boundaryCondition="false" constant="false" fbc:charge="0"/>
      <species id="M_C05313" name="3-Hexaprenyl-4-hydroxy-5-methoxybenzoate [cytosol]" compartment="cytosol" hasOnlySubstanceUnits="false" boundaryCondition="false" constant="false" fbc:charge="0"/>
      <species id="M_C13638" name="S-1-(4-hydroxyphenyl)-ethanol [cytosol]" compartment="cytosol" hasOnlySubstanceUnits="false" boundaryCondition="false" constant="false" fbc:charge="0"/>
      <species id="M_C02477" name="alpha-tocopherol [cytosol]" compartment="cytosol" hasOnlySubstanceUnits="false" boundaryCondition="false" constant="false" fbc:charge="0"/>
      <species id="M_CHEBI52378" name="ergosteryl palmitoleate [cytosol]" compartment="cytosol" hasOnlySubstanceUnits="false" boundaryCondition="false" constant="false" fbc:charge="0"/>
      <species id="M_CHEBI52379" name="fecosteryl oleate [cytosol]" compartment="cytosol" hasOnlySubstanceUnits="false" boundaryCondition="false" constant="false" fbc:charge="0"/>
      <species id="M_Cluster256" name="demethylmenaquinone-8 [cytosol]" compartment="cytosol" hasOnlySubstanceUnits="false" boundaryCondition="false" constant="false" fbc:charge="0"/>
      <species id="M_C01495" name="3-hydroxyflavone [cytosol]" compartment="cytosol" hasOnlySubstanceUnits="false" boundaryCondition="false" constant="false" fbc:charge="0"/>
      <species id="M_C15673" name="2-Dehydro-L-idonate [cytosol]" compartment="cytosol" hasOnlySubstanceUnits="false" boundaryCondition="false" constant="false" fbc:charge="0"/>
      <species id="M_C01499" name="geranial [cytosol]" compartment="cytosol" hasOnlySubstanceUnits="false" boundaryCondition="false" constant="false" fbc:charge="0"/>
      <species id="M_Cluster168" name="gly-met [cytosol]" compartment="cytosol" hasOnlySubstanceUnits="false" boundaryCondition="false" constant="false" fbc:charge="0"/>
      <species id="M_CHEBI52375" name="episteryl oleate [cytosol]" compartment="cytosol" hasOnlySubstanceUnits="false" boundaryCondition="false" constant="false" fbc:charge="0"/>
      <species id="M_CHEBI52376" name="episteryl palmitoleate [cytosol]" compartment="cytosol" hasOnlySubstanceUnits="false" boundaryCondition="false" constant="false" fbc:charge="0"/>
      <species id="M_CHEBI52377" name="ergosteryl oleate [cytosol]" compartment="cytosol" hasOnlySubstanceUnits="false" boundaryCondition="false" constant="false" fbc:charge="0"/>
      <species id="M_C01879" name="5-oxo-L-proline [cytosol]" compartment="cytosol" hasOnlySubstanceUnits="false" boundaryCondition="false" constant="false" fbc:charge="0"/>
      <species id="M_C19703" name="1-O-[2-(L-Cysteinamido)-2-deoxy-alpha-D-glucopyranosyl]-1D-myo-inositol [cytosol]" compartment="cytosol" hasOnlySubstanceUnits="false" boundaryCondition="false" constant="false" fbc:charge="0"/>
      <species id="M_C02193" name="pyruvic oxime [cytosol]" compartment="cytosol" hasOnlySubstanceUnits="false" boundaryCondition="false" constant="false" fbc:charge="0"/>
      <species id="M_CHEBI27931" name="maltotriose [cytosol]" compartment="cytosol" hasOnlySubstanceUnits="false" boundaryCondition="false" constant="false" fbc:charge="0"/>
      <species id="M_Cluster20" name="L-threo-sphinganine [cytosol]" compartment="cytosol" hasOnlySubstanceUnits="false" boundaryCondition="false" constant="false" fbc:charge="0"/>
      <species id="M_Cluster5059" name="UDP-N-acetylmuramoyl-L-alanyl-gamma-D-glutamyl-L-lysine [cytosol]" compartment="cytosol" hasOnlySubstanceUnits="false" boundaryCondition="false" constant="false" fbc:charge="0"/>
      <species id="M_C03402" name="L-Asparaginyl-tRNA(Asn) [cytosol]" compartment="cytosol" hasOnlySubstanceUnits="false" boundaryCondition="false" constant="false" fbc:charge="0"/>
      <species id="M_C02780" name="2,5-didehydro-D-gluconate [cytosol]" compartment="cytosol" hasOnlySubstanceUnits="false" boundaryCondition="false" constant="false" fbc:charge="0"/>
      <species id="M_C03658" name="1-hydroxyalkyl-sn-glycerol [cytosol]" compartment="cytosol" hasOnlySubstanceUnits="false" boundaryCondition="false" constant="false" fbc:charge="0"/>
      <species id="M_C15854" name="N-(4-Aminobutylidene)-[eIF5A-precursor]-lysine [cytosol]" compartment="cytosol" hasOnlySubstanceUnits="false" boundaryCondition="false" constant="false" fbc:charge="0"/>
      <species id="M_C03657" name="1,4-dihydroxy-2-naphthoate [cytosol]" compartment="cytosol" hasOnlySubstanceUnits="false" boundaryCondition="false" constant="false" fbc:charge="0"/>
      <species id="M_C15853" name="Dehydrospermidine [cytosol]" compartment="cytosol" hasOnlySubstanceUnits="false" boundaryCondition="false" constant="false" fbc:charge="0"/>
      <species id="M_CHEBI52976" name="(S)-3-hydroxyhexacosanoyl-CoA [cytosol]" compartment="cytosol" hasOnlySubstanceUnits="false" boundaryCondition="false" constant="false" fbc:charge="0"/>
      <species id="M_CHEBI52977" name="3-oxohexacosanoyl-CoA [cytosol]" compartment="cytosol" hasOnlySubstanceUnits="false" boundaryCondition="false" constant="false" fbc:charge="0"/>
      <species id="M_C02270" name="Apurinic site in DNA [cytosol]" compartment="cytosol" hasOnlySubstanceUnits="false" boundaryCondition="false" constant="false" fbc:charge="0"/>
      <species id="M_C02271" name="dichloromethane [cytosol]" compartment="cytosol" hasOnlySubstanceUnits="false" boundaryCondition="false" constant="false" fbc:charge="0"/>
      <species id="M_C02528" name="chenodeoxycholate [cytosol]" compartment="cytosol" hasOnlySubstanceUnits="false" boundaryCondition="false" constant="false" fbc:charge="0"/>
      <species id="M_C06203" name="trans-O-hydroxybenzylidenepyruvate [cytosol]" compartment="cytosol" hasOnlySubstanceUnits="false" boundaryCondition="false" constant="false" fbc:charge="0"/>
      <species id="M_C06202" name="salicylaldehyde [cytosol]" compartment="cytosol" hasOnlySubstanceUnits="false" boundaryCondition="false" constant="false" fbc:charge="0"/>
      <species id="M_C05959" name="11-epi-PGF2a [cytosol]" compartment="cytosol" hasOnlySubstanceUnits="false" boundaryCondition="false" constant="false" fbc:charge="0"/>
      <species id="M_C06205" name="1,2-Dihydronaphthalene-1,2-diol [cytosol]" compartment="cytosol" hasOnlySubstanceUnits="false" boundaryCondition="false" constant="false" fbc:charge="0"/>
      <species id="M_C06204" name="2-hydroxychromene-2-carboxylate [cytosol]" compartment="cytosol" hasOnlySubstanceUnits="false" boundaryCondition="false" constant="false" fbc:charge="0"/>
      <species id="M_C05206" name="Histone-arginine [cytosol]" compartment="cytosol" hasOnlySubstanceUnits="false" boundaryCondition="false" constant="false" fbc:charge="0"/>
      <species id="M_C01279" name="4-amino-5-hydroxymethyl-2-methylpyrimidine [cytosol]" compartment="cytosol" hasOnlySubstanceUnits="false" boundaryCondition="false" constant="false" fbc:charge="0"/>
      <species id="M_C01278" name="2-carboxy-5-oxo-2,5-dihydrofuran-2-acetate [cytosol]" compartment="cytosol" hasOnlySubstanceUnits="false" boundaryCondition="false" constant="false" fbc:charge="0"/>
      <species id="M_C01277" name="1-phosphatidyl-1D-myo-inositol 4-phosphate [cytosol]" compartment="cytosol" hasOnlySubstanceUnits="false" boundaryCondition="false" constant="false" fbc:charge="0"/>
      <species id="M_C01272" name="1D-myo-inositol 1,3,4,5-tetrakisphosphate [cytosol]" compartment="cytosol" hasOnlySubstanceUnits="false" boundaryCondition="false" constant="false" fbc:charge="0"/>
      <species id="M_Cluster1332" name="2-methoxy-6-(all-trans-heptaprenyl)phenol [cytosol]" compartment="cytosol" hasOnlySubstanceUnits="false" boundaryCondition="false" constant="false" fbc:charge="0"/>
      <species id="M_C00599" name="cholest-4-en-3-one [cytosol]" compartment="cytosol" hasOnlySubstanceUnits="false" boundaryCondition="false" constant="false" fbc:charge="0"/>
      <species id="M_C19833" name="germanicol [cytosol]" compartment="cytosol" hasOnlySubstanceUnits="false" boundaryCondition="false" constant="false" fbc:charge="0"/>
      <species id="M_Cluster1242" name="solasodine [cytosol]" compartment="cytosol" hasOnlySubstanceUnits="false" boundaryCondition="false" constant="false" fbc:charge="0"/>
      <species id="M_Cluster1243" name="solasodine 3-O-beta-D-glucopyranoside [cytosol]" compartment="cytosol" hasOnlySubstanceUnits="false" boundaryCondition="false" constant="false" fbc:charge="0"/>
      <species id="M_C17757" name="2-Descarboxy-betanidin [cytosol]" compartment="cytosol" hasOnlySubstanceUnits="false" boundaryCondition="false" constant="false" fbc:charge="0"/>
      <species id="M_C17756" name="2-Descarboxy-cyclo-dopa [cytosol]" compartment="cytosol" hasOnlySubstanceUnits="false" boundaryCondition="false" constant="false" fbc:charge="0"/>
      <species id="M_C17755" name="Dopamine quinone [cytosol]" compartment="cytosol" hasOnlySubstanceUnits="false" boundaryCondition="false" constant="false" fbc:charge="0"/>
      <species id="M_C17754" name="3-Methoxytyramine-betaxanthin [cytosol]" compartment="cytosol" hasOnlySubstanceUnits="false" boundaryCondition="false" constant="false" fbc:charge="0"/>
      <species id="M_C17753" name="Dopaxanthin quinone [cytosol]" compartment="cytosol" hasOnlySubstanceUnits="false" boundaryCondition="false" constant="false" fbc:charge="0"/>
      <species id="M_C17752" name="cyclo-Dopa-glucuronylglucoside [cytosol]" compartment="cytosol" hasOnlySubstanceUnits="false" boundaryCondition="false" constant="false" fbc:charge="0"/>
      <species id="M_C17751" name="cyclo-Dopa 5-O-glucoside [cytosol]" compartment="cytosol" hasOnlySubstanceUnits="false" boundaryCondition="false" constant="false" fbc:charge="0"/>
      <species id="M_C01122" name="cis-2,3-Dehydroacyl-CoA [cytosol]" compartment="cytosol" hasOnlySubstanceUnits="false" boundaryCondition="false" constant="false" fbc:charge="0"/>
      <species id="M_C04287" name="D-2,3-diketo-4-deoxy-epi-inositol [cytosol]" compartment="cytosol" hasOnlySubstanceUnits="false" boundaryCondition="false" constant="false" fbc:charge="0"/>
      <species id="M_C17758" name="4,5-seco-Dopa [cytosol]" compartment="cytosol" hasOnlySubstanceUnits="false" boundaryCondition="false" constant="false" fbc:charge="0"/>
      <species id="M_C13645" name="hydrogen bromide [cytosol]" compartment="cytosol" hasOnlySubstanceUnits="false" boundaryCondition="false" constant="false" fbc:charge="0"/>
      <species id="M_C16650" name="2-n-Propyl-5-hydroxypentanoic acid [cytosol]" compartment="cytosol" hasOnlySubstanceUnits="false" boundaryCondition="false" constant="false" fbc:charge="0"/>
      <species id="M_C02097" name="dTDP-D-galactose [cytosol]" compartment="cytosol" hasOnlySubstanceUnits="false" boundaryCondition="false" constant="false" fbc:charge="0"/>
      <species id="M_C02094" name="all-trans-beta-carotene [cytosol]" compartment="cytosol" hasOnlySubstanceUnits="false" boundaryCondition="false" constant="false" fbc:charge="0"/>
      <species id="M_Cluster4830" name="(2E)-2-hydroxypenta-2,4-dienoate [cytosol]" compartment="cytosol" hasOnlySubstanceUnits="false" boundaryCondition="false" constant="false" fbc:charge="0"/>
      <species id="M_C02090" name="trypanothione [cytosol]" compartment="cytosol" hasOnlySubstanceUnits="false" boundaryCondition="false" constant="false" fbc:charge="0"/>
      <species id="M_C01220" name="1D-myo-Inositol 1,4-bisphosphate [cytosol]" compartment="cytosol" hasOnlySubstanceUnits="false" boundaryCondition="false" constant="false" fbc:charge="0"/>
      <species id="M_C19490" name="trans-3,4-Dihydro-3,4-dihydroxy-7,12-dimethylbenz[a]anthracene [cytosol]" compartment="cytosol" hasOnlySubstanceUnits="false" boundaryCondition="false" constant="false" fbc:charge="0"/>
      <species id="M_C19491" name="(Z)-2-methylbutanal oxime [cytosol]" compartment="cytosol" hasOnlySubstanceUnits="false" boundaryCondition="false" constant="false" fbc:charge="0"/>
      <species id="M_C04445" name="3,4-dehydrothiomorpholine-3-carboxylate [cytosol]" compartment="cytosol" hasOnlySubstanceUnits="false" boundaryCondition="false" constant="false" fbc:charge="0"/>
      <species id="M_C07649" name="5-fluorouracil [cytosol]" compartment="cytosol" hasOnlySubstanceUnits="false" boundaryCondition="false" constant="false" fbc:charge="0"/>
      <species id="M_C02306" name="phosphoramidate [cytosol]" compartment="cytosol" hasOnlySubstanceUnits="false" boundaryCondition="false" constant="false" fbc:charge="0"/>
      <species id="M_C02659" name="acetone cyanohydrin [cytosol]" compartment="cytosol" hasOnlySubstanceUnits="false" boundaryCondition="false" constant="false" fbc:charge="0"/>
      <species id="M_C03785" name="D-tagatofuranose 1,6-bisphosphate [cytosol]" compartment="cytosol" hasOnlySubstanceUnits="false" boundaryCondition="false" constant="false" fbc:charge="0"/>
      <species id="M_C05451" name="7alpha-hydroxy-5beta-cholestan-3-one [cytosol]" compartment="cytosol" hasOnlySubstanceUnits="false" boundaryCondition="false" constant="false" fbc:charge="0"/>
      <species id="M_C02872" name="Diphthamide [cytosol]" compartment="cytosol" hasOnlySubstanceUnits="false" boundaryCondition="false" constant="false" fbc:charge="0"/>
      <species id="M_C05450" name="(24R,25R)-3alpha,7alpha,12alpha,24-tetrahydroxy-5beta-cholestanoyl CoA [cytosol]" compartment="cytosol" hasOnlySubstanceUnits="false" boundaryCondition="false" constant="false" fbc:charge="0"/>
      <species id="M_C06556" name="deethylsimazine [cytosol]" compartment="cytosol" hasOnlySubstanceUnits="false" boundaryCondition="false" constant="false" fbc:charge="0"/>
      <species id="M_C06555" name="biuret [cytosol]" compartment="cytosol" hasOnlySubstanceUnits="false" boundaryCondition="false" constant="false" fbc:charge="0"/>
      <species id="M_Cluster5306" name="2-methoxy-6-all trans-decaprenyl-2-methoxy-1,4-benzoquinol [cytosol]" compartment="cytosol" hasOnlySubstanceUnits="false" boundaryCondition="false" constant="false" fbc:charge="0"/>
      <species id="M_C06553" name="N-isopropylammelide [cytosol]" compartment="cytosol" hasOnlySubstanceUnits="false" boundaryCondition="false" constant="false" fbc:charge="0"/>
      <species id="M_C06552" name="hydroxyatrazine [cytosol]" compartment="cytosol" hasOnlySubstanceUnits="false" boundaryCondition="false" constant="false" fbc:charge="0"/>
      <species id="M_C06551" name="atrazine [cytosol]" compartment="cytosol" hasOnlySubstanceUnits="false" boundaryCondition="false" constant="false" fbc:charge="0"/>
      <species id="M_C03880" name="N-substituted aminoacyl-tRNA [cytosol]" compartment="cytosol" hasOnlySubstanceUnits="false" boundaryCondition="false" constant="false" fbc:charge="0"/>
      <species id="M_C03431" name="S-Inosyl-L-homocysteine [cytosol]" compartment="cytosol" hasOnlySubstanceUnits="false" boundaryCondition="false" constant="false" fbc:charge="0"/>
      <species id="M_C06157" name="[Dihydrolipoyllysine-residue succinyltransferase] S-glutaryldihydrolipoyllysine [cytosol]" compartment="cytosol" hasOnlySubstanceUnits="false" boundaryCondition="false" constant="false" fbc:charge="0"/>
      <species id="M_C06156" name="alpha-D-glucosamine 1-phosphate [cytosol]" compartment="cytosol" hasOnlySubstanceUnits="false" boundaryCondition="false" constant="false" fbc:charge="0"/>
      <species id="M_Cluster367" name="2-oxo-3-carboxy-4,5-cyclopropylhex-5-enoate [cytosol]" compartment="cytosol" hasOnlySubstanceUnits="false" boundaryCondition="false" constant="false" fbc:charge="0"/>
      <species id="M_Cluster366" name="triiodothyroacetate ether glucuronide [cytosol]" compartment="cytosol" hasOnlySubstanceUnits="false" boundaryCondition="false" constant="false" fbc:charge="0"/>
      <species id="M_Cluster4018" name="5-hydroxy-3-[(3aS,4S,5R,7aS)-7a-methyl-1,5-dioxo-octahydro-1H-inden-4-yl]propanoyl-CoA [cytosol]" compartment="cytosol" hasOnlySubstanceUnits="false" boundaryCondition="false" constant="false" fbc:charge="0"/>
      <species id="M_C05998" name="3-Hydroxyisovaleryl-CoA [cytosol]" compartment="cytosol" hasOnlySubstanceUnits="false" boundaryCondition="false" constant="false" fbc:charge="0"/>
      <species id="M_Cluster4010" name="adenosylcobalamin 5&apos;-phosphate [cytosol]" compartment="cytosol" hasOnlySubstanceUnits="false" boundaryCondition="false" constant="false" fbc:charge="0"/>
      <species id="M_Cluster4011" name="salicyl-6-hydroxy-2-cyclohexene-on-oyl [cytosol]" compartment="cytosol" hasOnlySubstanceUnits="false" boundaryCondition="false" constant="false" fbc:charge="0"/>
      <species id="M_C16240" name="Apoprotein [cytosol]" compartment="cytosol" hasOnlySubstanceUnits="false" boundaryCondition="false" constant="false" fbc:charge="0"/>
      <species id="M_C01825" name="alpha-L-galactose [cytosol]" compartment="cytosol" hasOnlySubstanceUnits="false" boundaryCondition="false" constant="false" fbc:charge="0"/>
      <species id="M_C04332" name="6,7-dimethyl-8-(1-D-ribityl)lumazine [cytosol]" compartment="cytosol" hasOnlySubstanceUnits="false" boundaryCondition="false" constant="false" fbc:charge="0"/>
      <species id="M_C07335" name="(2S)-2-amino-3-oxo-4-phosphonooxybutanoate [cytosol]" compartment="cytosol" hasOnlySubstanceUnits="false" boundaryCondition="false" constant="false" fbc:charge="0"/>
      <species id="M_C00829" name="naphthalene [cytosol]" compartment="cytosol" hasOnlySubstanceUnits="false" boundaryCondition="false" constant="false" fbc:charge="0"/>
      <species id="M_C00828" name="Menaquinone [cytosol]" compartment="cytosol" hasOnlySubstanceUnits="false" boundaryCondition="false" constant="false" fbc:charge="0"/>
      <species id="M_C00532" name="L-arabinitol [cytosol]" compartment="cytosol" hasOnlySubstanceUnits="false" boundaryCondition="false" constant="false" fbc:charge="0"/>
      <species id="M_C14813" name="11H-14,15-EETA [cytosol]" compartment="cytosol" hasOnlySubstanceUnits="false" boundaryCondition="false" constant="false" fbc:charge="0"/>
      <species id="M_C00530" name="benzene-1,4-diol [cytosol]" compartment="cytosol" hasOnlySubstanceUnits="false" boundaryCondition="false" constant="false" fbc:charge="0"/>
      <species id="M_C00821" name="DNA adenine [cytosol]" compartment="cytosol" hasOnlySubstanceUnits="false" boundaryCondition="false" constant="false" fbc:charge="0"/>
      <species id="M_C00536" name="PPPi [cytosol]" compartment="cytosol" hasOnlySubstanceUnits="false" boundaryCondition="false" constant="false" fbc:charge="0"/>
      <species id="M_C00535" name="testosterone [cytosol]" compartment="cytosol" hasOnlySubstanceUnits="false" boundaryCondition="false" constant="false" fbc:charge="0"/>
      <species id="M_C00822" name="L-dopaquinone [cytosol]" compartment="cytosol" hasOnlySubstanceUnits="false" boundaryCondition="false" constant="false" fbc:charge="0"/>
      <species id="M_C19852" name="tritrans,heptacis-Undecaprenyl diphosphate [cytosol]" compartment="cytosol" hasOnlySubstanceUnits="false" boundaryCondition="false" constant="false" fbc:charge="0"/>
      <species id="M_Cluster213" name="3-dehydrosphinganine (C20) [cytosol]" compartment="cytosol" hasOnlySubstanceUnits="false" boundaryCondition="false" constant="false" fbc:charge="0"/>
      <species id="M_Cluster212" name="sphinganine (C20) [cytosol]" compartment="cytosol" hasOnlySubstanceUnits="false" boundaryCondition="false" constant="false" fbc:charge="0"/>
      <species id="M_C06790" name="TCE [cytosol]" compartment="cytosol" hasOnlySubstanceUnits="false" boundaryCondition="false" constant="false" fbc:charge="0"/>
      <species id="M_Cluster817" name="3-hydroxy-3-carboxy-4,5-cyclopropylhex-5-enoate [cytosol]" compartment="cytosol" hasOnlySubstanceUnits="false" boundaryCondition="false" constant="false" fbc:charge="0"/>
      <species id="M_C05795" name="D-Urobilin [cytosol]" compartment="cytosol" hasOnlySubstanceUnits="false" boundaryCondition="false" constant="false" fbc:charge="0"/>
      <species id="M_C05796" name="Galactan [cytosol]" compartment="cytosol" hasOnlySubstanceUnits="false" boundaryCondition="false" constant="false" fbc:charge="0"/>
      <species id="M_C05791" name="D-Urobilinogen [cytosol]" compartment="cytosol" hasOnlySubstanceUnits="false" boundaryCondition="false" constant="false" fbc:charge="0"/>
      <species id="M_C00797" name="ethylamine [cytosol]" compartment="cytosol" hasOnlySubstanceUnits="false" boundaryCondition="false" constant="false" fbc:charge="0"/>
      <species id="M_C00795" name="D-Tagatose [cytosol]" compartment="cytosol" hasOnlySubstanceUnits="false" boundaryCondition="false" constant="false" fbc:charge="0"/>
      <species id="M_C00794" name="D-Sorbitol [cytosol]" compartment="cytosol" hasOnlySubstanceUnits="false" boundaryCondition="false" constant="false" fbc:charge="0"/>
      <species id="M_Cluster4306" name="6-methoxy-3-methyl-2-all-trans-heptaprenyl-1,4-benzoquinol [cytosol]" compartment="cytosol" hasOnlySubstanceUnits="false" boundaryCondition="false" constant="false" fbc:charge="0"/>
      <species id="M_C00792" name="D-2-Amino-5-guanidinovaleric acid [cytosol]" compartment="cytosol" hasOnlySubstanceUnits="false" boundaryCondition="false" constant="false" fbc:charge="0"/>
      <species id="M_C05556" name="N-[L-5-amino-5-carboxypentanoyl]-L-cysteinyl-D-valine [cytosol]" compartment="cytosol" hasOnlySubstanceUnits="false" boundaryCondition="false" constant="false" fbc:charge="0"/>
      <species id="M_C05557" name="isopenicillin N [cytosol]" compartment="cytosol" hasOnlySubstanceUnits="false" boundaryCondition="false" constant="false" fbc:charge="0"/>
      <species id="M_C01829" name="T4 [cytosol]" compartment="cytosol" hasOnlySubstanceUnits="false" boundaryCondition="false" constant="false" fbc:charge="0"/>
      <species id="M_C14865" name="2-(S-Glutathionyl)acetyl chloride [cytosol]" compartment="cytosol" hasOnlySubstanceUnits="false" boundaryCondition="false" constant="false" fbc:charge="0"/>
      <species id="M_C00227" name="acetylphosphate [cytosol]" compartment="cytosol" hasOnlySubstanceUnits="false" boundaryCondition="false" constant="false" fbc:charge="0"/>
      <species id="M_C00224" name="5&apos;-adenylyl sulfate [cytosol]" compartment="cytosol" hasOnlySubstanceUnits="false" boundaryCondition="false" constant="false" fbc:charge="0"/>
      <species id="M_C00223" name="4-coumaroyl-CoA [cytosol]" compartment="cytosol" hasOnlySubstanceUnits="false" boundaryCondition="false" constant="false" fbc:charge="0"/>
      <species id="M_C00222" name="3-Oxopropanoate [cytosol]" compartment="cytosol" hasOnlySubstanceUnits="false" boundaryCondition="false" constant="false" fbc:charge="0"/>
      <species id="M_C00221" name="beta-D-glucose [cytosol]" compartment="cytosol" hasOnlySubstanceUnits="false" boundaryCondition="false" constant="false" fbc:charge="0"/>
      <species id="M_CHEBI46970" name="phytosphingosine 1-phosphate [cytosol]" compartment="cytosol" hasOnlySubstanceUnits="false" boundaryCondition="false" constant="false" fbc:charge="0"/>
      <species id="M_C18051" name="Chrysanthemyl diphosphate [cytosol]" compartment="cytosol" hasOnlySubstanceUnits="false" boundaryCondition="false" constant="false" fbc:charge="0"/>
      <species id="M_C04022" name="dimethylsulfoniopropanoate [cytosol]" compartment="cytosol" hasOnlySubstanceUnits="false" boundaryCondition="false" constant="false" fbc:charge="0"/>
      <species id="M_C00229" name="Acyl-carrier protein [cytosol]" compartment="cytosol" hasOnlySubstanceUnits="false" boundaryCondition="false" constant="false" fbc:charge="0"/>
      <species id="M_CHEBI76453" name="(r)-3-hydroxyicosanoyl-coa [cytosol]" compartment="cytosol" hasOnlySubstanceUnits="false" boundaryCondition="false" constant="false" fbc:charge="0"/>
      <species id="M_C00263" name="L-homoserine [cytosol]" compartment="cytosol" hasOnlySubstanceUnits="false" boundaryCondition="false" constant="false" fbc:charge="0"/>
      <species id="M_C16392" name="4-hydroxylamino-2,6-dinitrotoluene [cytosol]" compartment="cytosol" hasOnlySubstanceUnits="false" boundaryCondition="false" constant="false" fbc:charge="0"/>
      <species id="M_CHEBI50577" name="(S)-3-Hydroxyoctadecanoyl-CoA [cytosol]" compartment="cytosol" hasOnlySubstanceUnits="false" boundaryCondition="false" constant="false" fbc:charge="0"/>
      <species id="M_C16396" name="2,4-Diamino-6-nitrotoluene [cytosol]" compartment="cytosol" hasOnlySubstanceUnits="false" boundaryCondition="false" constant="false" fbc:charge="0"/>
      <species id="M_C16399" name="2,4-Diamino-6-hydroxylaminotoluene [cytosol]" compartment="cytosol" hasOnlySubstanceUnits="false" boundaryCondition="false" constant="false" fbc:charge="0"/>
      <species id="M_CHEBI76459" name="(r)-3-hydroxydocosanoyl-coa [cytosol]" compartment="cytosol" hasOnlySubstanceUnits="false" boundaryCondition="false" constant="false" fbc:charge="0"/>
      <species id="M_C00508" name="L-ribulose [cytosol]" compartment="cytosol" hasOnlySubstanceUnits="false" boundaryCondition="false" constant="false" fbc:charge="0"/>
      <species id="M_C16216" name="3-oxooctadecanoyl-CoA [cytosol]" compartment="cytosol" hasOnlySubstanceUnits="false" boundaryCondition="false" constant="false" fbc:charge="0"/>
      <species id="M_C00009" name="phosphate [cytosol]" compartment="cytosol" hasOnlySubstanceUnits="false" boundaryCondition="false" constant="false" fbc:charge="0"/>
      <species id="M_C00008" name="ADP [cytosol]" compartment="cytosol" hasOnlySubstanceUnits="false" boundaryCondition="false" constant="false" fbc:charge="0"/>
      <species id="M_C00007" name="oxygen [cytosol]" compartment="cytosol" hasOnlySubstanceUnits="false" boundaryCondition="false" constant="false" fbc:charge="0"/>
      <species id="M_C00006" name="NADP(+) [cytosol]" compartment="cytosol" hasOnlySubstanceUnits="false" boundaryCondition="false" constant="false" fbc:charge="0"/>
      <species id="M_C00005" name="NADPH [cytosol]" compartment="cytosol" hasOnlySubstanceUnits="false" boundaryCondition="false" constant="false" fbc:charge="0"/>
      <species id="M_C00004" name="NADH [cytosol]" compartment="cytosol" hasOnlySubstanceUnits="false" boundaryCondition="false" constant="false" fbc:charge="0"/>
      <species id="M_C00003" name="NAD(+) [cytosol]" compartment="cytosol" hasOnlySubstanceUnits="false" boundaryCondition="false" constant="false" fbc:charge="0"/>
      <species id="M_C00002" name="ATP [cytosol]" compartment="cytosol" hasOnlySubstanceUnits="false" boundaryCondition="false" constant="false" fbc:charge="0"/>
      <species id="M_C00001" name="H2O [cytosol]" compartment="cytosol" hasOnlySubstanceUnits="false" boundaryCondition="false" constant="false" fbc:charge="0"/>
      <species id="M_CHEBI17029" name="chitin [cytosol]" compartment="cytosol" hasOnlySubstanceUnits="false" boundaryCondition="false" constant="false" fbc:charge="0"/>
      <species id="M_Cluster3240" name="7,8-H2pterin-6-ylmethyl-l-(4-aminophenyl)-1-deoxy-5-[1-alpha -D- ribofuranosyl triphosphate]-D-ribitol [cytosol]" compartment="cytosol" hasOnlySubstanceUnits="false" boundaryCondition="false" constant="false" fbc:charge="0"/>
      <species id="M_C14791" name="(1R)-Hydroxy-(2R)-glutathionyl-1,2-dihydronaphthalene [cytosol]" compartment="cytosol" hasOnlySubstanceUnits="false" boundaryCondition="false" constant="false" fbc:charge="0"/>
      <species id="M_C00645" name="2-Acetamido-2-deoxy-D-mannose [cytosol]" compartment="cytosol" hasOnlySubstanceUnits="false" boundaryCondition="false" constant="false" fbc:charge="0"/>
      <species id="M_C00311" name="isocitrate [cytosol]" compartment="cytosol" hasOnlySubstanceUnits="false" boundaryCondition="false" constant="false" fbc:charge="0"/>
      <species id="M_C00310" name="D-xylulose [cytosol]" compartment="cytosol" hasOnlySubstanceUnits="false" boundaryCondition="false" constant="false" fbc:charge="0"/>
      <species id="M_C00641" name="1,2-Diacyl-sn-glycerol [cytosol]" compartment="cytosol" hasOnlySubstanceUnits="false" boundaryCondition="false" constant="false" fbc:charge="0"/>
      <species id="M_C00640" name="(3S)-3-Hydroxyacyl-CoA [cytosol]" compartment="cytosol" hasOnlySubstanceUnits="false" boundaryCondition="false" constant="false" fbc:charge="0"/>
      <species id="M_C00315" name="spermidine [cytosol]" compartment="cytosol" hasOnlySubstanceUnits="false" boundaryCondition="false" constant="false" fbc:charge="0"/>
      <species id="M_C00642" name="4-hydroxyphenylacetate [cytosol]" compartment="cytosol" hasOnlySubstanceUnits="false" boundaryCondition="false" constant="false" fbc:charge="0"/>
      <species id="M_C00319" name="sphingosine [cytosol]" compartment="cytosol" hasOnlySubstanceUnits="false" boundaryCondition="false" constant="false" fbc:charge="0"/>
      <species id="M_C00318" name="(R)-carnitine [cytosol]" compartment="cytosol" hasOnlySubstanceUnits="false" boundaryCondition="false" constant="false" fbc:charge="0"/>
      <species id="M_C00842" name="dTDP-alpha-D-glucose [cytosol]" compartment="cytosol" hasOnlySubstanceUnits="false" boundaryCondition="false" constant="false" fbc:charge="0"/>
      <species id="M_C15668" name="1-pyrroline [cytosol]" compartment="cytosol" hasOnlySubstanceUnits="false" boundaryCondition="false" constant="false" fbc:charge="0"/>
      <species id="M_Cluster7095" name="galactosyl-glucosyl-(heptosyl)3-Kdo2-lipid A-bisphosphate [cytosol]" compartment="cytosol" hasOnlySubstanceUnits="false" boundaryCondition="false" constant="false" fbc:charge="0"/>
      <species id="M_Cluster7094" name="glucosyl-(heptosyl)3-Kdo2-lipid A-bisphosphate [cytosol]" compartment="cytosol" hasOnlySubstanceUnits="false" boundaryCondition="false" constant="false" fbc:charge="0"/>
      <species id="M_Cluster7092" name="menaquinol-8 [cytosol]" compartment="cytosol" hasOnlySubstanceUnits="false" boundaryCondition="false" constant="false" fbc:charge="0"/>
      <species id="M_Cluster10400" name="2-deoxyribose 1-phosphate [cytosol]" compartment="cytosol" hasOnlySubstanceUnits="false" boundaryCondition="false" constant="false" fbc:charge="0"/>
      <species id="M_C11944" name="cis-2-Methyl-5-isopropylhexa-2,5-dienoic acid [cytosol]" compartment="cytosol" hasOnlySubstanceUnits="false" boundaryCondition="false" constant="false" fbc:charge="0"/>
      <species id="M_C14397" name="1-chloro-2,4-dinitrobenzene [cytosol]" compartment="cytosol" hasOnlySubstanceUnits="false" boundaryCondition="false" constant="false" fbc:charge="0"/>
      <species id="M_C11946" name="cis-2-Methyl-5-isopropylhexa-2,5-dienoyl-CoA [cytosol]" compartment="cytosol" hasOnlySubstanceUnits="false" boundaryCondition="false" constant="false" fbc:charge="0"/>
      <species id="M_C11947" name="3-Hydroxy-2,6-dimethyl-5-methylene-heptanoyl-CoA [cytosol]" compartment="cytosol" hasOnlySubstanceUnits="false" boundaryCondition="false" constant="false" fbc:charge="0"/>
      <species id="M_Cluster2201" name="6-hydroxy-2-cyclohexen-one-carboxylate [cytosol]" compartment="cytosol" hasOnlySubstanceUnits="false" boundaryCondition="false" constant="false" fbc:charge="0"/>
      <species id="M_C05178" name="(R)-reticuline [cytosol]" compartment="cytosol" hasOnlySubstanceUnits="false" boundaryCondition="false" constant="false" fbc:charge="0"/>
      <species id="M_C05179" name="salutaridine [cytosol]" compartment="cytosol" hasOnlySubstanceUnits="false" boundaryCondition="false" constant="false" fbc:charge="0"/>
      <species id="M_C05775" name="alpha-ribazole [cytosol]" compartment="cytosol" hasOnlySubstanceUnits="false" boundaryCondition="false" constant="false" fbc:charge="0"/>
      <species id="M_Cluster3336" name="3-(4-hydroxyphenyl)-3-hydroxy-propionyl-CoA [cytosol]" compartment="cytosol" hasOnlySubstanceUnits="false" boundaryCondition="false" constant="false" fbc:charge="0"/>
      <species id="M_C05771" name="1-amino-propan-2-ol [cytosol]" compartment="cytosol" hasOnlySubstanceUnits="false" boundaryCondition="false" constant="false" fbc:charge="0"/>
      <species id="M_C05778" name="sirohydrochlorin [cytosol]" compartment="cytosol" hasOnlySubstanceUnits="false" boundaryCondition="false" constant="false" fbc:charge="0"/>
      <species id="M_C16677" name="all-trans-4-Hydroxyretinoic acid [cytosol]" compartment="cytosol" hasOnlySubstanceUnits="false" boundaryCondition="false" constant="false" fbc:charge="0"/>
      <species id="M_C06028" name="mesaconyl-C1-CoA [cytosol]" compartment="cytosol" hasOnlySubstanceUnits="false" boundaryCondition="false" constant="false" fbc:charge="0"/>
      <species id="M_C10945" name="3,4-Dihydroxycinnamaldehyde [cytosol]" compartment="cytosol" hasOnlySubstanceUnits="false" boundaryCondition="false" constant="false" fbc:charge="0"/>
      <species id="M_C01010" name="urea-1-carboxylate [cytosol]" compartment="cytosol" hasOnlySubstanceUnits="false" boundaryCondition="false" constant="false" fbc:charge="0"/>
      <species id="M_C16736" name="R&apos;-SH [cytosol]" compartment="cytosol" hasOnlySubstanceUnits="false" boundaryCondition="false" constant="false" fbc:charge="0"/>
      <species id="M_C01063" name="pimeloyl-CoA [cytosol]" compartment="cytosol" hasOnlySubstanceUnits="false" boundaryCondition="false" constant="false" fbc:charge="0"/>
      <species id="M_C01060" name="3,5-diiodo-L-tyrosine [cytosol]" compartment="cytosol" hasOnlySubstanceUnits="false" boundaryCondition="false" constant="false" fbc:charge="0"/>
      <species id="M_C01061" name="4-Fumarylacetoacetate [cytosol]" compartment="cytosol" hasOnlySubstanceUnits="false" boundaryCondition="false" constant="false" fbc:charge="0"/>
      <species id="M_C04545" name="tRNA containing 2&apos;-O-methylguanosine [cytosol]" compartment="cytosol" hasOnlySubstanceUnits="false" boundaryCondition="false" constant="false" fbc:charge="0"/>
      <species id="M_C05011" name="4-Hydroxytamoxifen [cytosol]" compartment="cytosol" hasOnlySubstanceUnits="false" boundaryCondition="false" constant="false" fbc:charge="0"/>
      <species id="M_C04549" name="1-phosphatidyl-1D-myo-inositol 3-phosphate [cytosol]" compartment="cytosol" hasOnlySubstanceUnits="false" boundaryCondition="false" constant="false" fbc:charge="0"/>
      <species id="M_C09736" name="5-Deoxyleucocyanidin [cytosol]" compartment="cytosol" hasOnlySubstanceUnits="false" boundaryCondition="false" constant="false" fbc:charge="0"/>
      <species id="M_C04833" name="m7G(5&apos;)pppm6Am [cytosol]" compartment="cytosol" hasOnlySubstanceUnits="false" boundaryCondition="false" constant="false" fbc:charge="0"/>
      <species id="M_C04780" name="3-oxo-2-(cis-2&apos;-pentenyl)-cyclopentane-1-octanoate [cytosol]" compartment="cytosol" hasOnlySubstanceUnits="false" boundaryCondition="false" constant="false" fbc:charge="0"/>
      <species id="M_Cluster566" name="methionol [cytosol]" compartment="cytosol" hasOnlySubstanceUnits="false" boundaryCondition="false" constant="false" fbc:charge="0"/>
      <species id="M_Cluster2111" name="6-methoxy-3-methyl-2-all-trans-hexaprenyl-1,4-benzoquinol [cytosol]" compartment="cytosol" hasOnlySubstanceUnits="false" boundaryCondition="false" constant="false" fbc:charge="0"/>
      <species id="M_C14710" name="isobutanol [cytosol]" compartment="cytosol" hasOnlySubstanceUnits="false" boundaryCondition="false" constant="false" fbc:charge="0"/>
      <species id="M_C02520" name="5&apos;-Ribonucleotide [cytosol]" compartment="cytosol" hasOnlySubstanceUnits="false" boundaryCondition="false" constant="false" fbc:charge="0"/>
      <species id="M_C12838" name="trans-dienelactone [cytosol]" compartment="cytosol" hasOnlySubstanceUnits="false" boundaryCondition="false" constant="false" fbc:charge="0"/>
      <species id="M_C02465" name="T3 [cytosol]" compartment="cytosol" hasOnlySubstanceUnits="false" boundaryCondition="false" constant="false" fbc:charge="0"/>
      <species id="M_C02463" name="precorrin-2 [cytosol]" compartment="cytosol" hasOnlySubstanceUnits="false" boundaryCondition="false" constant="false" fbc:charge="0"/>
      <species id="M_C05302" name="2-Methoxy-17beta-estradiol [cytosol]" compartment="cytosol" hasOnlySubstanceUnits="false" boundaryCondition="false" constant="false" fbc:charge="0"/>
      <species id="M_C05301" name="2-Hydroxyestradiol [cytosol]" compartment="cytosol" hasOnlySubstanceUnits="false" boundaryCondition="false" constant="false" fbc:charge="0"/>
      <species id="M_C05300" name="16alpha-Hydroxyestrone [cytosol]" compartment="cytosol" hasOnlySubstanceUnits="false" boundaryCondition="false" constant="false" fbc:charge="0"/>
      <species id="M_C01408" name="benzoin [cytosol]" compartment="cytosol" hasOnlySubstanceUnits="false" boundaryCondition="false" constant="false" fbc:charge="0"/>
      <species id="M_C16404" name="pinocembrin chalcone [cytosol]" compartment="cytosol" hasOnlySubstanceUnits="false" boundaryCondition="false" constant="false" fbc:charge="0"/>
      <species id="M_C02323" name="salicyl alcohol [cytosol]" compartment="cytosol" hasOnlySubstanceUnits="false" boundaryCondition="false" constant="false" fbc:charge="0"/>
      <species id="M_C06254" name="Lysophospholipid [cytosol]" compartment="cytosol" hasOnlySubstanceUnits="false" boundaryCondition="false" constant="false" fbc:charge="0"/>
      <species id="M_Cluster6318" name="3-oxochol-4-en-24-oyl-CoA [cytosol]" compartment="cytosol" hasOnlySubstanceUnits="false" boundaryCondition="false" constant="false" fbc:charge="0"/>
      <species id="M_C02325" name="sinapyl-alcohol [cytosol]" compartment="cytosol" hasOnlySubstanceUnits="false" boundaryCondition="false" constant="false" fbc:charge="0"/>
      <species id="M_Cluster6547" name="3-oxo-23,24-bisnorchol-4-en-22-oyl-CoA [cytosol]" compartment="cytosol" hasOnlySubstanceUnits="false" boundaryCondition="false" constant="false" fbc:charge="0"/>
      <species id="M_CHEBI978" name="2-(alpha-Hydroxyethyl)thiamine diphosphate [cytosol]" compartment="cytosol" hasOnlySubstanceUnits="false" boundaryCondition="false" constant="false" fbc:charge="0"/>
      <species id="M_C04494" name="guanosine 3&apos;-diphosphate 5&apos;-triphosphate [cytosol]" compartment="cytosol" hasOnlySubstanceUnits="false" boundaryCondition="false" constant="false" fbc:charge="0"/>
      <species id="M_C01468" name="4-methylphenol [cytosol]" compartment="cytosol" hasOnlySubstanceUnits="false" boundaryCondition="false" constant="false" fbc:charge="0"/>
      <species id="M_Cluster1015" name="3-methoxy-5-hydroxytoluene [cytosol]" compartment="cytosol" hasOnlySubstanceUnits="false" boundaryCondition="false" constant="false" fbc:charge="0"/>
      <species id="M_C19714" name="(E)-Phenylacetaldehyde oxime [cytosol]" compartment="cytosol" hasOnlySubstanceUnits="false" boundaryCondition="false" constant="false" fbc:charge="0"/>
      <species id="M_C04696" name="7-Methylguanosine 5&apos;-triphospho-5&apos;-polynucleotide [cytosol]" compartment="cytosol" hasOnlySubstanceUnits="false" boundaryCondition="false" constant="false" fbc:charge="0"/>
      <species id="M_C02794" name="3-hydroxykynurenine [cytosol]" compartment="cytosol" hasOnlySubstanceUnits="false" boundaryCondition="false" constant="false" fbc:charge="0"/>
      <species id="M_C02798" name="3-phosphonopyruvate [cytosol]" compartment="cytosol" hasOnlySubstanceUnits="false" boundaryCondition="false" constant="false" fbc:charge="0"/>
      <species id="M_C01151" name="alpha-D-ribose 1,5-bisphosphate [cytosol]" compartment="cytosol" hasOnlySubstanceUnits="false" boundaryCondition="false" constant="false" fbc:charge="0"/>
      <species id="M_CHEBI17909" name="Sulfur [cytosol]" compartment="cytosol" hasOnlySubstanceUnits="false" boundaryCondition="false" constant="false" fbc:charge="0"/>
      <species id="M_CHEBI52966" name="hexacosanoyl-CoA [cytosol]" compartment="cytosol" hasOnlySubstanceUnits="false" boundaryCondition="false" constant="false" fbc:charge="0"/>
      <species id="M_C02265" name="D-phenylalanine [cytosol]" compartment="cytosol" hasOnlySubstanceUnits="false" boundaryCondition="false" constant="false" fbc:charge="0"/>
      <species id="M_C05947" name="erythro-4-hydroxy-L-glutamic acid [cytosol]" compartment="cytosol" hasOnlySubstanceUnits="false" boundaryCondition="false" constant="false" fbc:charge="0"/>
      <species id="M_CHEBI52962" name="ceramide-1 (C26) [cytosol]" compartment="cytosol" hasOnlySubstanceUnits="false" boundaryCondition="false" constant="false" fbc:charge="0"/>
      <species id="M_C01209" name="Malonyl-[acyl-carrier protein] [cytosol]" compartment="cytosol" hasOnlySubstanceUnits="false" boundaryCondition="false" constant="false" fbc:charge="0"/>
      <species id="M_Cluster1309" name="2,3-dihydroxy-trans-cinnamate [cytosol]" compartment="cytosol" hasOnlySubstanceUnits="false" boundaryCondition="false" constant="false" fbc:charge="0"/>
      <species id="M_C01203" name="Octadecenoyl-[acp] [cytosol]" compartment="cytosol" hasOnlySubstanceUnits="false" boundaryCondition="false" constant="false" fbc:charge="0"/>
      <species id="M_Cluster1659" name="5-hydroxytryptophol glucuronide [cytosol]" compartment="cytosol" hasOnlySubstanceUnits="false" boundaryCondition="false" constant="false" fbc:charge="0"/>
      <species id="M_Cluster20003" name="(3S)-Hydroxy-cis-octadec-9-enoyl-CoA [cytosol]" compartment="cytosol" hasOnlySubstanceUnits="false" boundaryCondition="false" constant="false" fbc:charge="0"/>
      <species id="M_C13712" name="3alpha-Hydroxy-5alpha-pregnan-20-one [cytosol]" compartment="cytosol" hasOnlySubstanceUnits="false" boundaryCondition="false" constant="false" fbc:charge="0"/>
      <species id="M_C01204" name="myo-inositol hexakisphosphate [cytosol]" compartment="cytosol" hasOnlySubstanceUnits="false" boundaryCondition="false" constant="false" fbc:charge="0"/>
      <species id="M_C01205" name="(R)-3-amino-2-methylpropanoate [cytosol]" compartment="cytosol" hasOnlySubstanceUnits="false" boundaryCondition="false" constant="false" fbc:charge="0"/>
      <species id="M_C19829" name="(20S)-Dammar-24-ene-3beta,20-diol [cytosol]" compartment="cytosol" hasOnlySubstanceUnits="false" boundaryCondition="false" constant="false" fbc:charge="0"/>
      <species id="M_C05588" name="metanephrine [cytosol]" compartment="cytosol" hasOnlySubstanceUnits="false" boundaryCondition="false" constant="false" fbc:charge="0"/>
      <species id="M_C19881" name="GDP-D-glycero-alpha-D-manno-heptose [cytosol]" compartment="cytosol" hasOnlySubstanceUnits="false" boundaryCondition="false" constant="false" fbc:charge="0"/>
      <species id="M_C06090" name="ent-kaurene [cytosol]" compartment="cytosol" hasOnlySubstanceUnits="false" boundaryCondition="false" constant="false" fbc:charge="0"/>
      <species id="M_C06096" name="GA29 [cytosol]" compartment="cytosol" hasOnlySubstanceUnits="false" boundaryCondition="false" constant="false" fbc:charge="0"/>
      <species id="M_C06099" name="(+)-limonene [cytosol]" compartment="cytosol" hasOnlySubstanceUnits="false" boundaryCondition="false" constant="false" fbc:charge="0"/>
      <species id="M_C03221" name="trans-dodec-2-enoyl-CoA [cytosol]" compartment="cytosol" hasOnlySubstanceUnits="false" boundaryCondition="false" constant="false" fbc:charge="0"/>
      <species id="M_C03226" name="3-demethylubiquinone-9 [cytosol]" compartment="cytosol" hasOnlySubstanceUnits="false" boundaryCondition="false" constant="false" fbc:charge="0"/>
      <species id="M_C03227" name="3-hydroxy-L-kynurenine [cytosol]" compartment="cytosol" hasOnlySubstanceUnits="false" boundaryCondition="false" constant="false" fbc:charge="0"/>
      <species id="M_C16669" name="Polynucleotide 5&apos;-diphosphate [cytosol]" compartment="cytosol" hasOnlySubstanceUnits="false" boundaryCondition="false" constant="false" fbc:charge="0"/>
      <species id="M_C06308" name="(-)-alpha-pinene [cytosol]" compartment="cytosol" hasOnlySubstanceUnits="false" boundaryCondition="false" constant="false" fbc:charge="0"/>
      <species id="M_C01516" name="morphine [cytosol]" compartment="cytosol" hasOnlySubstanceUnits="false" boundaryCondition="false" constant="false" fbc:charge="0"/>
      <species id="M_C04058" name="5&apos;,5&apos;&apos;&apos;-diadenosine pentaphosphate [cytosol]" compartment="cytosol" hasOnlySubstanceUnits="false" boundaryCondition="false" constant="false" fbc:charge="0"/>
      <species id="M_C01514" name="luteolin [cytosol]" compartment="cytosol" hasOnlySubstanceUnits="false" boundaryCondition="false" constant="false" fbc:charge="0"/>
      <species id="M_C01847" name="FMNH2 [cytosol]" compartment="cytosol" hasOnlySubstanceUnits="false" boundaryCondition="false" constant="false" fbc:charge="0"/>
      <species id="M_C02318" name="R&apos;C(R)S-S(R)CR&apos; [cytosol]" compartment="cytosol" hasOnlySubstanceUnits="false" boundaryCondition="false" constant="false" fbc:charge="0"/>
      <species id="M_C02647" name="4-guanidinobutyraldehyde [cytosol]" compartment="cytosol" hasOnlySubstanceUnits="false" boundaryCondition="false" constant="false" fbc:charge="0"/>
      <species id="M_C19488" name="7,12-Dimethylbenz[a]anthracene [cytosol]" compartment="cytosol" hasOnlySubstanceUnits="false" boundaryCondition="false" constant="false" fbc:charge="0"/>
      <species id="M_C02642" name="N-carbamoyl-beta-alanine [cytosol]" compartment="cytosol" hasOnlySubstanceUnits="false" boundaryCondition="false" constant="false" fbc:charge="0"/>
      <species id="M_C02864" name="O-demethylpuromycin [cytosol]" compartment="cytosol" hasOnlySubstanceUnits="false" boundaryCondition="false" constant="false" fbc:charge="0"/>
      <species id="M_Cluster6574" name="N-acetyl-beta-D-glucosamine(anhydrous)-N-acetylmuramate [cytosol]" compartment="cytosol" hasOnlySubstanceUnits="false" boundaryCondition="false" constant="false" fbc:charge="0"/>
      <species id="M_C04236" name="(2S)-2-isopropyl-3-oxosuccinate [cytosol]" compartment="cytosol" hasOnlySubstanceUnits="false" boundaryCondition="false" constant="false" fbc:charge="0"/>
      <species id="M_Cluster4795" name="3-[(3aS,4S,5R,7aS)-5-hydroxy-7a-methyl-1-oxo-octahydro-1H-inden-4-yl]-3-oxopropanoyl-CoA [cytosol]" compartment="cytosol" hasOnlySubstanceUnits="false" boundaryCondition="false" constant="false" fbc:charge="0"/>
      <species id="M_C04232" name="2&apos;-Deoxyribonucleoside diphosphate [cytosol]" compartment="cytosol" hasOnlySubstanceUnits="false" boundaryCondition="false" constant="false" fbc:charge="0"/>
      <species id="M_C04233" name="1-Lysolecithin [cytosol]" compartment="cytosol" hasOnlySubstanceUnits="false" boundaryCondition="false" constant="false" fbc:charge="0"/>
      <species id="M_C02882" name="RS-CH2-CH(NH3+)COO- [cytosol]" compartment="cytosol" hasOnlySubstanceUnits="false" boundaryCondition="false" constant="false" fbc:charge="0"/>
      <species id="M_C12396" name="Tetrangomycin [cytosol]" compartment="cytosol" hasOnlySubstanceUnits="false" boundaryCondition="false" constant="false" fbc:charge="0"/>
      <species id="M_C12397" name="Tetrangulol [cytosol]" compartment="cytosol" hasOnlySubstanceUnits="false" boundaryCondition="false" constant="false" fbc:charge="0"/>
      <species id="M_C17439" name="Dihydrogeranylgeranyl diphosphate [cytosol]" compartment="cytosol" hasOnlySubstanceUnits="false" boundaryCondition="false" constant="false" fbc:charge="0"/>
      <species id="M_C17432" name="all-trans-decaprenyl diphosphate [cytosol]" compartment="cytosol" hasOnlySubstanceUnits="false" boundaryCondition="false" constant="false" fbc:charge="0"/>
      <species id="M_C03680" name="4-Imidazolone-5-propanoate [cytosol]" compartment="cytosol" hasOnlySubstanceUnits="false" boundaryCondition="false" constant="false" fbc:charge="0"/>
      <species id="M_C03681" name="5-alpha-pregnane-3,20-dione [cytosol]" compartment="cytosol" hasOnlySubstanceUnits="false" boundaryCondition="false" constant="false" fbc:charge="0"/>
      <species id="M_C03683" name="6-demethylsterigmatocystin [cytosol]" compartment="cytosol" hasOnlySubstanceUnits="false" boundaryCondition="false" constant="false" fbc:charge="0"/>
      <species id="M_C03684" name="6-(1,2-Dioxopropyl)-5,6,7,8-tetrahydropterin [cytosol]" compartment="cytosol" hasOnlySubstanceUnits="false" boundaryCondition="false" constant="false" fbc:charge="0"/>
      <species id="M_C03686" name="8-O-methylsterigmatocystin [cytosol]" compartment="cytosol" hasOnlySubstanceUnits="false" boundaryCondition="false" constant="false" fbc:charge="0"/>
      <species id="M_C03135" name="an N-acetyl-D-amino acid [cytosol]" compartment="cytosol" hasOnlySubstanceUnits="false" boundaryCondition="false" constant="false" fbc:charge="0"/>
      <species id="M_Cluster5554" name="demethylmenaquinol-10 [cytosol]" compartment="cytosol" hasOnlySubstanceUnits="false" boundaryCondition="false" constant="false" fbc:charge="0"/>
      <species id="M_C04309" name="Phosphoenol-4-deoxy-3-tetrulosonate [cytosol]" compartment="cytosol" hasOnlySubstanceUnits="false" boundaryCondition="false" constant="false" fbc:charge="0"/>
      <species id="M_C14826" name="12(13)-EpOME [cytosol]" compartment="cytosol" hasOnlySubstanceUnits="false" boundaryCondition="false" constant="false" fbc:charge="0"/>
      <species id="M_C11572" name="Glycoprotein with the oligosaccharide chain attached by N-glycosyl linkage to protein L-asparagine [cytosol]" compartment="cytosol" hasOnlySubstanceUnits="false" boundaryCondition="false" constant="false" fbc:charge="0"/>
      <species id="M_C16255" name="[Dihydrolipoyllysine-residue acetyltransferase] S-acetyldihydrolipoyllysine [cytosol]" compartment="cytosol" hasOnlySubstanceUnits="false" boundaryCondition="false" constant="false" fbc:charge="0"/>
      <species id="M_C16254" name="[Dihydrolipoyllysine-residue succinyltransferase] S-succinyldihydrolipoyllysine [cytosol]" compartment="cytosol" hasOnlySubstanceUnits="false" boundaryCondition="false" constant="false" fbc:charge="0"/>
      <species id="M_C16257" name="(R)-phenyllactyl-CoA [cytosol]" compartment="cytosol" hasOnlySubstanceUnits="false" boundaryCondition="false" constant="false" fbc:charge="0"/>
      <species id="M_C16256" name="(E)-cinnamoyl-CoA [cytosol]" compartment="cytosol" hasOnlySubstanceUnits="false" boundaryCondition="false" constant="false" fbc:charge="0"/>
      <species id="M_C04302" name="N-(5-Phospho-D-ribosyl)anthranilate [cytosol]" compartment="cytosol" hasOnlySubstanceUnits="false" boundaryCondition="false" constant="false" fbc:charge="0"/>
      <species id="M_CHEBI48943" name="isobutyraldehyde [cytosol]" compartment="cytosol" hasOnlySubstanceUnits="false" boundaryCondition="false" constant="false" fbc:charge="0"/>
      <species id="M_CHEBI48945" name="2-methylbutanol [cytosol]" compartment="cytosol" hasOnlySubstanceUnits="false" boundaryCondition="false" constant="false" fbc:charge="0"/>
      <species id="M_C00818" name="D-glucarate [cytosol]" compartment="cytosol" hasOnlySubstanceUnits="false" boundaryCondition="false" constant="false" fbc:charge="0"/>
      <species id="M_C20315" name="(Z)-2-Methylpropanal oxime [cytosol]" compartment="cytosol" hasOnlySubstanceUnits="false" boundaryCondition="false" constant="false" fbc:charge="0"/>
      <species id="M_C08586" name="delta-carotene [cytosol]" compartment="cytosol" hasOnlySubstanceUnits="false" boundaryCondition="false" constant="false" fbc:charge="0"/>
      <species id="M_C00810" name="(R)-acetoin [cytosol]" compartment="cytosol" hasOnlySubstanceUnits="false" boundaryCondition="false" constant="false" fbc:charge="0"/>
      <species id="M_Cluster4970" name="D-glycero-beta-D-manno-heptose 1-phosphate [cytosol]" compartment="cytosol" hasOnlySubstanceUnits="false" boundaryCondition="false" constant="false" fbc:charge="0"/>
      <species id="M_C07329" name="3-methylbutanal [cytosol]" compartment="cytosol" hasOnlySubstanceUnits="false" boundaryCondition="false" constant="false" fbc:charge="0"/>
      <species id="M_C07328" name="isoamylol [cytosol]" compartment="cytosol" hasOnlySubstanceUnits="false" boundaryCondition="false" constant="false" fbc:charge="0"/>
      <species id="M_C04045" name="3,4-dihydroxyphenylpyruvate [cytosol]" compartment="cytosol" hasOnlySubstanceUnits="false" boundaryCondition="false" constant="false" fbc:charge="0"/>
      <species id="M_Cluster5393" name="24-hydroxy-3-oxocholest-4-en-26-oyl-CoA [cytosol]" compartment="cytosol" hasOnlySubstanceUnits="false" boundaryCondition="false" constant="false" fbc:charge="0"/>
      <species id="M_C00606" name="3-sulfino-L-alanine [cytosol]" compartment="cytosol" hasOnlySubstanceUnits="false" boundaryCondition="false" constant="false" fbc:charge="0"/>
      <species id="M_C03356" name="3-Phospho-D-erythronate [cytosol]" compartment="cytosol" hasOnlySubstanceUnits="false" boundaryCondition="false" constant="false" fbc:charge="0"/>
      <species id="M_C20312" name="(Z)-2-Methylbutanal oxime [cytosol]" compartment="cytosol" hasOnlySubstanceUnits="false" boundaryCondition="false" constant="false" fbc:charge="0"/>
      <species id="M_C05787" name="bilirubin-bisglucuronoside [cytosol]" compartment="cytosol" hasOnlySubstanceUnits="false" boundaryCondition="false" constant="false" fbc:charge="0"/>
      <species id="M_C18064" name="pyropheophorbide a [cytosol]" compartment="cytosol" hasOnlySubstanceUnits="false" boundaryCondition="false" constant="false" fbc:charge="0"/>
      <species id="M_C03912" name="(S)-1-pyrroline-5-carboxylate [cytosol]" compartment="cytosol" hasOnlySubstanceUnits="false" boundaryCondition="false" constant="false" fbc:charge="0"/>
      <species id="M_C18067" name="6-Hydroxy-3,7-dimethyloctanoate [cytosol]" compartment="cytosol" hasOnlySubstanceUnits="false" boundaryCondition="false" constant="false" fbc:charge="0"/>
      <species id="M_C03917" name="17-beta-hydroxyandrostan-3-one [cytosol]" compartment="cytosol" hasOnlySubstanceUnits="false" boundaryCondition="false" constant="false" fbc:charge="0"/>
      <species id="M_C05545" name="Protein N6,N6-dimethyl-L-lysine [cytosol]" compartment="cytosol" hasOnlySubstanceUnits="false" boundaryCondition="false" constant="false" fbc:charge="0"/>
      <species id="M_C05544" name="Protein N6-methyl-L-lysine [cytosol]" compartment="cytosol" hasOnlySubstanceUnits="false" boundaryCondition="false" constant="false" fbc:charge="0"/>
      <species id="M_C05546" name="Protein N6,N6,N6-trimethyl-L-lysine [cytosol]" compartment="cytosol" hasOnlySubstanceUnits="false" boundaryCondition="false" constant="false" fbc:charge="0"/>
      <species id="M_C00252" name="Brachiose [cytosol]" compartment="cytosol" hasOnlySubstanceUnits="false" boundaryCondition="false" constant="false" fbc:charge="0"/>
      <species id="M_C00253" name="nicotinate [cytosol]" compartment="cytosol" hasOnlySubstanceUnits="false" boundaryCondition="false" constant="false" fbc:charge="0"/>
      <species id="M_C00250" name="pyridoxal [cytosol]" compartment="cytosol" hasOnlySubstanceUnits="false" boundaryCondition="false" constant="false" fbc:charge="0"/>
      <species id="M_C00251" name="chorismate [cytosol]" compartment="cytosol" hasOnlySubstanceUnits="false" boundaryCondition="false" constant="false" fbc:charge="0"/>
      <species id="M_C00256" name="(R)-lactate [cytosol]" compartment="cytosol" hasOnlySubstanceUnits="false" boundaryCondition="false" constant="false" fbc:charge="0"/>
      <species id="M_C18263" name="1,6-Dihydroxypyrene [cytosol]" compartment="cytosol" hasOnlySubstanceUnits="false" boundaryCondition="false" constant="false" fbc:charge="0"/>
      <species id="M_C00254" name="prephenate [cytosol]" compartment="cytosol" hasOnlySubstanceUnits="false" boundaryCondition="false" constant="false" fbc:charge="0"/>
      <species id="M_C00255" name="riboflavin [cytosol]" compartment="cytosol" hasOnlySubstanceUnits="false" boundaryCondition="false" constant="false" fbc:charge="0"/>
      <species id="M_C00258" name="D-glycerate [cytosol]" compartment="cytosol" hasOnlySubstanceUnits="false" boundaryCondition="false" constant="false" fbc:charge="0"/>
      <species id="M_C00259" name="L-arabinose [cytosol]" compartment="cytosol" hasOnlySubstanceUnits="false" boundaryCondition="false" constant="false" fbc:charge="0"/>
      <species id="M_C11376" name="SN-38G [cytosol]" compartment="cytosol" hasOnlySubstanceUnits="false" boundaryCondition="false" constant="false" fbc:charge="0"/>
      <species id="M_Cluster1508" name="(3R,6R)-6-hydroxy-3-isopropenylheptanoate [cytosol]" compartment="cytosol" hasOnlySubstanceUnits="false" boundaryCondition="false" constant="false" fbc:charge="0"/>
      <species id="M_C00497" name="(R)-malate [cytosol]" compartment="cytosol" hasOnlySubstanceUnits="false" boundaryCondition="false" constant="false" fbc:charge="0"/>
      <species id="M_C00491" name="L-cystine [cytosol]" compartment="cytosol" hasOnlySubstanceUnits="false" boundaryCondition="false" constant="false" fbc:charge="0"/>
      <species id="M_C16389" name="(6Z,9Z,12Z,15Z,18Z)-3-Oxotetracosapenta-6,9,12,15,18-enoyl-CoA [cytosol]" compartment="cytosol" hasOnlySubstanceUnits="false" boundaryCondition="false" constant="false" fbc:charge="0"/>
      <species id="M_C16388" name="(6Z,9Z,12Z,15Z,18Z)-3-Hydroxytetracosapenta-6,9,12,15,18-enoyl-CoA [cytosol]" compartment="cytosol" hasOnlySubstanceUnits="false" boundaryCondition="false" constant="false" fbc:charge="0"/>
      <species id="M_C16387" name="(2E,6Z,9Z,12Z,15Z,18Z)-Tetracosahexa-2,6,9,12,15,18-enoyl-CoA [cytosol]" compartment="cytosol" hasOnlySubstanceUnits="false" boundaryCondition="false" constant="false" fbc:charge="0"/>
      <species id="M_C11174" name="1-Diphosinositol pentakisphosphate [cytosol]" compartment="cytosol" hasOnlySubstanceUnits="false" boundaryCondition="false" constant="false" fbc:charge="0"/>
      <species id="M_C00498" name="ADP-alpha-D-glucose [cytosol]" compartment="cytosol" hasOnlySubstanceUnits="false" boundaryCondition="false" constant="false" fbc:charge="0"/>
      <species id="M_C00499" name="allantoate [cytosol]" compartment="cytosol" hasOnlySubstanceUnits="false" boundaryCondition="false" constant="false" fbc:charge="0"/>
      <species id="M_C11173" name="SN-38 [cytosol]" compartment="cytosol" hasOnlySubstanceUnits="false" boundaryCondition="false" constant="false" fbc:charge="0"/>
      <species id="M_C00078" name="L-tryptophan [cytosol]" compartment="cytosol" hasOnlySubstanceUnits="false" boundaryCondition="false" constant="false" fbc:charge="0"/>
      <species id="M_C00079" name="L-phenylalanine [cytosol]" compartment="cytosol" hasOnlySubstanceUnits="false" boundaryCondition="false" constant="false" fbc:charge="0"/>
      <species id="M_Cluster4611" name="3,3&apos;,5-triiodothyroacetate [cytosol]" compartment="cytosol" hasOnlySubstanceUnits="false" boundaryCondition="false" constant="false" fbc:charge="0"/>
      <species id="M_C00072" name="L-ascorbate [cytosol]" compartment="cytosol" hasOnlySubstanceUnits="false" boundaryCondition="false" constant="false" fbc:charge="0"/>
      <species id="M_C00073" name="L-methionine [cytosol]" compartment="cytosol" hasOnlySubstanceUnits="false" boundaryCondition="false" constant="false" fbc:charge="0"/>
      <species id="M_C00071" name="aldehyde [cytosol]" compartment="cytosol" hasOnlySubstanceUnits="false" boundaryCondition="false" constant="false" fbc:charge="0"/>
      <species id="M_C00077" name="L-ornithine [cytosol]" compartment="cytosol" hasOnlySubstanceUnits="false" boundaryCondition="false" constant="false" fbc:charge="0"/>
      <species id="M_C00074" name="phosphoenolpyruvate [cytosol]" compartment="cytosol" hasOnlySubstanceUnits="false" boundaryCondition="false" constant="false" fbc:charge="0"/>
      <species id="M_C00075" name="UTP [cytosol]" compartment="cytosol" hasOnlySubstanceUnits="false" boundaryCondition="false" constant="false" fbc:charge="0"/>
      <species id="M_C03125" name="L-Cysteinyl-tRNA(Cys) [cytosol]" compartment="cytosol" hasOnlySubstanceUnits="false" boundaryCondition="false" constant="false" fbc:charge="0"/>
      <species id="M_C13637" name="4-ethylphenol [cytosol]" compartment="cytosol" hasOnlySubstanceUnits="false" boundaryCondition="false" constant="false" fbc:charge="0"/>
      <species id="M_Cluster3503" name="1,5-bisdiphosphoinositol-1D-myo-inositol (2,3,4,6)tetrakisphosphate [cytosol]" compartment="cytosol" hasOnlySubstanceUnits="false" boundaryCondition="false" constant="false" fbc:charge="0"/>
      <species id="M_C04160" name="tRNA containing N7-methylguanine [cytosol]" compartment="cytosol" hasOnlySubstanceUnits="false" boundaryCondition="false" constant="false" fbc:charge="0"/>
      <species id="M_C00670" name="sn-glycero-3-phosphocholine [cytosol]" compartment="cytosol" hasOnlySubstanceUnits="false" boundaryCondition="false" constant="false" fbc:charge="0"/>
      <species id="M_C00671" name="(S)-3-methyl-2-oxopentanoate [cytosol]" compartment="cytosol" hasOnlySubstanceUnits="false" boundaryCondition="false" constant="false" fbc:charge="0"/>
      <species id="M_C00672" name="2-Deoxy-D-ribose 1-phosphate [cytosol]" compartment="cytosol" hasOnlySubstanceUnits="false" boundaryCondition="false" constant="false" fbc:charge="0"/>
      <species id="M_C00673" name="2-deoxy-D-ribose 5-phosphate [cytosol]" compartment="cytosol" hasOnlySubstanceUnits="false" boundaryCondition="false" constant="false" fbc:charge="0"/>
      <species id="M_C00677" name="Deoxynucleoside triphosphate [cytosol]" compartment="cytosol" hasOnlySubstanceUnits="false" boundaryCondition="false" constant="false" fbc:charge="0"/>
      <species id="M_C00679" name="5-dehydro-4-deoxy-D-glucarate [cytosol]" compartment="cytosol" hasOnlySubstanceUnits="false" boundaryCondition="false" constant="false" fbc:charge="0"/>
      <species id="M_C11713" name="2-naphthol [cytosol]" compartment="cytosol" hasOnlySubstanceUnits="false" boundaryCondition="false" constant="false" fbc:charge="0"/>
      <species id="M_C11714" name="1-naphthol [cytosol]" compartment="cytosol" hasOnlySubstanceUnits="false" boundaryCondition="false" constant="false" fbc:charge="0"/>
      <species id="M_Cluster10436" name="nicotinamide mononucleotide [cytosol]" compartment="cytosol" hasOnlySubstanceUnits="false" boundaryCondition="false" constant="false" fbc:charge="0"/>
      <species id="M_Cluster7085" name="2,5-diamino-6-(5-phospho-D-ribitylamino)pyrimidin-4(3H)-one [cytosol]" compartment="cytosol" hasOnlySubstanceUnits="false" boundaryCondition="false" constant="false" fbc:charge="0"/>
      <species id="M_C00104" name="IDP [cytosol]" compartment="cytosol" hasOnlySubstanceUnits="false" boundaryCondition="false" constant="false" fbc:charge="0"/>
      <species id="M_C00105" name="UMP [cytosol]" compartment="cytosol" hasOnlySubstanceUnits="false" boundaryCondition="false" constant="false" fbc:charge="0"/>
      <species id="M_C00103" name="alpha-D-glucose 1-phosphate [cytosol]" compartment="cytosol" hasOnlySubstanceUnits="false" boundaryCondition="false" constant="false" fbc:charge="0"/>
      <species id="M_C00100" name="propionyl-CoA [cytosol]" compartment="cytosol" hasOnlySubstanceUnits="false" boundaryCondition="false" constant="false" fbc:charge="0"/>
      <species id="M_C00101" name="tetrahydrofolate [cytosol]" compartment="cytosol" hasOnlySubstanceUnits="false" boundaryCondition="false" constant="false" fbc:charge="0"/>
      <species id="M_C02474" name="alpha-L-arabinan [cytosol]" compartment="cytosol" hasOnlySubstanceUnits="false" boundaryCondition="false" constant="false" fbc:charge="0"/>
      <species id="M_C00108" name="anthranilate [cytosol]" compartment="cytosol" hasOnlySubstanceUnits="false" boundaryCondition="false" constant="false" fbc:charge="0"/>
      <species id="M_C00109" name="2-oxobutanoate [cytosol]" compartment="cytosol" hasOnlySubstanceUnits="false" boundaryCondition="false" constant="false" fbc:charge="0"/>
      <species id="M_C05165" name="2-amino-5-oxocyclohex-1-enecarboxyl-CoA [cytosol]" compartment="cytosol" hasOnlySubstanceUnits="false" boundaryCondition="false" constant="false" fbc:charge="0"/>
      <species id="M_C14804" name="1-Nitro-7-glutathionyl-8-hydroxy-7,8-dihydronaphthalene [cytosol]" compartment="cytosol" hasOnlySubstanceUnits="false" boundaryCondition="false" constant="false" fbc:charge="0"/>
      <species id="M_Cluster2744" name="ala-leu [cytosol]" compartment="cytosol" hasOnlySubstanceUnits="false" boundaryCondition="false" constant="false" fbc:charge="0"/>
      <species id="M_Cluster7156" name="hydantoin [cytosol]" compartment="cytosol" hasOnlySubstanceUnits="false" boundaryCondition="false" constant="false" fbc:charge="0"/>
      <species id="M_C05764" name="Hexadecanoyl-[acp] [cytosol]" compartment="cytosol" hasOnlySubstanceUnits="false" boundaryCondition="false" constant="false" fbc:charge="0"/>
      <species id="M_C06899" name="chloral hydrate [cytosol]" compartment="cytosol" hasOnlySubstanceUnits="false" boundaryCondition="false" constant="false" fbc:charge="0"/>
      <species id="M_C05761" name="Tetradecanoyl-[acp] [cytosol]" compartment="cytosol" hasOnlySubstanceUnits="false" boundaryCondition="false" constant="false" fbc:charge="0"/>
      <species id="M_C05760" name="trans-Tetradec-2-enoyl-[acp] [cytosol]" compartment="cytosol" hasOnlySubstanceUnits="false" boundaryCondition="false" constant="false" fbc:charge="0"/>
      <species id="M_C05763" name="trans-Hexadec-2-enoyl-[acp] [cytosol]" compartment="cytosol" hasOnlySubstanceUnits="false" boundaryCondition="false" constant="false" fbc:charge="0"/>
      <species id="M_C05762" name="3-Oxohexadecanoyl-[acp] [cytosol]" compartment="cytosol" hasOnlySubstanceUnits="false" boundaryCondition="false" constant="false" fbc:charge="0"/>
      <species id="M_C06892" name="2-Deoxy-5-keto-D-gluconic acid [cytosol]" compartment="cytosol" hasOnlySubstanceUnits="false" boundaryCondition="false" constant="false" fbc:charge="0"/>
      <species id="M_C06893" name="2-Deoxy-5-keto-D-gluconic acid 6-phosphate [cytosol]" compartment="cytosol" hasOnlySubstanceUnits="false" boundaryCondition="false" constant="false" fbc:charge="0"/>
      <species id="M_C05768" name="coproporphyrinogen I [cytosol]" compartment="cytosol" hasOnlySubstanceUnits="false" boundaryCondition="false" constant="false" fbc:charge="0"/>
      <species id="M_C11004" name="2,6-Dimethylaniline [cytosol]" compartment="cytosol" hasOnlySubstanceUnits="false" boundaryCondition="false" constant="false" fbc:charge="0"/>
      <species id="M_C14805" name="1-Nitro-5-hydroxy-6-glutathionyl-5,6-dihydronaphthalene [cytosol]" compartment="cytosol" hasOnlySubstanceUnits="false" boundaryCondition="false" constant="false" fbc:charge="0"/>
      <species id="M_C00911" name="Ribonucleoside [cytosol]" compartment="cytosol" hasOnlySubstanceUnits="false" boundaryCondition="false" constant="false" fbc:charge="0"/>
      <species id="M_Cluster2696" name="3-(4-hydroxyphenyl)-3-oxo-propionyl-CoA [cytosol]" compartment="cytosol" hasOnlySubstanceUnits="false" boundaryCondition="false" constant="false" fbc:charge="0"/>
      <species id="M_C16529" name="Tetracosanoyl-CoA [cytosol]" compartment="cytosol" hasOnlySubstanceUnits="false" boundaryCondition="false" constant="false" fbc:charge="0"/>
      <species id="M_C16528" name="Docosanoyl-CoA [cytosol]" compartment="cytosol" hasOnlySubstanceUnits="false" boundaryCondition="false" constant="false" fbc:charge="0"/>
      <species id="M_C16520" name="Hexadecenoyl-[acp] [cytosol]" compartment="cytosol" hasOnlySubstanceUnits="false" boundaryCondition="false" constant="false" fbc:charge="0"/>
      <species id="M_C04554" name="(25R)-3alpha,7alpha-dihydroxy-5-beta-cholestanate [cytosol]" compartment="cytosol" hasOnlySubstanceUnits="false" boundaryCondition="false" constant="false" fbc:charge="0"/>
      <species id="M_C01077" name="O-acetyl-L-homoserine [cytosol]" compartment="cytosol" hasOnlySubstanceUnits="false" boundaryCondition="false" constant="false" fbc:charge="0"/>
      <species id="M_C04556" name="4-amino-2-methyl-5-phosphomethylpyrimidine [cytosol]" compartment="cytosol" hasOnlySubstanceUnits="false" boundaryCondition="false" constant="false" fbc:charge="0"/>
      <species id="M_C01079" name="protoporphyrinogen [cytosol]" compartment="cytosol" hasOnlySubstanceUnits="false" boundaryCondition="false" constant="false" fbc:charge="0"/>
      <species id="M_C01078" name="Procollagen L-proline [cytosol]" compartment="cytosol" hasOnlySubstanceUnits="false" boundaryCondition="false" constant="false" fbc:charge="0"/>
      <species id="M_C20120" name="S-Farnesyl protein [cytosol]" compartment="cytosol" hasOnlySubstanceUnits="false" boundaryCondition="false" constant="false" fbc:charge="0"/>
      <species id="M_Cluster2103" name="2-methoxy-6-all trans-hexaprenyl-2-methoxy-1,4-benzoquinol [cytosol]" compartment="cytosol" hasOnlySubstanceUnits="false" boundaryCondition="false" constant="false" fbc:charge="0"/>
      <species id="M_Cluster2100" name="4-(beta-D-ribofuranosyl)aminobenzene-5&apos;-phosphate [cytosol]" compartment="cytosol" hasOnlySubstanceUnits="false" boundaryCondition="false" constant="false" fbc:charge="0"/>
      <species id="M_Cluster6337" name="(R)-lipoate [cytosol]" compartment="cytosol" hasOnlySubstanceUnits="false" boundaryCondition="false" constant="false" fbc:charge="0"/>
      <species id="M_Cluster519" name="guanosine 2&apos;-monophosphate [cytosol]" compartment="cytosol" hasOnlySubstanceUnits="false" boundaryCondition="false" constant="false" fbc:charge="0"/>
      <species id="M_C00804" name="Acetylenecarboxylic acid [cytosol]" compartment="cytosol" hasOnlySubstanceUnits="false" boundaryCondition="false" constant="false" fbc:charge="0"/>
      <species id="M_C15650" name="5-(methylsulfanyl)-2,3-dioxopentyl phosphate [cytosol]" compartment="cytosol" hasOnlySubstanceUnits="false" boundaryCondition="false" constant="false" fbc:charge="0"/>
      <species id="M_C15651" name="2-Hydroxy-3-keto-5-methylthiopentenyl-1-phosphate [cytosol]" compartment="cytosol" hasOnlySubstanceUnits="false" boundaryCondition="false" constant="false" fbc:charge="0"/>
      <species id="M_C15653" name="Peptide-L-methionine (R)-S-oxide [cytosol]" compartment="cytosol" hasOnlySubstanceUnits="false" boundaryCondition="false" constant="false" fbc:charge="0"/>
      <species id="M_C16303" name="ternatin C5 [cytosol]" compartment="cytosol" hasOnlySubstanceUnits="false" boundaryCondition="false" constant="false" fbc:charge="0"/>
      <species id="M_C15658" name="1-(2-amino-2-deoxy-alpha-D-glucopyranoside)-1D-myo-inositol [cytosol]" compartment="cytosol" hasOnlySubstanceUnits="false" boundaryCondition="false" constant="false" fbc:charge="0"/>
      <species id="M_C16415" name="5-Deoxyleucopelargonidin [cytosol]" compartment="cytosol" hasOnlySubstanceUnits="false" boundaryCondition="false" constant="false" fbc:charge="0"/>
      <species id="M_C16413" name="2,2&apos;,6,6&apos;-Tetranitro-4,4&apos;-azoxytoluene [cytosol]" compartment="cytosol" hasOnlySubstanceUnits="false" boundaryCondition="false" constant="false" fbc:charge="0"/>
      <species id="M_C02616" name="1,3-alpha-D-Glucan [cytosol]" compartment="cytosol" hasOnlySubstanceUnits="false" boundaryCondition="false" constant="false" fbc:charge="0"/>
      <species id="M_C01972" name="m7G(5&apos;)pppAm [cytosol]" compartment="cytosol" hasOnlySubstanceUnits="false" boundaryCondition="false" constant="false" fbc:charge="0"/>
      <species id="M_C02412" name="Glycyl-tRNA(Gly) [cytosol]" compartment="cytosol" hasOnlySubstanceUnits="false" boundaryCondition="false" constant="false" fbc:charge="0"/>
      <species id="M_C02415" name="histone-L-lysine [cytosol]" compartment="cytosol" hasOnlySubstanceUnits="false" boundaryCondition="false" constant="false" fbc:charge="0"/>
      <species id="M_C05378" name="beta-D-Fructose 1,6-bisphosphate [cytosol]" compartment="cytosol" hasOnlySubstanceUnits="false" boundaryCondition="false" constant="false" fbc:charge="0"/>
      <species id="M_C05379" name="Oxalosuccinate [cytosol]" compartment="cytosol" hasOnlySubstanceUnits="false" boundaryCondition="false" constant="false" fbc:charge="0"/>
      <species id="M_C00735" name="cortisol [cytosol]" compartment="cytosol" hasOnlySubstanceUnits="false" boundaryCondition="false" constant="false" fbc:charge="0"/>
      <species id="M_C01678" name="cysteamine [cytosol]" compartment="cytosol" hasOnlySubstanceUnits="false" boundaryCondition="false" constant="false" fbc:charge="0"/>
      <species id="M_C00734" name="chitosan [cytosol]" compartment="cytosol" hasOnlySubstanceUnits="false" boundaryCondition="false" constant="false" fbc:charge="0"/>
      <species id="M_Cluster422" name="tetraiodothyroacetate ether glucuronide [cytosol]" compartment="cytosol" hasOnlySubstanceUnits="false" boundaryCondition="false" constant="false" fbc:charge="0"/>
      <species id="M_C01672" name="cadaverine [cytosol]" compartment="cytosol" hasOnlySubstanceUnits="false" boundaryCondition="false" constant="false" fbc:charge="0"/>
      <species id="M_C01674" name="chitobiose [cytosol]" compartment="cytosol" hasOnlySubstanceUnits="false" boundaryCondition="false" constant="false" fbc:charge="0"/>
      <species id="M_CHEBI52393" name="Episterol ester [cytosol]" compartment="cytosol" hasOnlySubstanceUnits="false" boundaryCondition="false" constant="false" fbc:charge="0"/>
      <species id="M_C04250" name="DNA containing 6-O-methylguanine [cytosol]" compartment="cytosol" hasOnlySubstanceUnits="false" boundaryCondition="false" constant="false" fbc:charge="0"/>
      <species id="M_C04489" name="5-methyltetrahydropteroyltri-L-glutamate [cytosol]" compartment="cytosol" hasOnlySubstanceUnits="false" boundaryCondition="false" constant="false" fbc:charge="0"/>
      <species id="M_C01477" name="apigenin [cytosol]" compartment="cytosol" hasOnlySubstanceUnits="false" boundaryCondition="false" constant="false" fbc:charge="0"/>
      <species id="M_C01471" name="acrolein [cytosol]" compartment="cytosol" hasOnlySubstanceUnits="false" boundaryCondition="false" constant="false" fbc:charge="0"/>
      <species id="M_C04482" name="3-phosphatidyl-1&apos;-(3&apos;-O-L-lysyl)glycerol [cytosol]" compartment="cytosol" hasOnlySubstanceUnits="false" boundaryCondition="false" constant="false" fbc:charge="0"/>
      <species id="M_C01694" name="ergosterol [cytosol]" compartment="cytosol" hasOnlySubstanceUnits="false" boundaryCondition="false" constant="false" fbc:charge="0"/>
      <species id="M_C01697" name="galactitol [cytosol]" compartment="cytosol" hasOnlySubstanceUnits="false" boundaryCondition="false" constant="false" fbc:charge="0"/>
      <species id="M_C01693" name="L-dopachrome [cytosol]" compartment="cytosol" hasOnlySubstanceUnits="false" boundaryCondition="false" constant="false" fbc:charge="0"/>
      <species id="M_C19720" name="UDP-N-acetylmuramoyl-L-alanyl-D-glutamyl-D-lysine [cytosol]" compartment="cytosol" hasOnlySubstanceUnits="false" boundaryCondition="false" constant="false" fbc:charge="0"/>
      <species id="M_C19722" name="[tRNA(Ile2)]-cytidine34 [cytosol]" compartment="cytosol" hasOnlySubstanceUnits="false" boundaryCondition="false" constant="false" fbc:charge="0"/>
      <species id="M_C19723" name="[tRNA(Ile2)]-lysidine34 [cytosol]" compartment="cytosol" hasOnlySubstanceUnits="false" boundaryCondition="false" constant="false" fbc:charge="0"/>
      <species id="M_C15878" name="rhodovibrin [cytosol]" compartment="cytosol" hasOnlySubstanceUnits="false" boundaryCondition="false" constant="false" fbc:charge="0"/>
      <species id="M_C15879" name="hydroxyspirilloxanthin [cytosol]" compartment="cytosol" hasOnlySubstanceUnits="false" boundaryCondition="false" constant="false" fbc:charge="0"/>
      <species id="M_C15874" name="3,4-didehydrorhodopin [cytosol]" compartment="cytosol" hasOnlySubstanceUnits="false" boundaryCondition="false" constant="false" fbc:charge="0"/>
      <species id="M_C15877" name="anhydrorhodovibrin [cytosol]" compartment="cytosol" hasOnlySubstanceUnits="false" boundaryCondition="false" constant="false" fbc:charge="0"/>
      <species id="M_C00836" name="sphinganine [cytosol]" compartment="cytosol" hasOnlySubstanceUnits="false" boundaryCondition="false" constant="false" fbc:charge="0"/>
      <species id="M_C05979" name="n-propanol [cytosol]" compartment="cytosol" hasOnlySubstanceUnits="false" boundaryCondition="false" constant="false" fbc:charge="0"/>
      <species id="M_Cluster1480" name="L-alanyl-L-glutamine [cytosol]" compartment="cytosol" hasOnlySubstanceUnits="false" boundaryCondition="false" constant="false" fbc:charge="0"/>
      <species id="M_C05974" name="2-Acyl-sn-glycero-3-phosphoserine [cytosol]" compartment="cytosol" hasOnlySubstanceUnits="false" boundaryCondition="false" constant="false" fbc:charge="0"/>
      <species id="M_C05977" name="2-Acyl-1-alkyl-sn-glycero-3-phosphate [cytosol]" compartment="cytosol" hasOnlySubstanceUnits="false" boundaryCondition="false" constant="false" fbc:charge="0"/>
      <species id="M_C05200" name="3-Hexaprenyl-4,5-dihydroxybenzoate [cytosol]" compartment="cytosol" hasOnlySubstanceUnits="false" boundaryCondition="false" constant="false" fbc:charge="0"/>
      <species id="M_C05973" name="2-Acyl-sn-glycero-3-phosphoethanolamine [cytosol]" compartment="cytosol" hasOnlySubstanceUnits="false" boundaryCondition="false" constant="false" fbc:charge="0"/>
      <species id="M_C05749" name="Hexanoyl-[acp] [cytosol]" compartment="cytosol" hasOnlySubstanceUnits="false" boundaryCondition="false" constant="false" fbc:charge="0"/>
      <species id="M_C01213" name="(R)-methylmalonyl-CoA [cytosol]" compartment="cytosol" hasOnlySubstanceUnits="false" boundaryCondition="false" constant="false" fbc:charge="0"/>
      <species id="M_Cluster6115" name="fructose-1-phosphate [cytosol]" compartment="cytosol" hasOnlySubstanceUnits="false" boundaryCondition="false" constant="false" fbc:charge="0"/>
      <species id="M_C01217" name="H4MPT [cytosol]" compartment="cytosol" hasOnlySubstanceUnits="false" boundaryCondition="false" constant="false" fbc:charge="0"/>
      <species id="M_C19858" name="2-Methoxy-6-all-trans-polyprenyl-1,4-benzoquinol [cytosol]" compartment="cytosol" hasOnlySubstanceUnits="false" boundaryCondition="false" constant="false" fbc:charge="0"/>
      <species id="M_C19859" name="6-Methoxy-3-methyl-2-all-trans-polyprenyl-1,4-benzoquinol [cytosol]" compartment="cytosol" hasOnlySubstanceUnits="false" boundaryCondition="false" constant="false" fbc:charge="0"/>
      <species id="M_C05993" name="5&apos;-Acetylphosphoadenosine [cytosol]" compartment="cytosol" hasOnlySubstanceUnits="false" boundaryCondition="false" constant="false" fbc:charge="0"/>
      <species id="M_C19580" name="alpha-[3-[(Hydroxymethyl)nitrosoamino]propyl]-3-pyridinemethanol [cytosol]" compartment="cytosol" hasOnlySubstanceUnits="false" boundaryCondition="false" constant="false" fbc:charge="0"/>
      <species id="M_C19581" name="alpha-[3-(Nitrosoamino)propyl]-3-pyridinemethanol [cytosol]" compartment="cytosol" hasOnlySubstanceUnits="false" boundaryCondition="false" constant="false" fbc:charge="0"/>
      <species id="M_C19582" name="1-(3-Pyridinyl)-1,4-butanediol [cytosol]" compartment="cytosol" hasOnlySubstanceUnits="false" boundaryCondition="false" constant="false" fbc:charge="0"/>
      <species id="M_C19585" name="Aflatoxin Q1 [cytosol]" compartment="cytosol" hasOnlySubstanceUnits="false" boundaryCondition="false" constant="false" fbc:charge="0"/>
      <species id="M_C19586" name="2,3-Epoxyaflatoxin B1 [cytosol]" compartment="cytosol" hasOnlySubstanceUnits="false" boundaryCondition="false" constant="false" fbc:charge="0"/>
      <species id="M_C05999" name="lactaldehyde [cytosol]" compartment="cytosol" hasOnlySubstanceUnits="false" boundaryCondition="false" constant="false" fbc:charge="0"/>
      <species id="M_C06089" name="ent-copalyl diphosphate [cytosol]" compartment="cytosol" hasOnlySubstanceUnits="false" boundaryCondition="false" constant="false" fbc:charge="0"/>
      <species id="M_C03231" name="trans-3-methylglutaconyl-CoA [cytosol]" compartment="cytosol" hasOnlySubstanceUnits="false" boundaryCondition="false" constant="false" fbc:charge="0"/>
      <species id="M_C03230" name="indole-3-glycol aldehyde [cytosol]" compartment="cytosol" hasOnlySubstanceUnits="false" boundaryCondition="false" constant="false" fbc:charge="0"/>
      <species id="M_C03232" name="3-Phosphonooxypyruvate [cytosol]" compartment="cytosol" hasOnlySubstanceUnits="false" boundaryCondition="false" constant="false" fbc:charge="0"/>
      <species id="M_C16679" name="all-trans-18-Hydroxyretinoic acid [cytosol]" compartment="cytosol" hasOnlySubstanceUnits="false" boundaryCondition="false" constant="false" fbc:charge="0"/>
      <species id="M_C06316" name="dehydro-D-arabinono-1,4-lactone [cytosol]" compartment="cytosol" hasOnlySubstanceUnits="false" boundaryCondition="false" constant="false" fbc:charge="0"/>
      <species id="M_C03239" name="2-keto-6-aminocaproate [cytosol]" compartment="cytosol" hasOnlySubstanceUnits="false" boundaryCondition="false" constant="false" fbc:charge="0"/>
      <species id="M_C03238" name="5alpha-cholestan-3-one [cytosol]" compartment="cytosol" hasOnlySubstanceUnits="false" boundaryCondition="false" constant="false" fbc:charge="0"/>
      <species id="M_C16674" name="formyl-isoglutamine [cytosol]" compartment="cytosol" hasOnlySubstanceUnits="false" boundaryCondition="false" constant="false" fbc:charge="0"/>
      <species id="M_Cluster4819" name="N-acetyl-N6,O-didemethylpuromycin [cytosol]" compartment="cytosol" hasOnlySubstanceUnits="false" boundaryCondition="false" constant="false" fbc:charge="0"/>
      <species id="M_C01504" name="1H-Inden-1-one, 2,3-dihydro- [cytosol]" compartment="cytosol" hasOnlySubstanceUnits="false" boundaryCondition="false" constant="false" fbc:charge="0"/>
      <species id="M_C01507" name="L-iditol [cytosol]" compartment="cytosol" hasOnlySubstanceUnits="false" boundaryCondition="false" constant="false" fbc:charge="0"/>
      <species id="M_C05747" name="(R)-3-Hydroxyhexanoyl-[acp] [cytosol]" compartment="cytosol" hasOnlySubstanceUnits="false" boundaryCondition="false" constant="false" fbc:charge="0"/>
      <species id="M_C01500" name="geraniol [cytosol]" compartment="cytosol" hasOnlySubstanceUnits="false" boundaryCondition="false" constant="false" fbc:charge="0"/>
      <species id="M_C01855" name="taxiphyllin [cytosol]" compartment="cytosol" hasOnlySubstanceUnits="false" boundaryCondition="false" constant="false" fbc:charge="0"/>
      <species id="M_C01502" name="guaiacol [cytosol]" compartment="cytosol" hasOnlySubstanceUnits="false" boundaryCondition="false" constant="false" fbc:charge="0"/>
      <species id="M_C02320" name="R-S-Glutathione [cytosol]" compartment="cytosol" hasOnlySubstanceUnits="false" boundaryCondition="false" constant="false" fbc:charge="0"/>
      <species id="M_C02630" name="2-hydroxyglutarate [cytosol]" compartment="cytosol" hasOnlySubstanceUnits="false" boundaryCondition="false" constant="false" fbc:charge="0"/>
      <species id="M_C02631" name="2-isopropylmaleate [cytosol]" compartment="cytosol" hasOnlySubstanceUnits="false" boundaryCondition="false" constant="false" fbc:charge="0"/>
      <species id="M_C02636" name="3-dehydrocarnitine [cytosol]" compartment="cytosol" hasOnlySubstanceUnits="false" boundaryCondition="false" constant="false" fbc:charge="0"/>
      <species id="M_C02637" name="3-dehydroshikimate [cytosol]" compartment="cytosol" hasOnlySubstanceUnits="false" boundaryCondition="false" constant="false" fbc:charge="0"/>
      <species id="M_Cluster5031" name="p-coumaroyltriacetate [cytosol]" compartment="cytosol" hasOnlySubstanceUnits="false" boundaryCondition="false" constant="false" fbc:charge="0"/>
      <species id="M_C02273" name="digalacturonate [cytosol]" compartment="cytosol" hasOnlySubstanceUnits="false" boundaryCondition="false" constant="false" fbc:charge="0"/>
      <species id="M_C04221" name="trans-1,2-dihydrobenzene-1,2-diol [cytosol]" compartment="cytosol" hasOnlySubstanceUnits="false" boundaryCondition="false" constant="false" fbc:charge="0"/>
      <species id="M_Cluster4780" name="7,8-H2pterin-6-ylmethyl-l-(4-aminophenyl)-1-deoxy-D-ribitol 5&apos;-phosphate [cytosol]" compartment="cytosol" hasOnlySubstanceUnits="false" boundaryCondition="false" constant="false" fbc:charge="0"/>
      <species id="M_C05951" name="Leukotriene D4 [cytosol]" compartment="cytosol" hasOnlySubstanceUnits="false" boundaryCondition="false" constant="false" fbc:charge="0"/>
      <species id="M_CHEBI32362" name="heptanoate [cytosol]" compartment="cytosol" hasOnlySubstanceUnits="false" boundaryCondition="false" constant="false" fbc:charge="0"/>
      <species id="M_C07130" name="theophylline [cytosol]" compartment="cytosol" hasOnlySubstanceUnits="false" boundaryCondition="false" constant="false" fbc:charge="0"/>
      <species id="M_C12145" name="Ceramide II [cytosol]" compartment="cytosol" hasOnlySubstanceUnits="false" boundaryCondition="false" constant="false" fbc:charge="0"/>
      <species id="M_C12144" name="phytosphingosine [cytosol]" compartment="cytosol" hasOnlySubstanceUnits="false" boundaryCondition="false" constant="false" fbc:charge="0"/>
      <species id="M_C12147" name="L-threonine O-3-phosphate [cytosol]" compartment="cytosol" hasOnlySubstanceUnits="false" boundaryCondition="false" constant="false" fbc:charge="0"/>
      <species id="M_C12146" name="C26-CoA [cytosol]" compartment="cytosol" hasOnlySubstanceUnits="false" boundaryCondition="false" constant="false" fbc:charge="0"/>
      <species id="M_Cluster2092" name="3-oxocholest-4-en-26-oyl-CoA [cytosol]" compartment="cytosol" hasOnlySubstanceUnits="false" boundaryCondition="false" constant="false" fbc:charge="0"/>
      <species id="M_C17935" name="5-S-Cysteinyl-DOPA [cytosol]" compartment="cytosol" hasOnlySubstanceUnits="false" boundaryCondition="false" constant="false" fbc:charge="0"/>
      <species id="M_C01102" name="O-phospho-L-homoserine [cytosol]" compartment="cytosol" hasOnlySubstanceUnits="false" boundaryCondition="false" constant="false" fbc:charge="0"/>
      <species id="M_C03129" name="Long-chain acid anion [cytosol]" compartment="cytosol" hasOnlySubstanceUnits="false" boundaryCondition="false" constant="false" fbc:charge="0"/>
      <species id="M_C02743" name="Protein L-cysteine [cytosol]" compartment="cytosol" hasOnlySubstanceUnits="false" boundaryCondition="false" constant="false" fbc:charge="0"/>
      <species id="M_C02741" name="N1-(5-Phospho-D-ribosyl)-AMP [cytosol]" compartment="cytosol" hasOnlySubstanceUnits="false" boundaryCondition="false" constant="false" fbc:charge="0"/>
      <species id="M_Cluster5789" name="UDP-alpha-D-glucose [cytosol]" compartment="cytosol" hasOnlySubstanceUnits="false" boundaryCondition="false" constant="false" fbc:charge="0"/>
      <species id="M_Cluster1267" name="17-oxosparteine [cytosol]" compartment="cytosol" hasOnlySubstanceUnits="false" boundaryCondition="false" constant="false" fbc:charge="0"/>
      <species id="M_C03127" name="L-isoleucyl-tRNA(Ile) [cytosol]" compartment="cytosol" hasOnlySubstanceUnits="false" boundaryCondition="false" constant="false" fbc:charge="0"/>
      <species id="M_C03120" name="Glycerophosphodiester [cytosol]" compartment="cytosol" hasOnlySubstanceUnits="false" boundaryCondition="false" constant="false" fbc:charge="0"/>
      <species id="M_C04317" name="1-Alkyl-2-lyso-sn-glycero-3-phosphocholine [cytosol]" compartment="cytosol" hasOnlySubstanceUnits="false" boundaryCondition="false" constant="false" fbc:charge="0"/>
      <species id="M_C04311" name="Protein L-isoaspartate alpha-methyl ester [cytosol]" compartment="cytosol" hasOnlySubstanceUnits="false" boundaryCondition="false" constant="false" fbc:charge="0"/>
      <species id="M_Cluster3587" name="ubiquinol-9 [cytosol]" compartment="cytosol" hasOnlySubstanceUnits="false" boundaryCondition="false" constant="false" fbc:charge="0"/>
      <species id="M_C00805" name="salicylate [cytosol]" compartment="cytosol" hasOnlySubstanceUnits="false" boundaryCondition="false" constant="false" fbc:charge="0"/>
      <species id="M_C14830" name="GDP-4-dehydro-6-L-deoxygalactose [cytosol]" compartment="cytosol" hasOnlySubstanceUnits="false" boundaryCondition="false" constant="false" fbc:charge="0"/>
      <species id="M_C11549" name="Poly[(R)-3-hydroxyoctanoate]n [cytosol]" compartment="cytosol" hasOnlySubstanceUnits="false" boundaryCondition="false" constant="false" fbc:charge="0"/>
      <species id="M_C05475" name="11beta,21-Dihydroxy-5beta-pregnane-3,20-dione [cytosol]" compartment="cytosol" hasOnlySubstanceUnits="false" boundaryCondition="false" constant="false" fbc:charge="0"/>
      <species id="M_C14839" name="Bromobenzene-3,4-epoxide [cytosol]" compartment="cytosol" hasOnlySubstanceUnits="false" boundaryCondition="false" constant="false" fbc:charge="0"/>
      <species id="M_C02315" name="Protein dithiol [cytosol]" compartment="cytosol" hasOnlySubstanceUnits="false" boundaryCondition="false" constant="false" fbc:charge="0"/>
      <species id="M_C08063" name="1,4-Cyclohexanedione [cytosol]" compartment="cytosol" hasOnlySubstanceUnits="false" boundaryCondition="false" constant="false" fbc:charge="0"/>
      <species id="M_C08062" name="(2E,4E)-6-(2-aminophenyl)-2-hydroxy-6-oxohexa-2,4-dienoate [cytosol]" compartment="cytosol" hasOnlySubstanceUnits="false" boundaryCondition="false" constant="false" fbc:charge="0"/>
      <species id="M_C07047" name="Ifosfamide [cytosol]" compartment="cytosol" hasOnlySubstanceUnits="false" boundaryCondition="false" constant="false" fbc:charge="0"/>
      <species id="M_Cluster238" name="L-thyroxine acyl beta-D-glucuronide [cytosol]" compartment="cytosol" hasOnlySubstanceUnits="false" boundaryCondition="false" constant="false" fbc:charge="0"/>
      <species id="M_C03345" name="2-Methylbut-2-enoyl-CoA [cytosol]" compartment="cytosol" hasOnlySubstanceUnits="false" boundaryCondition="false" constant="false" fbc:charge="0"/>
      <species id="M_C03344" name="2-methylacetoacetyl-CoA [cytosol]" compartment="cytosol" hasOnlySubstanceUnits="false" boundaryCondition="false" constant="false" fbc:charge="0"/>
      <species id="M_C11822" name="2-aminomalonate-semialdehyde [cytosol]" compartment="cytosol" hasOnlySubstanceUnits="false" boundaryCondition="false" constant="false" fbc:charge="0"/>
      <species id="M_C05578" name="5,6-dihydroxyindole [cytosol]" compartment="cytosol" hasOnlySubstanceUnits="false" boundaryCondition="false" constant="false" fbc:charge="0"/>
      <species id="M_C10700" name="4-hydroxyacetophenone [cytosol]" compartment="cytosol" hasOnlySubstanceUnits="false" boundaryCondition="false" constant="false" fbc:charge="0"/>
      <species id="M_C04007" name="Flavanone 7-O-beta-D-glucoside [cytosol]" compartment="cytosol" hasOnlySubstanceUnits="false" boundaryCondition="false" constant="false" fbc:charge="0"/>
      <species id="M_C04006" name="1D-myo-inositol 3-phosphate [cytosol]" compartment="cytosol" hasOnlySubstanceUnits="false" boundaryCondition="false" constant="false" fbc:charge="0"/>
      <species id="M_C18075" name="11beta,17beta-Dihydroxy-4-androsten-3-one [cytosol]" compartment="cytosol" hasOnlySubstanceUnits="false" boundaryCondition="false" constant="false" fbc:charge="0"/>
      <species id="M_C03906" name="beta-L-arabinose 1-phosphate [cytosol]" compartment="cytosol" hasOnlySubstanceUnits="false" boundaryCondition="false" constant="false" fbc:charge="0"/>
      <species id="M_C05572" name="4-oxoglutaramate [cytosol]" compartment="cytosol" hasOnlySubstanceUnits="false" boundaryCondition="false" constant="false" fbc:charge="0"/>
      <species id="M_CHEBI52975" name="trans-hexacos-2-enoyl-CoA [cytosol]" compartment="cytosol" hasOnlySubstanceUnits="false" boundaryCondition="false" constant="false" fbc:charge="0"/>
      <species id="M_C05576" name="3,4-dihydroxyphenylglycol [cytosol]" compartment="cytosol" hasOnlySubstanceUnits="false" boundaryCondition="false" constant="false" fbc:charge="0"/>
      <species id="M_C05577" name="3,4-dihydroxyphenylglycolaldehyde [cytosol]" compartment="cytosol" hasOnlySubstanceUnits="false" boundaryCondition="false" constant="false" fbc:charge="0"/>
      <species id="M_C03081" name="4-methylumbelliferone [cytosol]" compartment="cytosol" hasOnlySubstanceUnits="false" boundaryCondition="false" constant="false" fbc:charge="0"/>
      <species id="M_C00242" name="guanine [cytosol]" compartment="cytosol" hasOnlySubstanceUnits="false" boundaryCondition="false" constant="false" fbc:charge="0"/>
      <species id="M_C00245" name="taurine [cytosol]" compartment="cytosol" hasOnlySubstanceUnits="false" boundaryCondition="false" constant="false" fbc:charge="0"/>
      <species id="M_C00244" name="nitrate [cytosol]" compartment="cytosol" hasOnlySubstanceUnits="false" boundaryCondition="false" constant="false" fbc:charge="0"/>
      <species id="M_C00247" name="L-sorbose [cytosol]" compartment="cytosol" hasOnlySubstanceUnits="false" boundaryCondition="false" constant="false" fbc:charge="0"/>
      <species id="M_C00246" name="butyrate [cytosol]" compartment="cytosol" hasOnlySubstanceUnits="false" boundaryCondition="false" constant="false" fbc:charge="0"/>
      <species id="M_C00249" name="palmitate [cytosol]" compartment="cytosol" hasOnlySubstanceUnits="false" boundaryCondition="false" constant="false" fbc:charge="0"/>
      <species id="M_C00248" name="lipoamide [cytosol]" compartment="cytosol" hasOnlySubstanceUnits="false" boundaryCondition="false" constant="false" fbc:charge="0"/>
      <species id="M_C02170" name="methylmalonate [cytosol]" compartment="cytosol" hasOnlySubstanceUnits="false" boundaryCondition="false" constant="false" fbc:charge="0"/>
      <species id="M_C00483" name="tyramine [cytosol]" compartment="cytosol" hasOnlySubstanceUnits="false" boundaryCondition="false" constant="false" fbc:charge="0"/>
      <species id="M_C00482" name="sinapate [cytosol]" compartment="cytosol" hasOnlySubstanceUnits="false" boundaryCondition="false" constant="false" fbc:charge="0"/>
      <species id="M_C00486" name="bilirubin [cytosol]" compartment="cytosol" hasOnlySubstanceUnits="false" boundaryCondition="false" constant="false" fbc:charge="0"/>
      <species id="M_C00489" name="glutarate [cytosol]" compartment="cytosol" hasOnlySubstanceUnits="false" boundaryCondition="false" constant="false" fbc:charge="0"/>
      <species id="M_C00488" name="formamide [cytosol]" compartment="cytosol" hasOnlySubstanceUnits="false" boundaryCondition="false" constant="false" fbc:charge="0"/>
      <species id="M_C08281" name="behenate [cytosol]" compartment="cytosol" hasOnlySubstanceUnits="false" boundaryCondition="false" constant="false" fbc:charge="0"/>
      <species id="M_C11497" name="2-oxopropyl-CoM [cytosol]" compartment="cytosol" hasOnlySubstanceUnits="false" boundaryCondition="false" constant="false" fbc:charge="0"/>
      <species id="M_C00069" name="Alcohol [cytosol]" compartment="cytosol" hasOnlySubstanceUnits="false" boundaryCondition="false" constant="false" fbc:charge="0"/>
      <species id="M_C00068" name="thiamin diphosphate [cytosol]" compartment="cytosol" hasOnlySubstanceUnits="false" boundaryCondition="false" constant="false" fbc:charge="0"/>
      <species id="M_C05686" name="adenosine 5&apos;-phosphoselenate [cytosol]" compartment="cytosol" hasOnlySubstanceUnits="false" boundaryCondition="false" constant="false" fbc:charge="0"/>
      <species id="M_C05684" name="Selenite [cytosol]" compartment="cytosol" hasOnlySubstanceUnits="false" boundaryCondition="false" constant="false" fbc:charge="0"/>
      <species id="M_C00061" name="FMN [cytosol]" compartment="cytosol" hasOnlySubstanceUnits="false" boundaryCondition="false" constant="false" fbc:charge="0"/>
      <species id="M_C00060" name="Carboxylate [cytosol]" compartment="cytosol" hasOnlySubstanceUnits="false" boundaryCondition="false" constant="false" fbc:charge="0"/>
      <species id="M_C05688" name="selenocysteine [cytosol]" compartment="cytosol" hasOnlySubstanceUnits="false" boundaryCondition="false" constant="false" fbc:charge="0"/>
      <species id="M_C00062" name="L-arginine [cytosol]" compartment="cytosol" hasOnlySubstanceUnits="false" boundaryCondition="false" constant="false" fbc:charge="0"/>
      <species id="M_C00065" name="L-serine [cytosol]" compartment="cytosol" hasOnlySubstanceUnits="false" boundaryCondition="false" constant="false" fbc:charge="0"/>
      <species id="M_C00064" name="L-glutamine [cytosol]" compartment="cytosol" hasOnlySubstanceUnits="false" boundaryCondition="false" constant="false" fbc:charge="0"/>
      <species id="M_C00067" name="formaldehyde [cytosol]" compartment="cytosol" hasOnlySubstanceUnits="false" boundaryCondition="false" constant="false" fbc:charge="0"/>
      <species id="M_C00066" name="transfer RNA [cytosol]" compartment="cytosol" hasOnlySubstanceUnits="false" boundaryCondition="false" constant="false" fbc:charge="0"/>
      <species id="M_CHEBI60448" name="mannose-1D-myo-inositol 1-phosphate [cytosol]" compartment="cytosol" hasOnlySubstanceUnits="false" boundaryCondition="false" constant="false" fbc:charge="0"/>
      <species id="M_Cluster3286" name="7,8-dihydromonapterin [cytosol]" compartment="cytosol" hasOnlySubstanceUnits="false" boundaryCondition="false" constant="false" fbc:charge="0"/>
      <species id="M_C04171" name="2,3-dihydroxy-2,3-dihydrobenzoate [cytosol]" compartment="cytosol" hasOnlySubstanceUnits="false" boundaryCondition="false" constant="false" fbc:charge="0"/>
      <species id="M_C03901" name="thiomorpholine-3-carboxylate [cytosol]" compartment="cytosol" hasOnlySubstanceUnits="false" boundaryCondition="false" constant="false" fbc:charge="0"/>
      <species id="M_C00669" name="gamma-L-Glutamyl-L-cysteine [cytosol]" compartment="cytosol" hasOnlySubstanceUnits="false" boundaryCondition="false" constant="false" fbc:charge="0"/>
      <species id="M_C00668" name="alpha-D-glucose 6-phosphate [cytosol]" compartment="cytosol" hasOnlySubstanceUnits="false" boundaryCondition="false" constant="false" fbc:charge="0"/>
      <species id="M_C00666" name="L,L-diaminopimelate [cytosol]" compartment="cytosol" hasOnlySubstanceUnits="false" boundaryCondition="false" constant="false" fbc:charge="0"/>
      <species id="M_C00665" name="beta-D-fructose 2,6-bisphosphate [cytosol]" compartment="cytosol" hasOnlySubstanceUnits="false" boundaryCondition="false" constant="false" fbc:charge="0"/>
      <species id="M_C00114" name="choline [cytosol]" compartment="cytosol" hasOnlySubstanceUnits="false" boundaryCondition="false" constant="false" fbc:charge="0"/>
      <species id="M_C00117" name="D-ribose 5-phosphate [cytosol]" compartment="cytosol" hasOnlySubstanceUnits="false" boundaryCondition="false" constant="false" fbc:charge="0"/>
      <species id="M_C00116" name="glycerol [cytosol]" compartment="cytosol" hasOnlySubstanceUnits="false" boundaryCondition="false" constant="false" fbc:charge="0"/>
      <species id="M_C00111" name="Glycerone phosphate [cytosol]" compartment="cytosol" hasOnlySubstanceUnits="false" boundaryCondition="false" constant="false" fbc:charge="0"/>
      <species id="M_C00110" name="Dolichyl phosphate [cytosol]" compartment="cytosol" hasOnlySubstanceUnits="false" boundaryCondition="false" constant="false" fbc:charge="0"/>
      <species id="M_C00113" name="4,5-dioxo-4,5-dihydro-1H-pyrrolo[2,3-f]quinoline-2,7,9-tricarboxylate [cytosol]" compartment="cytosol" hasOnlySubstanceUnits="false" boundaryCondition="false" constant="false" fbc:charge="0"/>
      <species id="M_C00112" name="CDP [cytosol]" compartment="cytosol" hasOnlySubstanceUnits="false" boundaryCondition="false" constant="false" fbc:charge="0"/>
      <species id="M_C15522" name="4a-Hydroxytetrahydrobiopterin [cytosol]" compartment="cytosol" hasOnlySubstanceUnits="false" boundaryCondition="false" constant="false" fbc:charge="0"/>
      <species id="M_C00119" name="5-phospho-alpha-D-ribose 1-diphosphate [cytosol]" compartment="cytosol" hasOnlySubstanceUnits="false" boundaryCondition="false" constant="false" fbc:charge="0"/>
      <species id="M_C00118" name="D-glyceraldehyde 3-phosphate [cytosol]" compartment="cytosol" hasOnlySubstanceUnits="false" boundaryCondition="false" constant="false" fbc:charge="0"/>
      <species id="M_C00887" name="N2O [cytosol]" compartment="cytosol" hasOnlySubstanceUnits="false" boundaryCondition="false" constant="false" fbc:charge="0"/>
      <species id="M_C05198" name="5&apos;-deoxyadenosine [cytosol]" compartment="cytosol" hasOnlySubstanceUnits="false" boundaryCondition="false" constant="false" fbc:charge="0"/>
      <species id="M_C05190" name="6-hydroxyprotopine [cytosol]" compartment="cytosol" hasOnlySubstanceUnits="false" boundaryCondition="false" constant="false" fbc:charge="0"/>
      <species id="M_C05191" name="dihydrosanguinarine [cytosol]" compartment="cytosol" hasOnlySubstanceUnits="false" boundaryCondition="false" constant="false" fbc:charge="0"/>
      <species id="M_C05750" name="3-oxooctanoyl-[acp] [cytosol]" compartment="cytosol" hasOnlySubstanceUnits="false" boundaryCondition="false" constant="false" fbc:charge="0"/>
      <species id="M_C05751" name="trans-Oct-2-enoyl-[acp] [cytosol]" compartment="cytosol" hasOnlySubstanceUnits="false" boundaryCondition="false" constant="false" fbc:charge="0"/>
      <species id="M_C05752" name="Octanoyl-[acp] [cytosol]" compartment="cytosol" hasOnlySubstanceUnits="false" boundaryCondition="false" constant="false" fbc:charge="0"/>
      <species id="M_Cluster3357" name="coniferyl acetate [cytosol]" compartment="cytosol" hasOnlySubstanceUnits="false" boundaryCondition="false" constant="false" fbc:charge="0"/>
      <species id="M_C05754" name="trans-Dec-2-enoyl-[acp] [cytosol]" compartment="cytosol" hasOnlySubstanceUnits="false" boundaryCondition="false" constant="false" fbc:charge="0"/>
      <species id="M_C02863" name="O-D-Mannosylprotein [cytosol]" compartment="cytosol" hasOnlySubstanceUnits="false" boundaryCondition="false" constant="false" fbc:charge="0"/>
      <species id="M_C05756" name="3-Oxododecanoyl-[acp] [cytosol]" compartment="cytosol" hasOnlySubstanceUnits="false" boundaryCondition="false" constant="false" fbc:charge="0"/>
      <species id="M_C05757" name="(R)-3-Hydroxydodecanoyl-[acp] [cytosol]" compartment="cytosol" hasOnlySubstanceUnits="false" boundaryCondition="false" constant="false" fbc:charge="0"/>
      <species id="M_C05758" name="trans-Dodec-2-enoyl-[acp] [cytosol]" compartment="cytosol" hasOnlySubstanceUnits="false" boundaryCondition="false" constant="false" fbc:charge="0"/>
      <species id="M_C05759" name="3-Oxotetradecanoyl-[acp] [cytosol]" compartment="cytosol" hasOnlySubstanceUnits="false" boundaryCondition="false" constant="false" fbc:charge="0"/>
      <species id="M_C11038" name="2&apos;-Deoxy-5-hydroxymethylcytidine-5&apos;-diphosphate [cytosol]" compartment="cytosol" hasOnlySubstanceUnits="false" boundaryCondition="false" constant="false" fbc:charge="0"/>
      <species id="M_C11039" name="2&apos;-Deoxy-5-hydroxymethylcytidine-5&apos;-triphosphate [cytosol]" compartment="cytosol" hasOnlySubstanceUnits="false" boundaryCondition="false" constant="false" fbc:charge="0"/>
      <species id="M_C01040" name="L-gulono-1,4-lactone [cytosol]" compartment="cytosol" hasOnlySubstanceUnits="false" boundaryCondition="false" constant="false" fbc:charge="0"/>
      <species id="M_C01041" name="monodehydroascorbate [cytosol]" compartment="cytosol" hasOnlySubstanceUnits="false" boundaryCondition="false" constant="false" fbc:charge="0"/>
      <species id="M_C11148" name="TCE epoxide [cytosol]" compartment="cytosol" hasOnlySubstanceUnits="false" boundaryCondition="false" constant="false" fbc:charge="0"/>
      <species id="M_C13425" name="3-Hexaprenyl-4-hydroxybenzoate [cytosol]" compartment="cytosol" hasOnlySubstanceUnits="false" boundaryCondition="false" constant="false" fbc:charge="0"/>
      <species id="M_C04768" name="[Hydroxymethylglutaryl-CoA reductase (NADPH)] phosphate [cytosol]" compartment="cytosol" hasOnlySubstanceUnits="false" boundaryCondition="false" constant="false" fbc:charge="0"/>
      <species id="M_C04814" name="4beta-hydroxymethyl-4alpha-methyl-5alpha-cholest-7-en-3beta-ol [cytosol]" compartment="cytosol" hasOnlySubstanceUnits="false" boundaryCondition="false" constant="false" fbc:charge="0"/>
      <species id="M_C04760" name="3alpha,7alpha,12alpha-Trihydroxy-5beta-cholestanoyl-CoA [cytosol]" compartment="cytosol" hasOnlySubstanceUnits="false" boundaryCondition="false" constant="false" fbc:charge="0"/>
      <species id="M_CHEBI58608" name="1,2-diacyl-sn-glycerol 3-phosphate(2-) [cytosol]" compartment="cytosol" hasOnlySubstanceUnits="false" boundaryCondition="false" constant="false" fbc:charge="0"/>
      <species id="M_C15647" name="2-Acyl-1-(1-alkenyl)-sn-glycero-3-phosphate [cytosol]" compartment="cytosol" hasOnlySubstanceUnits="false" boundaryCondition="false" constant="false" fbc:charge="0"/>
      <species id="M_Cluster5474" name="3-oxo-24-ethyl-26-hydroxy-cholest-4-ene [cytosol]" compartment="cytosol" hasOnlySubstanceUnits="false" boundaryCondition="false" constant="false" fbc:charge="0"/>
      <species id="M_C16461" name="geranate [cytosol]" compartment="cytosol" hasOnlySubstanceUnits="false" boundaryCondition="false" constant="false" fbc:charge="0"/>
      <species id="M_C16466" name="7-methyl-3-oxooct-6-enoyl-CoA [cytosol]" compartment="cytosol" hasOnlySubstanceUnits="false" boundaryCondition="false" constant="false" fbc:charge="0"/>
      <species id="M_C16465" name="trans-Geranyl-CoA [cytosol]" compartment="cytosol" hasOnlySubstanceUnits="false" boundaryCondition="false" constant="false" fbc:charge="0"/>
      <species id="M_C14519" name="1-Hydroxypyrene [cytosol]" compartment="cytosol" hasOnlySubstanceUnits="false" boundaryCondition="false" constant="false" fbc:charge="0"/>
      <species id="M_C16468" name="(2E)-5-methylhexa-2,4-dienoyl-CoA [cytosol]" compartment="cytosol" hasOnlySubstanceUnits="false" boundaryCondition="false" constant="false" fbc:charge="0"/>
      <species id="M_C16469" name="3-hydroxy-5-methylhex-4-enoyl-CoA [cytosol]" compartment="cytosol" hasOnlySubstanceUnits="false" boundaryCondition="false" constant="false" fbc:charge="0"/>
      <species id="M_C20227" name="(S)-Benzoin [cytosol]" compartment="cytosol" hasOnlySubstanceUnits="false" boundaryCondition="false" constant="false" fbc:charge="0"/>
      <species id="M_C20226" name="1,2-Diphenylethane-1,2-dione [cytosol]" compartment="cytosol" hasOnlySubstanceUnits="false" boundaryCondition="false" constant="false" fbc:charge="0"/>
      <species id="M_C00561" name="mandelonitrile [cytosol]" compartment="cytosol" hasOnlySubstanceUnits="false" boundaryCondition="false" constant="false" fbc:charge="0"/>
      <species id="M_Cluster2006" name="tetraiodothyroacetate ester glucuronide [cytosol]" compartment="cytosol" hasOnlySubstanceUnits="false" boundaryCondition="false" constant="false" fbc:charge="0"/>
      <species id="M_Cluster2005" name="tetraiodothyroacetate [cytosol]" compartment="cytosol" hasOnlySubstanceUnits="false" boundaryCondition="false" constant="false" fbc:charge="0"/>
      <species id="M_C01449" name="preQ1 [cytosol]" compartment="cytosol" hasOnlySubstanceUnits="false" boundaryCondition="false" constant="false" fbc:charge="0"/>
      <species id="M_CHEBI52383" name="lanosteryl palmitoleate [cytosol]" compartment="cytosol" hasOnlySubstanceUnits="false" boundaryCondition="false" constant="false" fbc:charge="0"/>
      <species id="M_CHEBI52382" name="lanosteryl oleate [cytosol]" compartment="cytosol" hasOnlySubstanceUnits="false" boundaryCondition="false" constant="false" fbc:charge="0"/>
      <species id="M_CHEBI52385" name="zymosteryl palmitoleate [cytosol]" compartment="cytosol" hasOnlySubstanceUnits="false" boundaryCondition="false" constant="false" fbc:charge="0"/>
      <species id="M_CHEBI52384" name="zymosteryl oleate [cytosol]" compartment="cytosol" hasOnlySubstanceUnits="false" boundaryCondition="false" constant="false" fbc:charge="0"/>
      <species id="M_C01192" name="Palmitoylglycerone phosphate [cytosol]" compartment="cytosol" hasOnlySubstanceUnits="false" boundaryCondition="false" constant="false" fbc:charge="0"/>
      <species id="M_C01190" name="Glucosylceramide [cytosol]" compartment="cytosol" hasOnlySubstanceUnits="false" boundaryCondition="false" constant="false" fbc:charge="0"/>
      <species id="M_C01194" name="1-phosphatidyl-1D-myo-inositol [cytosol]" compartment="cytosol" hasOnlySubstanceUnits="false" boundaryCondition="false" constant="false" fbc:charge="0"/>
      <species id="M_C16362" name="3,6,8-trimethylallantoin [cytosol]" compartment="cytosol" hasOnlySubstanceUnits="false" boundaryCondition="false" constant="false" fbc:charge="0"/>
      <species id="M_C13378" name="2-(1,2-Dihydroxyethyl)-TPP [cytosol]" compartment="cytosol" hasOnlySubstanceUnits="false" boundaryCondition="false" constant="false" fbc:charge="0"/>
      <species id="M_Cluster6587" name="3-demethylubiquinol-8 [cytosol]" compartment="cytosol" hasOnlySubstanceUnits="false" boundaryCondition="false" constant="false" fbc:charge="0"/>
      <species id="M_C01225" name="1-(sn-glycero-3-phospho)-1D-myo-inositol [cytosol]" compartment="cytosol" hasOnlySubstanceUnits="false" boundaryCondition="false" constant="false" fbc:charge="0"/>
      <species id="M_C02249" name="arachidonyl-CoA [cytosol]" compartment="cytosol" hasOnlySubstanceUnits="false" boundaryCondition="false" constant="false" fbc:charge="0"/>
      <species id="M_C01227" name="dehydroepiandrosterone [cytosol]" compartment="cytosol" hasOnlySubstanceUnits="false" boundaryCondition="false" constant="false" fbc:charge="0"/>
      <species id="M_Cluster750" name="2-hydroxy-3-carboxy-4,5-cyclopropylhex-5-enoate [cytosol]" compartment="cytosol" hasOnlySubstanceUnits="false" boundaryCondition="false" constant="false" fbc:charge="0"/>
      <species id="M_C02538" name="estrone-sulfate [cytosol]" compartment="cytosol" hasOnlySubstanceUnits="false" boundaryCondition="false" constant="false" fbc:charge="0"/>
      <species id="M_C01222" name="GDP-4-dehydro-6-deoxy-alpha-D-mannose [cytosol]" compartment="cytosol" hasOnlySubstanceUnits="false" boundaryCondition="false" constant="false" fbc:charge="0"/>
      <species id="M_C01995" name="acetone-oxime [cytosol]" compartment="cytosol" hasOnlySubstanceUnits="false" boundaryCondition="false" constant="false" fbc:charge="0"/>
      <species id="M_C05963" name="Thromboxane B2 [cytosol]" compartment="cytosol" hasOnlySubstanceUnits="false" boundaryCondition="false" constant="false" fbc:charge="0"/>
      <species id="M_C01998" name="acrylonitrile [cytosol]" compartment="cytosol" hasOnlySubstanceUnits="false" boundaryCondition="false" constant="false" fbc:charge="0"/>
      <species id="M_Cluster1931" name="5&apos;-deoxy-5&apos;-fluoroadenosine [cytosol]" compartment="cytosol" hasOnlySubstanceUnits="false" boundaryCondition="false" constant="false" fbc:charge="0"/>
      <species id="M_C01228" name="guanosine 3&apos;,5&apos;-bis(diphosphate) [cytosol]" compartment="cytosol" hasOnlySubstanceUnits="false" boundaryCondition="false" constant="false" fbc:charge="0"/>
      <species id="M_C05966" name="(5Z,8Z,11Z,13E)-(15S)-15-hydroperoxyicosa-5,8,11,13-tetraenoate [cytosol]" compartment="cytosol" hasOnlySubstanceUnits="false" boundaryCondition="false" constant="false" fbc:charge="0"/>
      <species id="M_C05212" name="1-Organyl-2-acyl-sn-glycero-3-phosphocholine [cytosol]" compartment="cytosol" hasOnlySubstanceUnits="false" boundaryCondition="false" constant="false" fbc:charge="0"/>
      <species id="M_C16848" name="1-deoxy-D-threo-hexo-2,5-diulose 6-phosphate [cytosol]" compartment="cytosol" hasOnlySubstanceUnits="false" boundaryCondition="false" constant="false" fbc:charge="0"/>
      <species id="M_C04582" name="S-methyl-5-thio-D-ribulose 1-phosphate [cytosol]" compartment="cytosol" hasOnlySubstanceUnits="false" boundaryCondition="false" constant="false" fbc:charge="0"/>
      <species id="M_C16849" name="hydroxypyruvaldehyde phosphate [cytosol]" compartment="cytosol" hasOnlySubstanceUnits="false" boundaryCondition="false" constant="false" fbc:charge="0"/>
      <species id="M_C00063" name="CTP [cytosol]" compartment="cytosol" hasOnlySubstanceUnits="false" boundaryCondition="false" constant="false" fbc:charge="0"/>
      <species id="M_C05985" name="2-Propyn-1-al [cytosol]" compartment="cytosol" hasOnlySubstanceUnits="false" boundaryCondition="false" constant="false" fbc:charge="0"/>
      <species id="M_C19848" name="Adenylated molybdopterin [cytosol]" compartment="cytosol" hasOnlySubstanceUnits="false" boundaryCondition="false" constant="false" fbc:charge="0"/>
      <species id="M_C05689" name="selenomethylselenocysteine [cytosol]" compartment="cytosol" hasOnlySubstanceUnits="false" boundaryCondition="false" constant="false" fbc:charge="0"/>
      <species id="M_C05980" name="cardiolipin [cytosol]" compartment="cytosol" hasOnlySubstanceUnits="false" boundaryCondition="false" constant="false" fbc:charge="0"/>
      <species id="M_C05983" name="Propionyl-adenosine monophosphate [cytosol]" compartment="cytosol" hasOnlySubstanceUnits="false" boundaryCondition="false" constant="false" fbc:charge="0"/>
      <species id="M_C19845" name="Pimeloyl-[acp] [cytosol]" compartment="cytosol" hasOnlySubstanceUnits="false" boundaryCondition="false" constant="false" fbc:charge="0"/>
      <species id="M_C19847" name="Demethylmenaquinol [cytosol]" compartment="cytosol" hasOnlySubstanceUnits="false" boundaryCondition="false" constant="false" fbc:charge="0"/>
      <species id="M_C19846" name="Pimeloyl-[acp] methyl ester [cytosol]" compartment="cytosol" hasOnlySubstanceUnits="false" boundaryCondition="false" constant="false" fbc:charge="0"/>
      <species id="M_Cluster1410" name="tributyrin [cytosol]" compartment="cytosol" hasOnlySubstanceUnits="false" boundaryCondition="false" constant="false" fbc:charge="0"/>
      <species id="M_C03594" name="7alpha-hydroxycholesterol [cytosol]" compartment="cytosol" hasOnlySubstanceUnits="false" boundaryCondition="false" constant="false" fbc:charge="0"/>
      <species id="M_C03595" name="8,11,14-Eicosatrienoyl-CoA [cytosol]" compartment="cytosol" hasOnlySubstanceUnits="false" boundaryCondition="false" constant="false" fbc:charge="0"/>
      <species id="M_C11811" name="1-hydroxy-2-methyl-2-(E)-butenyl 4-diphosphate [cytosol]" compartment="cytosol" hasOnlySubstanceUnits="false" boundaryCondition="false" constant="false" fbc:charge="0"/>
      <species id="M_C02336" name="beta-D-Fructose [cytosol]" compartment="cytosol" hasOnlySubstanceUnits="false" boundaryCondition="false" constant="false" fbc:charge="0"/>
      <species id="M_C05961" name="6-Keto-PGF1a [cytosol]" compartment="cytosol" hasOnlySubstanceUnits="false" boundaryCondition="false" constant="false" fbc:charge="0"/>
      <species id="M_C06329" name="2-chloromaleylacetate [cytosol]" compartment="cytosol" hasOnlySubstanceUnits="false" boundaryCondition="false" constant="false" fbc:charge="0"/>
      <species id="M_C03758" name="dopamine [cytosol]" compartment="cytosol" hasOnlySubstanceUnits="false" boundaryCondition="false" constant="false" fbc:charge="0"/>
      <species id="M_C04675" name="3-hydroxy-3-(4-methylpent-3-en-1-yl)glutaryl-CoA [cytosol]" compartment="cytosol" hasOnlySubstanceUnits="false" boundaryCondition="false" constant="false" fbc:charge="0"/>
      <species id="M_C03205" name="11-deoxycorticosterone [cytosol]" compartment="cytosol" hasOnlySubstanceUnits="false" boundaryCondition="false" constant="false" fbc:charge="0"/>
      <species id="M_C03752" name="glucosaminate [cytosol]" compartment="cytosol" hasOnlySubstanceUnits="false" boundaryCondition="false" constant="false" fbc:charge="0"/>
      <species id="M_C03201" name="1-Alkyl-2-acylglycerol [cytosol]" compartment="cytosol" hasOnlySubstanceUnits="false" boundaryCondition="false" constant="false" fbc:charge="0"/>
      <species id="M_C02339" name="m7G(5&apos;)pppR-RNA [cytosol]" compartment="cytosol" hasOnlySubstanceUnits="false" boundaryCondition="false" constant="false" fbc:charge="0"/>
      <species id="M_C02714" name="N-acetylputrescine [cytosol]" compartment="cytosol" hasOnlySubstanceUnits="false" boundaryCondition="false" constant="false" fbc:charge="0"/>
      <species id="M_C01530" name="stearate [cytosol]" compartment="cytosol" hasOnlySubstanceUnits="false" boundaryCondition="false" constant="false" fbc:charge="0"/>
      <species id="M_CHEBI13711" name="acetyl phosphate [cytosol]" compartment="cytosol" hasOnlySubstanceUnits="false" boundaryCondition="false" constant="false" fbc:charge="0"/>
      <species id="M_Cluster847" name="nicotine-glucuronide [cytosol]" compartment="cytosol" hasOnlySubstanceUnits="false" boundaryCondition="false" constant="false" fbc:charge="0"/>
      <species id="M_C01037" name="7,8-diaminononanoate [cytosol]" compartment="cytosol" hasOnlySubstanceUnits="false" boundaryCondition="false" constant="false" fbc:charge="0"/>
      <species id="M_Cluster4779" name="7,8-H2pterin-6-yl-methyl-4-(beta-D-ribofuranosyl)aminobenzene 5&apos;-phosphate [cytosol]" compartment="cytosol" hasOnlySubstanceUnits="false" boundaryCondition="false" constant="false" fbc:charge="0"/>
      <species id="M_C06188" name="salicin-6-phosphate [cytosol]" compartment="cytosol" hasOnlySubstanceUnits="false" boundaryCondition="false" constant="false" fbc:charge="0"/>
      <species id="M_C07123" name="2-Hydroxy-6-oxo-octa-2,4-dienoate [cytosol]" compartment="cytosol" hasOnlySubstanceUnits="false" boundaryCondition="false" constant="false" fbc:charge="0"/>
      <species id="M_C08616" name="beta-amyrin [cytosol]" compartment="cytosol" hasOnlySubstanceUnits="false" boundaryCondition="false" constant="false" fbc:charge="0"/>
      <species id="M_C08615" name="alpha-amyrin [cytosol]" compartment="cytosol" hasOnlySubstanceUnits="false" boundaryCondition="false" constant="false" fbc:charge="0"/>
      <species id="M_C06186" name="hydroquinone-O-beta-D-glucopyranoside [cytosol]" compartment="cytosol" hasOnlySubstanceUnits="false" boundaryCondition="false" constant="false" fbc:charge="0"/>
      <species id="M_C06187" name="arbutin-6-phosphate [cytosol]" compartment="cytosol" hasOnlySubstanceUnits="false" boundaryCondition="false" constant="false" fbc:charge="0"/>
      <species id="M_C15987" name="4-methylaminobutanoate [cytosol]" compartment="cytosol" hasOnlySubstanceUnits="false" boundaryCondition="false" constant="false" fbc:charge="0"/>
      <species id="M_C19595" name="Aflatoxin B1-endo-8,9-epoxide [cytosol]" compartment="cytosol" hasOnlySubstanceUnits="false" boundaryCondition="false" constant="false" fbc:charge="0"/>
      <species id="M_C19594" name="Aflatoxin-M1-8,9-epoxide [cytosol]" compartment="cytosol" hasOnlySubstanceUnits="false" boundaryCondition="false" constant="false" fbc:charge="0"/>
      <species id="M_Cluster5792" name="brassicasterol [cytosol]" compartment="cytosol" hasOnlySubstanceUnits="false" boundaryCondition="false" constant="false" fbc:charge="0"/>
      <species id="M_Cluster5793" name="3-O-beta-D-glucosyl-brassicasterol [cytosol]" compartment="cytosol" hasOnlySubstanceUnits="false" boundaryCondition="false" constant="false" fbc:charge="0"/>
      <species id="M_C06430" name="D-glucuronolactone [cytosol]" compartment="cytosol" hasOnlySubstanceUnits="false" boundaryCondition="false" constant="false" fbc:charge="0"/>
      <species id="M_CHEBI37671" name="1,3-beta-D-Glucan [cytosol]" compartment="cytosol" hasOnlySubstanceUnits="false" boundaryCondition="false" constant="false" fbc:charge="0"/>
      <species id="M_C03112" name="deacetylcephalosporin-C [cytosol]" compartment="cytosol" hasOnlySubstanceUnits="false" boundaryCondition="false" constant="false" fbc:charge="0"/>
      <species id="M_C02759" name="alpha-pinene oxide [cytosol]" compartment="cytosol" hasOnlySubstanceUnits="false" boundaryCondition="false" constant="false" fbc:charge="0"/>
      <species id="M_Cluster5307" name="6-methoxy-3-methyl-2-all-trans-decaprenyl-1,4-benzoquinol [cytosol]" compartment="cytosol" hasOnlySubstanceUnits="false" boundaryCondition="false" constant="false" fbc:charge="0"/>
      <species id="M_C06610" name="cis-1,3-Dichloropropene [cytosol]" compartment="cytosol" hasOnlySubstanceUnits="false" boundaryCondition="false" constant="false" fbc:charge="0"/>
      <species id="M_C06611" name="trans-3-Chloro-2-propene-1-ol [cytosol]" compartment="cytosol" hasOnlySubstanceUnits="false" boundaryCondition="false" constant="false" fbc:charge="0"/>
      <species id="M_C06612" name="cis-3-Chloro-2-propene-1-ol [cytosol]" compartment="cytosol" hasOnlySubstanceUnits="false" boundaryCondition="false" constant="false" fbc:charge="0"/>
      <species id="M_C06613" name="trans-3-Chloro-2-propenal [cytosol]" compartment="cytosol" hasOnlySubstanceUnits="false" boundaryCondition="false" constant="false" fbc:charge="0"/>
      <species id="M_C06614" name="trans-3-Chloroacrylic acid [cytosol]" compartment="cytosol" hasOnlySubstanceUnits="false" boundaryCondition="false" constant="false" fbc:charge="0"/>
      <species id="M_C06615" name="cis-3-Chloroacrylic acid [cytosol]" compartment="cytosol" hasOnlySubstanceUnits="false" boundaryCondition="false" constant="false" fbc:charge="0"/>
      <species id="M_C06174" name="codeine [cytosol]" compartment="cytosol" hasOnlySubstanceUnits="false" boundaryCondition="false" constant="false" fbc:charge="0"/>
      <species id="M_C14864" name="S-(2-Chloroacetyl)glutathione [cytosol]" compartment="cytosol" hasOnlySubstanceUnits="false" boundaryCondition="false" constant="false" fbc:charge="0"/>
      <species id="M_Cluster3631" name="trans-3&apos;-hydroxycotinine [cytosol]" compartment="cytosol" hasOnlySubstanceUnits="false" boundaryCondition="false" constant="false" fbc:charge="0"/>
      <species id="M_C00870" name="4-nitrophenol [cytosol]" compartment="cytosol" hasOnlySubstanceUnits="false" boundaryCondition="false" constant="false" fbc:charge="0"/>
      <species id="M_C00877" name="Crotonoyl-CoA [cytosol]" compartment="cytosol" hasOnlySubstanceUnits="false" boundaryCondition="false" constant="false" fbc:charge="0"/>
      <species id="M_C02805" name="5-Oxoprolyl-peptide [cytosol]" compartment="cytosol" hasOnlySubstanceUnits="false" boundaryCondition="false" constant="false" fbc:charge="0"/>
      <species id="M_C11550" name="Poly[(R)-3-hydroxyoctanoate]x [cytosol]" compartment="cytosol" hasOnlySubstanceUnits="false" boundaryCondition="false" constant="false" fbc:charge="0"/>
      <species id="M_C11556" name="1-phosphatidyl-1D-myo-inositol 3,5-bisphosphate [cytosol]" compartment="cytosol" hasOnlySubstanceUnits="false" boundaryCondition="false" constant="false" fbc:charge="0"/>
      <species id="M_C11555" name="1D-myo-inositol 1,4,5,6-tetrakisphosphate [cytosol]" compartment="cytosol" hasOnlySubstanceUnits="false" boundaryCondition="false" constant="false" fbc:charge="0"/>
      <species id="M_C11554" name="1,2-Diacyl-sn-glycero-3-phospho-(1&apos;-myo-inositol-3&apos;,4&apos;-bisphosphate) [cytosol]" compartment="cytosol" hasOnlySubstanceUnits="false" boundaryCondition="false" constant="false" fbc:charge="0"/>
      <species id="M_C03372" name="Acylglycerone phosphate [cytosol]" compartment="cytosol" hasOnlySubstanceUnits="false" boundaryCondition="false" constant="false" fbc:charge="0"/>
      <species id="M_C03373" name="5-amino-1-(5-phospho-D-ribosyl)imidazole [cytosol]" compartment="cytosol" hasOnlySubstanceUnits="false" boundaryCondition="false" constant="false" fbc:charge="0"/>
      <species id="M_C16075" name="(Z)-phenylacetaldehyde oxime [cytosol]" compartment="cytosol" hasOnlySubstanceUnits="false" boundaryCondition="false" constant="false" fbc:charge="0"/>
      <species id="M_C16074" name="phenylacetonitrile [cytosol]" compartment="cytosol" hasOnlySubstanceUnits="false" boundaryCondition="false" constant="false" fbc:charge="0"/>
      <species id="M_C16071" name="riboflavin cyclic-4&apos;,5&apos;-phosphate [cytosol]" compartment="cytosol" hasOnlySubstanceUnits="false" boundaryCondition="false" constant="false" fbc:charge="0"/>
      <species id="M_C05444" name="(25R)-5beta-cholestane-3alpha,7alpha,26-triol [cytosol]" compartment="cytosol" hasOnlySubstanceUnits="false" boundaryCondition="false" constant="false" fbc:charge="0"/>
      <species id="M_C03576" name="coenzyme M [cytosol]" compartment="cytosol" hasOnlySubstanceUnits="false" boundaryCondition="false" constant="false" fbc:charge="0"/>
      <species id="M_C03620" name="Monocarboxylic acid amide [cytosol]" compartment="cytosol" hasOnlySubstanceUnits="false" boundaryCondition="false" constant="false" fbc:charge="0"/>
      <species id="M_C06054" name="2-oxo-3-hydroxy-4-phosphobutanoate [cytosol]" compartment="cytosol" hasOnlySubstanceUnits="false" boundaryCondition="false" constant="false" fbc:charge="0"/>
      <species id="M_C03579" name="gibberellin A8 [cytosol]" compartment="cytosol" hasOnlySubstanceUnits="false" boundaryCondition="false" constant="false" fbc:charge="0"/>
      <species id="M_C00588" name="choline phosphate [cytosol]" compartment="cytosol" hasOnlySubstanceUnits="false" boundaryCondition="false" constant="false" fbc:charge="0"/>
      <species id="M_C08543" name="dopaxanthin [cytosol]" compartment="cytosol" hasOnlySubstanceUnits="false" boundaryCondition="false" constant="false" fbc:charge="0"/>
      <species id="M_C08540" name="betanin [cytosol]" compartment="cytosol" hasOnlySubstanceUnits="false" boundaryCondition="false" constant="false" fbc:charge="0"/>
      <species id="M_C05560" name="L-2-Aminoadipate adenylate [cytosol]" compartment="cytosol" hasOnlySubstanceUnits="false" boundaryCondition="false" constant="false" fbc:charge="0"/>
      <species id="M_C00583" name="1,2-Propanediol [cytosol]" compartment="cytosol" hasOnlySubstanceUnits="false" boundaryCondition="false" constant="false" fbc:charge="0"/>
      <species id="M_Cluster4353" name="3-methoxy-4-hydroxy-5-all-trans-heptaprenylbenzoate [cytosol]" compartment="cytosol" hasOnlySubstanceUnits="false" boundaryCondition="false" constant="false" fbc:charge="0"/>
      <species id="M_Cluster4352" name="3,4-dihydroxy-5-all-trans-heptaprenylbenzoate [cytosol]" compartment="cytosol" hasOnlySubstanceUnits="false" boundaryCondition="false" constant="false" fbc:charge="0"/>
      <species id="M_C00586" name="2-deoxy-D-glucose [cytosol]" compartment="cytosol" hasOnlySubstanceUnits="false" boundaryCondition="false" constant="false" fbc:charge="0"/>
      <species id="M_C00585" name="[Protein]-L-tyrosine [cytosol]" compartment="cytosol" hasOnlySubstanceUnits="false" boundaryCondition="false" constant="false" fbc:charge="0"/>
      <species id="M_CHEBI71627" name="a 2,3,4-saturated fatty acid [cytosol]" compartment="cytosol" hasOnlySubstanceUnits="false" boundaryCondition="false" constant="false" fbc:charge="0"/>
      <species id="M_CHEBI71626" name="a 2,3,4-saturated fatty acyl CoA [cytosol]" compartment="cytosol" hasOnlySubstanceUnits="false" boundaryCondition="false" constant="false" fbc:charge="0"/>
      <species id="M_C03972" name="(S)-2,3,4,5-tetrahydrodipicolinate [cytosol]" compartment="cytosol" hasOnlySubstanceUnits="false" boundaryCondition="false" constant="false" fbc:charge="0"/>
      <species id="M_C18242" name="2,3,5-Trichlorodienelactone [cytosol]" compartment="cytosol" hasOnlySubstanceUnits="false" boundaryCondition="false" constant="false" fbc:charge="0"/>
      <species id="M_C18243" name="2,3,5-Trichloromaleylacetate [cytosol]" compartment="cytosol" hasOnlySubstanceUnits="false" boundaryCondition="false" constant="false" fbc:charge="0"/>
      <species id="M_C00279" name="D-erythrose 4-phosphate [cytosol]" compartment="cytosol" hasOnlySubstanceUnits="false" boundaryCondition="false" constant="false" fbc:charge="0"/>
      <species id="M_C11150" name="trichloroacetate [cytosol]" compartment="cytosol" hasOnlySubstanceUnits="false" boundaryCondition="false" constant="false" fbc:charge="0"/>
      <species id="M_C00906" name="5,6-dihydrothymine [cytosol]" compartment="cytosol" hasOnlySubstanceUnits="false" boundaryCondition="false" constant="false" fbc:charge="0"/>
      <species id="M_C00275" name="D-mannose 6-phosphate [cytosol]" compartment="cytosol" hasOnlySubstanceUnits="false" boundaryCondition="false" constant="false" fbc:charge="0"/>
      <species id="M_C00270" name="N-acetylneuraminate [cytosol]" compartment="cytosol" hasOnlySubstanceUnits="false" boundaryCondition="false" constant="false" fbc:charge="0"/>
      <species id="M_C00903" name="cinnamaldehyde [cytosol]" compartment="cytosol" hasOnlySubstanceUnits="false" boundaryCondition="false" constant="false" fbc:charge="0"/>
      <species id="M_C00900" name="2-Acetolactate [cytosol]" compartment="cytosol" hasOnlySubstanceUnits="false" boundaryCondition="false" constant="false" fbc:charge="0"/>
      <species id="M_C00479" name="propanal [cytosol]" compartment="cytosol" hasOnlySubstanceUnits="false" boundaryCondition="false" constant="false" fbc:charge="0"/>
      <species id="M_C11482" name="Holo-Lys2 [cytosol]" compartment="cytosol" hasOnlySubstanceUnits="false" boundaryCondition="false" constant="false" fbc:charge="0"/>
      <species id="M_C00473" name="all-trans-retinol [cytosol]" compartment="cytosol" hasOnlySubstanceUnits="false" boundaryCondition="false" constant="false" fbc:charge="0"/>
      <species id="M_C05691" name="Se-Adenosylselenomethionine [cytosol]" compartment="cytosol" hasOnlySubstanceUnits="false" boundaryCondition="false" constant="false" fbc:charge="0"/>
      <species id="M_C00294" name="inosine [cytosol]" compartment="cytosol" hasOnlySubstanceUnits="false" boundaryCondition="false" constant="false" fbc:charge="0"/>
      <species id="M_C05692" name="Se-Adenosyl-L-selenohomocysteine [cytosol]" compartment="cytosol" hasOnlySubstanceUnits="false" boundaryCondition="false" constant="false" fbc:charge="0"/>
      <species id="M_C05695" name="5-L-Glutamyl-Se-methylselenocysteine [cytosol]" compartment="cytosol" hasOnlySubstanceUnits="false" boundaryCondition="false" constant="false" fbc:charge="0"/>
      <species id="M_C05697" name="selenate [cytosol]" compartment="cytosol" hasOnlySubstanceUnits="false" boundaryCondition="false" constant="false" fbc:charge="0"/>
      <species id="M_C05696" name="3&apos;-Phosphoadenosine-5&apos;-phosphoselenate [cytosol]" compartment="cytosol" hasOnlySubstanceUnits="false" boundaryCondition="false" constant="false" fbc:charge="0"/>
      <species id="M_C05699" name="L-selenocystathionine [cytosol]" compartment="cytosol" hasOnlySubstanceUnits="false" boundaryCondition="false" constant="false" fbc:charge="0"/>
      <species id="M_C05698" name="selenohomocysteine [cytosol]" compartment="cytosol" hasOnlySubstanceUnits="false" boundaryCondition="false" constant="false" fbc:charge="0"/>
      <species id="M_C00299" name="uridine [cytosol]" compartment="cytosol" hasOnlySubstanceUnits="false" boundaryCondition="false" constant="false" fbc:charge="0"/>
      <species id="M_Cluster3566" name="indole-3-glycol [cytosol]" compartment="cytosol" hasOnlySubstanceUnits="false" boundaryCondition="false" constant="false" fbc:charge="0"/>
      <species id="M_C03800" name="Protein S-methyl-L-cysteine [cytosol]" compartment="cytosol" hasOnlySubstanceUnits="false" boundaryCondition="false" constant="false" fbc:charge="0"/>
      <species id="M_Cluster3292" name="cytidine 2&apos;-monophosphate [cytosol]" compartment="cytosol" hasOnlySubstanceUnits="false" boundaryCondition="false" constant="false" fbc:charge="0"/>
      <species id="M_Cluster4226" name="demethylmenaquinol-12 [cytosol]" compartment="cytosol" hasOnlySubstanceUnits="false" boundaryCondition="false" constant="false" fbc:charge="0"/>
      <species id="M_C11736" name="5-Fluorodeoxyuridine [cytosol]" compartment="cytosol" hasOnlySubstanceUnits="false" boundaryCondition="false" constant="false" fbc:charge="0"/>
      <species id="M_C11735" name="N-ethylglycine [cytosol]" compartment="cytosol" hasOnlySubstanceUnits="false" boundaryCondition="false" constant="false" fbc:charge="0"/>
      <species id="M_C02515" name="3-Iodo-L-tyrosine [cytosol]" compartment="cytosol" hasOnlySubstanceUnits="false" boundaryCondition="false" constant="false" fbc:charge="0"/>
      <species id="M_C04104" name="2,3-Dihydroxy-3-methylpentanoate [cytosol]" compartment="cytosol" hasOnlySubstanceUnits="false" boundaryCondition="false" constant="false" fbc:charge="0"/>
      <species id="M_C02514" name="3-fumarylpyruvate [cytosol]" compartment="cytosol" hasOnlySubstanceUnits="false" boundaryCondition="false" constant="false" fbc:charge="0"/>
      <species id="M_C16291" name="7,8-Dihydro-beta-carotene [cytosol]" compartment="cytosol" hasOnlySubstanceUnits="false" boundaryCondition="false" constant="false" fbc:charge="0"/>
      <species id="M_C00988" name="2-phosphoglycolate [cytosol]" compartment="cytosol" hasOnlySubstanceUnits="false" boundaryCondition="false" constant="false" fbc:charge="0"/>
      <species id="M_C00612" name="N1-acetylspermidine [cytosol]" compartment="cytosol" hasOnlySubstanceUnits="false" boundaryCondition="false" constant="false" fbc:charge="0"/>
      <species id="M_C07478" name="2-Hydroxy-5-methyl-cis,cis-muconate [cytosol]" compartment="cytosol" hasOnlySubstanceUnits="false" boundaryCondition="false" constant="false" fbc:charge="0"/>
      <species id="M_C16298" name="cyanidin 5-O-beta-D-glucoside [cytosol]" compartment="cytosol" hasOnlySubstanceUnits="false" boundaryCondition="false" constant="false" fbc:charge="0"/>
      <species id="M_C00615" name="Protein histidine [cytosol]" compartment="cytosol" hasOnlySubstanceUnits="false" boundaryCondition="false" constant="false" fbc:charge="0"/>
      <species id="M_C00120" name="biotin [cytosol]" compartment="cytosol" hasOnlySubstanceUnits="false" boundaryCondition="false" constant="false" fbc:charge="0"/>
      <species id="M_C00121" name="D-ribose [cytosol]" compartment="cytosol" hasOnlySubstanceUnits="false" boundaryCondition="false" constant="false" fbc:charge="0"/>
      <species id="M_Cluster4793" name="L-Ala-L-Glu [cytosol]" compartment="cytosol" hasOnlySubstanceUnits="false" boundaryCondition="false" constant="false" fbc:charge="0"/>
      <species id="M_C00123" name="L-leucine [cytosol]" compartment="cytosol" hasOnlySubstanceUnits="false" boundaryCondition="false" constant="false" fbc:charge="0"/>
      <species id="M_C00124" name="D-galactose [cytosol]" compartment="cytosol" hasOnlySubstanceUnits="false" boundaryCondition="false" constant="false" fbc:charge="0"/>
      <species id="M_C00125" name="Ferricytochrome c [cytosol]" compartment="cytosol" hasOnlySubstanceUnits="false" boundaryCondition="false" constant="false" fbc:charge="0"/>
      <species id="M_C00126" name="Ferrocytochrome c [cytosol]" compartment="cytosol" hasOnlySubstanceUnits="false" boundaryCondition="false" constant="false" fbc:charge="0"/>
      <species id="M_C00127" name="glutathione disulfide [cytosol]" compartment="cytosol" hasOnlySubstanceUnits="false" boundaryCondition="false" constant="false" fbc:charge="0"/>
      <species id="M_C00129" name="isopentenyl diphosphate [cytosol]" compartment="cytosol" hasOnlySubstanceUnits="false" boundaryCondition="false" constant="false" fbc:charge="0"/>
      <species id="M_CHEBI61540" name="palmitoleoyl-CoA [cytosol]" compartment="cytosol" hasOnlySubstanceUnits="false" boundaryCondition="false" constant="false" fbc:charge="0"/>
      <species id="M_C10517" name="2-(beta-D-glucosyl)-sn-glycerol-3-phosphate [cytosol]" compartment="cytosol" hasOnlySubstanceUnits="false" boundaryCondition="false" constant="false" fbc:charge="0"/>
      <species id="M_C10044" name="3,5,7-trihydroxy-2-phenyl-4H-benzopyran-4-one [cytosol]" compartment="cytosol" hasOnlySubstanceUnits="false" boundaryCondition="false" constant="false" fbc:charge="0"/>
      <species id="M_C05748" name="trans-Hex-2-enoyl-[acp] [cytosol]" compartment="cytosol" hasOnlySubstanceUnits="false" boundaryCondition="false" constant="false" fbc:charge="0"/>
      <species id="M_CHEBI12886" name="(R)-4&apos;-phosphopantothenate [cytosol]" compartment="cytosol" hasOnlySubstanceUnits="false" boundaryCondition="false" constant="false" fbc:charge="0"/>
      <species id="M_C05746" name="3-oxohexanoyl-[acp] [cytosol]" compartment="cytosol" hasOnlySubstanceUnits="false" boundaryCondition="false" constant="false" fbc:charge="0"/>
      <species id="M_C05745" name="Butyryl-[acp] [cytosol]" compartment="cytosol" hasOnlySubstanceUnits="false" boundaryCondition="false" constant="false" fbc:charge="0"/>
      <species id="M_C05744" name="Acetoacetyl-[acp] [cytosol]" compartment="cytosol" hasOnlySubstanceUnits="false" boundaryCondition="false" constant="false" fbc:charge="0"/>
      <species id="M_C04618" name="(3R)-3-Hydroxybutanoyl-[acyl-carrier protein] [cytosol]" compartment="cytosol" hasOnlySubstanceUnits="false" boundaryCondition="false" constant="false" fbc:charge="0"/>
      <species id="M_C04619" name="(3R)-3-Hydroxydecanoyl-[acyl-carrier protein] [cytosol]" compartment="cytosol" hasOnlySubstanceUnits="false" boundaryCondition="false" constant="false" fbc:charge="0"/>
      <species id="M_C00054" name="adenosine 3&apos;,5&apos;-bisphosphate [cytosol]" compartment="cytosol" hasOnlySubstanceUnits="false" boundaryCondition="false" constant="false" fbc:charge="0"/>
      <species id="M_C00055" name="CMP [cytosol]" compartment="cytosol" hasOnlySubstanceUnits="false" boundaryCondition="false" constant="false" fbc:charge="0"/>
      <species id="M_C00051" name="glutathione [cytosol]" compartment="cytosol" hasOnlySubstanceUnits="false" boundaryCondition="false" constant="false" fbc:charge="0"/>
      <species id="M_C00052" name="UDP-D-galactose [cytosol]" compartment="cytosol" hasOnlySubstanceUnits="false" boundaryCondition="false" constant="false" fbc:charge="0"/>
      <species id="M_C00053" name="3&apos;-phospho-5&apos;-adenylyl sulfate [cytosol]" compartment="cytosol" hasOnlySubstanceUnits="false" boundaryCondition="false" constant="false" fbc:charge="0"/>
      <species id="M_C00058" name="formate [cytosol]" compartment="cytosol" hasOnlySubstanceUnits="false" boundaryCondition="false" constant="false" fbc:charge="0"/>
      <species id="M_C00059" name="sulfate [cytosol]" compartment="cytosol" hasOnlySubstanceUnits="false" boundaryCondition="false" constant="false" fbc:charge="0"/>
      <species id="M_C09099" name="prunin [cytosol]" compartment="cytosol" hasOnlySubstanceUnits="false" boundaryCondition="false" constant="false" fbc:charge="0"/>
      <species id="M_C00729" name="tropine [cytosol]" compartment="cytosol" hasOnlySubstanceUnits="false" boundaryCondition="false" constant="false" fbc:charge="0"/>
      <species id="M_Cluster4674" name="oleanolate [cytosol]" compartment="cytosol" hasOnlySubstanceUnits="false" boundaryCondition="false" constant="false" fbc:charge="0"/>
      <species id="M_Cluster4630" name="trans,octacis-decaprenyl phosphate [cytosol]" compartment="cytosol" hasOnlySubstanceUnits="false" boundaryCondition="false" constant="false" fbc:charge="0"/>
      <species id="M_Cluster538" name="methyl indole-3-acetate [cytosol]" compartment="cytosol" hasOnlySubstanceUnits="false" boundaryCondition="false" constant="false" fbc:charge="0"/>
      <species id="M_C01051" name="uroporphyrinogen III [cytosol]" compartment="cytosol" hasOnlySubstanceUnits="false" boundaryCondition="false" constant="false" fbc:charge="0"/>
      <species id="M_C15975" name="[Dihydrolipoyllysine-residue (2-methylpropanoyl)transferase] S-(3-methylbutanoyl)dihydrolipoyllysine [cytosol]" compartment="cytosol" hasOnlySubstanceUnits="false" boundaryCondition="false" constant="false" fbc:charge="0"/>
      <species id="M_C01054" name="(S)-2,3-epoxysqualene [cytosol]" compartment="cytosol" hasOnlySubstanceUnits="false" boundaryCondition="false" constant="false" fbc:charge="0"/>
      <species id="M_Cluster2165" name="D-myo-inositol (4,5)-bisphosphate [cytosol]" compartment="cytosol" hasOnlySubstanceUnits="false" boundaryCondition="false" constant="false" fbc:charge="0"/>
      <species id="M_C04778" name="alpha-ribazole-5&apos;-phosphate [cytosol]" compartment="cytosol" hasOnlySubstanceUnits="false" boundaryCondition="false" constant="false" fbc:charge="0"/>
      <species id="M_C06986" name="Spirodilactone [cytosol]" compartment="cytosol" hasOnlySubstanceUnits="false" boundaryCondition="false" constant="false" fbc:charge="0"/>
      <species id="M_C06988" name="beta-1,2,3,4,5,6-Hexachlorocyclohexane [cytosol]" compartment="cytosol" hasOnlySubstanceUnits="false" boundaryCondition="false" constant="false" fbc:charge="0"/>
      <species id="M_C04802" name="m7G(5&apos;)pppRm-RNA (mRNA containing a 2&apos;-O-methylpurine cap) [cytosol]" compartment="cytosol" hasOnlySubstanceUnits="false" boundaryCondition="false" constant="false" fbc:charge="0"/>
      <species id="M_C04807" name="(2-amino-4-hydroxy-7,8-dihydropteridin-6-yl)methyl trihydrogen diphosphate [cytosol]" compartment="cytosol" hasOnlySubstanceUnits="false" boundaryCondition="false" constant="false" fbc:charge="0"/>
      <species id="M_C04805" name="5-HETE [cytosol]" compartment="cytosol" hasOnlySubstanceUnits="false" boundaryCondition="false" constant="false" fbc:charge="0"/>
      <species id="M_C05337" name="chenodeoxycholoyl-CoA [cytosol]" compartment="cytosol" hasOnlySubstanceUnits="false" boundaryCondition="false" constant="false" fbc:charge="0"/>
      <species id="M_C16471" name="5-methyl-3-oxo-4-hexenoyl-CoA [cytosol]" compartment="cytosol" hasOnlySubstanceUnits="false" boundaryCondition="false" constant="false" fbc:charge="0"/>
      <species id="M_C16470" name="5-methylhex-4-enoyl-CoA [cytosol]" compartment="cytosol" hasOnlySubstanceUnits="false" boundaryCondition="false" constant="false" fbc:charge="0"/>
      <species id="M_C10860" name="littorine [cytosol]" compartment="cytosol" hasOnlySubstanceUnits="false" boundaryCondition="false" constant="false" fbc:charge="0"/>
      <species id="M_C16477" name="5-Fluoromuconolactone [cytosol]" compartment="cytosol" hasOnlySubstanceUnits="false" boundaryCondition="false" constant="false" fbc:charge="0"/>
      <species id="M_C16476" name="4-Fluoromuconolactone [cytosol]" compartment="cytosol" hasOnlySubstanceUnits="false" boundaryCondition="false" constant="false" fbc:charge="0"/>
      <species id="M_C02452" name="(-)-perillyl alcohol [cytosol]" compartment="cytosol" hasOnlySubstanceUnits="false" boundaryCondition="false" constant="false" fbc:charge="0"/>
      <species id="M_C05528" name="3-Sulfopyruvate [cytosol]" compartment="cytosol" hasOnlySubstanceUnits="false" boundaryCondition="false" constant="false" fbc:charge="0"/>
      <species id="M_Cluster3495" name="N-acetyl-alpha-neuraminate [cytosol]" compartment="cytosol" hasOnlySubstanceUnits="false" boundaryCondition="false" constant="false" fbc:charge="0"/>
      <species id="M_C05356" name="(6E,8Z,11Z,14Z)-(5s)-5-hydroperoxycosa-6,8,11,14-tetraenoate [cytosol]" compartment="cytosol" hasOnlySubstanceUnits="false" boundaryCondition="false" constant="false" fbc:charge="0"/>
      <species id="M_C02430" name="L-methionyl-tRNA(Met) [cytosol]" compartment="cytosol" hasOnlySubstanceUnits="false" boundaryCondition="false" constant="false" fbc:charge="0"/>
      <species id="M_CHEBI18020" name="4-trimethylammoniobutanal [cytosol]" compartment="cytosol" hasOnlySubstanceUnits="false" boundaryCondition="false" constant="false" fbc:charge="0"/>
      <species id="M_C01455" name="toluene [cytosol]" compartment="cytosol" hasOnlySubstanceUnits="false" boundaryCondition="false" constant="false" fbc:charge="0"/>
      <species id="M_C01451" name="salicin [cytosol]" compartment="cytosol" hasOnlySubstanceUnits="false" boundaryCondition="false" constant="false" fbc:charge="0"/>
      <species id="M_Cluster402" name="1,1-kestotetraose [cytosol]" compartment="cytosol" hasOnlySubstanceUnits="false" boundaryCondition="false" constant="false" fbc:charge="0"/>
      <species id="M_C01189" name="5alpha-cholest-7-en-3beta-ol [cytosol]" compartment="cytosol" hasOnlySubstanceUnits="false" boundaryCondition="false" constant="false" fbc:charge="0"/>
      <species id="M_C01188" name="3-hydroxy-2-methylpropanoate [cytosol]" compartment="cytosol" hasOnlySubstanceUnits="false" boundaryCondition="false" constant="false" fbc:charge="0"/>
      <species id="M_C11924" name="Perillic acid [cytosol]" compartment="cytosol" hasOnlySubstanceUnits="false" boundaryCondition="false" constant="false" fbc:charge="0"/>
      <species id="M_C01181" name="4-Trimethylammoniobutanoate [cytosol]" compartment="cytosol" hasOnlySubstanceUnits="false" boundaryCondition="false" constant="false" fbc:charge="0"/>
      <species id="M_C01180" name="4-methylthio-2-oxobutanoate [cytosol]" compartment="cytosol" hasOnlySubstanceUnits="false" boundaryCondition="false" constant="false" fbc:charge="0"/>
      <species id="M_C01182" name="D-ribulose-1,5-bisphosphate [cytosol]" compartment="cytosol" hasOnlySubstanceUnits="false" boundaryCondition="false" constant="false" fbc:charge="0"/>
      <species id="M_C01185" name="Nicotinate D-ribonucleotide [cytosol]" compartment="cytosol" hasOnlySubstanceUnits="false" boundaryCondition="false" constant="false" fbc:charge="0"/>
      <species id="M_C15812" name="[Enzyme]-S-sulfanylcysteine [cytosol]" compartment="cytosol" hasOnlySubstanceUnits="false" boundaryCondition="false" constant="false" fbc:charge="0"/>
      <species id="M_C15811" name="[Enzyme]-cysteine [cytosol]" compartment="cytosol" hasOnlySubstanceUnits="false" boundaryCondition="false" constant="false" fbc:charge="0"/>
      <species id="M_C15816" name="3-Keto-4-methylzymosterol [cytosol]" compartment="cytosol" hasOnlySubstanceUnits="false" boundaryCondition="false" constant="false" fbc:charge="0"/>
      <species id="M_Cluster4399" name="benzyl-6-hydroxy-2-cyclohexene-on-oyl [cytosol]" compartment="cytosol" hasOnlySubstanceUnits="false" boundaryCondition="false" constant="false" fbc:charge="0"/>
      <species id="M_C05753" name="3-oxodecanoyl-[acp] [cytosol]" compartment="cytosol" hasOnlySubstanceUnits="false" boundaryCondition="false" constant="false" fbc:charge="0"/>
      <species id="M_C05755" name="Decanoyl-[acp] [cytosol]" compartment="cytosol" hasOnlySubstanceUnits="false" boundaryCondition="false" constant="false" fbc:charge="0"/>
      <species id="M_C01233" name="sn-glycero-3-Phosphoethanolamine [cytosol]" compartment="cytosol" hasOnlySubstanceUnits="false" boundaryCondition="false" constant="false" fbc:charge="0"/>
      <species id="M_C01983" name="(R)-mandelate [cytosol]" compartment="cytosol" hasOnlySubstanceUnits="false" boundaryCondition="false" constant="false" fbc:charge="0"/>
      <species id="M_C01230" name="all-trans-Hexaprenyl diphosphate [cytosol]" compartment="cytosol" hasOnlySubstanceUnits="false" boundaryCondition="false" constant="false" fbc:charge="0"/>
      <species id="M_C01984" name="(S)-mandelate [cytosol]" compartment="cytosol" hasOnlySubstanceUnits="false" boundaryCondition="false" constant="false" fbc:charge="0"/>
      <species id="M_C01235" name="alpha-D-galactosyl-(1-&gt;3)-1D-myo-inositol [cytosol]" compartment="cytosol" hasOnlySubstanceUnits="false" boundaryCondition="false" constant="false" fbc:charge="0"/>
      <species id="M_C05220" name="salutaridinol [cytosol]" compartment="cytosol" hasOnlySubstanceUnits="false" boundaryCondition="false" constant="false" fbc:charge="0"/>
      <species id="M_C02871" name="Peptide L-aspartate [cytosol]" compartment="cytosol" hasOnlySubstanceUnits="false" boundaryCondition="false" constant="false" fbc:charge="0"/>
      <species id="M_C01239" name="N-acetyl-beta-glucosaminylamine [cytosol]" compartment="cytosol" hasOnlySubstanceUnits="false" boundaryCondition="false" constant="false" fbc:charge="0"/>
      <species id="M_C05223" name="Dodecanoyl-[acyl-carrier protein] [cytosol]" compartment="cytosol" hasOnlySubstanceUnits="false" boundaryCondition="false" constant="false" fbc:charge="0"/>
      <species id="M_C02504" name="2-isopropylmalate [cytosol]" compartment="cytosol" hasOnlySubstanceUnits="false" boundaryCondition="false" constant="false" fbc:charge="0"/>
      <species id="M_C02505" name="2-phenylacetamide [cytosol]" compartment="cytosol" hasOnlySubstanceUnits="false" boundaryCondition="false" constant="false" fbc:charge="0"/>
      <species id="M_CHEBI59092" name="(GlcNAc)2(Man)9(Asn)1 [cytosol]" compartment="cytosol" hasOnlySubstanceUnits="false" boundaryCondition="false" constant="false" fbc:charge="0"/>
      <species id="M_Cluster6464" name="3-dimethylsulfoniopropionaldehyde [cytosol]" compartment="cytosol" hasOnlySubstanceUnits="false" boundaryCondition="false" constant="false" fbc:charge="0"/>
      <species id="M_C04593" name="(2S,3R)-3-hydroxybutane-1,2,3-tricarboxylate [cytosol]" compartment="cytosol" hasOnlySubstanceUnits="false" boundaryCondition="false" constant="false" fbc:charge="0"/>
      <species id="M_C04598" name="2-Acetyl-1-alkyl-sn-glycero-3-phosphocholine [cytosol]" compartment="cytosol" hasOnlySubstanceUnits="false" boundaryCondition="false" constant="false" fbc:charge="0"/>
      <species id="M_C02291" name="L-cystathionine [cytosol]" compartment="cytosol" hasOnlySubstanceUnits="false" boundaryCondition="false" constant="false" fbc:charge="0"/>
      <species id="M_CHEBI28599" name="siroheme [cytosol]" compartment="cytosol" hasOnlySubstanceUnits="false" boundaryCondition="false" constant="false" fbc:charge="0"/>
      <species id="M_C03589" name="4-hydroxy-2-oxopentanoate [cytosol]" compartment="cytosol" hasOnlySubstanceUnits="false" boundaryCondition="false" constant="false" fbc:charge="0"/>
      <species id="M_C03588" name="4,5alpha-dihydrocortisone [cytosol]" compartment="cytosol" hasOnlySubstanceUnits="false" boundaryCondition="false" constant="false" fbc:charge="0"/>
      <species id="M_C19690" name="Glutathione amide disulfide [cytosol]" compartment="cytosol" hasOnlySubstanceUnits="false" boundaryCondition="false" constant="false" fbc:charge="0"/>
      <species id="M_Cluster6483" name="methylsuccinyl-CoA [cytosol]" compartment="cytosol" hasOnlySubstanceUnits="false" boundaryCondition="false" constant="false" fbc:charge="0"/>
      <species id="M_C02614" name="(S)-citramalate [cytosol]" compartment="cytosol" hasOnlySubstanceUnits="false" boundaryCondition="false" constant="false" fbc:charge="0"/>
      <species id="M_C16618" name="6-Thioxanthine 5&apos;-monophosphate [cytosol]" compartment="cytosol" hasOnlySubstanceUnits="false" boundaryCondition="false" constant="false" fbc:charge="0"/>
      <species id="M_C03219" name="2-methylpropanal oxime [cytosol]" compartment="cytosol" hasOnlySubstanceUnits="false" boundaryCondition="false" constant="false" fbc:charge="0"/>
      <species id="M_C02341" name="trans-aconitate [cytosol]" compartment="cytosol" hasOnlySubstanceUnits="false" boundaryCondition="false" constant="false" fbc:charge="0"/>
      <species id="M_C02348" name="(R)-(-)-allantoin [cytosol]" compartment="cytosol" hasOnlySubstanceUnits="false" boundaryCondition="false" constant="false" fbc:charge="0"/>
      <species id="M_C16615" name="6-Methylthioinosine-5&apos;-monophosphate [cytosol]" compartment="cytosol" hasOnlySubstanceUnits="false" boundaryCondition="false" constant="false" fbc:charge="0"/>
      <species id="M_C16614" name="6-Methylmercaptopurine [cytosol]" compartment="cytosol" hasOnlySubstanceUnits="false" boundaryCondition="false" constant="false" fbc:charge="0"/>
      <species id="M_C16617" name="6-Mercaptopurine ribonucleoside triphosphate [cytosol]" compartment="cytosol" hasOnlySubstanceUnits="false" boundaryCondition="false" constant="false" fbc:charge="0"/>
      <species id="M_C03742" name="(S)-4-hydroxymandelonitrile [cytosol]" compartment="cytosol" hasOnlySubstanceUnits="false" boundaryCondition="false" constant="false" fbc:charge="0"/>
      <species id="M_C01528" name="hydrogen selenide [cytosol]" compartment="cytosol" hasOnlySubstanceUnits="false" boundaryCondition="false" constant="false" fbc:charge="0"/>
      <species id="M_C01527" name="scopolin [cytosol]" compartment="cytosol" hasOnlySubstanceUnits="false" boundaryCondition="false" constant="false" fbc:charge="0"/>
      <species id="M_C01525" name="R&apos;C(R)SH [cytosol]" compartment="cytosol" hasOnlySubstanceUnits="false" boundaryCondition="false" constant="false" fbc:charge="0"/>
      <species id="M_C02188" name="Protein lysine [cytosol]" compartment="cytosol" hasOnlySubstanceUnits="false" boundaryCondition="false" constant="false" fbc:charge="0"/>
      <species id="M_C02189" name="Protein serine [cytosol]" compartment="cytosol" hasOnlySubstanceUnits="false" boundaryCondition="false" constant="false" fbc:charge="0"/>
      <species id="M_C00430" name="5-aminolevulinate [cytosol]" compartment="cytosol" hasOnlySubstanceUnits="false" boundaryCondition="false" constant="false" fbc:charge="0"/>
      <species id="M_C06197" name="5&apos;,5&apos;&apos;&apos;-diadenosine triphosphate [cytosol]" compartment="cytosol" hasOnlySubstanceUnits="false" boundaryCondition="false" constant="false" fbc:charge="0"/>
      <species id="M_C06196" name="dIMP [cytosol]" compartment="cytosol" hasOnlySubstanceUnits="false" boundaryCondition="false" constant="false" fbc:charge="0"/>
      <species id="M_C06194" name="2&apos;,3&apos;-Cyclic GMP [cytosol]" compartment="cytosol" hasOnlySubstanceUnits="false" boundaryCondition="false" constant="false" fbc:charge="0"/>
      <species id="M_C07331" name="carbonyl sulfide [cytosol]" compartment="cytosol" hasOnlySubstanceUnits="false" boundaryCondition="false" constant="false" fbc:charge="0"/>
      <species id="M_C06427" name="(9Z,12Z,15Z)-Octadecatrienoic acid [cytosol]" compartment="cytosol" hasOnlySubstanceUnits="false" boundaryCondition="false" constant="false" fbc:charge="0"/>
      <species id="M_C06426" name="gamma-linolenate [cytosol]" compartment="cytosol" hasOnlySubstanceUnits="false" boundaryCondition="false" constant="false" fbc:charge="0"/>
      <species id="M_C03105" name="Cytochrome c L-lysine [cytosol]" compartment="cytosol" hasOnlySubstanceUnits="false" boundaryCondition="false" constant="false" fbc:charge="0"/>
      <species id="M_C06424" name="myristate [cytosol]" compartment="cytosol" hasOnlySubstanceUnits="false" boundaryCondition="false" constant="false" fbc:charge="0"/>
      <species id="M_C07118" name="3-oxo-3-phenylpropionyl-CoA [cytosol]" compartment="cytosol" hasOnlySubstanceUnits="false" boundaryCondition="false" constant="false" fbc:charge="0"/>
      <species id="M_C08607" name="neurosporaxanthin [cytosol]" compartment="cytosol" hasOnlySubstanceUnits="false" boundaryCondition="false" constant="false" fbc:charge="0"/>
      <species id="M_C07114" name="3-oxo-3-phenylpropanoate [cytosol]" compartment="cytosol" hasOnlySubstanceUnits="false" boundaryCondition="false" constant="false" fbc:charge="0"/>
      <species id="M_C07111" name="ethylbenzene [cytosol]" compartment="cytosol" hasOnlySubstanceUnits="false" boundaryCondition="false" constant="false" fbc:charge="0"/>
      <species id="M_C06429" name="4,7,10,13,16,19-Docosahexaenoic acid [cytosol]" compartment="cytosol" hasOnlySubstanceUnits="false" boundaryCondition="false" constant="false" fbc:charge="0"/>
      <species id="M_C07113" name="acetophenone [cytosol]" compartment="cytosol" hasOnlySubstanceUnits="false" boundaryCondition="false" constant="false" fbc:charge="0"/>
      <species id="M_C02988" name="L-Histidyl-tRNA(His) [cytosol]" compartment="cytosol" hasOnlySubstanceUnits="false" boundaryCondition="false" constant="false" fbc:charge="0"/>
      <species id="M_C02989" name="L-methionine S-oxide [cytosol]" compartment="cytosol" hasOnlySubstanceUnits="false" boundaryCondition="false" constant="false" fbc:charge="0"/>
      <species id="M_C02984" name="L-aspartyl-tRNA(Asp) [cytosol]" compartment="cytosol" hasOnlySubstanceUnits="false" boundaryCondition="false" constant="false" fbc:charge="0"/>
      <species id="M_C02985" name="beta-L-fucose 1-phosphate [cytosol]" compartment="cytosol" hasOnlySubstanceUnits="false" boundaryCondition="false" constant="false" fbc:charge="0"/>
      <species id="M_C18871" name="Glutathioselenol [cytosol]" compartment="cytosol" hasOnlySubstanceUnits="false" boundaryCondition="false" constant="false" fbc:charge="0"/>
      <species id="M_C02987" name="L-glutamyl-tRNA(Glu) [cytosol]" compartment="cytosol" hasOnlySubstanceUnits="false" boundaryCondition="false" constant="false" fbc:charge="0"/>
      <species id="M_C19879" name="D-glycero-alpha-D-manno-Heptose 1,7-bisphosphate [cytosol]" compartment="cytosol" hasOnlySubstanceUnits="false" boundaryCondition="false" constant="false" fbc:charge="0"/>
      <species id="M_C04373" name="3-alpha-hydroxy-5-beta-androstane-17-one [cytosol]" compartment="cytosol" hasOnlySubstanceUnits="false" boundaryCondition="false" constant="false" fbc:charge="0"/>
      <species id="M_C00826" name="L-arogenate [cytosol]" compartment="cytosol" hasOnlySubstanceUnits="false" boundaryCondition="false" constant="false" fbc:charge="0"/>
      <species id="M_C04375" name="4-N-(N-Acetyl-D-glucosaminyl)-protein [cytosol]" compartment="cytosol" hasOnlySubstanceUnits="false" boundaryCondition="false" constant="false" fbc:charge="0"/>
      <species id="M_C06609" name="1,3-D, Dorlone [cytosol]" compartment="cytosol" hasOnlySubstanceUnits="false" boundaryCondition="false" constant="false" fbc:charge="0"/>
      <species id="M_C04376" name="5&apos;-Phosphoribosyl-N-formylglycinamide [cytosol]" compartment="cytosol" hasOnlySubstanceUnits="false" boundaryCondition="false" constant="false" fbc:charge="0"/>
      <species id="M_Cluster3620" name="2-18:2(9Z,12Z)-lysophosphatidylcholine [cytosol]" compartment="cytosol" hasOnlySubstanceUnits="false" boundaryCondition="false" constant="false" fbc:charge="0"/>
      <species id="M_C06602" name="2,5-dichlorophenol [cytosol]" compartment="cytosol" hasOnlySubstanceUnits="false" boundaryCondition="false" constant="false" fbc:charge="0"/>
      <species id="M_C14814" name="11,14,15-THETA [cytosol]" compartment="cytosol" hasOnlySubstanceUnits="false" boundaryCondition="false" constant="false" fbc:charge="0"/>
      <species id="M_C00860" name="L-histidinol [cytosol]" compartment="cytosol" hasOnlySubstanceUnits="false" boundaryCondition="false" constant="false" fbc:charge="0"/>
      <species id="M_C02962" name="D-allose-6-phosphate [cytosol]" compartment="cytosol" hasOnlySubstanceUnits="false" boundaryCondition="false" constant="false" fbc:charge="0"/>
      <species id="M_C00864" name="(R)-pantothenate [cytosol]" compartment="cytosol" hasOnlySubstanceUnits="false" boundaryCondition="false" constant="false" fbc:charge="0"/>
      <species id="M_C02960" name="Ceramide 1-phosphate [cytosol]" compartment="cytosol" hasOnlySubstanceUnits="false" boundaryCondition="false" constant="false" fbc:charge="0"/>
      <species id="M_Cluster1846" name="3-(all-trans-heptaprenyl)benzene-1,2-diol [cytosol]" compartment="cytosol" hasOnlySubstanceUnits="false" boundaryCondition="false" constant="false" fbc:charge="0"/>
      <species id="M_C00534" name="pyridoxamine [cytosol]" compartment="cytosol" hasOnlySubstanceUnits="false" boundaryCondition="false" constant="false" fbc:charge="0"/>
      <species id="M_C03363" name="5-L-Glutamyl amino acid [cytosol]" compartment="cytosol" hasOnlySubstanceUnits="false" boundaryCondition="false" constant="false" fbc:charge="0"/>
      <species id="M_C03360" name="4-nitrophenyl phosphate [cytosol]" compartment="cytosol" hasOnlySubstanceUnits="false" boundaryCondition="false" constant="false" fbc:charge="0"/>
      <species id="M_C03368" name="7&apos;&apos;-O-phosphohygromycin B [cytosol]" compartment="cytosol" hasOnlySubstanceUnits="false" boundaryCondition="false" constant="false" fbc:charge="0"/>
      <species id="M_C03564" name="delta-(1)-pyrroline 2-carboxylate [cytosol]" compartment="cytosol" hasOnlySubstanceUnits="false" boundaryCondition="false" constant="false" fbc:charge="0"/>
      <species id="M_C06510" name="Adenosine-GDP-cobinamide [cytosol]" compartment="cytosol" hasOnlySubstanceUnits="false" boundaryCondition="false" constant="false" fbc:charge="0"/>
      <species id="M_C03561" name="(3R)-3-Hydroxybutanoyl-CoA [cytosol]" compartment="cytosol" hasOnlySubstanceUnits="false" boundaryCondition="false" constant="false" fbc:charge="0"/>
      <species id="M_C08735" name="2-Chloro-4-hydroxy-6-amino-1,3,5-triazine [cytosol]" compartment="cytosol" hasOnlySubstanceUnits="false" boundaryCondition="false" constant="false" fbc:charge="0"/>
      <species id="M_C08734" name="ammelide [cytosol]" compartment="cytosol" hasOnlySubstanceUnits="false" boundaryCondition="false" constant="false" fbc:charge="0"/>
      <species id="M_C04916" name="5-[(5-phospho-1-deoxy-D-ribulos-1-ylamino)methylideneamino]-1-(5-phospho-D-ribosyl)imidazole-4-carboxamide [cytosol]" compartment="cytosol" hasOnlySubstanceUnits="false" boundaryCondition="false" constant="false" fbc:charge="0"/>
      <species id="M_C05512" name="2&apos;-deoxyinosine [cytosol]" compartment="cytosol" hasOnlySubstanceUnits="false" boundaryCondition="false" constant="false" fbc:charge="0"/>
      <species id="M_C08557" name="miraxanthin V [cytosol]" compartment="cytosol" hasOnlySubstanceUnits="false" boundaryCondition="false" constant="false" fbc:charge="0"/>
      <species id="M_C07643" name="4-Hydroxycyclophosphamide [cytosol]" compartment="cytosol" hasOnlySubstanceUnits="false" boundaryCondition="false" constant="false" fbc:charge="0"/>
      <species id="M_Cluster3192" name="all-trans-undecaprenyl diphosphate [cytosol]" compartment="cytosol" hasOnlySubstanceUnits="false" boundaryCondition="false" constant="false" fbc:charge="0"/>
      <species id="M_C07645" name="Aldophosphamide [cytosol]" compartment="cytosol" hasOnlySubstanceUnits="false" boundaryCondition="false" constant="false" fbc:charge="0"/>
      <species id="M_C07647" name="Phosphamide mustard [cytosol]" compartment="cytosol" hasOnlySubstanceUnits="false" boundaryCondition="false" constant="false" fbc:charge="0"/>
      <species id="M_C07648" name="Thioguanine [cytosol]" compartment="cytosol" hasOnlySubstanceUnits="false" boundaryCondition="false" constant="false" fbc:charge="0"/>
      <species id="M_C00590" name="coniferyl alcohol [cytosol]" compartment="cytosol" hasOnlySubstanceUnits="false" boundaryCondition="false" constant="false" fbc:charge="0"/>
      <species id="M_C00593" name="sulfoacetaldehyde [cytosol]" compartment="cytosol" hasOnlySubstanceUnits="false" boundaryCondition="false" constant="false" fbc:charge="0"/>
      <species id="M_C05519" name="L-allothreonine [cytosol]" compartment="cytosol" hasOnlySubstanceUnits="false" boundaryCondition="false" constant="false" fbc:charge="0"/>
      <species id="M_C00596" name="2-oxopent-4-enoate [cytosol]" compartment="cytosol" hasOnlySubstanceUnits="false" boundaryCondition="false" constant="false" fbc:charge="0"/>
      <species id="M_Cluster3750" name="5-chloro-5-deoxyribose 1-phosphate [cytosol]" compartment="cytosol" hasOnlySubstanceUnits="false" boundaryCondition="false" constant="false" fbc:charge="0"/>
      <species id="M_C03968" name="1-Alkyl-sn-glycero-3-phosphate [cytosol]" compartment="cytosol" hasOnlySubstanceUnits="false" boundaryCondition="false" constant="false" fbc:charge="0"/>
      <species id="M_C18096" name="D-Allulose 6-phosphate [cytosol]" compartment="cytosol" hasOnlySubstanceUnits="false" boundaryCondition="false" constant="false" fbc:charge="0"/>
      <species id="M_C18091" name="ethylnitronate [cytosol]" compartment="cytosol" hasOnlySubstanceUnits="false" boundaryCondition="false" constant="false" fbc:charge="0"/>
      <species id="M_C03325" name="(6S)-hydroxyhyoscyamine [cytosol]" compartment="cytosol" hasOnlySubstanceUnits="false" boundaryCondition="false" constant="false" fbc:charge="0"/>
      <species id="M_Cluster4186" name="oleanolate-3-beta-D-glucuronoside-(3,1)-galactoside-(4,1)-glucoside [cytosol]" compartment="cytosol" hasOnlySubstanceUnits="false" boundaryCondition="false" constant="false" fbc:charge="0"/>
      <species id="M_Cluster4187" name="oleanolate-3-beta-D-glucuronoside-(3,1)-galactoside-(4,1)-glucoside-28-glucoside [cytosol]" compartment="cytosol" hasOnlySubstanceUnits="false" boundaryCondition="false" constant="false" fbc:charge="0"/>
      <species id="M_C00269" name="CDP-diacylglycerol [cytosol]" compartment="cytosol" hasOnlySubstanceUnits="false" boundaryCondition="false" constant="false" fbc:charge="0"/>
      <species id="M_C00268" name="Dihydrobiopterin [cytosol]" compartment="cytosol" hasOnlySubstanceUnits="false" boundaryCondition="false" constant="false" fbc:charge="0"/>
      <species id="M_C18258" name="1,8-Pyrenequinone [cytosol]" compartment="cytosol" hasOnlySubstanceUnits="false" boundaryCondition="false" constant="false" fbc:charge="0"/>
      <species id="M_C18257" name="1,6-Pyrenequinone [cytosol]" compartment="cytosol" hasOnlySubstanceUnits="false" boundaryCondition="false" constant="false" fbc:charge="0"/>
      <species id="M_C00262" name="hypoxanthine [cytosol]" compartment="cytosol" hasOnlySubstanceUnits="false" boundaryCondition="false" constant="false" fbc:charge="0"/>
      <species id="M_C00261" name="benzaldehyde [cytosol]" compartment="cytosol" hasOnlySubstanceUnits="false" boundaryCondition="false" constant="false" fbc:charge="0"/>
      <species id="M_C00916" name="cephalosporin-C [cytosol]" compartment="cytosol" hasOnlySubstanceUnits="false" boundaryCondition="false" constant="false" fbc:charge="0"/>
      <species id="M_C00267" name="alpha-D-glucose [cytosol]" compartment="cytosol" hasOnlySubstanceUnits="false" boundaryCondition="false" constant="false" fbc:charge="0"/>
      <species id="M_C00266" name="glycolaldehyde [cytosol]" compartment="cytosol" hasOnlySubstanceUnits="false" boundaryCondition="false" constant="false" fbc:charge="0"/>
      <species id="M_C00264" name="3-Oxoacyl-CoA [cytosol]" compartment="cytosol" hasOnlySubstanceUnits="false" boundaryCondition="false" constant="false" fbc:charge="0"/>
      <species id="M_C00469" name="ethanol [cytosol]" compartment="cytosol" hasOnlySubstanceUnits="false" boundaryCondition="false" constant="false" fbc:charge="0"/>
      <species id="M_C00468" name="estrone [cytosol]" compartment="cytosol" hasOnlySubstanceUnits="false" boundaryCondition="false" constant="false" fbc:charge="0"/>
      <species id="M_C12347" name="deoxyribose triphosphate [cytosol]" compartment="cytosol" hasOnlySubstanceUnits="false" boundaryCondition="false" constant="false" fbc:charge="0"/>
      <species id="M_C00460" name="dUTP [cytosol]" compartment="cytosol" hasOnlySubstanceUnits="false" boundaryCondition="false" constant="false" fbc:charge="0"/>
      <species id="M_C00463" name="Indole [cytosol]" compartment="cytosol" hasOnlySubstanceUnits="false" boundaryCondition="false" constant="false" fbc:charge="0"/>
      <species id="M_C00462" name="HX [cytosol]" compartment="cytosol" hasOnlySubstanceUnits="false" boundaryCondition="false" constant="false" fbc:charge="0"/>
      <species id="M_C12835" name="2,5-dichloromaleylacetate [cytosol]" compartment="cytosol" hasOnlySubstanceUnits="false" boundaryCondition="false" constant="false" fbc:charge="0"/>
      <species id="M_C12834" name="2,5-dichloro-trans-dienelactone [cytosol]" compartment="cytosol" hasOnlySubstanceUnits="false" boundaryCondition="false" constant="false" fbc:charge="0"/>
      <species id="M_C00286" name="dGTP [cytosol]" compartment="cytosol" hasOnlySubstanceUnits="false" boundaryCondition="false" constant="false" fbc:charge="0"/>
      <species id="M_C00280" name="androst-4-ene-3,17-dione [cytosol]" compartment="cytosol" hasOnlySubstanceUnits="false" boundaryCondition="false" constant="false" fbc:charge="0"/>
      <species id="M_C00283" name="H2S [cytosol]" compartment="cytosol" hasOnlySubstanceUnits="false" boundaryCondition="false" constant="false" fbc:charge="0"/>
      <species id="M_C00282" name="H2 [cytosol]" compartment="cytosol" hasOnlySubstanceUnits="false" boundaryCondition="false" constant="false" fbc:charge="0"/>
      <species id="M_Cluster3282" name="NMNH [cytosol]" compartment="cytosol" hasOnlySubstanceUnits="false" boundaryCondition="false" constant="false" fbc:charge="0"/>
      <species id="M_C16826" name="(2Z,6E)-farnesyl diphosphate [cytosol]" compartment="cytosol" hasOnlySubstanceUnits="false" boundaryCondition="false" constant="false" fbc:charge="0"/>
      <species id="M_C00288" name="bicarbonate [cytosol]" compartment="cytosol" hasOnlySubstanceUnits="false" boundaryCondition="false" constant="false" fbc:charge="0"/>
      <species id="M_C14852" name="Benzo[a]pyrene-7,8-dihydrodiol [cytosol]" compartment="cytosol" hasOnlySubstanceUnits="false" boundaryCondition="false" constant="false" fbc:charge="0"/>
      <species id="M_C05427" name="phytyl diphosphate [cytosol]" compartment="cytosol" hasOnlySubstanceUnits="false" boundaryCondition="false" constant="false" fbc:charge="0"/>
      <species id="M_C05422" name="L-dehydro-ascorbate [cytosol]" compartment="cytosol" hasOnlySubstanceUnits="false" boundaryCondition="false" constant="false" fbc:charge="0"/>
      <species id="M_C05421" name="15-cis-phytoene [cytosol]" compartment="cytosol" hasOnlySubstanceUnits="false" boundaryCondition="false" constant="false" fbc:charge="0"/>
      <species id="M_C02218" name="2-aminoacrylate [cytosol]" compartment="cytosol" hasOnlySubstanceUnits="false" boundaryCondition="false" constant="false" fbc:charge="0"/>
      <species id="M_C01920" name="cis-geranyl-CoA [cytosol]" compartment="cytosol" hasOnlySubstanceUnits="false" boundaryCondition="false" constant="false" fbc:charge="0"/>
      <species id="M_C01169" name="S(8)-succinyldihydrolipoamide [cytosol]" compartment="cytosol" hasOnlySubstanceUnits="false" boundaryCondition="false" constant="false" fbc:charge="0"/>
      <species id="M_C00601" name="phenylacetaldehyde [cytosol]" compartment="cytosol" hasOnlySubstanceUnits="false" boundaryCondition="false" constant="false" fbc:charge="0"/>
      <species id="M_Cluster1055" name="menaquinol-9 [cytosol]" compartment="cytosol" hasOnlySubstanceUnits="false" boundaryCondition="false" constant="false" fbc:charge="0"/>
      <species id="M_C00603" name="(-)-ureidoglycolate [cytosol]" compartment="cytosol" hasOnlySubstanceUnits="false" boundaryCondition="false" constant="false" fbc:charge="0"/>
      <species id="M_C00605" name="2,3-Dehydroacyl-CoA [cytosol]" compartment="cytosol" hasOnlySubstanceUnits="false" boundaryCondition="false" constant="false" fbc:charge="0"/>
      <species id="M_C07481" name="caffeine [cytosol]" compartment="cytosol" hasOnlySubstanceUnits="false" boundaryCondition="false" constant="false" fbc:charge="0"/>
      <species id="M_C00137" name="myo-inositol [cytosol]" compartment="cytosol" hasOnlySubstanceUnits="false" boundaryCondition="false" constant="false" fbc:charge="0"/>
      <species id="M_C00136" name="butyryl-CoA [cytosol]" compartment="cytosol" hasOnlySubstanceUnits="false" boundaryCondition="false" constant="false" fbc:charge="0"/>
      <species id="M_C00135" name="L-histidine [cytosol]" compartment="cytosol" hasOnlySubstanceUnits="false" boundaryCondition="false" constant="false" fbc:charge="0"/>
      <species id="M_C00134" name="putrescine [cytosol]" compartment="cytosol" hasOnlySubstanceUnits="false" boundaryCondition="false" constant="false" fbc:charge="0"/>
      <species id="M_C00133" name="L-alanine [cytosol]" compartment="cytosol" hasOnlySubstanceUnits="false" boundaryCondition="false" constant="false" fbc:charge="0"/>
      <species id="M_C00132" name="Methanol [cytosol]" compartment="cytosol" hasOnlySubstanceUnits="false" boundaryCondition="false" constant="false" fbc:charge="0"/>
      <species id="M_C00131" name="dATP [cytosol]" compartment="cytosol" hasOnlySubstanceUnits="false" boundaryCondition="false" constant="false" fbc:charge="0"/>
      <species id="M_C00130" name="IMP [cytosol]" compartment="cytosol" hasOnlySubstanceUnits="false" boundaryCondition="false" constant="false" fbc:charge="0"/>
      <species id="M_Cluster2173" name="2-[(1R,6S)-1,6-dihydroxycyclohexa-2,4-dien-1-yl]acetyl-coA [cytosol]" compartment="cytosol" hasOnlySubstanceUnits="false" boundaryCondition="false" constant="false" fbc:charge="0"/>
      <species id="M_C05932" name="N2-succinyl-L-glutamate 5-semialdehyde [cytosol]" compartment="cytosol" hasOnlySubstanceUnits="false" boundaryCondition="false" constant="false" fbc:charge="0"/>
      <species id="M_C02198" name="thromboxane A2 [cytosol]" compartment="cytosol" hasOnlySubstanceUnits="false" boundaryCondition="false" constant="false" fbc:charge="0"/>
      <species id="M_C15025" name="D-carnitine [cytosol]" compartment="cytosol" hasOnlySubstanceUnits="false" boundaryCondition="false" constant="false" fbc:charge="0"/>
      <species id="M_C05730" name="glutathionylspermidine [cytosol]" compartment="cytosol" hasOnlySubstanceUnits="false" boundaryCondition="false" constant="false" fbc:charge="0"/>
      <species id="M_CHEBI35759" name="1-monoglycerides [cytosol]" compartment="cytosol" hasOnlySubstanceUnits="false" boundaryCondition="false" constant="false" fbc:charge="0"/>
      <species id="M_C04608" name="7-O-beta-D-glucosyl-apigenin [cytosol]" compartment="cytosol" hasOnlySubstanceUnits="false" boundaryCondition="false" constant="false" fbc:charge="0"/>
      <species id="M_C00043" name="UDP-N-acetyl-D-glucosamine [cytosol]" compartment="cytosol" hasOnlySubstanceUnits="false" boundaryCondition="false" constant="false" fbc:charge="0"/>
      <species id="M_C00042" name="succinate [cytosol]" compartment="cytosol" hasOnlySubstanceUnits="false" boundaryCondition="false" constant="false" fbc:charge="0"/>
      <species id="M_C00040" name="acyl-CoA [cytosol]" compartment="cytosol" hasOnlySubstanceUnits="false" boundaryCondition="false" constant="false" fbc:charge="0"/>
      <species id="M_C00047" name="L-lysine [cytosol]" compartment="cytosol" hasOnlySubstanceUnits="false" boundaryCondition="false" constant="false" fbc:charge="0"/>
      <species id="M_C00046" name="RNA [cytosol]" compartment="cytosol" hasOnlySubstanceUnits="false" boundaryCondition="false" constant="false" fbc:charge="0"/>
      <species id="M_C00045" name="Amino acid [cytosol]" compartment="cytosol" hasOnlySubstanceUnits="false" boundaryCondition="false" constant="false" fbc:charge="0"/>
      <species id="M_C00044" name="GTP [cytosol]" compartment="cytosol" hasOnlySubstanceUnits="false" boundaryCondition="false" constant="false" fbc:charge="0"/>
      <species id="M_C03921" name="2-dehydro-3-deoxy-D-glucarate [cytosol]" compartment="cytosol" hasOnlySubstanceUnits="false" boundaryCondition="false" constant="false" fbc:charge="0"/>
      <species id="M_C00049" name="L-aspartate [cytosol]" compartment="cytosol" hasOnlySubstanceUnits="false" boundaryCondition="false" constant="false" fbc:charge="0"/>
      <species id="M_C00048" name="glyoxylate [cytosol]" compartment="cytosol" hasOnlySubstanceUnits="false" boundaryCondition="false" constant="false" fbc:charge="0"/>
      <species id="M_C00739" name="D-lysine [cytosol]" compartment="cytosol" hasOnlySubstanceUnits="false" boundaryCondition="false" constant="false" fbc:charge="0"/>
      <species id="M_Cluster4307" name="3-demethylubiquinol-7 [cytosol]" compartment="cytosol" hasOnlySubstanceUnits="false" boundaryCondition="false" constant="false" fbc:charge="0"/>
      <species id="M_Cluster4691" name="2,3-dehydroadipyl-CoA [cytosol]" compartment="cytosol" hasOnlySubstanceUnits="false" boundaryCondition="false" constant="false" fbc:charge="0"/>
      <species id="M_C06485" name="1,5-anhydro-D-fructose [cytosol]" compartment="cytosol" hasOnlySubstanceUnits="false" boundaryCondition="false" constant="false" fbc:charge="0"/>
      <species id="M_C20119" name="Protein C-terminal CAAX [cytosol]" compartment="cytosol" hasOnlySubstanceUnits="false" boundaryCondition="false" constant="false" fbc:charge="0"/>
      <species id="M_B00001" name="B00001 [cytosol]" compartment="cytosol" hasOnlySubstanceUnits="false" boundaryCondition="false" constant="false" fbc:charge="0"/>
      <species id="M_B00002" name="B00002 [cytosol]" compartment="cytosol" hasOnlySubstanceUnits="false" boundaryCondition="false" constant="false" fbc:charge="0"/>
      <species id="M_CHEBI31013" name="cerotate [cytosol]" compartment="cytosol" hasOnlySubstanceUnits="false" boundaryCondition="false" constant="false" fbc:charge="0"/>
      <species id="M_C04748" name="Protein C-terminal S-farnesyl-L-cysteine methyl ester [cytosol]" compartment="cytosol" hasOnlySubstanceUnits="false" boundaryCondition="false" constant="false" fbc:charge="0"/>
      <species id="M_C05647" name="Formyl-5-hydroxykynurenamine [cytosol]" compartment="cytosol" hasOnlySubstanceUnits="false" boundaryCondition="false" constant="false" fbc:charge="0"/>
      <species id="M_C05645" name="4-(2-amino-3-hydroxyphenyl)-2,4-dioxobutanoate [cytosol]" compartment="cytosol" hasOnlySubstanceUnits="false" boundaryCondition="false" constant="false" fbc:charge="0"/>
      <species id="M_C05642" name="N1-acetyl-N2-formyl-5-methoxykynuramine [cytosol]" compartment="cytosol" hasOnlySubstanceUnits="false" boundaryCondition="false" constant="false" fbc:charge="0"/>
      <species id="M_C05640" name="Cinnabarinic acid [cytosol]" compartment="cytosol" hasOnlySubstanceUnits="false" boundaryCondition="false" constant="false" fbc:charge="0"/>
      <species id="M_C04742" name="(15S)-15-hydroxy-5,8,11-cis-13-trans-icosatetraenoate [cytosol]" compartment="cytosol" hasOnlySubstanceUnits="false" boundaryCondition="false" constant="false" fbc:charge="0"/>
      <species id="M_C05648" name="5-Hydroxy-N-formylkynurenine [cytosol]" compartment="cytosol" hasOnlySubstanceUnits="false" boundaryCondition="false" constant="false" fbc:charge="0"/>
      <species id="M_Cluster7053" name="menaquinol-12 [cytosol]" compartment="cytosol" hasOnlySubstanceUnits="false" boundaryCondition="false" constant="false" fbc:charge="0"/>
      <species id="M_C03845" name="5alpha-Cholest-8-en-3beta-ol [cytosol]" compartment="cytosol" hasOnlySubstanceUnits="false" boundaryCondition="false" constant="false" fbc:charge="0"/>
      <species id="M_C14866" name="Chloral [cytosol]" compartment="cytosol" hasOnlySubstanceUnits="false" boundaryCondition="false" constant="false" fbc:charge="0"/>
      <species id="M_C02426" name="L-glyceraldehyde [cytosol]" compartment="cytosol" hasOnlySubstanceUnits="false" boundaryCondition="false" constant="false" fbc:charge="0"/>
      <species id="M_C05345" name="beta-D-fructofuranose 6-phosphate [cytosol]" compartment="cytosol" hasOnlySubstanceUnits="false" boundaryCondition="false" constant="false" fbc:charge="0"/>
      <species id="M_C20200" name="Baruol [cytosol]" compartment="cytosol" hasOnlySubstanceUnits="false" boundaryCondition="false" constant="false" fbc:charge="0"/>
      <species id="M_Cluster419" name="gly-gln [cytosol]" compartment="cytosol" hasOnlySubstanceUnits="false" boundaryCondition="false" constant="false" fbc:charge="0"/>
      <species id="M_Cluster2023" name="N-acetylmuramoyl-L-alanyl-D-glutamyl-L-lysyl-D-alanine-diphosphoundecaprenyl-N-acetylglucosamine [cytosol]" compartment="cytosol" hasOnlySubstanceUnits="false" boundaryCondition="false" constant="false" fbc:charge="0"/>
      <species id="M_Cluster2022" name="N-acetylmuramoyl-L-alanyl-gamma-D-glutamyl-L-lysyl- D-alanyl-diphosphoundecaprenol [cytosol]" compartment="cytosol" hasOnlySubstanceUnits="false" boundaryCondition="false" constant="false" fbc:charge="0"/>
      <species id="M_Cluster6014" name="ADP ribose 1&apos;&apos;-phosphate [cytosol]" compartment="cytosol" hasOnlySubstanceUnits="false" boundaryCondition="false" constant="false" fbc:charge="0"/>
      <species id="M_C18052" name="Lavandulyl diphosphate [cytosol]" compartment="cytosol" hasOnlySubstanceUnits="false" boundaryCondition="false" constant="false" fbc:charge="0"/>
      <species id="M_Cluster73" name="trans-3-hydroxycotinine-glucuronide [cytosol]" compartment="cytosol" hasOnlySubstanceUnits="false" boundaryCondition="false" constant="false" fbc:charge="0"/>
      <species id="M_Cluster6012" name="alpha-D-galactose [cytosol]" compartment="cytosol" hasOnlySubstanceUnits="false" boundaryCondition="false" constant="false" fbc:charge="0"/>
      <species id="M_C15808" name="4alpha-Methylzymosterol-4-carboxylate [cytosol]" compartment="cytosol" hasOnlySubstanceUnits="false" boundaryCondition="false" constant="false" fbc:charge="0"/>
      <species id="M_Cluster6877" name="2-[(2R,5Z)-(2-carboxy-4-methylthiazol-5(2H)-ylidene]ethyl phosphate [cytosol]" compartment="cytosol" hasOnlySubstanceUnits="false" boundaryCondition="false" constant="false" fbc:charge="0"/>
      <species id="M_C05235" name="acetol [cytosol]" compartment="cytosol" hasOnlySubstanceUnits="false" boundaryCondition="false" constant="false" fbc:charge="0"/>
      <species id="M_C05234" name="detyrosinated alpha-tubulin [cytosol]" compartment="cytosol" hasOnlySubstanceUnits="false" boundaryCondition="false" constant="false" fbc:charge="0"/>
      <species id="M_C02512" name="3-cyano-L-alanine [cytosol]" compartment="cytosol" hasOnlySubstanceUnits="false" boundaryCondition="false" constant="false" fbc:charge="0"/>
      <species id="M_CHEBI59082" name="(Glc)2(GlcNAc)2(Man)9(Asn)1 [cytosol]" compartment="cytosol" hasOnlySubstanceUnits="false" boundaryCondition="false" constant="false" fbc:charge="0"/>
      <species id="M_CHEBI59080" name="(Glc)1(GlcNAc)2(Man)9(Asn)1 [cytosol]" compartment="cytosol" hasOnlySubstanceUnits="false" boundaryCondition="false" constant="false" fbc:charge="0"/>
      <species id="M_CHEBI59087" name="(GlcNAc)2(Man)5(Asn)1 [cytosol]" compartment="cytosol" hasOnlySubstanceUnits="false" boundaryCondition="false" constant="false" fbc:charge="0"/>
      <species id="M_CHEBI16475" name="2-[3-carboxy-3-(methylammonio)propyl]-L-histidine [cytosol]" compartment="cytosol" hasOnlySubstanceUnits="false" boundaryCondition="false" constant="false" fbc:charge="0"/>
      <species id="M_CHEBI59084" name="(Glc)3(GlcNAc)2(Man)9(Asn)1 [cytosol]" compartment="cytosol" hasOnlySubstanceUnits="false" boundaryCondition="false" constant="false" fbc:charge="0"/>
      <species id="M_C02119" name="3-Acylpyruvate [cytosol]" compartment="cytosol" hasOnlySubstanceUnits="false" boundaryCondition="false" constant="false" fbc:charge="0"/>
      <species id="M_C16591" name="3-Carbamoyl-2-phenylpropionic acid [cytosol]" compartment="cytosol" hasOnlySubstanceUnits="false" boundaryCondition="false" constant="false" fbc:charge="0"/>
      <species id="M_C16596" name="5-Phenyl-1,3-oxazinane-2,4-dione [cytosol]" compartment="cytosol" hasOnlySubstanceUnits="false" boundaryCondition="false" constant="false" fbc:charge="0"/>
      <species id="M_Cluster1611" name="(3S,6R)-6-hydroxy-3-isopropenyl-heptanoate [cytosol]" compartment="cytosol" hasOnlySubstanceUnits="false" boundaryCondition="false" constant="false" fbc:charge="0"/>
      <species id="M_C16595" name="4-Hydroxy-5-phenyltetrahydro-1,3-oxazin-2-one [cytosol]" compartment="cytosol" hasOnlySubstanceUnits="false" boundaryCondition="false" constant="false" fbc:charge="0"/>
      <species id="M_C01081" name="TMP [cytosol]" compartment="cytosol" hasOnlySubstanceUnits="false" boundaryCondition="false" constant="false" fbc:charge="0"/>
      <species id="M_Cluster6474" name="hypoglycin A [cytosol]" compartment="cytosol" hasOnlySubstanceUnits="false" boundaryCondition="false" constant="false" fbc:charge="0"/>
      <species id="M_C01083" name="alpha,alpha-Trehalose [cytosol]" compartment="cytosol" hasOnlySubstanceUnits="false" boundaryCondition="false" constant="false" fbc:charge="0"/>
      <species id="M_Cluster6473" name="beta-methylenecyclopropyl pyruvate [cytosol]" compartment="cytosol" hasOnlySubstanceUnits="false" boundaryCondition="false" constant="false" fbc:charge="0"/>
      <species id="M_C01086" name="(3R)-3-Hydroxyacyl-CoA [cytosol]" compartment="cytosol" hasOnlySubstanceUnits="false" boundaryCondition="false" constant="false" fbc:charge="0"/>
      <species id="M_Cluster2942" name="glycerophosphoglycerol [cytosol]" compartment="cytosol" hasOnlySubstanceUnits="false" boundaryCondition="false" constant="false" fbc:charge="0"/>
      <species id="M_C01735" name="morphinone [cytosol]" compartment="cytosol" hasOnlySubstanceUnits="false" boundaryCondition="false" constant="false" fbc:charge="0"/>
      <species id="M_C01732" name="mesaconate [cytosol]" compartment="cytosol" hasOnlySubstanceUnits="false" boundaryCondition="false" constant="false" fbc:charge="0"/>
      <species id="M_Cluster1125" name="3-O-methyldopa [cytosol]" compartment="cytosol" hasOnlySubstanceUnits="false" boundaryCondition="false" constant="false" fbc:charge="0"/>
      <species id="M_Cluster1126" name="glycerophosphoserine [cytosol]" compartment="cytosol" hasOnlySubstanceUnits="false" boundaryCondition="false" constant="false" fbc:charge="0"/>
      <species id="M_C01953" name="pregnenolone [cytosol]" compartment="cytosol" hasOnlySubstanceUnits="false" boundaryCondition="false" constant="false" fbc:charge="0"/>
      <species id="M_C02282" name="Glutaminyl-tRNA [cytosol]" compartment="cytosol" hasOnlySubstanceUnits="false" boundaryCondition="false" constant="false" fbc:charge="0"/>
      <species id="M_C06598" name="2,4,5-trichloro-2,5-cyclohexadiene-1-diol [cytosol]" compartment="cytosol" hasOnlySubstanceUnits="false" boundaryCondition="false" constant="false" fbc:charge="0"/>
      <species id="M_Cluster3496" name="N-acetyl-beta-neuraminate [cytosol]" compartment="cytosol" hasOnlySubstanceUnits="false" boundaryCondition="false" constant="false" fbc:charge="0"/>
      <species id="M_Cluster6491" name="UDP-N-acetylmuramoyl-L-alanyl-gamma-D-glutamyl-D-lysine [cytosol]" compartment="cytosol" hasOnlySubstanceUnits="false" boundaryCondition="false" constant="false" fbc:charge="0"/>
      <species id="M_C19689" name="Glutathione amide [cytosol]" compartment="cytosol" hasOnlySubstanceUnits="false" boundaryCondition="false" constant="false" fbc:charge="0"/>
      <species id="M_C15930" name="L-galactonate [cytosol]" compartment="cytosol" hasOnlySubstanceUnits="false" boundaryCondition="false" constant="false" fbc:charge="0"/>
      <species id="M_C02350" name="(S)(+)-Allantoin [cytosol]" compartment="cytosol" hasOnlySubstanceUnits="false" boundaryCondition="false" constant="false" fbc:charge="0"/>
      <species id="M_C02353" name="2&apos;,3&apos;-cyclic AMP [cytosol]" compartment="cytosol" hasOnlySubstanceUnits="false" boundaryCondition="false" constant="false" fbc:charge="0"/>
      <species id="M_C02355" name="2&apos;,3&apos;-Cyclic UMP [cytosol]" compartment="cytosol" hasOnlySubstanceUnits="false" boundaryCondition="false" constant="false" fbc:charge="0"/>
      <species id="M_C02354" name="cytidine 2&apos;,3&apos;-cyclic monophosphate [cytosol]" compartment="cytosol" hasOnlySubstanceUnits="false" boundaryCondition="false" constant="false" fbc:charge="0"/>
      <species id="M_C03771" name="2-ketoarginine [cytosol]" compartment="cytosol" hasOnlySubstanceUnits="false" boundaryCondition="false" constant="false" fbc:charge="0"/>
      <species id="M_C03772" name="5beta-androstane-3,17-dione [cytosol]" compartment="cytosol" hasOnlySubstanceUnits="false" boundaryCondition="false" constant="false" fbc:charge="0"/>
      <species id="M_C03175" name="Shikimate 3-phosphate [cytosol]" compartment="cytosol" hasOnlySubstanceUnits="false" boundaryCondition="false" constant="false" fbc:charge="0"/>
      <species id="M_C01888" name="aminoacetone [cytosol]" compartment="cytosol" hasOnlySubstanceUnits="false" boundaryCondition="false" constant="false" fbc:charge="0"/>
      <species id="M_C02191" name="protoporphyrin [cytosol]" compartment="cytosol" hasOnlySubstanceUnits="false" boundaryCondition="false" constant="false" fbc:charge="0"/>
      <species id="M_Cluster1727" name="all-trans-tridecaprenyl diphosphate [cytosol]" compartment="cytosol" hasOnlySubstanceUnits="false" boundaryCondition="false" constant="false" fbc:charge="0"/>
      <species id="M_C02199" name="UDP-L-rhamnose [cytosol]" compartment="cytosol" hasOnlySubstanceUnits="false" boundaryCondition="false" constant="false" fbc:charge="0"/>
      <species id="M_C01551" name="allantoin [cytosol]" compartment="cytosol" hasOnlySubstanceUnits="false" boundaryCondition="false" constant="false" fbc:charge="0"/>
      <species id="M_C01885" name="Monoacylglycerol [cytosol]" compartment="cytosol" hasOnlySubstanceUnits="false" boundaryCondition="false" constant="false" fbc:charge="0"/>
      <species id="M_C03483" name="Adenosine 5&apos;-tetraphosphate [cytosol]" compartment="cytosol" hasOnlySubstanceUnits="false" boundaryCondition="false" constant="false" fbc:charge="0"/>
      <species id="M_CHEBI57560" name="a long-chain fatty acid [cytosol]" compartment="cytosol" hasOnlySubstanceUnits="false" boundaryCondition="false" constant="false" fbc:charge="0"/>
      <species id="M_C03172" name="S-methyl-L-methionine [cytosol]" compartment="cytosol" hasOnlySubstanceUnits="false" boundaryCondition="false" constant="false" fbc:charge="0"/>
      <species id="M_C03170" name="trypanothione disulfide [cytosol]" compartment="cytosol" hasOnlySubstanceUnits="false" boundaryCondition="false" constant="false" fbc:charge="0"/>
      <species id="M_C07108" name="tamoxifen [cytosol]" compartment="cytosol" hasOnlySubstanceUnits="false" boundaryCondition="false" constant="false" fbc:charge="0"/>
      <species id="M_Cluster4482" name="2&apos;-deoxy-alpha-D-ribose 1-phosphate [cytosol]" compartment="cytosol" hasOnlySubstanceUnits="false" boundaryCondition="false" constant="false" fbc:charge="0"/>
      <species id="M_C16138" name="L-pyrrolysine [cytosol]" compartment="cytosol" hasOnlySubstanceUnits="false" boundaryCondition="false" constant="false" fbc:charge="0"/>
      <species id="M_C06459" name="2-Trimethylaminoethylphosphonate [cytosol]" compartment="cytosol" hasOnlySubstanceUnits="false" boundaryCondition="false" constant="false" fbc:charge="0"/>
      <species id="M_Cluster5179" name="ethylphosphate [cytosol]" compartment="cytosol" hasOnlySubstanceUnits="false" boundaryCondition="false" constant="false" fbc:charge="0"/>
      <species id="M_C02992" name="L-threonyl-tRNA(Thr) [cytosol]" compartment="cytosol" hasOnlySubstanceUnits="false" boundaryCondition="false" constant="false" fbc:charge="0"/>
      <species id="M_C02990" name="L-palmitoylcarnitine [cytosol]" compartment="cytosol" hasOnlySubstanceUnits="false" boundaryCondition="false" constant="false" fbc:charge="0"/>
      <species id="M_C06678" name="4-(Hydroxymethyl)benzenesulfonate [cytosol]" compartment="cytosol" hasOnlySubstanceUnits="false" boundaryCondition="false" constant="false" fbc:charge="0"/>
      <species id="M_C06679" name="4-sulfobenzaldehyde [cytosol]" compartment="cytosol" hasOnlySubstanceUnits="false" boundaryCondition="false" constant="false" fbc:charge="0"/>
      <species id="M_C02670" name="D-Glucurone [cytosol]" compartment="cytosol" hasOnlySubstanceUnits="false" boundaryCondition="false" constant="false" fbc:charge="0"/>
      <species id="M_Cluster3619" name="1-palmitoyl-2-linoleoyl-phosphatidylcholine [cytosol]" compartment="cytosol" hasOnlySubstanceUnits="false" boundaryCondition="false" constant="false" fbc:charge="0"/>
      <species id="M_C06677" name="4-toluenesulfonate [cytosol]" compartment="cytosol" hasOnlySubstanceUnits="false" boundaryCondition="false" constant="false" fbc:charge="0"/>
      <species id="M_C00859" name="gibberellin A1 [cytosol]" compartment="cytosol" hasOnlySubstanceUnits="false" boundaryCondition="false" constant="false" fbc:charge="0"/>
      <species id="M_C02972" name="Dihydrolipoylprotein [cytosol]" compartment="cytosol" hasOnlySubstanceUnits="false" boundaryCondition="false" constant="false" fbc:charge="0"/>
      <species id="M_C00855" name="D-methionine [cytosol]" compartment="cytosol" hasOnlySubstanceUnits="false" boundaryCondition="false" constant="false" fbc:charge="0"/>
      <species id="M_C00856" name="Cytosine (in DNA) [cytosol]" compartment="cytosol" hasOnlySubstanceUnits="false" boundaryCondition="false" constant="false" fbc:charge="0"/>
      <species id="M_C00857" name="deamido-NAD(+) [cytosol]" compartment="cytosol" hasOnlySubstanceUnits="false" boundaryCondition="false" constant="false" fbc:charge="0"/>
      <species id="M_C11420" name="(5S)-6-hydroxy-5-isopropenyl-2-methylhexanoate [cytosol]" compartment="cytosol" hasOnlySubstanceUnits="false" boundaryCondition="false" constant="false" fbc:charge="0"/>
      <species id="M_C18310" name="3-Chloro-2-methylmaleylacetate [cytosol]" compartment="cytosol" hasOnlySubstanceUnits="false" boundaryCondition="false" constant="false" fbc:charge="0"/>
      <species id="M_C00853" name="Cbl [cytosol]" compartment="cytosol" hasOnlySubstanceUnits="false" boundaryCondition="false" constant="false" fbc:charge="0"/>
      <species id="M_C07073" name="Lidocaine [cytosol]" compartment="cytosol" hasOnlySubstanceUnits="false" boundaryCondition="false" constant="false" fbc:charge="0"/>
      <species id="M_C17509" name="cis-syn Thymine dimer [cytosol]" compartment="cytosol" hasOnlySubstanceUnits="false" boundaryCondition="false" constant="false" fbc:charge="0"/>
      <species id="M_C03393" name="4-Phospho-D-erythronate [cytosol]" compartment="cytosol" hasOnlySubstanceUnits="false" boundaryCondition="false" constant="false" fbc:charge="0"/>
      <species id="M_C03391" name="DNA 6-methylaminopurine [cytosol]" compartment="cytosol" hasOnlySubstanceUnits="false" boundaryCondition="false" constant="false" fbc:charge="0"/>
      <species id="M_C18796" name="2-Hydroxy-2-methylbutanenitrile [cytosol]" compartment="cytosol" hasOnlySubstanceUnits="false" boundaryCondition="false" constant="false" fbc:charge="0"/>
      <species id="M_C03273" name="glutarate semialdehyde [cytosol]" compartment="cytosol" hasOnlySubstanceUnits="false" boundaryCondition="false" constant="false" fbc:charge="0"/>
      <species id="M_C03557" name="2-aminoethylphosphonate [cytosol]" compartment="cytosol" hasOnlySubstanceUnits="false" boundaryCondition="false" constant="false" fbc:charge="0"/>
      <species id="M_C03272" name="Globoside [cytosol]" compartment="cytosol" hasOnlySubstanceUnits="false" boundaryCondition="false" constant="false" fbc:charge="0"/>
      <species id="M_C19768" name="5&apos;-deoxy-5&apos;-chloroadenosine [cytosol]" compartment="cytosol" hasOnlySubstanceUnits="false" boundaryCondition="false" constant="false" fbc:charge="0"/>
      <species id="M_C05503" name="17beta-Estradiol 3-(beta-D-glucuronide) [cytosol]" compartment="cytosol" hasOnlySubstanceUnits="false" boundaryCondition="false" constant="false" fbc:charge="0"/>
      <species id="M_C11131" name="2-Methoxy-estradiol-17beta 3-glucuronide [cytosol]" compartment="cytosol" hasOnlySubstanceUnits="false" boundaryCondition="false" constant="false" fbc:charge="0"/>
      <species id="M_C11133" name="Estrone 3-glucuronide [cytosol]" compartment="cytosol" hasOnlySubstanceUnits="false" boundaryCondition="false" constant="false" fbc:charge="0"/>
      <species id="M_C11132" name="2-Methoxyestrone 3-glucuronide [cytosol]" compartment="cytosol" hasOnlySubstanceUnits="false" boundaryCondition="false" constant="false" fbc:charge="0"/>
      <species id="M_C11135" name="Androsterone 3-glucuronide [cytosol]" compartment="cytosol" hasOnlySubstanceUnits="false" boundaryCondition="false" constant="false" fbc:charge="0"/>
      <species id="M_C11134" name="Testosterone 17beta-(beta-D-glucuronide) [cytosol]" compartment="cytosol" hasOnlySubstanceUnits="false" boundaryCondition="false" constant="false" fbc:charge="0"/>
      <species id="M_C11136" name="Etiocholan-3alpha-ol-17-one 3-glucuronide [cytosol]" compartment="cytosol" hasOnlySubstanceUnits="false" boundaryCondition="false" constant="false" fbc:charge="0"/>
      <species id="M_C00921" name="7,8-dihydropteroate [cytosol]" compartment="cytosol" hasOnlySubstanceUnits="false" boundaryCondition="false" constant="false" fbc:charge="0"/>
      <species id="M_C04294" name="5-(2-hydroxyethyl)-4-methylthiazole [cytosol]" compartment="cytosol" hasOnlySubstanceUnits="false" boundaryCondition="false" constant="false" fbc:charge="0"/>
      <species id="M_C04295" name="3beta,17beta-Dihydroxy-5-androstene [cytosol]" compartment="cytosol" hasOnlySubstanceUnits="false" boundaryCondition="false" constant="false" fbc:charge="0"/>
      <species id="M_C00458" name="dCTP [cytosol]" compartment="cytosol" hasOnlySubstanceUnits="false" boundaryCondition="false" constant="false" fbc:charge="0"/>
      <species id="M_C00459" name="dTTP [cytosol]" compartment="cytosol" hasOnlySubstanceUnits="false" boundaryCondition="false" constant="false" fbc:charge="0"/>
      <species id="M_C00450" name="(S)-2,3,4,5-tetrahydropiperidine-2-carboxylate [cytosol]" compartment="cytosol" hasOnlySubstanceUnits="false" boundaryCondition="false" constant="false" fbc:charge="0"/>
      <species id="M_C00451" name="D-threo-isocitrate [cytosol]" compartment="cytosol" hasOnlySubstanceUnits="false" boundaryCondition="false" constant="false" fbc:charge="0"/>
      <species id="M_C12623" name="(2E)-3-(2,3-Dihydroxyphenyl)prop-2-enoate [cytosol]" compartment="cytosol" hasOnlySubstanceUnits="false" boundaryCondition="false" constant="false" fbc:charge="0"/>
      <species id="M_C00454" name="NDP [cytosol]" compartment="cytosol" hasOnlySubstanceUnits="false" boundaryCondition="false" constant="false" fbc:charge="0"/>
      <species id="M_C00455" name="NMN [cytosol]" compartment="cytosol" hasOnlySubstanceUnits="false" boundaryCondition="false" constant="false" fbc:charge="0"/>
      <species id="M_C12627" name="apigenin 7-O-neohesperidoside [cytosol]" compartment="cytosol" hasOnlySubstanceUnits="false" boundaryCondition="false" constant="false" fbc:charge="0"/>
      <species id="M_C12630" name="luteolin 7-O-neohesperidoside [cytosol]" compartment="cytosol" hasOnlySubstanceUnits="false" boundaryCondition="false" constant="false" fbc:charge="0"/>
      <species id="M_C16834" name="1-pentanol [cytosol]" compartment="cytosol" hasOnlySubstanceUnits="false" boundaryCondition="false" constant="false" fbc:charge="0"/>
      <species id="M_Cluster2368" name="UDP-N-acetylmuramoyl-L-alanyl-D-gamma-glutamyl-meso-2,6-diaminoheptanedioate-D-alanine [cytosol]" compartment="cytosol" hasOnlySubstanceUnits="false" boundaryCondition="false" constant="false" fbc:charge="0"/>
      <species id="M_C16836" name="[1,4&apos;-Bipiperidine]-1&apos;-carboxylic acid [cytosol]" compartment="cytosol" hasOnlySubstanceUnits="false" boundaryCondition="false" constant="false" fbc:charge="0"/>
      <species id="M_C03820" name="1-O-alkyl-2-acetyl-sn-glycerol [cytosol]" compartment="cytosol" hasOnlySubstanceUnits="false" boundaryCondition="false" constant="false" fbc:charge="0"/>
      <species id="M_Cluster4243" name="3-methoxy-4-hydroxy-5-all-trans-octaprenylbenzoate [cytosol]" compartment="cytosol" hasOnlySubstanceUnits="false" boundaryCondition="false" constant="false" fbc:charge="0"/>
      <species id="M_Cluster4242" name="3,4-dihydroxy-5-all-trans-octaprenylbenzoate [cytosol]" compartment="cytosol" hasOnlySubstanceUnits="false" boundaryCondition="false" constant="false" fbc:charge="0"/>
      <species id="M_C04122" name="(R)-1-amino-2-propanol O-2-phosphate [cytosol]" compartment="cytosol" hasOnlySubstanceUnits="false" boundaryCondition="false" constant="false" fbc:charge="0"/>
      <species id="M_C05435" name="gamma-carotene [cytosol]" compartment="cytosol" hasOnlySubstanceUnits="false" boundaryCondition="false" constant="false" fbc:charge="0"/>
      <species id="M_C05434" name="beta-zeacarotene [cytosol]" compartment="cytosol" hasOnlySubstanceUnits="false" boundaryCondition="false" constant="false" fbc:charge="0"/>
      <species id="M_C05437" name="zymosterol [cytosol]" compartment="cytosol" hasOnlySubstanceUnits="false" boundaryCondition="false" constant="false" fbc:charge="0"/>
      <species id="M_CHEBI17309" name="pectin [cytosol]" compartment="cytosol" hasOnlySubstanceUnits="false" boundaryCondition="false" constant="false" fbc:charge="0"/>
      <species id="M_C05431" name="all-trans neurosporene [cytosol]" compartment="cytosol" hasOnlySubstanceUnits="false" boundaryCondition="false" constant="false" fbc:charge="0"/>
      <species id="M_C05433" name="alpha-carotene [cytosol]" compartment="cytosol" hasOnlySubstanceUnits="false" boundaryCondition="false" constant="false" fbc:charge="0"/>
      <species id="M_C05432" name="all-trans-lycopene [cytosol]" compartment="cytosol" hasOnlySubstanceUnits="false" boundaryCondition="false" constant="false" fbc:charge="0"/>
      <species id="M_C00636" name="D-mannose 1-phosphate [cytosol]" compartment="cytosol" hasOnlySubstanceUnits="false" boundaryCondition="false" constant="false" fbc:charge="0"/>
      <species id="M_C00637" name="indol-3-ylacetaldehyde [cytosol]" compartment="cytosol" hasOnlySubstanceUnits="false" boundaryCondition="false" constant="false" fbc:charge="0"/>
      <species id="M_C00630" name="isobutyryl-CoA [cytosol]" compartment="cytosol" hasOnlySubstanceUnits="false" boundaryCondition="false" constant="false" fbc:charge="0"/>
      <species id="M_C00631" name="2-phospho-D-glycerate [cytosol]" compartment="cytosol" hasOnlySubstanceUnits="false" boundaryCondition="false" constant="false" fbc:charge="0"/>
      <species id="M_C00632" name="3-hydroxyanthranilate [cytosol]" compartment="cytosol" hasOnlySubstanceUnits="false" boundaryCondition="false" constant="false" fbc:charge="0"/>
      <species id="M_C00633" name="4-hydroxybenzaldehyde [cytosol]" compartment="cytosol" hasOnlySubstanceUnits="false" boundaryCondition="false" constant="false" fbc:charge="0"/>
      <species id="M_C00638" name="Higher fatty acid [cytosol]" compartment="cytosol" hasOnlySubstanceUnits="false" boundaryCondition="false" constant="false" fbc:charge="0"/>
      <species id="M_C00639" name="prostaglandin F2alpha [cytosol]" compartment="cytosol" hasOnlySubstanceUnits="false" boundaryCondition="false" constant="false" fbc:charge="0"/>
      <species id="M_C07496" name="Carbamazepine-10,11-epoxide [cytosol]" compartment="cytosol" hasOnlySubstanceUnits="false" boundaryCondition="false" constant="false" fbc:charge="0"/>
      <species id="M_C07490" name="trichloroethanol [cytosol]" compartment="cytosol" hasOnlySubstanceUnits="false" boundaryCondition="false" constant="false" fbc:charge="0"/>
      <species id="M_C12248" name="5-Hydroxy-2-oxo-4-ureido-2,5-dihydro-1H-imidazole-5-carboxylate [cytosol]" compartment="cytosol" hasOnlySubstanceUnits="false" boundaryCondition="false" constant="false" fbc:charge="0"/>
      <species id="M_C00148" name="L-proline [cytosol]" compartment="cytosol" hasOnlySubstanceUnits="false" boundaryCondition="false" constant="false" fbc:charge="0"/>
      <species id="M_C00149" name="(S)-malate [cytosol]" compartment="cytosol" hasOnlySubstanceUnits="false" boundaryCondition="false" constant="false" fbc:charge="0"/>
      <species id="M_C00143" name="5,10-methylenetetrahydrofolate [cytosol]" compartment="cytosol" hasOnlySubstanceUnits="false" boundaryCondition="false" constant="false" fbc:charge="0"/>
      <species id="M_C00140" name="2-Acetamido-2-deoxy-D-glucose [cytosol]" compartment="cytosol" hasOnlySubstanceUnits="false" boundaryCondition="false" constant="false" fbc:charge="0"/>
      <species id="M_C00147" name="adenine [cytosol]" compartment="cytosol" hasOnlySubstanceUnits="false" boundaryCondition="false" constant="false" fbc:charge="0"/>
      <species id="M_C00144" name="GMP [cytosol]" compartment="cytosol" hasOnlySubstanceUnits="false" boundaryCondition="false" constant="false" fbc:charge="0"/>
      <species id="M_C14909" name="9alpha-Hydroxyandrosta-1,4-diene-3,17-dione [cytosol]" compartment="cytosol" hasOnlySubstanceUnits="false" boundaryCondition="false" constant="false" fbc:charge="0"/>
      <species id="M_C05729" name="R-S-alanylglycine [cytosol]" compartment="cytosol" hasOnlySubstanceUnits="false" boundaryCondition="false" constant="false" fbc:charge="0"/>
      <species id="M_C04632" name="[Hydroxymethylglutaryl-CoA reductase (NADPH)] [cytosol]" compartment="cytosol" hasOnlySubstanceUnits="false" boundaryCondition="false" constant="false" fbc:charge="0"/>
      <species id="M_C04633" name="(3R)-3-Hydroxypalmitoyl-[acyl-carrier protein] [cytosol]" compartment="cytosol" hasOnlySubstanceUnits="false" boundaryCondition="false" constant="false" fbc:charge="0"/>
      <species id="M_C04635" name="1-(1-Alkenyl)-sn-glycero-3-phosphoethanolamine [cytosol]" compartment="cytosol" hasOnlySubstanceUnits="false" boundaryCondition="false" constant="false" fbc:charge="0"/>
      <species id="M_C04637" name="1-phosphatidyl-1D-myo-inositol 4,5-bisphosphate [cytosol]" compartment="cytosol" hasOnlySubstanceUnits="false" boundaryCondition="false" constant="false" fbc:charge="0"/>
      <species id="M_C00647" name="pyridoxamine 5&apos;-phosphate [cytosol]" compartment="cytosol" hasOnlySubstanceUnits="false" boundaryCondition="false" constant="false" fbc:charge="0"/>
      <species id="M_C05726" name="R-S-Cysteine [cytosol]" compartment="cytosol" hasOnlySubstanceUnits="false" boundaryCondition="false" constant="false" fbc:charge="0"/>
      <species id="M_C00700" name="XTP [cytosol]" compartment="cytosol" hasOnlySubstanceUnits="false" boundaryCondition="false" constant="false" fbc:charge="0"/>
      <species id="M_C00703" name="Hg2+ [cytosol]" compartment="cytosol" hasOnlySubstanceUnits="false" boundaryCondition="false" constant="false" fbc:charge="0"/>
      <species id="M_C00704" name="O2- [cytosol]" compartment="cytosol" hasOnlySubstanceUnits="false" boundaryCondition="false" constant="false" fbc:charge="0"/>
      <species id="M_C00705" name="dCDP [cytosol]" compartment="cytosol" hasOnlySubstanceUnits="false" boundaryCondition="false" constant="false" fbc:charge="0"/>
      <species id="M_C11821" name="5-hydroxyisourate [cytosol]" compartment="cytosol" hasOnlySubstanceUnits="false" boundaryCondition="false" constant="false" fbc:charge="0"/>
      <species id="M_C00708" name="I- [cytosol]" compartment="cytosol" hasOnlySubstanceUnits="false" boundaryCondition="false" constant="false" fbc:charge="0"/>
      <species id="M_C00317" name="Amylopectin [cytosol]" compartment="cytosol" hasOnlySubstanceUnits="false" boundaryCondition="false" constant="false" fbc:charge="0"/>
      <species id="M_C00524" name="cytochrome c [cytosol]" compartment="cytosol" hasOnlySubstanceUnits="false" boundaryCondition="false" constant="false" fbc:charge="0"/>
      <species id="M_C00643" name="5-hydroxy-L-tryptophan [cytosol]" compartment="cytosol" hasOnlySubstanceUnits="false" boundaryCondition="false" constant="false" fbc:charge="0"/>
      <species id="M_C00314" name="pyridoxine [cytosol]" compartment="cytosol" hasOnlySubstanceUnits="false" boundaryCondition="false" constant="false" fbc:charge="0"/>
      <species id="M_C04756" name="O-1-Alk-1-enyl-2-acyl-sn-glycero-3-phosphoethanolamine [cytosol]" compartment="cytosol" hasOnlySubstanceUnits="false" boundaryCondition="false" constant="false" fbc:charge="0"/>
      <species id="M_C04752" name="4-amino-2-methyl-5-diphosphomethylpyrimidine [cytosol]" compartment="cytosol" hasOnlySubstanceUnits="false" boundaryCondition="false" constant="false" fbc:charge="0"/>
      <species id="M_C04751" name="1-(5-Phospho-D-ribosyl)-5-amino-4-imidazolecarboxylate [cytosol]" compartment="cytosol" hasOnlySubstanceUnits="false" boundaryCondition="false" constant="false" fbc:charge="0"/>
      <species id="M_C00763" name="D-proline [cytosol]" compartment="cytosol" hasOnlySubstanceUnits="false" boundaryCondition="false" constant="false" fbc:charge="0"/>
      <species id="M_Cluster2147" name="2-nonaprenyl-6-hydroxyphenol [cytosol]" compartment="cytosol" hasOnlySubstanceUnits="false" boundaryCondition="false" constant="false" fbc:charge="0"/>
      <species id="M_Cluster2144" name="O-ureidohomoserine [cytosol]" compartment="cytosol" hasOnlySubstanceUnits="false" boundaryCondition="false" constant="false" fbc:charge="0"/>
      <species id="M_CHEBI13086" name="L-Aspartate 4-semialdehyde [cytosol]" compartment="cytosol" hasOnlySubstanceUnits="false" boundaryCondition="false" constant="false" fbc:charge="0"/>
      <species id="M_C05651" name="5-Hydroxykynurenine [cytosol]" compartment="cytosol" hasOnlySubstanceUnits="false" boundaryCondition="false" constant="false" fbc:charge="0"/>
      <species id="M_C01573" name="Diphthine [cytosol]" compartment="cytosol" hasOnlySubstanceUnits="false" boundaryCondition="false" constant="false" fbc:charge="0"/>
      <species id="M_C05653" name="N-formylanthranilate [cytosol]" compartment="cytosol" hasOnlySubstanceUnits="false" boundaryCondition="false" constant="false" fbc:charge="0"/>
      <species id="M_C05652" name="4-(2-Amino-5-hydroxyphenyl)-2,4-dioxobutanoate [cytosol]" compartment="cytosol" hasOnlySubstanceUnits="false" boundaryCondition="false" constant="false" fbc:charge="0"/>
      <species id="M_C14749" name="19(S)-HETE [cytosol]" compartment="cytosol" hasOnlySubstanceUnits="false" boundaryCondition="false" constant="false" fbc:charge="0"/>
      <species id="M_C00766" name="2,3-Dihydroflavone [cytosol]" compartment="cytosol" hasOnlySubstanceUnits="false" boundaryCondition="false" constant="false" fbc:charge="0"/>
      <species id="M_C09762" name="liquiritigenin [cytosol]" compartment="cytosol" hasOnlySubstanceUnits="false" boundaryCondition="false" constant="false" fbc:charge="0"/>
      <species id="M_C05659" name="5-methoxytryptamine [cytosol]" compartment="cytosol" hasOnlySubstanceUnits="false" boundaryCondition="false" constant="false" fbc:charge="0"/>
      <species id="M_CHEBI45804" name="tagatose 6-phosphate [cytosol]" compartment="cytosol" hasOnlySubstanceUnits="false" boundaryCondition="false" constant="false" fbc:charge="0"/>
      <species id="M_C14180" name="S-hydroxymethylglutathione [cytosol]" compartment="cytosol" hasOnlySubstanceUnits="false" boundaryCondition="false" constant="false" fbc:charge="0"/>
      <species id="M_C01289" name="N-acetyl-alpha-D-glucosaminyl-diphospho-ditrans,octacis-undecaprenol [cytosol]" compartment="cytosol" hasOnlySubstanceUnits="false" boundaryCondition="false" constant="false" fbc:charge="0"/>
      <species id="M_CHEBI52603" name="lysophosphatidylserine [cytosol]" compartment="cytosol" hasOnlySubstanceUnits="false" boundaryCondition="false" constant="false" fbc:charge="0"/>
      <species id="M_C05267" name="3-oxooctanoyl-CoA [cytosol]" compartment="cytosol" hasOnlySubstanceUnits="false" boundaryCondition="false" constant="false" fbc:charge="0"/>
      <species id="M_C16453" name="4-(N-Nitrosomethylamino)-1-(3-pyridyl)-1-butanone [cytosol]" compartment="cytosol" hasOnlySubstanceUnits="false" boundaryCondition="false" constant="false" fbc:charge="0"/>
      <species id="M_C11583" name="4-Glutathionyl cyclophosphamide [cytosol]" compartment="cytosol" hasOnlySubstanceUnits="false" boundaryCondition="false" constant="false" fbc:charge="0"/>
      <species id="M_Cluster6399" name="coumaryl acetate [cytosol]" compartment="cytosol" hasOnlySubstanceUnits="false" boundaryCondition="false" constant="false" fbc:charge="0"/>
      <species id="M_C20279" name="(2R,3R)-3-Methylglutamyl-5-semialdehyde-N6-lysine [cytosol]" compartment="cytosol" hasOnlySubstanceUnits="false" boundaryCondition="false" constant="false" fbc:charge="0"/>
      <species id="M_C20271" name="[(1R)-2,2,3-Trimethyl-5-oxocyclopent-3-enyl]acetate [cytosol]" compartment="cytosol" hasOnlySubstanceUnits="false" boundaryCondition="false" constant="false" fbc:charge="0"/>
      <species id="M_C04911" name="D-Galactosyl-1,3-beta-N-acetyl-D-galactosaminyl-(N-acetylneuraminyl)-D-galactosyl-D-glucosyl-N-acylsphingosine [cytosol]" compartment="cytosol" hasOnlySubstanceUnits="false" boundaryCondition="false" constant="false" fbc:charge="0"/>
      <species id="M_C09614" name="7,3&apos;,4&apos;-Trihydroxyflavanone [cytosol]" compartment="cytosol" hasOnlySubstanceUnits="false" boundaryCondition="false" constant="false" fbc:charge="0"/>
      <species id="M_C03418" name="Nucleoside 2&apos;-phosphate [cytosol]" compartment="cytosol" hasOnlySubstanceUnits="false" boundaryCondition="false" constant="false" fbc:charge="0"/>
      <species id="M_C15767" name="4-(L-gamma-glutamylamino)butanoate [cytosol]" compartment="cytosol" hasOnlySubstanceUnits="false" boundaryCondition="false" constant="false" fbc:charge="0"/>
      <species id="M_Cluster964" name="lychnose [cytosol]" compartment="cytosol" hasOnlySubstanceUnits="false" boundaryCondition="false" constant="false" fbc:charge="0"/>
      <species id="M_C01226" name="12-oxo-cis-10,15-phytodienoate [cytosol]" compartment="cytosol" hasOnlySubstanceUnits="false" boundaryCondition="false" constant="false" fbc:charge="0"/>
      <species id="M_C02248" name="apocytochrome C [cytosol]" compartment="cytosol" hasOnlySubstanceUnits="false" boundaryCondition="false" constant="false" fbc:charge="0"/>
      <species id="M_C02567" name="N(1)-acetylspermine [cytosol]" compartment="cytosol" hasOnlySubstanceUnits="false" boundaryCondition="false" constant="false" fbc:charge="0"/>
      <species id="M_C00438" name="N-carbamoyl-L-aspartate [cytosol]" compartment="cytosol" hasOnlySubstanceUnits="false" boundaryCondition="false" constant="false" fbc:charge="0"/>
      <species id="M_C01996" name="acetylcholine [cytosol]" compartment="cytosol" hasOnlySubstanceUnits="false" boundaryCondition="false" constant="false" fbc:charge="0"/>
      <species id="M_C04087" name="Protein N(tau)-methyl-L-histidine [cytosol]" compartment="cytosol" hasOnlySubstanceUnits="false" boundaryCondition="false" constant="false" fbc:charge="0"/>
      <species id="M_CHEBI62098" name="(GlcNAc)2(Man)3(Asn)1 [cytosol]" compartment="cytosol" hasOnlySubstanceUnits="false" boundaryCondition="false" constant="false" fbc:charge="0"/>
      <species id="M_C01997" name="Acetylhistone [cytosol]" compartment="cytosol" hasOnlySubstanceUnits="false" boundaryCondition="false" constant="false" fbc:charge="0"/>
      <species id="M_C16581" name="(2S,3R)-Aldono-1,5-lactone [cytosol]" compartment="cytosol" hasOnlySubstanceUnits="false" boundaryCondition="false" constant="false" fbc:charge="0"/>
      <species id="M_C06175" name="oripavine [cytosol]" compartment="cytosol" hasOnlySubstanceUnits="false" boundaryCondition="false" constant="false" fbc:charge="0"/>
      <species id="M_C16587" name="3-Carbamoyl-2-phenylpropionaldehyde [cytosol]" compartment="cytosol" hasOnlySubstanceUnits="false" boundaryCondition="false" constant="false" fbc:charge="0"/>
      <species id="M_C16586" name="2-Phenyl-1,3-propanediol monocarbamate [cytosol]" compartment="cytosol" hasOnlySubstanceUnits="false" boundaryCondition="false" constant="false" fbc:charge="0"/>
      <species id="M_C01097" name="D-tagatofuranose 6-phosphate [cytosol]" compartment="cytosol" hasOnlySubstanceUnits="false" boundaryCondition="false" constant="false" fbc:charge="0"/>
      <species id="M_C01096" name="D-Sorbitol 6-phosphate [cytosol]" compartment="cytosol" hasOnlySubstanceUnits="false" boundaryCondition="false" constant="false" fbc:charge="0"/>
      <species id="M_C01094" name="D-fructose 1-phosphate [cytosol]" compartment="cytosol" hasOnlySubstanceUnits="false" boundaryCondition="false" constant="false" fbc:charge="0"/>
      <species id="M_C01092" name="8-amino-7-oxononanoate [cytosol]" compartment="cytosol" hasOnlySubstanceUnits="false" boundaryCondition="false" constant="false" fbc:charge="0"/>
      <species id="M_C11945" name="trans-2-Methyl-5-isopropylhexa-2,5-dienoyl-CoA [cytosol]" compartment="cytosol" hasOnlySubstanceUnits="false" boundaryCondition="false" constant="false" fbc:charge="0"/>
      <species id="M_C01944" name="octanoyl-CoA [cytosol]" compartment="cytosol" hasOnlySubstanceUnits="false" boundaryCondition="false" constant="false" fbc:charge="0"/>
      <species id="M_C02240" name="5-valerolactone [cytosol]" compartment="cytosol" hasOnlySubstanceUnits="false" boundaryCondition="false" constant="false" fbc:charge="0"/>
      <species id="M_C19078" name="tRNA with a 3&apos; cytidine [cytosol]" compartment="cytosol" hasOnlySubstanceUnits="false" boundaryCondition="false" constant="false" fbc:charge="0"/>
      <species id="M_C19079" name="(4R)-7-Hydroxy-4-isopropenyl-7-methyl-2-oxo-oxepanone [cytosol]" compartment="cytosol" hasOnlySubstanceUnits="false" boundaryCondition="false" constant="false" fbc:charge="0"/>
      <species id="M_C01943" name="obtusifoliol [cytosol]" compartment="cytosol" hasOnlySubstanceUnits="false" boundaryCondition="false" constant="false" fbc:charge="0"/>
      <species id="M_C02530" name="Cholesterol ester [cytosol]" compartment="cytosol" hasOnlySubstanceUnits="false" boundaryCondition="false" constant="false" fbc:charge="0"/>
      <species id="M_C16633" name="5-fluorouridine [cytosol]" compartment="cytosol" hasOnlySubstanceUnits="false" boundaryCondition="false" constant="false" fbc:charge="0"/>
      <species id="M_C03765" name="(4-hydroxyphenyl)acetaldehyde [cytosol]" compartment="cytosol" hasOnlySubstanceUnits="false" boundaryCondition="false" constant="false" fbc:charge="0"/>
      <species id="M_C16630" name="5,6-Dihydro-5-fluorouracil [cytosol]" compartment="cytosol" hasOnlySubstanceUnits="false" boundaryCondition="false" constant="false" fbc:charge="0"/>
      <species id="M_C16637" name="5-Deoxy-alpha-D-ribose-1-phosphate [cytosol]" compartment="cytosol" hasOnlySubstanceUnits="false" boundaryCondition="false" constant="false" fbc:charge="0"/>
      <species id="M_C16635" name="5&apos;-Deoxy-5-fluorocytidine [cytosol]" compartment="cytosol" hasOnlySubstanceUnits="false" boundaryCondition="false" constant="false" fbc:charge="0"/>
      <species id="M_C16634" name="5-Fluorouridine monophosphate [cytosol]" compartment="cytosol" hasOnlySubstanceUnits="false" boundaryCondition="false" constant="false" fbc:charge="0"/>
      <species id="M_C02532" name="D-O-Phosphoserine [cytosol]" compartment="cytosol" hasOnlySubstanceUnits="false" boundaryCondition="false" constant="false" fbc:charge="0"/>
      <species id="M_C19673" name="Malonyl-[acp] methyl ester [cytosol]" compartment="cytosol" hasOnlySubstanceUnits="false" boundaryCondition="false" constant="false" fbc:charge="0"/>
      <species id="M_C08565" name="portulacaxanthin II [cytosol]" compartment="cytosol" hasOnlySubstanceUnits="false" boundaryCondition="false" constant="false" fbc:charge="0"/>
      <species id="M_C02362" name="2-oxosuccinamate [cytosol]" compartment="cytosol" hasOnlySubstanceUnits="false" boundaryCondition="false" constant="false" fbc:charge="0"/>
      <species id="M_C05394" name="3-keto-beta-D-galactose [cytosol]" compartment="cytosol" hasOnlySubstanceUnits="false" boundaryCondition="false" constant="false" fbc:charge="0"/>
      <species id="M_C02166" name="leukotriene-C4 [cytosol]" compartment="cytosol" hasOnlySubstanceUnits="false" boundaryCondition="false" constant="false" fbc:charge="0"/>
      <species id="M_C02167" name="3-maleylpyruvate [cytosol]" compartment="cytosol" hasOnlySubstanceUnits="false" boundaryCondition="false" constant="false" fbc:charge="0"/>
      <species id="M_C02165" name="leukotriene B4 [cytosol]" compartment="cytosol" hasOnlySubstanceUnits="false" boundaryCondition="false" constant="false" fbc:charge="0"/>
      <species id="M_C01545" name="octanal [cytosol]" compartment="cytosol" hasOnlySubstanceUnits="false" boundaryCondition="false" constant="false" fbc:charge="0"/>
      <species id="M_C02163" name="L-Arginyl-tRNA(Arg) [cytosol]" compartment="cytosol" hasOnlySubstanceUnits="false" boundaryCondition="false" constant="false" fbc:charge="0"/>
      <species id="M_Cluster5612" name="adenosine pentaphosphate [cytosol]" compartment="cytosol" hasOnlySubstanceUnits="false" boundaryCondition="false" constant="false" fbc:charge="0"/>
      <species id="M_Cluster5611" name="5&apos;,5&apos;&apos;&apos;-diadenosine hexaphosphate [cytosol]" compartment="cytosol" hasOnlySubstanceUnits="false" boundaryCondition="false" constant="false" fbc:charge="0"/>
      <species id="M_C02380" name="1,7-Dihydro-6H-purine-6-thione [cytosol]" compartment="cytosol" hasOnlySubstanceUnits="false" boundaryCondition="false" constant="false" fbc:charge="0"/>
      <species id="M_C05861" name="alpha-D-mannosyl-beta-D-mannosyldiacetylchitobiosyldiphosphodolichol [cytosol]" compartment="cytosol" hasOnlySubstanceUnits="false" boundaryCondition="false" constant="false" fbc:charge="0"/>
      <species id="M_C03492" name="D-4&apos;-Phosphopantothenate [cytosol]" compartment="cytosol" hasOnlySubstanceUnits="false" boundaryCondition="false" constant="false" fbc:charge="0"/>
      <species id="M_C19967" name="8-Oxo-7,8-dihydro-2&apos;-deoxyguanosine 5&apos;-triphosphate [cytosol]" compartment="cytosol" hasOnlySubstanceUnits="false" boundaryCondition="false" constant="false" fbc:charge="0"/>
      <species id="M_C17561" name="2-polyprenyl-3-methyl-6-methoxy-1,4-benzoquinone [cytosol]" compartment="cytosol" hasOnlySubstanceUnits="false" boundaryCondition="false" constant="false" fbc:charge="0"/>
      <species id="M_C01345" name="dITP [cytosol]" compartment="cytosol" hasOnlySubstanceUnits="false" boundaryCondition="false" constant="false" fbc:charge="0"/>
      <species id="M_C03160" name="4-(2&apos;-carboxyphenyl)-4-oxobutyryl-CoA [cytosol]" compartment="cytosol" hasOnlySubstanceUnits="false" boundaryCondition="false" constant="false" fbc:charge="0"/>
      <species id="M_C08628" name="lupeol [cytosol]" compartment="cytosol" hasOnlySubstanceUnits="false" boundaryCondition="false" constant="false" fbc:charge="0"/>
      <species id="M_C03167" name="phosphonoacetaldehyde [cytosol]" compartment="cytosol" hasOnlySubstanceUnits="false" boundaryCondition="false" constant="false" fbc:charge="0"/>
      <species id="M_C08626" name="friedelin [cytosol]" compartment="cytosol" hasOnlySubstanceUnits="false" boundaryCondition="false" constant="false" fbc:charge="0"/>
      <species id="M_C01610" name="puromycin [cytosol]" compartment="cytosol" hasOnlySubstanceUnits="false" boundaryCondition="false" constant="false" fbc:charge="0"/>
      <species id="M_C02702" name="L-Prolyl-tRNA(Pro) [cytosol]" compartment="cytosol" hasOnlySubstanceUnits="false" boundaryCondition="false" constant="false" fbc:charge="0"/>
      <species id="M_C02700" name="L-Formylkynurenine [cytosol]" compartment="cytosol" hasOnlySubstanceUnits="false" boundaryCondition="false" constant="false" fbc:charge="0"/>
      <species id="M_C19892" name="beta-apo-4&apos;-carotenal [cytosol]" compartment="cytosol" hasOnlySubstanceUnits="false" boundaryCondition="false" constant="false" fbc:charge="0"/>
      <species id="M_C02707" name="Myosin heavy chain [cytosol]" compartment="cytosol" hasOnlySubstanceUnits="false" boundaryCondition="false" constant="false" fbc:charge="0"/>
      <species id="M_Cluster1134" name="menaquinol-11 [cytosol]" compartment="cytosol" hasOnlySubstanceUnits="false" boundaryCondition="false" constant="false" fbc:charge="0"/>
      <species id="M_C19891" name="D-chiro-Inositol [cytosol]" compartment="cytosol" hasOnlySubstanceUnits="false" boundaryCondition="false" constant="false" fbc:charge="0"/>
      <species id="M_C02646" name="4-coumaryl alcohol [cytosol]" compartment="cytosol" hasOnlySubstanceUnits="false" boundaryCondition="false" constant="false" fbc:charge="0"/>
      <species id="M_C05984" name="2-Hydroxybutanoic acid [cytosol]" compartment="cytosol" hasOnlySubstanceUnits="false" boundaryCondition="false" constant="false" fbc:charge="0"/>
      <species id="M_C04352" name="(R)-4&apos;-Phosphopantothenoyl-L-cysteine [cytosol]" compartment="cytosol" hasOnlySubstanceUnits="false" boundaryCondition="false" constant="false" fbc:charge="0"/>
      <species id="M_C00849" name="ethyl acetate [cytosol]" compartment="cytosol" hasOnlySubstanceUnits="false" boundaryCondition="false" constant="false" fbc:charge="0"/>
      <species id="M_C18309" name="3-Chloro-2-methyldienelactone [cytosol]" compartment="cytosol" hasOnlySubstanceUnits="false" boundaryCondition="false" constant="false" fbc:charge="0"/>
      <species id="M_C02946" name="4-acetamidobutanoate [cytosol]" compartment="cytosol" hasOnlySubstanceUnits="false" boundaryCondition="false" constant="false" fbc:charge="0"/>
      <species id="M_C18305" name="2-Chloro-5-methylmaleylacetate [cytosol]" compartment="cytosol" hasOnlySubstanceUnits="false" boundaryCondition="false" constant="false" fbc:charge="0"/>
      <species id="M_C18304" name="2-Chloro-5-methyl-cis-dienelactone [cytosol]" compartment="cytosol" hasOnlySubstanceUnits="false" boundaryCondition="false" constant="false" fbc:charge="0"/>
      <species id="M_C00844" name="(R)-Prunasin [cytosol]" compartment="cytosol" hasOnlySubstanceUnits="false" boundaryCondition="false" constant="false" fbc:charge="0"/>
      <species id="M_C17510" name="Two adjacent thymine residues (in DNA) [cytosol]" compartment="cytosol" hasOnlySubstanceUnits="false" boundaryCondition="false" constant="false" fbc:charge="0"/>
      <species id="M_C02553" name="L-Seryl-tRNA(Ser) [cytosol]" compartment="cytosol" hasOnlySubstanceUnits="false" boundaryCondition="false" constant="false" fbc:charge="0"/>
      <species id="M_C06066" name="4,5-dihydro-5,5-dimethyl-4-(3-oxobutyl)furan-2(3H)-one [cytosol]" compartment="cytosol" hasOnlySubstanceUnits="false" boundaryCondition="false" constant="false" fbc:charge="0"/>
      <species id="M_C03017" name="propionylcarnitine [cytosol]" compartment="cytosol" hasOnlySubstanceUnits="false" boundaryCondition="false" constant="false" fbc:charge="0"/>
      <species id="M_C03011" name="Nalpha-Acetylpeptide [cytosol]" compartment="cytosol" hasOnlySubstanceUnits="false" boundaryCondition="false" constant="false" fbc:charge="0"/>
      <species id="M_C03541" name="tetrahydrofolyl-(Glu)n [cytosol]" compartment="cytosol" hasOnlySubstanceUnits="false" boundaryCondition="false" constant="false" fbc:charge="0"/>
      <species id="M_C03012" name="naphthalene-1,2-diol [cytosol]" compartment="cytosol" hasOnlySubstanceUnits="false" boundaryCondition="false" constant="false" fbc:charge="0"/>
      <species id="M_C11508" name="4alpha-methyl-5alpha-ergosta-8,14,24(28)-trien-3beta-ol [cytosol]" compartment="cytosol" hasOnlySubstanceUnits="false" boundaryCondition="false" constant="false" fbc:charge="0"/>
      <species id="M_C06717" name="1-D-myo-inosityl-2-(N-acetylcysteinyl)amido-2-deoxy-alpha-D-glucopyranoside [cytosol]" compartment="cytosol" hasOnlySubstanceUnits="false" boundaryCondition="false" constant="false" fbc:charge="0"/>
      <species id="M_C05539" name="L-2-acetamido-6-oxoheptanedioate [cytosol]" compartment="cytosol" hasOnlySubstanceUnits="false" boundaryCondition="false" constant="false" fbc:charge="0"/>
      <species id="M_C00510" name="oleoyl-CoA [cytosol]" compartment="cytosol" hasOnlySubstanceUnits="false" boundaryCondition="false" constant="false" fbc:charge="0"/>
      <species id="M_C05535" name="alpha-Aminoadipoyl-S-acyl enzyme [cytosol]" compartment="cytosol" hasOnlySubstanceUnits="false" boundaryCondition="false" constant="false" fbc:charge="0"/>
      <species id="M_C05533" name="Oxaloglutarate [cytosol]" compartment="cytosol" hasOnlySubstanceUnits="false" boundaryCondition="false" constant="false" fbc:charge="0"/>
      <species id="M_C00937" name="D-Lactaldehyde [cytosol]" compartment="cytosol" hasOnlySubstanceUnits="false" boundaryCondition="false" constant="false" fbc:charge="0"/>
      <species id="M_C00936" name="alpha-D-mannose [cytosol]" compartment="cytosol" hasOnlySubstanceUnits="false" boundaryCondition="false" constant="false" fbc:charge="0"/>
      <species id="M_C00935" name="UDP-L-arabinose [cytosol]" compartment="cytosol" hasOnlySubstanceUnits="false" boundaryCondition="false" constant="false" fbc:charge="0"/>
      <species id="M_C04299" name="1D-myo-inositol 1,2-cyclic phosphate [cytosol]" compartment="cytosol" hasOnlySubstanceUnits="false" boundaryCondition="false" constant="false" fbc:charge="0"/>
      <species id="M_C05824" name="S-sulfo-L-cysteine [cytosol]" compartment="cytosol" hasOnlySubstanceUnits="false" boundaryCondition="false" constant="false" fbc:charge="0"/>
      <species id="M_C00931" name="porphobilinogen [cytosol]" compartment="cytosol" hasOnlySubstanceUnits="false" boundaryCondition="false" constant="false" fbc:charge="0"/>
      <species id="M_C00447" name="sedoheptulose 1,7-bisphosphate [cytosol]" compartment="cytosol" hasOnlySubstanceUnits="false" boundaryCondition="false" constant="false" fbc:charge="0"/>
      <species id="M_C00446" name="alpha-D-galactose 1-phosphate [cytosol]" compartment="cytosol" hasOnlySubstanceUnits="false" boundaryCondition="false" constant="false" fbc:charge="0"/>
      <species id="M_C00445" name="5,10-methenyltetrahydrofolate [cytosol]" compartment="cytosol" hasOnlySubstanceUnits="false" boundaryCondition="false" constant="false" fbc:charge="0"/>
      <species id="M_C00441" name="L-aspartate-semialdehyde [cytosol]" compartment="cytosol" hasOnlySubstanceUnits="false" boundaryCondition="false" constant="false" fbc:charge="0"/>
      <species id="M_C00440" name="5-Methyltetrahydrofolate [cytosol]" compartment="cytosol" hasOnlySubstanceUnits="false" boundaryCondition="false" constant="false" fbc:charge="0"/>
      <species id="M_C04281" name="L-1-pyrroline-3-hydroxy-5-carboxylate [cytosol]" compartment="cytosol" hasOnlySubstanceUnits="false" boundaryCondition="false" constant="false" fbc:charge="0"/>
      <species id="M_Cluster6234" name="GDP-beta-L-fucose [cytosol]" compartment="cytosol" hasOnlySubstanceUnits="false" boundaryCondition="false" constant="false" fbc:charge="0"/>
      <species id="M_C16334" name="3-Oxo-OPC6-CoA [cytosol]" compartment="cytosol" hasOnlySubstanceUnits="false" boundaryCondition="false" constant="false" fbc:charge="0"/>
      <species id="M_C04282" name="1-pyrroline-4-hydroxy-2-carboxylate [cytosol]" compartment="cytosol" hasOnlySubstanceUnits="false" boundaryCondition="false" constant="false" fbc:charge="0"/>
      <species id="M_C16332" name="trans-2-Enoyl-OPC6-CoA [cytosol]" compartment="cytosol" hasOnlySubstanceUnits="false" boundaryCondition="false" constant="false" fbc:charge="0"/>
      <species id="M_Cluster1959" name="3,5-bisdiphosphoinositol-1D-myo-inositol (2,3,4,6)tetrakisphosphate [cytosol]" compartment="cytosol" hasOnlySubstanceUnits="false" boundaryCondition="false" constant="false" fbc:charge="0"/>
      <species id="M_C16330" name="3-Oxo-OPC8-CoA [cytosol]" compartment="cytosol" hasOnlySubstanceUnits="false" boundaryCondition="false" constant="false" fbc:charge="0"/>
      <species id="M_C00448" name="2-trans,6-trans-farnesyl diphosphate [cytosol]" compartment="cytosol" hasOnlySubstanceUnits="false" boundaryCondition="false" constant="false" fbc:charge="0"/>
      <species id="M_C16220" name="3-Hydroxyoctadecanoyl-[acp] [cytosol]" compartment="cytosol" hasOnlySubstanceUnits="false" boundaryCondition="false" constant="false" fbc:charge="0"/>
      <species id="M_Cluster2825" name="demethylmenaquinol-8 [cytosol]" compartment="cytosol" hasOnlySubstanceUnits="false" boundaryCondition="false" constant="false" fbc:charge="0"/>
      <species id="M_C20254" name="Ureidoacrylate [cytosol]" compartment="cytosol" hasOnlySubstanceUnits="false" boundaryCondition="false" constant="false" fbc:charge="0"/>
      <species id="M_Cluster2826" name="ubiquinol-8 [cytosol]" compartment="cytosol" hasOnlySubstanceUnits="false" boundaryCondition="false" constant="false" fbc:charge="0"/>
      <species id="M_Cluster3800" name="canavaninosuccinate [cytosol]" compartment="cytosol" hasOnlySubstanceUnits="false" boundaryCondition="false" constant="false" fbc:charge="0"/>
      <species id="M_Cluster3801" name="L-canavanine [cytosol]" compartment="cytosol" hasOnlySubstanceUnits="false" boundaryCondition="false" constant="false" fbc:charge="0"/>
      <species id="M_C04133" name="N-acetyl-L-gamma-glutamyl phosphate [cytosol]" compartment="cytosol" hasOnlySubstanceUnits="false" boundaryCondition="false" constant="false" fbc:charge="0"/>
      <species id="M_Cluster2551" name="delta2,5-3,4,4-trimethylpimelyl-CoA [cytosol]" compartment="cytosol" hasOnlySubstanceUnits="false" boundaryCondition="false" constant="false" fbc:charge="0"/>
      <species id="M_Cluster4251" name="3&apos;-amino-3&apos;-deoxyadenosine [cytosol]" compartment="cytosol" hasOnlySubstanceUnits="false" boundaryCondition="false" constant="false" fbc:charge="0"/>
      <species id="M_C03838" name="5&apos;-Phosphoribosylglycinamide [cytosol]" compartment="cytosol" hasOnlySubstanceUnits="false" boundaryCondition="false" constant="false" fbc:charge="0"/>
      <species id="M_C03837" name="4-methylumbelliferyl acetate [cytosol]" compartment="cytosol" hasOnlySubstanceUnits="false" boundaryCondition="false" constant="false" fbc:charge="0"/>
      <species id="M_C05402" name="melibiose [cytosol]" compartment="cytosol" hasOnlySubstanceUnits="false" boundaryCondition="false" constant="false" fbc:charge="0"/>
      <species id="M_C05403" name="3&apos;-ketolactose [cytosol]" compartment="cytosol" hasOnlySubstanceUnits="false" boundaryCondition="false" constant="false" fbc:charge="0"/>
      <species id="M_C05404" name="manninotriose [cytosol]" compartment="cytosol" hasOnlySubstanceUnits="false" boundaryCondition="false" constant="false" fbc:charge="0"/>
      <species id="M_C00621" name="Dolichyl diphosphate [cytosol]" compartment="cytosol" hasOnlySubstanceUnits="false" boundaryCondition="false" constant="false" fbc:charge="0"/>
      <species id="M_C00620" name="alpha-D-ribose 1-phosphate [cytosol]" compartment="cytosol" hasOnlySubstanceUnits="false" boundaryCondition="false" constant="false" fbc:charge="0"/>
      <species id="M_C00627" name="pyridoxine 5&apos;-phosphate [cytosol]" compartment="cytosol" hasOnlySubstanceUnits="false" boundaryCondition="false" constant="false" fbc:charge="0"/>
      <species id="M_C00624" name="N-acetyl-L-glutamate [cytosol]" compartment="cytosol" hasOnlySubstanceUnits="false" boundaryCondition="false" constant="false" fbc:charge="0"/>
      <species id="M_C18129" name="Monolysocardiolipin [cytosol]" compartment="cytosol" hasOnlySubstanceUnits="false" boundaryCondition="false" constant="false" fbc:charge="0"/>
      <species id="M_C03951" name="luteolin 7-O-glucoside [cytosol]" compartment="cytosol" hasOnlySubstanceUnits="false" boundaryCondition="false" constant="false" fbc:charge="0"/>
      <species id="M_C00159" name="D-Mannose [cytosol]" compartment="cytosol" hasOnlySubstanceUnits="false" boundaryCondition="false" constant="false" fbc:charge="0"/>
      <species id="M_C00158" name="citrate [cytosol]" compartment="cytosol" hasOnlySubstanceUnits="false" boundaryCondition="false" constant="false" fbc:charge="0"/>
      <species id="M_C02100" name="(5&apos;)ppPur-mRNA [cytosol]" compartment="cytosol" hasOnlySubstanceUnits="false" boundaryCondition="false" constant="false" fbc:charge="0"/>
      <species id="M_C00151" name="L-2-Amino acid [cytosol]" compartment="cytosol" hasOnlySubstanceUnits="false" boundaryCondition="false" constant="false" fbc:charge="0"/>
      <species id="M_C00153" name="nicotinamide [cytosol]" compartment="cytosol" hasOnlySubstanceUnits="false" boundaryCondition="false" constant="false" fbc:charge="0"/>
      <species id="M_C00152" name="L-asparagine [cytosol]" compartment="cytosol" hasOnlySubstanceUnits="false" boundaryCondition="false" constant="false" fbc:charge="0"/>
      <species id="M_C00155" name="L-homocysteine [cytosol]" compartment="cytosol" hasOnlySubstanceUnits="false" boundaryCondition="false" constant="false" fbc:charge="0"/>
      <species id="M_C00154" name="palmitoyl-CoA [cytosol]" compartment="cytosol" hasOnlySubstanceUnits="false" boundaryCondition="false" constant="false" fbc:charge="0"/>
      <species id="M_Cluster2737" name="2,4,6-trioxoheptanoate [cytosol]" compartment="cytosol" hasOnlySubstanceUnits="false" boundaryCondition="false" constant="false" fbc:charge="0"/>
      <species id="M_C00156" name="4-hydroxybenzoate [cytosol]" compartment="cytosol" hasOnlySubstanceUnits="false" boundaryCondition="false" constant="false" fbc:charge="0"/>
      <species id="M_C05714" name="alpha-Aminopropiononitrile [cytosol]" compartment="cytosol" hasOnlySubstanceUnits="false" boundaryCondition="false" constant="false" fbc:charge="0"/>
      <species id="M_C05715" name="gamma-Amino-gamma-cyanobutanoate [cytosol]" compartment="cytosol" hasOnlySubstanceUnits="false" boundaryCondition="false" constant="false" fbc:charge="0"/>
      <species id="M_C05711" name="gamma-Glutamyl-beta-cyanoalanine [cytosol]" compartment="cytosol" hasOnlySubstanceUnits="false" boundaryCondition="false" constant="false" fbc:charge="0"/>
      <species id="M_C05712" name="Cyanohydrin [cytosol]" compartment="cytosol" hasOnlySubstanceUnits="false" boundaryCondition="false" constant="false" fbc:charge="0"/>
      <species id="M_C12621" name="3-hydroxy-trans-cinnamate [cytosol]" compartment="cytosol" hasOnlySubstanceUnits="false" boundaryCondition="false" constant="false" fbc:charge="0"/>
      <species id="M_Cluster3157" name="6&apos;-hydroxyferuloyl-CoA [cytosol]" compartment="cytosol" hasOnlySubstanceUnits="false" boundaryCondition="false" constant="false" fbc:charge="0"/>
      <species id="M_C04625" name="2,4-dichloro-2,5-dihydro-5-oxofuran-2-acetate [cytosol]" compartment="cytosol" hasOnlySubstanceUnits="false" boundaryCondition="false" constant="false" fbc:charge="0"/>
      <species id="M_Cluster3159" name="ubiquinol-10 [cytosol]" compartment="cytosol" hasOnlySubstanceUnits="false" boundaryCondition="false" constant="false" fbc:charge="0"/>
      <species id="M_C04540" name="N4-(beta-N-acetyl-D-glucosaminyl)-L-asparagine [cytosol]" compartment="cytosol" hasOnlySubstanceUnits="false" boundaryCondition="false" constant="false" fbc:charge="0"/>
      <species id="M_C04620" name="(3R)-3-Hydroxyoctanoyl-[acyl-carrier protein] [cytosol]" compartment="cytosol" hasOnlySubstanceUnits="false" boundaryCondition="false" constant="false" fbc:charge="0"/>
      <species id="M_C11857" name="gibberellin A12 [cytosol]" compartment="cytosol" hasOnlySubstanceUnits="false" boundaryCondition="false" constant="false" fbc:charge="0"/>
      <species id="M_C00719" name="glycine betaine [cytosol]" compartment="cytosol" hasOnlySubstanceUnits="false" boundaryCondition="false" constant="false" fbc:charge="0"/>
      <species id="M_C00718" name="Amylose [cytosol]" compartment="cytosol" hasOnlySubstanceUnits="false" boundaryCondition="false" constant="false" fbc:charge="0"/>
      <species id="M_C00712" name="(9Z)-Octadecenoic acid [cytosol]" compartment="cytosol" hasOnlySubstanceUnits="false" boundaryCondition="false" constant="false" fbc:charge="0"/>
      <species id="M_C11678" name="Dialdehyde [cytosol]" compartment="cytosol" hasOnlySubstanceUnits="false" boundaryCondition="false" constant="false" fbc:charge="0"/>
      <species id="M_C11679" name="4,21-Dehydrocorynantheine aldehyde [cytosol]" compartment="cytosol" hasOnlySubstanceUnits="false" boundaryCondition="false" constant="false" fbc:charge="0"/>
      <species id="M_C17267" name="S-sulfanylglutathione [cytosol]" compartment="cytosol" hasOnlySubstanceUnits="false" boundaryCondition="false" constant="false" fbc:charge="0"/>
      <species id="M_C14089" name="1-Hydroxymethylnaphthalene [cytosol]" compartment="cytosol" hasOnlySubstanceUnits="false" boundaryCondition="false" constant="false" fbc:charge="0"/>
      <species id="M_C15570" name="Dihydroflavonol [cytosol]" compartment="cytosol" hasOnlySubstanceUnits="false" boundaryCondition="false" constant="false" fbc:charge="0"/>
      <species id="M_C15579" name="Flavanone 7-O-[alpha-L-rhamnosyl-(1-&gt;2)-beta-D-glucoside] [cytosol]" compartment="cytosol" hasOnlySubstanceUnits="false" boundaryCondition="false" constant="false" fbc:charge="0"/>
      <species id="M_C04722" name="3alpha,7alpha,12alpha-Trihydroxy-5beta-cholestan-26-oate [cytosol]" compartment="cytosol" hasOnlySubstanceUnits="false" boundaryCondition="false" constant="false" fbc:charge="0"/>
      <species id="M_C09751" name="3,7,4&apos;-Trihydroxyflavanone [cytosol]" compartment="cytosol" hasOnlySubstanceUnits="false" boundaryCondition="false" constant="false" fbc:charge="0"/>
      <species id="M_C04729" name="2-chloro-trans-dienelactone [cytosol]" compartment="cytosol" hasOnlySubstanceUnits="false" boundaryCondition="false" constant="false" fbc:charge="0"/>
      <species id="M_C01068" name="D-ribitol 5-phosphate [cytosol]" compartment="cytosol" hasOnlySubstanceUnits="false" boundaryCondition="false" constant="false" fbc:charge="0"/>
      <species id="M_C05662" name="Homoisocitrate [cytosol]" compartment="cytosol" hasOnlySubstanceUnits="false" boundaryCondition="false" constant="false" fbc:charge="0"/>
      <species id="M_C05663" name="4,6-Dihydroxyquinaldic acid [cytosol]" compartment="cytosol" hasOnlySubstanceUnits="false" boundaryCondition="false" constant="false" fbc:charge="0"/>
      <species id="M_C14778" name="16(R)-HETE [cytosol]" compartment="cytosol" hasOnlySubstanceUnits="false" boundaryCondition="false" constant="false" fbc:charge="0"/>
      <species id="M_C05665" name="3-aminopropanal [cytosol]" compartment="cytosol" hasOnlySubstanceUnits="false" boundaryCondition="false" constant="false" fbc:charge="0"/>
      <species id="M_C05668" name="3-hydroxypropanoyl-CoA [cytosol]" compartment="cytosol" hasOnlySubstanceUnits="false" boundaryCondition="false" constant="false" fbc:charge="0"/>
      <species id="M_C14770" name="11,12-EET [cytosol]" compartment="cytosol" hasOnlySubstanceUnits="false" boundaryCondition="false" constant="false" fbc:charge="0"/>
      <species id="M_C14771" name="14,15-EET [cytosol]" compartment="cytosol" hasOnlySubstanceUnits="false" boundaryCondition="false" constant="false" fbc:charge="0"/>
      <species id="M_C04785" name="13(S)-HPOT [cytosol]" compartment="cytosol" hasOnlySubstanceUnits="false" boundaryCondition="false" constant="false" fbc:charge="0"/>
      <species id="M_C16837" name="4-Amino-1-piperidinecarboxylic acid [cytosol]" compartment="cytosol" hasOnlySubstanceUnits="false" boundaryCondition="false" constant="false" fbc:charge="0"/>
      <species id="M_C01394" name="alpha-D-xylopyranose [cytosol]" compartment="cytosol" hasOnlySubstanceUnits="false" boundaryCondition="false" constant="false" fbc:charge="0"/>
      <species id="M_C01392" name="alpha-tubulin [cytosol]" compartment="cytosol" hasOnlySubstanceUnits="false" boundaryCondition="false" constant="false" fbc:charge="0"/>
      <species id="M_C11455" name="14-demethyllanosterol [cytosol]" compartment="cytosol" hasOnlySubstanceUnits="false" boundaryCondition="false" constant="false" fbc:charge="0"/>
      <species id="M_C02235" name="4-nitrocatechol [cytosol]" compartment="cytosol" hasOnlySubstanceUnits="false" boundaryCondition="false" constant="false" fbc:charge="0"/>
      <species id="M_Cluster6252" name="2-methoxy-6-(all-trans-nonaprenyl)phenol [cytosol]" compartment="cytosol" hasOnlySubstanceUnits="false" boundaryCondition="false" constant="false" fbc:charge="0"/>
      <species id="M_Cluster6253" name="2-methoxy-6-all trans-nonaprenyl-2-methoxy-1,4-benzoquinol [cytosol]" compartment="cytosol" hasOnlySubstanceUnits="false" boundaryCondition="false" constant="false" fbc:charge="0"/>
      <species id="M_C04438" name="1-Acyl-sn-glycero-3-phosphoethanolamine [cytosol]" compartment="cytosol" hasOnlySubstanceUnits="false" boundaryCondition="false" constant="false" fbc:charge="0"/>
      <species id="M_C01157" name="trans-4-hydroxy-L-proline [cytosol]" compartment="cytosol" hasOnlySubstanceUnits="false" boundaryCondition="false" constant="false" fbc:charge="0"/>
      <species id="M_C04435" name="(Z)-2-methyl-5-isopropylhexa-2,5-dienal [cytosol]" compartment="cytosol" hasOnlySubstanceUnits="false" boundaryCondition="false" constant="false" fbc:charge="0"/>
      <species id="M_C01152" name="N(pi)-methyl-L-histidine [cytosol]" compartment="cytosol" hasOnlySubstanceUnits="false" boundaryCondition="false" constant="false" fbc:charge="0"/>
      <species id="M_C01401" name="2-Aminopropanoic acid [cytosol]" compartment="cytosol" hasOnlySubstanceUnits="false" boundaryCondition="false" constant="false" fbc:charge="0"/>
      <species id="M_C04431" name="cis-dienelactone [cytosol]" compartment="cytosol" hasOnlySubstanceUnits="false" boundaryCondition="false" constant="false" fbc:charge="0"/>
      <species id="M_C15777" name="episterol [cytosol]" compartment="cytosol" hasOnlySubstanceUnits="false" boundaryCondition="false" constant="false" fbc:charge="0"/>
      <species id="M_C15776" name="4alpha-methyl-5alpha-ergosta-8,24-dien-3beta-ol [cytosol]" compartment="cytosol" hasOnlySubstanceUnits="false" boundaryCondition="false" constant="false" fbc:charge="0"/>
      <species id="M_C01144" name="(S)-3-Hydroxybutanoyl-CoA [cytosol]" compartment="cytosol" hasOnlySubstanceUnits="false" boundaryCondition="false" constant="false" fbc:charge="0"/>
      <species id="M_C03824" name="2-aminomuconic 6-semialdehyde [cytosol]" compartment="cytosol" hasOnlySubstanceUnits="false" boundaryCondition="false" constant="false" fbc:charge="0"/>
      <species id="M_C04421" name="N-succinyl-L,L-2,6-diaminopimelate [cytosol]" compartment="cytosol" hasOnlySubstanceUnits="false" boundaryCondition="false" constant="false" fbc:charge="0"/>
      <species id="M_CHEBI52980" name="ceramide-2 (C26) [cytosol]" compartment="cytosol" hasOnlySubstanceUnits="false" boundaryCondition="false" constant="false" fbc:charge="0"/>
      <species id="M_C02571" name="O-acetylcarnitine [cytosol]" compartment="cytosol" hasOnlySubstanceUnits="false" boundaryCondition="false" constant="false" fbc:charge="0"/>
      <species id="M_C02576" name="Perillaldehyde [cytosol]" compartment="cytosol" hasOnlySubstanceUnits="false" boundaryCondition="false" constant="false" fbc:charge="0"/>
      <species id="M_C05259" name="3-oxopalmitoyl-CoA [cytosol]" compartment="cytosol" hasOnlySubstanceUnits="false" boundaryCondition="false" constant="false" fbc:charge="0"/>
      <species id="M_C05827" name="1-Methylimidazole-4-acetaldehyde [cytosol]" compartment="cytosol" hasOnlySubstanceUnits="false" boundaryCondition="false" constant="false" fbc:charge="0"/>
      <species id="M_Cluster3158" name="3-demethylubiquinol-10 [cytosol]" compartment="cytosol" hasOnlySubstanceUnits="false" boundaryCondition="false" constant="false" fbc:charge="0"/>
      <species id="M_C14556" name="9-Hydroxybenzo[a]pyrene [cytosol]" compartment="cytosol" hasOnlySubstanceUnits="false" boundaryCondition="false" constant="false" fbc:charge="0"/>
      <species id="M_C01710" name="1-indanol [cytosol]" compartment="cytosol" hasOnlySubstanceUnits="false" boundaryCondition="false" constant="false" fbc:charge="0"/>
      <species id="M_C01717" name="kynurenic acid [cytosol]" compartment="cytosol" hasOnlySubstanceUnits="false" boundaryCondition="false" constant="false" fbc:charge="0"/>
      <species id="M_C01971" name="beta-maltose [cytosol]" compartment="cytosol" hasOnlySubstanceUnits="false" boundaryCondition="false" constant="false" fbc:charge="0"/>
      <species id="M_C15915" name="4,4-dimethyl-5alpha-cholesta-8-en-3-beta-ol [cytosol]" compartment="cytosol" hasOnlySubstanceUnits="false" boundaryCondition="false" constant="false" fbc:charge="0"/>
      <species id="M_C01977" name="tRNA guanine [cytosol]" compartment="cytosol" hasOnlySubstanceUnits="false" boundaryCondition="false" constant="false" fbc:charge="0"/>
      <species id="M_C01978" name="tRNA queuine [cytosol]" compartment="cytosol" hasOnlySubstanceUnits="false" boundaryCondition="false" constant="false" fbc:charge="0"/>
      <species id="M_C02591" name="sucrose-6-phosphate [cytosol]" compartment="cytosol" hasOnlySubstanceUnits="false" boundaryCondition="false" constant="false" fbc:charge="0"/>
      <species id="M_C03715" name="O-alkylglycerone phosphate [cytosol]" compartment="cytosol" hasOnlySubstanceUnits="false" boundaryCondition="false" constant="false" fbc:charge="0"/>
      <species id="M_C05898" name="N-acetylmuramoyl-L-alanyl-D-glutamyl-meso-2,6-diaminopimelyl-D-alanyl-D-alanine-diphosphoundecaprenyl-N-acetylglucosamine [cytosol]" compartment="cytosol" hasOnlySubstanceUnits="false" boundaryCondition="false" constant="false" fbc:charge="0"/>
      <species id="M_C01571" name="decanoate [cytosol]" compartment="cytosol" hasOnlySubstanceUnits="false" boundaryCondition="false" constant="false" fbc:charge="0"/>
      <species id="M_C16487" name="Fluoride [cytosol]" compartment="cytosol" hasOnlySubstanceUnits="false" boundaryCondition="false" constant="false" fbc:charge="0"/>
      <species id="M_C05893" name="GlcNAc-(1-&gt;4)-Mur2Ac(oyl-L-Ala-gamma-D-Glu-L-Lys-D-Ala-D-Ala)-diphosphoundecaprenol [cytosol]" compartment="cytosol" hasOnlySubstanceUnits="false" boundaryCondition="false" constant="false" fbc:charge="0"/>
      <species id="M_C05892" name="UDP-N-acetylmuramoyl-L-alanyl-D-glutamyl-L-lysine [cytosol]" compartment="cytosol" hasOnlySubstanceUnits="false" boundaryCondition="false" constant="false" fbc:charge="0"/>
      <species id="M_C05897" name="N-acetylmuramoyl-L-alanyl-D-glutamyl-meso-2,6-diaminopimelyl-D-alanyl-D-alanine-diphosphoundecaprenol [cytosol]" compartment="cytosol" hasOnlySubstanceUnits="false" boundaryCondition="false" constant="false" fbc:charge="0"/>
      <species id="M_C02374" name="5&apos;-Dephospho-DNA [cytosol]" compartment="cytosol" hasOnlySubstanceUnits="false" boundaryCondition="false" constant="false" fbc:charge="0"/>
      <species id="M_C02174" name="Oligophosphate [cytosol]" compartment="cytosol" hasOnlySubstanceUnits="false" boundaryCondition="false" constant="false" fbc:charge="0"/>
      <species id="M_C05385" name="1-phospho-alpha-D-glucuronate [cytosol]" compartment="cytosol" hasOnlySubstanceUnits="false" boundaryCondition="false" constant="false" fbc:charge="0"/>
      <species id="M_Cluster6035" name="3-cyanopyridine [cytosol]" compartment="cytosol" hasOnlySubstanceUnits="false" boundaryCondition="false" constant="false" fbc:charge="0"/>
      <species id="M_C05382" name="sedoheptulose 7-phosphate [cytosol]" compartment="cytosol" hasOnlySubstanceUnits="false" boundaryCondition="false" constant="false" fbc:charge="0"/>
      <species id="M_C01378" name="2,3-Dihydrofisetin [cytosol]" compartment="cytosol" hasOnlySubstanceUnits="false" boundaryCondition="false" constant="false" fbc:charge="0"/>
      <species id="M_C02394" name="cinnamyl alcohol [cytosol]" compartment="cytosol" hasOnlySubstanceUnits="false" boundaryCondition="false" constant="false" fbc:charge="0"/>
      <species id="M_C11404" name="(3R)-6-Hydroxy-3-isopropenyl-heptanoate [cytosol]" compartment="cytosol" hasOnlySubstanceUnits="false" boundaryCondition="false" constant="false" fbc:charge="0"/>
      <species id="M_Cluster1568" name="(R)-NADHX [cytosol]" compartment="cytosol" hasOnlySubstanceUnits="false" boundaryCondition="false" constant="false" fbc:charge="0"/>
      <species id="M_Cluster1567" name="pregn-5-ene-3,20-dione-17-ol [cytosol]" compartment="cytosol" hasOnlySubstanceUnits="false" boundaryCondition="false" constant="false" fbc:charge="0"/>
      <species id="M_C06387" name="4-chlorobenzoyl-coA [cytosol]" compartment="cytosol" hasOnlySubstanceUnits="false" boundaryCondition="false" constant="false" fbc:charge="0"/>
      <species id="M_C12138" name="delphinidin-3-O-beta-D-glucoside [cytosol]" compartment="cytosol" hasOnlySubstanceUnits="false" boundaryCondition="false" constant="false" fbc:charge="0"/>
      <species id="M_C02132" name="acetylpyruvate [cytosol]" compartment="cytosol" hasOnlySubstanceUnits="false" boundaryCondition="false" constant="false" fbc:charge="0"/>
      <species id="M_C16152" name="Blue pigment [cytosol]" compartment="cytosol" hasOnlySubstanceUnits="false" boundaryCondition="false" constant="false" fbc:charge="0"/>
      <species id="M_C16153" name="UDP-4-amino-4-deoxy-beta-L-arabinopyranose [cytosol]" compartment="cytosol" hasOnlySubstanceUnits="false" boundaryCondition="false" constant="false" fbc:charge="0"/>
      <species id="M_C16151" name="2,6-Dihydroxy-N-methylmyosmine [cytosol]" compartment="cytosol" hasOnlySubstanceUnits="false" boundaryCondition="false" constant="false" fbc:charge="0"/>
      <species id="M_C03150" name="nicotinamide ribose [cytosol]" compartment="cytosol" hasOnlySubstanceUnits="false" boundaryCondition="false" constant="false" fbc:charge="0"/>
      <species id="M_Cluster5933" name="ala-his [cytosol]" compartment="cytosol" hasOnlySubstanceUnits="false" boundaryCondition="false" constant="false" fbc:charge="0"/>
      <species id="M_C16154" name="UDP-4-deoxy-4-formamido-beta-L-arabinopyranose [cytosol]" compartment="cytosol" hasOnlySubstanceUnits="false" boundaryCondition="false" constant="false" fbc:charge="0"/>
      <species id="M_C16155" name="UDP-beta-L-threo-pentapyranos-4-ulose [cytosol]" compartment="cytosol" hasOnlySubstanceUnits="false" boundaryCondition="false" constant="false" fbc:charge="0"/>
      <species id="M_Cluster1411" name="1,2-dibutyrin [cytosol]" compartment="cytosol" hasOnlySubstanceUnits="false" boundaryCondition="false" constant="false" fbc:charge="0"/>
      <species id="M_Cluster5115" name="oleanolate 3-beta-D-glucuronoside-(3,1)-galactoside [cytosol]" compartment="cytosol" hasOnlySubstanceUnits="false" boundaryCondition="false" constant="false" fbc:charge="0"/>
      <species id="M_Cluster5116" name="oleanolate 3-beta-D-glucuronoside-(3,1)-galactoside-28-glucoside [cytosol]" compartment="cytosol" hasOnlySubstanceUnits="false" boundaryCondition="false" constant="false" fbc:charge="0"/>
      <species id="M_Cluster1415" name="3-methylthiopropanal [cytosol]" compartment="cytosol" hasOnlySubstanceUnits="false" boundaryCondition="false" constant="false" fbc:charge="0"/>
      <species id="M_C19880" name="D-glycero-alpha-D-manno-Heptose 1-phosphate [cytosol]" compartment="cytosol" hasOnlySubstanceUnits="false" boundaryCondition="false" constant="false" fbc:charge="0"/>
      <species id="M_C19882" name="D-glycero-D-manno-heptose 7-phosphate [cytosol]" compartment="cytosol" hasOnlySubstanceUnits="false" boundaryCondition="false" constant="false" fbc:charge="0"/>
      <species id="M_C01247" name="[Acetyl-CoA carboxylase] phosphate [cytosol]" compartment="cytosol" hasOnlySubstanceUnits="false" boundaryCondition="false" constant="false" fbc:charge="0"/>
      <species id="M_C08362" name="palmitoleate [cytosol]" compartment="cytosol" hasOnlySubstanceUnits="false" boundaryCondition="false" constant="false" fbc:charge="0"/>
      <species id="M_Cluster5734" name="XLXG xyloglucan oligosaccharide [cytosol]" compartment="cytosol" hasOnlySubstanceUnits="false" boundaryCondition="false" constant="false" fbc:charge="0"/>
      <species id="M_Cluster5735" name="XLLG xyloglucan oligosaccharide [cytosol]" compartment="cytosol" hasOnlySubstanceUnits="false" boundaryCondition="false" constant="false" fbc:charge="0"/>
      <species id="M_Cluster5733" name="XXLG xyloglucan oligosaccharide [cytosol]" compartment="cytosol" hasOnlySubstanceUnits="false" boundaryCondition="false" constant="false" fbc:charge="0"/>
      <species id="M_C02954" name="6-aminopenicillanate [cytosol]" compartment="cytosol" hasOnlySubstanceUnits="false" boundaryCondition="false" constant="false" fbc:charge="0"/>
      <species id="M_C02953" name="7,8-dihydrobiopterin [cytosol]" compartment="cytosol" hasOnlySubstanceUnits="false" boundaryCondition="false" constant="false" fbc:charge="0"/>
      <species id="M_C02952" name="(+)-5-oxo-1,2-campholide [cytosol]" compartment="cytosol" hasOnlySubstanceUnits="false" boundaryCondition="false" constant="false" fbc:charge="0"/>
      <species id="M_C19085" name="tRNA with a 3&apos; CCA end [cytosol]" compartment="cytosol" hasOnlySubstanceUnits="false" boundaryCondition="false" constant="false" fbc:charge="0"/>
      <species id="M_C19084" name="(4S)-7-hydroxy-4-isoprenyl-7-methyl-2-oxo-oxepanone [cytosol]" compartment="cytosol" hasOnlySubstanceUnits="false" boundaryCondition="false" constant="false" fbc:charge="0"/>
      <species id="M_C19081" name="(4S)-Limonene-1,2-epoxide [cytosol]" compartment="cytosol" hasOnlySubstanceUnits="false" boundaryCondition="false" constant="false" fbc:charge="0"/>
      <species id="M_C19080" name="tRNA with a 3&apos; CC [cytosol]" compartment="cytosol" hasOnlySubstanceUnits="false" boundaryCondition="false" constant="false" fbc:charge="0"/>
      <species id="M_C19083" name="(1S,4R)-1-hydroxymenth-8-en-2-one [cytosol]" compartment="cytosol" hasOnlySubstanceUnits="false" boundaryCondition="false" constant="false" fbc:charge="0"/>
      <species id="M_C19082" name="(1R,2R,4S)-limonene-1,2-diol [cytosol]" compartment="cytosol" hasOnlySubstanceUnits="false" boundaryCondition="false" constant="false" fbc:charge="0"/>
      <species id="M_C03028" name="Thiamine triphosphate [cytosol]" compartment="cytosol" hasOnlySubstanceUnits="false" boundaryCondition="false" constant="false" fbc:charge="0"/>
      <species id="M_C03021" name="Protein asparagine [cytosol]" compartment="cytosol" hasOnlySubstanceUnits="false" boundaryCondition="false" constant="false" fbc:charge="0"/>
      <species id="M_C06010" name="(2S)-2-hydroxy-2-methyl-3-oxobutanoate [cytosol]" compartment="cytosol" hasOnlySubstanceUnits="false" boundaryCondition="false" constant="false" fbc:charge="0"/>
      <species id="M_C03023" name="Peptide-L-methionine [cytosol]" compartment="cytosol" hasOnlySubstanceUnits="false" boundaryCondition="false" constant="false" fbc:charge="0"/>
      <species id="M_C07836" name="D-glycero-beta-D-manno-Heptose 7-phosphate [cytosol]" compartment="cytosol" hasOnlySubstanceUnits="false" boundaryCondition="false" constant="false" fbc:charge="0"/>
      <species id="M_Cluster4397" name="17-alpha-hydroxypregnenolone [cytosol]" compartment="cytosol" hasOnlySubstanceUnits="false" boundaryCondition="false" constant="false" fbc:charge="0"/>
      <species id="M_Cluster4396" name="3-oxo-24-ethyl-cholest-5-ene [cytosol]" compartment="cytosol" hasOnlySubstanceUnits="false" boundaryCondition="false" constant="false" fbc:charge="0"/>
      <species id="M_C06727" name="cis-1,2-dihydro-3-ethylcatechol [cytosol]" compartment="cytosol" hasOnlySubstanceUnits="false" boundaryCondition="false" constant="false" fbc:charge="0"/>
      <species id="M_C06728" name="3-ethylcatechol [cytosol]" compartment="cytosol" hasOnlySubstanceUnits="false" boundaryCondition="false" constant="false" fbc:charge="0"/>
      <species id="M_C05527" name="3-Sulfinylpyruvate [cytosol]" compartment="cytosol" hasOnlySubstanceUnits="false" boundaryCondition="false" constant="false" fbc:charge="0"/>
      <species id="M_C05526" name="S-glutathionyl-L-cysteine [cytosol]" compartment="cytosol" hasOnlySubstanceUnits="false" boundaryCondition="false" constant="false" fbc:charge="0"/>
      <species id="M_Cluster4469" name="5-fluoro-5-deoxy-D-ribose-1-phosphate [cytosol]" compartment="cytosol" hasOnlySubstanceUnits="false" boundaryCondition="false" constant="false" fbc:charge="0"/>
      <species id="M_C00942" name="3&apos;,5&apos;-cyclic GMP [cytosol]" compartment="cytosol" hasOnlySubstanceUnits="false" boundaryCondition="false" constant="false" fbc:charge="0"/>
      <species id="M_C00943" name="3&apos;,5&apos;-cyclic IMP [cytosol]" compartment="cytosol" hasOnlySubstanceUnits="false" boundaryCondition="false" constant="false" fbc:charge="0"/>
      <species id="M_C00940" name="2-oxoglutaramate [cytosol]" compartment="cytosol" hasOnlySubstanceUnits="false" boundaryCondition="false" constant="false" fbc:charge="0"/>
      <species id="M_C00941" name="3&apos;,5&apos;-cyclic CMP [cytosol]" compartment="cytosol" hasOnlySubstanceUnits="false" boundaryCondition="false" constant="false" fbc:charge="0"/>
      <species id="M_C00944" name="3-dehydroquinate [cytosol]" compartment="cytosol" hasOnlySubstanceUnits="false" boundaryCondition="false" constant="false" fbc:charge="0"/>
      <species id="M_C20329" name="Abieta-7,13-dien-18,18-diol [cytosol]" compartment="cytosol" hasOnlySubstanceUnits="false" boundaryCondition="false" constant="false" fbc:charge="0"/>
      <species id="M_Cluster1960" name="3-diphospho-1D-myo-inositol (1,2,4,5,6)pentakisphosphate [cytosol]" compartment="cytosol" hasOnlySubstanceUnits="false" boundaryCondition="false" constant="false" fbc:charge="0"/>
      <species id="M_C11680" name="Cathenamine [cytosol]" compartment="cytosol" hasOnlySubstanceUnits="false" boundaryCondition="false" constant="false" fbc:charge="0"/>
      <species id="M_C00433" name="2,5-dioxopentanoate [cytosol]" compartment="cytosol" hasOnlySubstanceUnits="false" boundaryCondition="false" constant="false" fbc:charge="0"/>
      <species id="M_C12316" name="cis-Dihydroquercetin [cytosol]" compartment="cytosol" hasOnlySubstanceUnits="false" boundaryCondition="false" constant="false" fbc:charge="0"/>
      <species id="M_C00431" name="5-aminopentanoate [cytosol]" compartment="cytosol" hasOnlySubstanceUnits="false" boundaryCondition="false" constant="false" fbc:charge="0"/>
      <species id="M_C16329" name="3-Hydroxy-OPC8-CoA [cytosol]" compartment="cytosol" hasOnlySubstanceUnits="false" boundaryCondition="false" constant="false" fbc:charge="0"/>
      <species id="M_C16328" name="trans-2-Enoyl-OPC8-CoA [cytosol]" compartment="cytosol" hasOnlySubstanceUnits="false" boundaryCondition="false" constant="false" fbc:charge="0"/>
      <species id="M_C00617" name="UDP-D-galacturonate [cytosol]" compartment="cytosol" hasOnlySubstanceUnits="false" boundaryCondition="false" constant="false" fbc:charge="0"/>
      <species id="M_C16325" name="10-OPDA [cytosol]" compartment="cytosol" hasOnlySubstanceUnits="false" boundaryCondition="false" constant="false" fbc:charge="0"/>
      <species id="M_C16324" name="9,10-EOT [cytosol]" compartment="cytosol" hasOnlySubstanceUnits="false" boundaryCondition="false" constant="false" fbc:charge="0"/>
      <species id="M_C16327" name="OPC8-CoA [cytosol]" compartment="cytosol" hasOnlySubstanceUnits="false" boundaryCondition="false" constant="false" fbc:charge="0"/>
      <species id="M_C00439" name="N-Formimino-L-glutamate [cytosol]" compartment="cytosol" hasOnlySubstanceUnits="false" boundaryCondition="false" constant="false" fbc:charge="0"/>
      <species id="M_C06124" name="sphingosine-1-phosphate [cytosol]" compartment="cytosol" hasOnlySubstanceUnits="false" boundaryCondition="false" constant="false" fbc:charge="0"/>
      <species id="M_C06125" name="galactosylceramide sulfates [cytosol]" compartment="cytosol" hasOnlySubstanceUnits="false" boundaryCondition="false" constant="false" fbc:charge="0"/>
      <species id="M_C06123" name="Hexadecenal [cytosol]" compartment="cytosol" hasOnlySubstanceUnits="false" boundaryCondition="false" constant="false" fbc:charge="0"/>
      <species id="M_C03440" name="cis-4-hydroxy-D-proline [cytosol]" compartment="cytosol" hasOnlySubstanceUnits="false" boundaryCondition="false" constant="false" fbc:charge="0"/>
      <species id="M_C03448" name="(+)-5-exo-hydroxycamphor [cytosol]" compartment="cytosol" hasOnlySubstanceUnits="false" boundaryCondition="false" constant="false" fbc:charge="0"/>
      <species id="M_Cluster4269" name="1-(2-acetamido-2-deoxy-alpha-D-glucopyranosyl)-1D-myo-inositol [cytosol]" compartment="cytosol" hasOnlySubstanceUnits="false" boundaryCondition="false" constant="false" fbc:charge="0"/>
      <species id="M_CHEBI50626" name="2-hydroxyhexadecanal [cytosol]" compartment="cytosol" hasOnlySubstanceUnits="false" boundaryCondition="false" constant="false" fbc:charge="0"/>
      <species id="M_C05413" name="all-trans-phytoene [cytosol]" compartment="cytosol" hasOnlySubstanceUnits="false" boundaryCondition="false" constant="false" fbc:charge="0"/>
      <species id="M_Cluster3837" name="8-oxo-dGMP [cytosol]" compartment="cytosol" hasOnlySubstanceUnits="false" boundaryCondition="false" constant="false" fbc:charge="0"/>
      <species id="M_C06044" name="tyrosol [cytosol]" compartment="cytosol" hasOnlySubstanceUnits="false" boundaryCondition="false" constant="false" fbc:charge="0"/>
      <species id="M_C03110" name="DNA N4-methylcytosine [cytosol]" compartment="cytosol" hasOnlySubstanceUnits="false" boundaryCondition="false" constant="false" fbc:charge="0"/>
      <species id="M_C01702" name="glycogenin [cytosol]" compartment="cytosol" hasOnlySubstanceUnits="false" boundaryCondition="false" constant="false" fbc:charge="0"/>
      <species id="M_C00388" name="histamine [cytosol]" compartment="cytosol" hasOnlySubstanceUnits="false" boundaryCondition="false" constant="false" fbc:charge="0"/>
      <species id="M_C00389" name="quercetin [cytosol]" compartment="cytosol" hasOnlySubstanceUnits="false" boundaryCondition="false" constant="false" fbc:charge="0"/>
      <species id="M_C00385" name="xanthine [cytosol]" compartment="cytosol" hasOnlySubstanceUnits="false" boundaryCondition="false" constant="false" fbc:charge="0"/>
      <species id="M_C00386" name="carnosine [cytosol]" compartment="cytosol" hasOnlySubstanceUnits="false" boundaryCondition="false" constant="false" fbc:charge="0"/>
      <species id="M_C00387" name="guanosine [cytosol]" compartment="cytosol" hasOnlySubstanceUnits="false" boundaryCondition="false" constant="false" fbc:charge="0"/>
      <species id="M_C00380" name="cytosine [cytosol]" compartment="cytosol" hasOnlySubstanceUnits="false" boundaryCondition="false" constant="false" fbc:charge="0"/>
      <species id="M_C00381" name="dolichol [cytosol]" compartment="cytosol" hasOnlySubstanceUnits="false" boundaryCondition="false" constant="false" fbc:charge="0"/>
      <species id="M_C00894" name="acryloyl-CoA [cytosol]" compartment="cytosol" hasOnlySubstanceUnits="false" boundaryCondition="false" constant="false" fbc:charge="0"/>
      <species id="M_C00897" name="alpha-maltose [cytosol]" compartment="cytosol" hasOnlySubstanceUnits="false" boundaryCondition="false" constant="false" fbc:charge="0"/>
      <species id="M_C00546" name="methylglyoxal [cytosol]" compartment="cytosol" hasOnlySubstanceUnits="false" boundaryCondition="false" constant="false" fbc:charge="0"/>
      <species id="M_C00547" name="(R)-noradrenaline [cytosol]" compartment="cytosol" hasOnlySubstanceUnits="false" boundaryCondition="false" constant="false" fbc:charge="0"/>
      <species id="M_C00544" name="homogentisate [cytosol]" compartment="cytosol" hasOnlySubstanceUnits="false" boundaryCondition="false" constant="false" fbc:charge="0"/>
      <species id="M_C00542" name="Cystathionine [cytosol]" compartment="cytosol" hasOnlySubstanceUnits="false" boundaryCondition="false" constant="false" fbc:charge="0"/>
      <species id="M_C00541" name="vitamin B12 [cytosol]" compartment="cytosol" hasOnlySubstanceUnits="false" boundaryCondition="false" constant="false" fbc:charge="0"/>
      <species id="M_C00366" name="urate [cytosol]" compartment="cytosol" hasOnlySubstanceUnits="false" boundaryCondition="false" constant="false" fbc:charge="0"/>
      <species id="M_C00364" name="dTMP [cytosol]" compartment="cytosol" hasOnlySubstanceUnits="false" boundaryCondition="false" constant="false" fbc:charge="0"/>
      <species id="M_C00365" name="dUMP [cytosol]" compartment="cytosol" hasOnlySubstanceUnits="false" boundaryCondition="false" constant="false" fbc:charge="0"/>
      <species id="M_C00362" name="dGMP [cytosol]" compartment="cytosol" hasOnlySubstanceUnits="false" boundaryCondition="false" constant="false" fbc:charge="0"/>
      <species id="M_C00363" name="dTDP [cytosol]" compartment="cytosol" hasOnlySubstanceUnits="false" boundaryCondition="false" constant="false" fbc:charge="0"/>
      <species id="M_C00360" name="dAMP [cytosol]" compartment="cytosol" hasOnlySubstanceUnits="false" boundaryCondition="false" constant="false" fbc:charge="0"/>
      <species id="M_C00361" name="dGDP [cytosol]" compartment="cytosol" hasOnlySubstanceUnits="false" boundaryCondition="false" constant="false" fbc:charge="0"/>
      <species id="M_C05703" name="Methaneselenol [cytosol]" compartment="cytosol" hasOnlySubstanceUnits="false" boundaryCondition="false" constant="false" fbc:charge="0"/>
      <species id="M_C05702" name="O-Phosphorylhomoserine [cytosol]" compartment="cytosol" hasOnlySubstanceUnits="false" boundaryCondition="false" constant="false" fbc:charge="0"/>
      <species id="M_C11061" name="all-trans-Retinoyl-beta-glucuronide [cytosol]" compartment="cytosol" hasOnlySubstanceUnits="false" boundaryCondition="false" constant="false" fbc:charge="0"/>
      <species id="M_C04652" name="UDP-2,3-bis[O-(3R)-3-hydroxymyristoyl]-alpha-D-glucosamine [cytosol]" compartment="cytosol" hasOnlySubstanceUnits="false" boundaryCondition="false" constant="false" fbc:charge="0"/>
      <species id="M_Cluster4510" name="N-acetyl-N6,N6,O-tridemethylpuromycin [cytosol]" compartment="cytosol" hasOnlySubstanceUnits="false" boundaryCondition="false" constant="false" fbc:charge="0"/>
      <species id="M_C00099" name="beta-alanine [cytosol]" compartment="cytosol" hasOnlySubstanceUnits="false" boundaryCondition="false" constant="false" fbc:charge="0"/>
      <species id="M_CHEBI1463" name="3-Carboxy-1-hydroxypropyl-ThPP [cytosol]" compartment="cytosol" hasOnlySubstanceUnits="false" boundaryCondition="false" constant="false" fbc:charge="0"/>
      <species id="M_C00762" name="cortisone [cytosol]" compartment="cytosol" hasOnlySubstanceUnits="false" boundaryCondition="false" constant="false" fbc:charge="0"/>
      <species id="M_C00091" name="succinyl-CoA [cytosol]" compartment="cytosol" hasOnlySubstanceUnits="false" boundaryCondition="false" constant="false" fbc:charge="0"/>
      <species id="M_C00092" name="D-glucose 6-phosphate [cytosol]" compartment="cytosol" hasOnlySubstanceUnits="false" boundaryCondition="false" constant="false" fbc:charge="0"/>
      <species id="M_C00093" name="sn-glycerol 3-phosphate [cytosol]" compartment="cytosol" hasOnlySubstanceUnits="false" boundaryCondition="false" constant="false" fbc:charge="0"/>
      <species id="M_C00094" name="sulfite [cytosol]" compartment="cytosol" hasOnlySubstanceUnits="false" boundaryCondition="false" constant="false" fbc:charge="0"/>
      <species id="M_C00095" name="D-fructose [cytosol]" compartment="cytosol" hasOnlySubstanceUnits="false" boundaryCondition="false" constant="false" fbc:charge="0"/>
      <species id="M_C00096" name="GDP-mannose [cytosol]" compartment="cytosol" hasOnlySubstanceUnits="false" boundaryCondition="false" constant="false" fbc:charge="0"/>
      <species id="M_C00097" name="L-cysteine [cytosol]" compartment="cytosol" hasOnlySubstanceUnits="false" boundaryCondition="false" constant="false" fbc:charge="0"/>
      <species id="M_C14099" name="2-Naphthaldehyde [cytosol]" compartment="cytosol" hasOnlySubstanceUnits="false" boundaryCondition="false" constant="false" fbc:charge="0"/>
      <species id="M_C14091" name="1-naphthoate [cytosol]" compartment="cytosol" hasOnlySubstanceUnits="false" boundaryCondition="false" constant="false" fbc:charge="0"/>
      <species id="M_C14090" name="1-naphthaldehyde [cytosol]" compartment="cytosol" hasOnlySubstanceUnits="false" boundaryCondition="false" constant="false" fbc:charge="0"/>
      <species id="M_C14093" name="1,2-Dihydroxy-8-carboxynaphthalene [cytosol]" compartment="cytosol" hasOnlySubstanceUnits="false" boundaryCondition="false" constant="false" fbc:charge="0"/>
      <species id="M_C14092" name="cis-1,2-Dihydroxy-1,2-dihydro-8-carboxynaphthalene [cytosol]" compartment="cytosol" hasOnlySubstanceUnits="false" boundaryCondition="false" constant="false" fbc:charge="0"/>
      <species id="M_C14095" name="2-Hydroxy-3-carboxybenzalpyruvate [cytosol]" compartment="cytosol" hasOnlySubstanceUnits="false" boundaryCondition="false" constant="false" fbc:charge="0"/>
      <species id="M_C14094" name="2-Carboxy-2-hydroxy-8-carboxychromene [cytosol]" compartment="cytosol" hasOnlySubstanceUnits="false" boundaryCondition="false" constant="false" fbc:charge="0"/>
      <species id="M_C14097" name="1,3-Benzenedicarboxylic acid, 2-hydroxy- [cytosol]" compartment="cytosol" hasOnlySubstanceUnits="false" boundaryCondition="false" constant="false" fbc:charge="0"/>
      <species id="M_C14096" name="2-Hydroxyisophthalaldehydic acid [cytosol]" compartment="cytosol" hasOnlySubstanceUnits="false" boundaryCondition="false" constant="false" fbc:charge="0"/>
      <species id="M_C04730" name="alpha-N-Acetylneuraminyl-2,3-beta-D-galactosyl-1,4-beta-D-glucosylceramide [cytosol]" compartment="cytosol" hasOnlySubstanceUnits="false" boundaryCondition="false" constant="false" fbc:charge="0"/>
      <species id="M_C04732" name="5-amino-6-(D-ribitylamino)uracil [cytosol]" compartment="cytosol" hasOnlySubstanceUnits="false" boundaryCondition="false" constant="false" fbc:charge="0"/>
      <species id="M_C04734" name="5-formamido-1-(5-phospho-D-ribosyl)imidazole-4-carboxamide [cytosol]" compartment="cytosol" hasOnlySubstanceUnits="false" boundaryCondition="false" constant="false" fbc:charge="0"/>
      <species id="M_C04737" name="alpha-D-Galactosyl-(1-&gt;4)-beta-D-galactosyl-(1-&gt;4)-beta-D-glucosyl-(1&lt;-&gt;1)-ceramide [cytosol]" compartment="cytosol" hasOnlySubstanceUnits="false" boundaryCondition="false" constant="false" fbc:charge="0"/>
      <species id="M_C14769" name="(5Z,11Z,14Z)-8,9-Epoxyeicosa-5,11,14-trienoic acid [cytosol]" compartment="cytosol" hasOnlySubstanceUnits="false" boundaryCondition="false" constant="false" fbc:charge="0"/>
      <species id="M_C14768" name="5,6-EET [cytosol]" compartment="cytosol" hasOnlySubstanceUnits="false" boundaryCondition="false" constant="false" fbc:charge="0"/>
      <species id="M_C03463" name="3&apos;-Phosphopolynucleotide [cytosol]" compartment="cytosol" hasOnlySubstanceUnits="false" boundaryCondition="false" constant="false" fbc:charge="0"/>
      <species id="M_C05676" name="Diacylglyceryl-2-trimethylaminoethylphosphonate [cytosol]" compartment="cytosol" hasOnlySubstanceUnits="false" boundaryCondition="false" constant="false" fbc:charge="0"/>
      <species id="M_C05675" name="Diacylglyceryl-2-aminoethylphosphonate [cytosol]" compartment="cytosol" hasOnlySubstanceUnits="false" boundaryCondition="false" constant="false" fbc:charge="0"/>
      <species id="M_C05674" name="CMP-2-trimethylaminoethylphosphonate [cytosol]" compartment="cytosol" hasOnlySubstanceUnits="false" boundaryCondition="false" constant="false" fbc:charge="0"/>
      <species id="M_C05673" name="CMP-2-aminoethylphosphonate [cytosol]" compartment="cytosol" hasOnlySubstanceUnits="false" boundaryCondition="false" constant="false" fbc:charge="0"/>
      <species id="M_Cluster4685" name="5-dehydro-2-deoxy-D-gluconate 6-phosphate [cytosol]" compartment="cytosol" hasOnlySubstanceUnits="false" boundaryCondition="false" constant="false" fbc:charge="0"/>
      <species id="M_C05670" name="2-cyanoethylamine [cytosol]" compartment="cytosol" hasOnlySubstanceUnits="false" boundaryCondition="false" constant="false" fbc:charge="0"/>
      <species id="M_C00164" name="acetoacetate [cytosol]" compartment="cytosol" hasOnlySubstanceUnits="false" boundaryCondition="false" constant="false" fbc:charge="0"/>
      <species id="M_C00165" name="Diacylglycerol [cytosol]" compartment="cytosol" hasOnlySubstanceUnits="false" boundaryCondition="false" constant="false" fbc:charge="0"/>
      <species id="M_C00166" name="keto-phenylpyruvate [cytosol]" compartment="cytosol" hasOnlySubstanceUnits="false" boundaryCondition="false" constant="false" fbc:charge="0"/>
      <species id="M_C00167" name="UDP-alpha-D-glucuronate [cytosol]" compartment="cytosol" hasOnlySubstanceUnits="false" boundaryCondition="false" constant="false" fbc:charge="0"/>
      <species id="M_C00160" name="glycolate [cytosol]" compartment="cytosol" hasOnlySubstanceUnits="false" boundaryCondition="false" constant="false" fbc:charge="0"/>
      <species id="M_C00161" name="2-Oxo acid [cytosol]" compartment="cytosol" hasOnlySubstanceUnits="false" boundaryCondition="false" constant="false" fbc:charge="0"/>
      <species id="M_C00162" name="fatty acid [cytosol]" compartment="cytosol" hasOnlySubstanceUnits="false" boundaryCondition="false" constant="false" fbc:charge="0"/>
      <species id="M_C00163" name="propionate [cytosol]" compartment="cytosol" hasOnlySubstanceUnits="false" boundaryCondition="false" constant="false" fbc:charge="0"/>
      <species id="M_C00168" name="3-hydroxypyruvate [cytosol]" compartment="cytosol" hasOnlySubstanceUnits="false" boundaryCondition="false" constant="false" fbc:charge="0"/>
      <species id="M_C00169" name="carbamoyl phosphate [cytosol]" compartment="cytosol" hasOnlySubstanceUnits="false" boundaryCondition="false" constant="false" fbc:charge="0"/>
      <species id="M_C04248" name="6-(alpha-D-glucosaminyl)-1-phosphatidyl-1D-myo-inositol [cytosol]" compartment="cytosol" hasOnlySubstanceUnits="false" boundaryCondition="false" constant="false" fbc:charge="0"/>
      <species id="M_C14785" name="1,4-Dihydroxynaphthalene [cytosol]" compartment="cytosol" hasOnlySubstanceUnits="false" boundaryCondition="false" constant="false" fbc:charge="0"/>
      <species id="M_C14787" name="(1S,2R)-Naphthalene 1,2-oxide [cytosol]" compartment="cytosol" hasOnlySubstanceUnits="false" boundaryCondition="false" constant="false" fbc:charge="0"/>
      <species id="M_C14786" name="(1R,2S)-Naphthalene 1,2-oxide [cytosol]" compartment="cytosol" hasOnlySubstanceUnits="false" boundaryCondition="false" constant="false" fbc:charge="0"/>
      <species id="M_C14781" name="15H-11,12-EETA [cytosol]" compartment="cytosol" hasOnlySubstanceUnits="false" boundaryCondition="false" constant="false" fbc:charge="0"/>
      <species id="M_C20251" name="1-Keto-D-chiro-inositol [cytosol]" compartment="cytosol" hasOnlySubstanceUnits="false" boundaryCondition="false" constant="false" fbc:charge="0"/>
      <species id="M_C20252" name="5-Androstene-3,17-dione [cytosol]" compartment="cytosol" hasOnlySubstanceUnits="false" boundaryCondition="false" constant="false" fbc:charge="0"/>
      <species id="M_C14782" name="11,12,15-THETA [cytosol]" compartment="cytosol" hasOnlySubstanceUnits="false" boundaryCondition="false" constant="false" fbc:charge="0"/>
      <species id="M_C11415" name="(-)-dihydrocarvone [cytosol]" compartment="cytosol" hasOnlySubstanceUnits="false" boundaryCondition="false" constant="false" fbc:charge="0"/>
      <species id="M_C04405" name="(2S,3S)-3-Hydroxy-2-methylbutanoyl-CoA [cytosol]" compartment="cytosol" hasOnlySubstanceUnits="false" boundaryCondition="false" constant="false" fbc:charge="0"/>
      <species id="M_Cluster912" name="L-thyroxine phenolic beta-D-glucuronide [cytosol]" compartment="cytosol" hasOnlySubstanceUnits="false" boundaryCondition="false" constant="false" fbc:charge="0"/>
      <species id="M_C01380" name="ethylene glycol [cytosol]" compartment="cytosol" hasOnlySubstanceUnits="false" boundaryCondition="false" constant="false" fbc:charge="0"/>
      <species id="M_C01384" name="maleate [cytosol]" compartment="cytosol" hasOnlySubstanceUnits="false" boundaryCondition="false" constant="false" fbc:charge="0"/>
      <species id="M_C01419" name="Cys-Gly [cytosol]" compartment="cytosol" hasOnlySubstanceUnits="false" boundaryCondition="false" constant="false" fbc:charge="0"/>
      <species id="M_C11419" name="(3S)-3-isopropenyl-6-oxoheptanoate [cytosol]" compartment="cytosol" hasOnlySubstanceUnits="false" boundaryCondition="false" constant="false" fbc:charge="0"/>
      <species id="M_Cluster2052" name="gly-asn [cytosol]" compartment="cytosol" hasOnlySubstanceUnits="false" boundaryCondition="false" constant="false" fbc:charge="0"/>
      <species id="M_C04425" name="S-adenosyl-4-methylthio-2-oxobutanoate [cytosol]" compartment="cytosol" hasOnlySubstanceUnits="false" boundaryCondition="false" constant="false" fbc:charge="0"/>
      <species id="M_C01412" name="butanal [cytosol]" compartment="cytosol" hasOnlySubstanceUnits="false" boundaryCondition="false" constant="false" fbc:charge="0"/>
      <species id="M_C04427" name="UDP-N-acetyl-alpha-D-mannosaminouronate [cytosol]" compartment="cytosol" hasOnlySubstanceUnits="false" boundaryCondition="false" constant="false" fbc:charge="0"/>
      <species id="M_C01141" name="[beta-Adrenergic receptor] [cytosol]" compartment="cytosol" hasOnlySubstanceUnits="false" boundaryCondition="false" constant="false" fbc:charge="0"/>
      <species id="M_C01416" name="cocaine [cytosol]" compartment="cytosol" hasOnlySubstanceUnits="false" boundaryCondition="false" constant="false" fbc:charge="0"/>
      <species id="M_C01143" name="(R)-5-Diphosphomevalonate [cytosol]" compartment="cytosol" hasOnlySubstanceUnits="false" boundaryCondition="false" constant="false" fbc:charge="0"/>
      <species id="M_C15786" name="(5alpha)-campestan-3-one [cytosol]" compartment="cytosol" hasOnlySubstanceUnits="false" boundaryCondition="false" constant="false" fbc:charge="0"/>
      <species id="M_C04242" name="5-Fluorodeoxyuridine monophosphate [cytosol]" compartment="cytosol" hasOnlySubstanceUnits="false" boundaryCondition="false" constant="false" fbc:charge="0"/>
      <species id="M_C15783" name="5-dehydroavenasterol [cytosol]" compartment="cytosol" hasOnlySubstanceUnits="false" boundaryCondition="false" constant="false" fbc:charge="0"/>
      <species id="M_C15780" name="5-dehydro episterol [cytosol]" compartment="cytosol" hasOnlySubstanceUnits="false" boundaryCondition="false" constant="false" fbc:charge="0"/>
      <species id="M_C15781" name="24-methylenecholesterol [cytosol]" compartment="cytosol" hasOnlySubstanceUnits="false" boundaryCondition="false" constant="false" fbc:charge="0"/>
      <species id="M_Cluster6821" name="desacetylmycothiol [cytosol]" compartment="cytosol" hasOnlySubstanceUnits="false" boundaryCondition="false" constant="false" fbc:charge="0"/>
      <species id="M_C05268" name="3-hydroxyhexanoyl-CoA [cytosol]" compartment="cytosol" hasOnlySubstanceUnits="false" boundaryCondition="false" constant="false" fbc:charge="0"/>
      <species id="M_C05269" name="3-oxohexanoyl-CoA [cytosol]" compartment="cytosol" hasOnlySubstanceUnits="false" boundaryCondition="false" constant="false" fbc:charge="0"/>
      <species id="M_C05264" name="3-hydroxydecanoyl-CoA [cytosol]" compartment="cytosol" hasOnlySubstanceUnits="false" boundaryCondition="false" constant="false" fbc:charge="0"/>
      <species id="M_C05265" name="3-oxodecanoyl-CoA [cytosol]" compartment="cytosol" hasOnlySubstanceUnits="false" boundaryCondition="false" constant="false" fbc:charge="0"/>
      <species id="M_C05266" name="3-hydroxyoctanoyl-CoA [cytosol]" compartment="cytosol" hasOnlySubstanceUnits="false" boundaryCondition="false" constant="false" fbc:charge="0"/>
      <species id="M_C05260" name="(S)-3-hydroxytetradecanoyl-CoA [cytosol]" compartment="cytosol" hasOnlySubstanceUnits="false" boundaryCondition="false" constant="false" fbc:charge="0"/>
      <species id="M_C05261" name="3-oxotetradecanoyl-CoA [cytosol]" compartment="cytosol" hasOnlySubstanceUnits="false" boundaryCondition="false" constant="false" fbc:charge="0"/>
      <species id="M_C05262" name="3-hydroxylauroyl-CoA [cytosol]" compartment="cytosol" hasOnlySubstanceUnits="false" boundaryCondition="false" constant="false" fbc:charge="0"/>
      <species id="M_C05263" name="3-oxolauroyl-CoA [cytosol]" compartment="cytosol" hasOnlySubstanceUnits="false" boundaryCondition="false" constant="false" fbc:charge="0"/>
      <species id="M_Cluster1398" name="ferrileghemoglobin [cytosol]" compartment="cytosol" hasOnlySubstanceUnits="false" boundaryCondition="false" constant="false" fbc:charge="0"/>
      <species id="M_Cluster1399" name="ferroleghemoglobin [cytosol]" compartment="cytosol" hasOnlySubstanceUnits="false" boundaryCondition="false" constant="false" fbc:charge="0"/>
      <species id="M_C01967" name="ubiquinone-9 [cytosol]" compartment="cytosol" hasOnlySubstanceUnits="false" boundaryCondition="false" constant="false" fbc:charge="0"/>
      <species id="M_C01962" name="thiocysteine [cytosol]" compartment="cytosol" hasOnlySubstanceUnits="false" boundaryCondition="false" constant="false" fbc:charge="0"/>
      <species id="M_C15565" name="(2S)-2-hydroxycarboxylate [cytosol]" compartment="cytosol" hasOnlySubstanceUnits="false" boundaryCondition="false" constant="false" fbc:charge="0"/>
      <species id="M_C06056" name="4-hydroxy-L-threonine [cytosol]" compartment="cytosol" hasOnlySubstanceUnits="false" boundaryCondition="false" constant="false" fbc:charge="0"/>
      <species id="M_C02492" name="1,4-beta-D-mannan [cytosol]" compartment="cytosol" hasOnlySubstanceUnits="false" boundaryCondition="false" constant="false" fbc:charge="0"/>
      <species id="M_C02143" name="(2S,3R)-Aldose [cytosol]" compartment="cytosol" hasOnlySubstanceUnits="false" boundaryCondition="false" constant="false" fbc:charge="0"/>
      <species id="M_C13309" name="2-Phytyl-1,4-naphthoquinone [cytosol]" compartment="cytosol" hasOnlySubstanceUnits="false" boundaryCondition="false" constant="false" fbc:charge="0"/>
      <species id="M_C05840" name="Iminoaspartate [cytosol]" compartment="cytosol" hasOnlySubstanceUnits="false" boundaryCondition="false" constant="false" fbc:charge="0"/>
      <species id="M_C05841" name="Nicotinate D-ribonucleoside [cytosol]" compartment="cytosol" hasOnlySubstanceUnits="false" boundaryCondition="false" constant="false" fbc:charge="0"/>
      <species id="M_C05844" name="5-Glutamyl-taurine [cytosol]" compartment="cytosol" hasOnlySubstanceUnits="false" boundaryCondition="false" constant="false" fbc:charge="0"/>
[truncated: 2,583,544 more chars]
