# Supplementary material for: Metabolic modeling predicts specific gut bacteria as key determinants for Candida albicans colonization levels
Source: ISME J. 2020 Dec 15;15(5):1257–70. doi: 10.1038/s41396-020-00848-z (PMC8115155; doi:10.1038/s41396-020-00848-z)
Supplement: Supplementary file 5 — Supplementary Table S1 [file 41396_2020_848_MOESM5_ESM.xlsx]

## Sheet: In silico predictions
Model ID	Source	Western diet							High-fiber diet							GAM media
		C. albicans single growth rate	Bacteria single growth rate	C. albicans paired growth rate	Bacteria paired growth rate	Interaction effect on C. albicans	Interaction effect on bacteria	Interaction type	C. albicans single growth rate	Bacteria single growth rate	C. albicans paired growth rate	Bacteria paired growth rate	Interaction effect on C. albicans	Interaction effect on bacteria	Interaction type	C. albicans single growth rate	Bacteria single growth rate	C. albicans paired growth rate	Bacteria paired growth rate	Interaction effect on C. albicans	Interaction effect on bacteria	Interaction type
Abiotrophia_defectiva_ATCC_49176	AGORA	0.791455	0.178037	0.602949	1.66496	-0.392471	3.22524	inhibitor	0.686119	0.203365	0.542807	1.52441	-0.338019	2.9061	inhibitor	0.434274	0
Achromobacter_xylosoxidans_A8	AGORA	0.791455	0.402918	2.00094	0.457636	1.3381	0.183716	promoter	0.686119	0.228819	1.45165	0.228818	1.08116	-6.72e-06	promoter	0.434274	0
Achromobacter_xylosoxidans_NBRC_15126	AGORA	0.791455	0.217327	2.49998	3.84065	1.65933	4.14341	promoter	0.686119	0.183136	2.49998	3.34441	1.86538	4.19077	promoter	0.434274	0
Acidaminococcus_fermentans_DSM_20731	AGORA	0.791455	0.200883	1.82867	0.457636	1.20821	1.18784	promoter	0.686119	0.16432	1.259	0.228818	0.875749	0.477694	promoter	0.434274	0
Acidaminococcus_intestini_RyC_MR95	AGORA	0.791455	0.0660937	0.243839	0.80695	-1.69858	3.60989	inhibitor	0.686119	0.0538173	0.24775	0.688715	-1.46957	3.67777	inhibitor	0.434274	0
Acidaminococcus_sp_D21	AGORA	0.791455	0.115871	0.396572	0.840729	-0.996923	2.85913	inhibitor	0.686119	0.112114	0.368097	0.763042	-0.898374	2.7668	inhibitor	0.434274	0
Acinetobacter_baumannii_AB0057	AGORA	0.791455	0.237971	4.04683	2.70052	2.35421	3.50438	promoter	0.686119	0.234232	3.64598	2.79895	2.40978	3.57887	promoter	0.434274	0
Acinetobacter_calcoaceticus_PHEA_2	AGORA	0.791455	0.293841	4.04544	2.70086	2.35372	3.20031	promoter	0.686119	0.331095	3.64428	2.79936	2.4091	3.07978	promoter	0.434274	0
Acinetobacter_haemolyticus_NIPH_261	AGORA	0.791455	0.150411	1.41798	0.457636	0.841256	1.60529	promoter	0.686119	0.142595	1.12938	0.228818	0.719002	0.682282	promoter	0.434274	0
Acinetobacter_johnsonii_SH046	AGORA	0.791455	0.148081	3.94337	2.72594	2.31685	4.2023	promoter	0.686119	0.143466	3.55623	2.82101	2.37382	4.29743	promoter	0.434274	0
Acinetobacter_junii_SH205	AGORA	0.791455	0.171482	4.17862	1.85085	2.40045	3.43206	promoter	0.686119	0.153229	3.84593	1.90752	2.4868	3.63794	promoter	0.434274	0.0670752	1.86448	0.536618	2.1021	3.00004	promoter
Acinetobacter_lwoffii_WJ10621	AGORA	0.791455	0.134099	1.2616	1.26137	0.672679	3.23362	promoter	0.686119	0.11159	1.13644	1.13626	0.727986	3.34802	promoter	0.434274	0
Acinetobacter_pittii_ANC_4052	AGORA	0.791455	0.275756	4.05507	2.69849	2.35715	3.29069	promoter	0.686119	0.272228	3.65577	2.79654	2.41365	3.36076	promoter	0.434274	0
Acinetobacter_radioresistens_NIPH_2130	AGORA	0.791455	0.165108	1.81894	1.81644	1.20052	3.45963	promoter	0.686119	0.146184	1.63872	1.63622	1.25604	3.4845	promoter	0.434274	0
Actinobacillus_pleuropneumoniae_L20	AGORA	0.791455	0.490054	1.61799	1.61549	1.03162	1.72096	promoter	0.686119	0.494663	1.46186	1.45936	1.09127	1.56081	promoter	0.434274	0.194683	0.664941	0.663936	0.614619	1.76992	promoter
Actinomyces_cardiffensis_F0333	AGORA	0.791455	0.165548	0.430749	1.60091	-0.877659	3.27358	inhibitor	0.686119	0.138163	0.390166	1.44346	-0.81437	3.38508	inhibitor	0.434274	0
Actinomyces_georgiae_DSM_6843	AGORA	0.791455	0.288117	0.428189	1.75264	-0.886259	2.6048	inhibitor	0.686119	0.161887	0.341857	1.38295	-1.00506	3.09469	inhibitor	0.434274	0
Actinomyces_graevenitzii_C83	AGORA	0.791455	0.261907	0.578346	1.85254	-0.452574	2.82238	inhibitor	0.686119	0.237767	0.689142	1.37291	0.00634304	2.52961	neutral	0.434274	0
Actinomyces_naeslundii_str_Howell_279	AGORA	0.791455	0.290446	0.297457	1.90805	-1.41182	2.71576	inhibitor	0.686119	0.257354	0.421301	1.37291	-0.703607	2.41541	inhibitor	0.434274	0
Actinomyces_odontolyticus_ATCC_17982	AGORA	0.791455	0.15486	0.185814	1.54666	-2.09065	3.32012	inhibitor	0.686119	0.117115	0.177806	1.3814	-1.94815	3.56012	inhibitor	0.434274	0.189476	0.12645	0.720652	-1.78004	1.92729	inhibitor
Actinomyces_oris_K20	AGORA	0.791455	0.238271	0.170261	1.88755	-2.21676	2.98584	inhibitor	0.686119	0.210343	0.461935	1.37291	-0.57077	2.70642	inhibitor	0.434274	0
Actinomyces_turicensis_ACS_279_V_Col4	AGORA	0.791455	0.245274	0.629174	2.12656	-0.331049	3.11605	inhibitor	0.686119	0.216691	0.571967	1.90256	-0.262527	3.13423	inhibitor	0.434274	0
Actinomyces_urogenitalis_DSM_15434	AGORA	0.791455	0.266669	3.44657	2.66694	2.12258	3.32206	promoter	0.686119	0.238663	3.20406	2.70587	2.22337	3.50305	promoter	0.434274	0
Actinomyces_viscosus_C505	AGORA	0.791455	0.288833	1.032	0.457636	0.38286	0.663967	promoter	0.686119	0.228819	0.919187	0.228818	0.421901	-6.72e-06	promoter	0.434274	0
Adlercreutzia_equolifaciens_DSM_19450	AGORA	0.791455	0.00403097	0.776186	0.0214149	-0.0281047	2.40942	neutral	0.686119	0.0129887	0.671516	0.0214149	-0.0310366	0.721363	neutral	0.434274	0
Aerococcus_viridans_ATCC_11563	AGORA	0.791455	0.231077	0.705994	1.53267	-0.164853	2.72959	inhibitor	0.686119	0.184374	0.636359	1.38982	-0.108618	2.91419	neutral	0.434274	0
Aeromonas_caviae_Ae398	AGORA	0.791455	0.457639	3.0483	0.457636	1.94543	-6.93e-06	promoter	0.686119	0.228819	2.04407	0.228818	1.57492	-6.72e-06	promoter	0.434274	0
Aeromonas_hydrophila_subsp_hydrophila_ATCC_7966	AGORA	0.791455	0.812984	2.50267	4.31111	1.66089	2.40676	promoter	0.686119	0.749554	2.03942	4.42486	1.57163	2.56153	promoter	0.434274	0.555925	1.57977	0.843495	1.86303	0.60149	promoter
Aeromonas_jandaei_Riv2	AGORA	0.791455	0.457639	3.83807	0.457636	2.2778	-6.93e-06	promoter	0.686119	0.228819	2.50065	0.228818	1.86577	-6.72e-06	promoter	0.434274	0
Aeromonas_media_WS	AGORA	0.791455	0.457639	3.51031	0.457636	2.14902	-6.93e-06	promoter	0.686119	0.228819	2.30952	0.228818	1.75107	-6.72e-06	promoter	0.434274	0
Aeromonas_veronii_B565	AGORA	0.791455	0.457639	3.74057	0.457636	2.24068	-6.93e-06	promoter	0.686119	0.228819	2.40835	0.228818	1.81152	-6.72e-06	promoter	0.434274	0
Afipia_birgiae_34632	AGORA	0.791455	0.180612	1.34941	1.33585	0.769752	2.88678	promoter	0.686119	0.148045	0.965489	1.5077	0.492803	3.34824	promoter	0.434274	0
Aggregatibacter_aphrophilus_NJ8700	AGORA	0.791455	0.305718	5.05937	0.457636	2.67638	0.581999	promoter	0.686119	0.228819	4.76162	0.228818	2.79492	-6.72e-06	promoter	0.434274	0
Agrobacterium_tumefaciens_F2	AGORA	0.791455	0.466406	0.371324	2.34059	-1.09183	2.32721	inhibitor	0.686119	0.38783	0.735147	1.37291	0.0995744	1.82374	neutral	0.434274	0
Akkermansia_muciniphila_ATCC_BAA_835	AGORA	0.791455	0.18426	0.919867	0.884551	0.216917	2.2632	promoter	0.686119	0.19329	0.813631	0.802297	0.245917	2.05337	promoter	0.434274	0
Alcaligenes_faecalis_subsp_faecalis_NBRC_13111	AGORA	0.791455	0.336802	2.30621	4.3594	1.54294	3.69416	promoter	0.686119	0.318706	1.88445	4.46296	1.45761	3.8077	promoter	0.434274	0
Alcaligenes_faecalis_subsp_faecalis_NCIB_8687	AGORA	0.791455	0.3392	2.20937	4.38321	1.48105	3.69178	promoter	0.686119	0.339297	1.78601	4.48717	1.38021	3.72519	promoter	0.434274	0.179744	1.59675	0.83934	1.87846	2.22331	promoter
Alistipes_finegoldii_DSM_17242	AGORA	0.791455	0.41246	1.31252	0.457636	0.729763	0.149946	promoter	0.686119	0.228819	1.13249	0.228818	0.722967	-6.72e-06	promoter	0.434274	0
Alistipes_indistinctus_YIT_12060	AGORA	0.791455	0.227248	0.212007	1.80128	-1.90039	2.98669	inhibitor	0.686119	0.188417	0.202088	1.62377	-1.76347	3.10735	inhibitor	0.434274	0
Alistipes_onderdonkii_DSM_19147	AGORA	0.791455	0.225966	0.125447	1.36496	-2.65742	2.59468	inhibitor	0.686119	0.203301	0.122972	1.2131	-2.48013	2.577	inhibitor	0.434274	0
Alistipes_putredinis_DSM_17216	AGORA	0.791455	0.0531068	0.106011	1.28709	-2.9003	4.59907	inhibitor	0.686119	0.0520267	0.093003	1.14784	-2.88311	4.46353	inhibitor	0.434274	0
Alistipes_shahii_WAL_8301	AGORA	0.791455	0.34695	1.02458	0.457636	0.372453	0.399474	promoter	0.686119	0.228819	0.938128	0.228818	0.451328	-6.72e-06	promoter	0.434274	0
Alloprevotella_tannerae_ATCC_51259	AGORA	0.791455	0.284711	1.23286	0.457636	0.639429	0.684702	promoter	0.686119	0.228819	1.05446	0.228818	0.619976	-6.72e-06	promoter	0.434274	0
Anaerobaculum_hydrogeniformans_OS1_ATCC_BAA_1850	AGORA	0.791455	0.215042	1.49077	2.09613	0.91348	3.28503	promoter	0.686119	0.240763	1.28945	1.88712	0.910225	2.9705	promoter	0.434274	0
Anaerobiospirillum_succiniciproducens_DSM_640001	AGORA	0.791455	0.204548	0.170275	0.997958	-2.21664	2.28654	inhibitor	0.686119	0.209443	0.163339	0.927161	-2.07058	2.14626	inhibitor	0.434274	0
Anaerococcus_hydrogenalis_DSM_7454	AGORA	0.791455	0.194092	1.36777	1.01232	0.789244	2.38285	promoter	0.686119	0.155224	1.22363	0.913231	0.834633	2.55663	promoter	0.434274	0
Anaerococcus_prevotii_DSM_20548	AGORA	0.791455	0.164804	2.49998	2.43248	1.65933	3.8836	promoter	0.686119	0.128925	2.49998	2.05001	1.86538	3.99103	promoter	0.434274	0
Anaerococcus_vaginalis_ATCC_51170	AGORA	0.791455	0.283667	4.14598	1.74957	2.38913	2.62473	promoter	0.686119	0.250786	3.96014	1.7794	2.52902	2.82686	promoter	0.434274	0
Anaerofustis_stercorihominis_DSM_17244	AGORA	0.791455	0.102765	0.384223	0.816527	-1.04256	2.99016	inhibitor	0.686119	0.0396251	0.35659	0.716451	-0.944191	4.17638	inhibitor	0.434274	0
Anaerostipes_caccae_DSM_14662	AGORA	0.791455	0.403241	0.328766	1.14279	-1.26745	1.50284	inhibitor	0.686119	0.264148	0.295887	0.904841	-1.21341	1.77632	inhibitor	0.434274	0.590858	3.90791	0.188549	3.16972	-1.64787	promoter
Anaerostipes_hadrus_DSM_3319	AGORA	0.791455	0.313743	0.722054	0.4824	-0.1324	0.620643	neutral	0.686119	0.1278	0.822611	0.127811	0.261752	0.000134504	promoter	0.434274	0
Anaerostipes_sp_3_2_56FAA	AGORA	0.791455	0.224656	0.284009	0.94282	-1.47857	2.06927	inhibitor	0.686119	0.181721	0.26165	0.824815	-1.39082	2.18235	inhibitor	0.434274	0.26171	0.137344	0.490664	-1.66081	0.90677	inhibitor
Anaerotruncus_colihominis_DSM_17241	AGORA	0.791455	0.275393	0.465823	0.911034	-0.764725	1.72601	inhibitor	0.686119	0.238831	0.407983	0.829876	-0.74995	1.79691	inhibitor	0.434274	0
Aneurinibacillus_aneurinilyticus_ATCC_12856	AGORA	0.791455	0.394687	5.44447	2.34621	2.78221	2.57155	promoter	0.686119	0.331317	4.73133	2.4607	2.78572	2.89278	promoter	0.434274	0
Arcanobacterium_haemolyticum_DSM_20595	AGORA	0.791455	0.339584	1.0235	0.457636	0.370935	0.430434	promoter	0.686119	0.228819	0.91853	0.228818	0.420869	-6.72e-06	promoter	0.434274	0
Arcobacter_butzleri_RM4018	AGORA	0.791455	0.0236136	0.80373	0.457636	0.0222028	4.27651	neutral	0.686119	0.0324688	0.728568	0.228818	0.0866048	2.81708	neutral	0.434274	0
Arthrobacter_castelli_DSM_16402	AGORA	0.791455	0.481435	2.39441	4.33773	1.59709	3.17153	promoter	0.686119	0.404646	1.92435	4.45315	1.48784	3.46009	promoter	0.434274	0
Atopobium_minutum_10063974	AGORA	0.791455	0.345043	0.951617	1.05662	0.265873	1.61461	promoter	0.686119	0.320146	0.865394	0.958906	0.3349	1.58266	promoter	0.434274	0
Atopobium_parvulum_DSM_20469	AGORA	0.791455	0.295138	0.952882	1.8494	0.26779	2.6476	promoter	0.686119	0.26042	0.867847	1.70992	0.338983	2.71502	promoter	0.434274	0
Atopobium_rimae_ATCC_49626	AGORA	0.791455	0.325681	0.804155	2.10665	0.0229658	2.69342	neutral	0.686119	0.407855	0.720357	1.89781	0.0702538	2.21821	neutral	0.434274	0
Bacillus_altitudinis_41KF2b	AGORA	0.791455	0.372368	4.21013	2.54436	2.41128	2.7725	promoter	0.686119	0.269624	3.90039	2.59408	2.50709	3.2662	promoter	0.434274	0
Bacillus_amyloliquefaciens_DSM7	AGORA	0.791455	0.415794	5.10371	2.40093	2.68897	2.52965	promoter	0.686119	0.324819	4.37547	2.51784	2.67291	2.95448	promoter	0.434274	0
Bacillus_amyloliquefaciens_subsp_amyloliquefaciens_DC_12	AGORA	0.791455	0.40864	5.02639	2.41334	2.66694	2.56213	promoter	0.686119	0.318622	4.28964	2.53162	2.64433	2.99014	promoter	0.434274	0
Bacillus_atrophaeus_ATCC_49822_1	AGORA	0.791455	0.421699	5.12531	2.39745	2.69506	2.50722	promoter	0.686119	0.314004	4.33175	2.52485	2.65842	3.00734	promoter	0.434274	0
Bacillus_cereus_AH187_F4810_72	AGORA	0.791455	0.431704	4.97398	2.42172	2.65182	2.48792	promoter	0.686119	0.505874	4.27635	2.53371	2.63985	2.3244	promoter	0.434274	0.805053	4.32464	0.110802	3.3159	-2.8611	promoter
Bacillus_cereus_G9842	AGORA	0.791455	0.431704	4.97908	2.4209	2.6533	2.48743	promoter	0.686119	0.501997	4.28169	2.53285	2.64165	2.33501	promoter	0.434274	0.805053	4.32668	0.110474	3.31658	-2.86537	promoter
Bacillus_clausii_KSM_K16	AGORA	0.791455	0.352809	4.60397	2.48116	2.5403	2.81405	promoter	0.686119	0.225397	3.77695	2.61392	2.46069	3.53568	promoter	0.434274	0
Bacillus_endophyticus_2102	AGORA	0.791455	0.276991	4.81393	2.44742	2.60464	3.14335	promoter	0.686119	0.215787	4.34441	2.52279	2.66263	3.54734	promoter	0.434274	0
Bacillus_firmus_DS1	AGORA	0.791455	0.395361	4.95657	2.42454	2.64676	2.61647	promoter	0.686119	0.311195	4.22469	2.54203	2.62231	3.03009	promoter	0.434274	0
Bacillus_flexus_27Col1_1E	AGORA	0.791455	0.408272	5.11859	2.39851	2.69317	2.55453	promoter	0.686119	0.308233	4.43093	2.5089	2.69108	3.02496	promoter	0.434274	0
Bacillus_fordii_DSM_16014	AGORA	0.791455	0.263223	0.678715	1.90954	-0.221702	2.85886	inhibitor	0.686119	0.243279	0.643469	1.74578	-0.0925872	2.84319	neutral	0.434274	0
Bacillus_halodurans_C_125	AGORA	0.791455	0.377897	4.57166	2.48632	2.53014	2.71795	promoter	0.686119	0.263838	3.79059	2.61171	2.46589	3.30727	promoter	0.434274	0
Bacillus_infantis_NRRL_B_14911	AGORA	0.791455	0.431502	4.26698	2.53526	2.43064	2.55469	promoter	0.686119	0.344861	3.88205	2.59705	2.50029	2.91279	promoter	0.434274	0
Bacillus_licheniformis_ATCC_14580	AGORA	0.791455	0.391949	4.51273	2.49581	2.51142	2.67077	promoter	0.686119	0.268738	3.71849	2.62331	2.43819	3.28712	promoter	0.434274	0
Bacillus_megaterium_DSM319	AGORA	0.791455	0.414153	5.19716	2.38589	2.71514	2.52629	promoter	0.686119	0.296871	4.48378	2.50042	2.70819	3.07426	promoter	0.434274	0
Bacillus_mojavensis_RO_H_1	AGORA	0.791455	0.327549	4.58787	2.48372	2.53524	2.92272	promoter	0.686119	0.287541	4.11711	2.55929	2.5851	3.1539	promoter	0.434274	0
Bacillus_mycoides_DSM_2048	AGORA	0.791455	0.434466	2.53838	2.81271	1.68133	2.69464	promoter	0.686119	0.330992	2.36619	2.36369	1.78604	2.83618	promoter	0.434274	0
Bacillus_nealsonii_AAU1	AGORA	0.791455	0.392436	0.267132	1.36415	-1.56696	1.79747	inhibitor	0.686119	0.273005	0.235174	1.02888	-1.54473	1.91408	inhibitor	0.434274	0
Bacillus_pseudofirmus_OF4	AGORA	0.791455	0.310257	1.50778	1.96581	0.929843	2.66359	promoter	0.686119	0.23027	0.969001	1.97663	0.498041	3.10165	promoter	0.434274	0
Bacillus_pumilus_ATCC_7061	AGORA	0.791455	0.275547	4.65316	2.47324	2.55563	3.16603	promoter	0.686119	0.250306	4.25804	2.53667	2.63366	3.34117	promoter	0.434274	0
Bacillus_sonorensis_L12	AGORA	0.791455	0.421618	5.20081	2.38534	2.71616	2.50019	promoter	0.686119	0.315018	4.41608	2.51132	2.68624	2.99494	promoter	0.434274	0
Bacillus_subtilis_str_168	AGORA	0.791455	0.422794	5.12504	2.39748	2.69498	2.5035	promoter	0.686119	0.32518	4.37889	2.51727	2.67403	2.95255	promoter	0.434274	0
Bacillus_thermoamylovorans	AGORA	0.791455	0.479556	3.28475	2.6929	2.0532	2.48939	promoter	0.686119	0.412644	2.88097	2.75772	2.07002	2.74051	promoter	0.434274	0
Bacillus_thuringiensis_serovar_thuringiensis_str_T01001	AGORA	0.791455	0.42689	5.0454	2.41024	2.67239	2.49724	promoter	0.686119	0.342029	4.3038	2.5293	2.64908	2.88655	promoter	0.434274	0
Bacillus_timonensis_10403023	AGORA	0.791455	0.340464	4.59851	1.67694	2.53859	2.30026	promoter	0.686119	0.296387	4.42328	1.70508	2.68859	2.52428	promoter	0.434274	0
Bacillus_vallismortis_DV1_F_3	AGORA	0.791455	0.433078	2.7631	2.77667	1.80371	2.68066	promoter	0.686119	0.346469	2.35365	2.8424	1.77837	3.03631	promoter	0.434274	0
Bacteroides_caccae_ATCC_43185	AGORA	0.791455	0.592324	10.7515	0.737827	3.76389	0.316895	promoter	0.686119	0.516201	10.6833	0.749539	3.96076	0.538071	promoter	0.434274	0.728377	4.49303	0.0896816	3.37101	-3.0218	promoter
Bacteroides_cellulosilyticus_DSM_14838	AGORA	0.791455	0.359174	13.1555	0.324665	4.05501	-0.145733	promoter	0.686119	0.491337	13.1605	0.323805	4.26161	-0.601589	promoter	0.434274	0.193387	4.41384	0.103293	3.34535	-0.904753	promoter
Bacteroides_clarus_YIT_12056	AGORA	0.791455	0.406072	0.433916	2.25612	-0.86709	2.47404	inhibitor	0.686119	0.408633	0.367629	2.10914	-0.900206	2.36778	inhibitor	0.434274	0.302645	0.259588	0.835581	-0.742385	1.46515	inhibitor
Bacteroides_coprocola_M16_DSM_17136	AGORA	0.791455	0.116067	0.566576	0.454827	-0.482239	1.97036	inhibitor	0.686119	0.0856646	0.65746	0.120506	-0.0615541	0.492335	neutral	0.434274	0
Bacteroides_coprophilus_DSM_18228	AGORA	0.791455	0.3337	0.899641	1.70264	0.184842	2.35115	promoter	0.686119	0.352386	0.753081	1.70264	0.134347	2.27254	neutral	0.434274	0
Bacteroides_dorei_DSM_17855	AGORA	0.791455	0.171606	0.195835	1.4606	-2.01487	3.08939	inhibitor	0.686119	0.144414	0.183787	1.33458	-1.90042	3.2081	inhibitor	0.434274	0.221314	0.0899734	0.634815	-2.27104	1.52024	inhibitor
Bacteroides_eggerthii_1_2_48FAA	AGORA	0.791455	0.476992	0.269679	2.29608	-1.55327	2.26714	inhibitor	0.686119	0.379732	0.216668	1.99411	-1.66297	2.39269	inhibitor	0.434274	0.650077	3.62712	0.238502	3.06215	-1.44661	promoter
Bacteroides_eggerthii_DSM_20697	AGORA	0.791455	0.422642	0.264157	2.17815	-1.58311	2.3656	inhibitor	0.686119	0.329011	0.204684	1.86167	-1.74506	2.50039	inhibitor	0.434274	0.664094	3.80154	0.206669	3.1299	-1.68406	promoter
Bacteroides_faecis_MAJ27	AGORA	0.791455	0.457639	1.02723	0.457636	0.376183	-6.93e-06	promoter	0.686119	0.228819	0.937201	0.228818	0.4499	-6.72e-06	promoter	0.434274	0
Bacteroides_finegoldii_DSM_17565	AGORA	0.791455	0.194465	0.19928	1.07795	-1.98971	2.47071	inhibitor	0.686119	0.152201	0.172237	0.949659	-1.99407	2.64143	inhibitor	0.434274	0.182647	0.0819242	0.592363	-2.40625	1.69742	inhibitor
Bacteroides_fluxus_YIT_12057	AGORA	0.791455	0.457639	1.16276	0.457636	0.554971	-6.93e-06	promoter	0.686119	0.228819	1.08716	0.228818	0.66404	-6.72e-06	promoter	0.434274	0
Bacteroides_fragilis_3_1_12	AGORA	0.791455	0.54203	0.251344	2.09311	-1.65484	1.94921	inhibitor	0.686119	0.46542	0.211036	1.84131	-1.70097	1.98412	inhibitor	0.434274	0.86188	3.79633	0.20942	3.12793	-2.04109	promoter
Bacteroides_fragilis_638R	AGORA	0.791455	0.555794	0.252926	2.12005	-1.64579	1.93148	inhibitor	0.686119	0.477565	0.207515	1.86898	-1.72524	1.96848	inhibitor	0.434274	0
Bacteroides_fragilis_NCTC_9343	AGORA	0.791455	0.570355	0.245675	2.20183	-1.68775	1.94877	inhibitor	0.686119	0.510974	0.208777	1.96042	-1.7165	1.93984	inhibitor	0.434274	1.05236	3.8016	0.297915	3.12993	-1.82065	promoter
Bacteroides_fragilis_YCH46	AGORA	0.791455	0.551592	0.241884	2.17141	-1.71019	1.97696	inhibitor	0.686119	0.473513	0.201492	1.90325	-1.76774	2.00699	inhibitor	0.434274	0
Bacteroides_graminisolvens_DSM_19988	AGORA	0.791455	0.720375	11.7653	0.80523	3.89389	0.160654	promoter	0.686119	0.608228	11.7134	0.81797	4.09356	0.427435	promoter	0.434274	0
Bacteroides_intestinalis_341_DSM_17393	AGORA	0.791455	0.363281	0.770794	1.90242	-0.0381625	2.38868	neutral	0.686119	0.397256	0.714589	1.77469	0.0586566	2.15943	neutral	0.434274	0.240672	0.392407	0.715745	-0.146256	1.57237	neutral
Bacteroides_massiliensis_B846dnLKV334	AGORA	0.791455	0.496855	0.57133	1.9891	-0.470182	2.00122	inhibitor	0.686119	0.501829	0.460359	1.92126	-0.5757	1.93679	inhibitor	0.434274	0
Bacteroides_nordii_CL02T12C05	AGORA	0.791455	0.457639	1.03001	0.457636	0.380079	-6.93e-06	promoter	0.686119	0.228819	0.93225	0.228818	0.442259	-6.72e-06	promoter	0.434274	0
Bacteroides_oleiciplenus_YIT_12058	AGORA	0.791455	0.271294	0.833282	0.457636	0.0742975	0.754344	neutral	0.686119	0.19464	0.812998	0.228818	0.244794	0.23339	promoter	0.434274	0
Bacteroides_ovatus_ATCC_8483	AGORA	0.791455	0.389822	13.4093	0.281036	4.08259	-0.472064	promoter	0.686119	0.6099	13.4055	0.281694	4.28822	-1.11444	promoter	0.434274	0.243629	4.48468	0.0911175	3.36833	-1.41889	promoter
Bacteroides_ovatus_SD_CC_2a	AGORA	0.791455	0.296182	11.1265	0.667373	3.81335	1.17201	promoter	0.686119	0.34289	11.1226	0.668047	4.01889	0.962204	promoter	0.434274	0.237655	3.75391	0.214781	3.11172	-0.146	promoter
Bacteroides_ovatus_SD_CMC_3f	AGORA	0.791455	0.309643	11.1315	0.66652	3.814	1.10604	promoter	0.686119	0.358521	11.1277	0.667181	4.01955	0.896021	promoter	0.434274	0.24422	3.7563	0.214374	3.11263	-0.188048	promoter
Bacteroides_pectinophilus_ATCC_43243	AGORA	0.791455	0.0607377	8.39365	1.14306	3.40672	4.23416	promoter	0.686119	0.0382858	8.30949	1.15752	3.59823	4.91809	promoter	0.434274	0
Bacteroides_plebeius_M12_DSM_17135	AGORA	0.791455	0.143179	0.647781	0.390444	-0.289002	1.44729	inhibitor	0.686119	0.102404	0.708204	0.103448	0.0457064	0.0146349	neutral	0.434274	0
Bacteroides_pyogenes_DSM20611	AGORA	0.791455	0.453009	0.233537	1.43425	-1.76086	1.66268	inhibitor	0.686119	0.44564	0.205546	1.31859	-1.73899	1.56505	inhibitor	0.434274	0
Bacteroides_salyersiae_WAL_10018	AGORA	0.791455	0.457536	0.593913	2.07798	-0.414256	2.18323	inhibitor	0.686119	0.465199	0.547361	1.90003	-0.325965	2.0301	inhibitor	0.434274	0
Bacteroides_sp_1_1_14	AGORA	0.791455	0.188158	0.135262	1.24114	-2.54876	2.72164	inhibitor	0.686119	0.173914	0.127667	1.09296	-2.42607	2.6518	inhibitor	0.434274	0.0422387	0.0638645	0.603476	-2.76552	3.83666	inhibitor
Bacteroides_sp_1_1_30	AGORA	0.791455	0.179882	0.588324	0.508406	-0.427898	1.49893	inhibitor	0.686119	0.173795	0.478321	0.507494	-0.52048	1.546	inhibitor	0.434274	0.0362199	0.334959	0.184309	-0.374621	2.34727	inhibitor
Bacteroides_sp_1_1_6	AGORA	0.791455	0.17185	0.249138	0.946224	-1.66756	2.46103	inhibitor	0.686119	0.164552	0.232253	0.845902	-1.56276	2.36195	inhibitor	0.434274	0.0272966	0.106008	0.455064	-2.03443	4.05928	inhibitor
Bacteroides_sp_20_3	AGORA	0.791455	0.126019	0.288722	0.934	-1.45483	2.88978	inhibitor	0.686119	0.0939059	0.248004	0.810879	-1.4681	3.1102	inhibitor	0.434274	0
Bacteroides_sp_2_1_22	AGORA	0.791455	0.158804	0.248216	0.88298	-1.67291	2.47513	inhibitor	0.686119	0.151678	0.231589	0.788994	-1.56689	2.379	inhibitor	0.434274	0.024553	0.106505	0.440067	-2.02768	4.16375	inhibitor
Bacteroides_sp_2_1_33B	AGORA	0.791455	0.111493	0.281662	0.872617	-1.49054	2.9684	inhibitor	0.686119	0.0869746	0.243912	0.763033	-1.4921	3.13308	inhibitor	0.434274	0.0299284	0.139729	0.50517	-1.63598	4.07718	inhibitor
Bacteroides_sp_2_1_7	AGORA	0.791455	0.127862	0.282453	0.952059	-1.4865	2.89646	inhibitor	0.686119	0.0958946	0.244558	0.83316	-1.48828	3.11907	inhibitor	0.434274	0
Bacteroides_sp_2_2_4	AGORA	0.791455	0.191915	0.240998	1.04103	-1.71549	2.43947	inhibitor	0.686119	0.184335	0.224967	0.933685	-1.60874	2.34061	inhibitor	0.434274	0.0299945	0.100746	0.493438	-2.10788	4.0401	inhibitor
Bacteroides_sp_3_1_19	AGORA	0.791455	0.10728	0.280532	0.870582	-1.49634	3.0206	inhibitor	0.686119	0.0830366	0.240699	0.761422	-1.51123	3.19688	inhibitor	0.434274	0.0264234	0.135827	0.506176	-1.67684	4.25975	inhibitor
Bacteroides_sp_3_1_23	AGORA	0.791455	0.173962	0.24839	0.905349	-1.6719	2.3797	inhibitor	0.686119	0.167091	0.231755	0.811669	-1.56586	2.28026	inhibitor	0.434274	0.0289164	0.106364	0.451038	-2.0296	3.96329	inhibitor
Bacteroides_sp_3_1_33FAA	AGORA	0.791455	0.139332	0.238546	1.4504	-1.73024	3.37985	inhibitor	0.686119	0.127645	0.216417	1.33141	-1.66464	3.38275	inhibitor	0.434274	0.0513848	0.117535	0.592845	-1.88552	3.52824	inhibitor
Bacteroides_sp_3_1_40A	AGORA	0.791455	0.112721	0.140911	1.33359	-2.48972	3.56449	inhibitor	0.686119	0.0993492	0.148929	1.20384	-2.20383	3.599	inhibitor	0.434274	0.0346158	0.0630003	0.540564	-2.78518	3.96496	inhibitor
Bacteroides_sp_3_2_5	AGORA	0.791455	0.151209	0.137937	1.06403	-2.5205	2.81493	inhibitor	0.686119	0.144249	0.142698	0.940067	-2.26549	2.7042	inhibitor	0.434274	0.0359814	0.0590756	0.556255	-2.87797	3.95042	inhibitor
Bacteroides_sp_4_1_36	AGORA	0.791455	0.070397	0.363485	0.634804	-1.12261	3.17273	inhibitor	0.686119	0.0539785	0.242299	0.640092	-1.50167	3.56782	inhibitor	0.434274	0.0360077	0.26626	0.283266	-0.705771	2.97578	inhibitor
Bacteroides_sp_4_3_47FAA	AGORA	0.791455	0.134194	0.16836	1.3392	-2.23296	3.31898	inhibitor	0.686119	0.115532	0.155762	1.22656	-2.13912	3.40826	inhibitor	0.434274	0.185531	0.0588667	0.592218	-2.88308	1.67447	inhibitor
Bacteroides_sp_9_1_42FAA	AGORA	0.791455	0.333159	2.37764	2.177	1.58695	2.70806	promoter	0.686119	0.321225	2.17283	2.17033	1.66305	2.75626	promoter	0.434274	0.0579447	0.921679	0.703475	1.08566	3.60175	promoter
Bacteroides_sp_D1	AGORA	0.791455	0.158804	0.248216	0.88298	-1.67291	2.47513	inhibitor	0.686119	0.151678	0.231589	0.788994	-1.56689	2.379	inhibitor	0.434274	0.024553	0.106505	0.440067	-2.02768	4.16375	inhibitor
Bacteroides_sp_D2	AGORA	0.791455	0.174436	0.248166	0.907459	-1.6732	2.37913	inhibitor	0.686119	0.167546	0.231555	0.813566	-1.56711	2.2797	inhibitor	0.434274	0.02898	0.106295	0.452123	-2.03054	3.96359	inhibitor
Bacteroides_sp_D20	AGORA	0.791455	0.119161	0.503321	0.629611	-0.65303	2.40155	inhibitor	0.686119	0.102605	0.394091	0.608911	-0.799928	2.56913	inhibitor	0.434274	0.035983	0.277564	0.343473	-0.645785	3.25481	inhibitor
Bacteroides_sp_D22	AGORA	0.791455	0.173834	0.248299	0.905211	-1.67243	2.38054	inhibitor	0.686119	0.166968	0.231674	0.811544	-1.56636	2.2811	inhibitor	0.434274	0.0288952	0.106316	0.450961	-2.03025	3.9641	inhibitor
Bacteroides_stercoris_ATCC_43183	AGORA	0.791455	0.430987	12.8046	0.756486	4.01601	0.81167	promoter	0.686119	0.369378	12.7829	0.766951	4.21962	1.05404	promoter	0.434274	0.705209	4.54303	0.0810882	3.38698	-3.12049	promoter
Bacteroides_thetaiotaomicron_VPI_5482	AGORA	0.791455	0.544751	10.9583	1.00337	3.79138	0.881191	promoter	0.686119	0.600906	10.9271	1.01104	3.99331	0.750631	promoter	0.434274	1.11246	4.65766	0.0877083	3.42293	-3.6649	promoter
Bacteroides_timonensis_AP1	AGORA	0.791455	0.49894	0.338325	2.50411	-1.2261	2.32736	inhibitor	0.686119	0.539186	0.315942	2.33769	-1.1188	2.11623	inhibitor	0.434274	0
Bacteroides_uniformis_ATCC_8492	AGORA	0.791455	0.394001	0.215863	1.90737	-1.87439	2.27531	inhibitor	0.686119	0.527608	0.234465	2.07298	-1.54909	1.97417	inhibitor	0.434274	0.243687	0.0950962	0.738543	-2.19115	1.59965	inhibitor
Bacteroides_ureolyticus_DSM_20703	AGORA	0.791455	0.0265701	0.910544	0.457636	0.202221	4.10633	promoter	0.686119	0.0354638	0.81586	0.228818	0.249864	2.68978	promoter	0.434274	0
Bacteroides_vulgatus_ATCC_8482	AGORA	0.791455	0.547593	1.64932	1.65167	1.05929	1.59275	promoter	0.686119	0.595936	1.62343	1.62578	1.24252	1.44791	promoter	0.434274	0.236915	0.614954	0.614865	0.501871	1.3759	promoter
Bacteroides_xylanisolvens_SD_CC_1b	AGORA	0.791455	0.168368	0.249463	0.898408	-1.66568	2.41575	inhibitor	0.686119	0.173883	0.234194	0.823291	-1.55075	2.24329	inhibitor	0.434274	0.0328647	0.108431	0.455482	-2.00183	3.79278	inhibitor
Bacteroides_xylanisolvens_XB1A	AGORA	0.791455	0.28982	0.171218	1.11803	-2.20867	1.94773	inhibitor	0.686119	0.236078	0.149106	1.00231	-2.20212	2.08599	inhibitor	0.434274	0.183668	0.0965465	0.576618	-2.16931	1.65052	inhibitor
Barnesiella_intestinihominis_YIT_11860	AGORA	0.791455	0.20757	0.1483	1.05587	-2.41599	2.34677	inhibitor	0.686119	0.174889	0.128962	0.927052	-2.41151	2.40621	inhibitor	0.434274	0
Bartonella_quintana_Toulouse	AGORA	0.791455	0.0038737	0.112324	1.12351	-2.81684	8.18008	inhibitor	0.686119	0.00390846	0.0992597	0.98315	-2.78918	7.97467	inhibitor	0.434274	0
Bifidobacterium_adolescentis_ATCC_15703	AGORA	0.791455	0.325681	0.111584	1.65634	-2.82637	2.34647	inhibitor	0.686119	0.375768	0.114501	1.5461	-2.5831	2.04072	inhibitor	0.434274	0.827183	3.59043	0.349767	3.04748	-1.24181	promoter
Bifidobacterium_angulatum_DSM_20098	AGORA	0.791455	0.200609	0.237411	1.49764	-1.73712	2.90023	inhibitor	0.686119	0.136585	0.189827	1.32148	-1.85377	3.27428	inhibitor	0.434274	0.643097	3.49991	0.258047	3.01064	-1.3174	promoter
Bifidobacterium_animalis_lactis_AD011	AGORA	0.791455	0.109067	0.164941	1.23902	-2.26256	3.50592	inhibitor	0.686119	0.0976413	0.134316	1.14764	-2.35283	3.55503	inhibitor	0.434274	0.184018	0.132385	0.57988	-1.71387	1.65591	inhibitor
Bifidobacterium_animalis_lactis_BB_12	AGORA	0.791455	0.142261	0.0945642	1.39493	-3.06514	3.29358	inhibitor	0.686119	0.12676	0.0888732	1.29121	-2.94864	3.34856	inhibitor	0.434274	0
Bifidobacterium_animalis_lactis_Bi_07	AGORA	0.791455	0.093926	0.120004	1.33849	-2.72143	3.83294	inhibitor	0.686119	0.0815604	0.120876	1.20829	-2.50493	3.88895	inhibitor	0.434274	0.183957	0.0436332	0.733132	-3.31511	1.9947	inhibitor
Bifidobacterium_animalis_lactis_Bl_04_ATCC_SD5219	AGORA	0.791455	0.0938668	0.119981	1.33812	-2.7217	3.83345	inhibitor	0.686119	0.0814884	0.120855	1.20796	-2.50518	3.88984	inhibitor	0.434274	0
Bifidobacterium_animalis_lactis_CNCM_I_2494	AGORA	0.791455	0.101745	0.109841	1.47698	-2.84909	3.85963	inhibitor	0.686119	0.0889949	0.111508	1.33321	-2.62131	3.90503	inhibitor	0.434274	0
Bifidobacterium_animalis_lactis_DSM_10140	AGORA	0.791455	0.0938668	0.119981	1.33812	-2.7217	3.83345	inhibitor	0.686119	0.0814884	0.120855	1.20796	-2.50518	3.88984	inhibitor	0.434274	0
Bifidobacterium_animalis_lactis_V9	AGORA	0.791455	0.0938668	0.119981	1.33812	-2.7217	3.83345	inhibitor	0.686119	0.0814884	0.120855	1.20796	-2.50518	3.88984	inhibitor	0.434274	0
Bifidobacterium_bifidum_BGN4	AGORA	0.791455	0.19352	0.0935752	1.2935	-3.08031	2.74072	inhibitor	0.686119	0.175385	0.0911976	1.15357	-2.91139	2.7175	inhibitor	0.434274	0
Bifidobacterium_bifidum_NCIMB_41171	AGORA	0.791455	0.142524	0.163542	1.29006	-2.27485	3.17816	inhibitor	0.686119	0.121217	0.130604	1.17521	-2.39326	3.27725	inhibitor	0.434274	0.231298	0.0672474	0.665337	-2.69106	1.52433	inhibitor
Bifidobacterium_bifidum_PRL2010	AGORA	0.791455	0.27153	0.104084	1.44639	-2.92676	2.41328	inhibitor	0.686119	0.242263	0.0990767	1.36025	-2.79184	2.48922	inhibitor	0.434274	0.22191	0.0440714	0.681347	-3.30069	1.61841	inhibitor
Bifidobacterium_bifidum_S17	AGORA	0.791455	0.170549	0.106567	1.27371	-2.89274	2.90078	inhibitor	0.686119	0.152232	0.104321	1.13305	-2.71743	2.89587	inhibitor	0.434274	0
Bifidobacterium_boum_DSM_20432	AGORA	0.791455	0.451349	0.371591	1.8533	-1.09079	2.03778	inhibitor	0.686119	0.319747	0.324091	1.58227	-1.08206	2.307	inhibitor	0.434274	0
Bifidobacterium_breve_HPH0326	AGORA	0.791455	0.325681	0.0954386	1.69149	-3.05186	2.37677	inhibitor	0.686119	0.255036	0.177004	1.37291	-1.95467	2.42846	inhibitor	0.434274	0
Bifidobacterium_breve_UCC2003_NCIMB8807	AGORA	0.791455	0.325681	0.094789	1.88863	-3.06172	2.53581	inhibitor	0.686119	0.376841	0.100988	1.65695	-2.76428	2.1365	inhibitor	0.434274	1.00027	3.41655	0.392464	2.97586	-1.34975	promoter
Bifidobacterium_catenulatum_DSM_16992	AGORA	0.791455	0.125314	0.209342	1.37893	-1.91865	3.45993	inhibitor	0.686119	0.11433	0.202202	1.23992	-1.76266	3.43897	inhibitor	0.434274	0.229479	0.0707873	0.724663	-2.61704	1.65895	inhibitor
Bifidobacterium_coryneforme_DSM_20216	AGORA	0.791455	0.293409	0.147208	1.63394	-2.42666	2.47737	inhibitor	0.686119	0.262919	0.213611	1.37291	-1.68347	2.38455	inhibitor	0.434274	0
Bifidobacterium_dentium_ATCC_27678	AGORA	0.791455	0.291152	0.11267	1.69127	-2.8124	2.53826	inhibitor	0.686119	0.18277	0.0600471	1.46699	-3.51429	3.00476	inhibitor	0.434274	0.994109	3.60298	0.346686	3.05251	-1.51977	promoter
Bifidobacterium_gallicum_DSM_20093	AGORA	0.791455	0.21678	0.237154	1.44448	-1.73868	2.73625	inhibitor	0.686119	0.148149	0.171516	1.26126	-2.00012	3.08974	inhibitor	0.434274	0.643097	3.4876	0.260144	3.00555	-1.30572	promoter
Bifidobacterium_kashiwanohense_DSM_21854	AGORA	0.791455	0.414857	1.32304	0.457636	0.741272	0.141588	promoter	0.686119	0.228819	1.16031	0.228818	0.75798	-6.72e-06	promoter	0.434274	0
Bifidobacterium_longum_DJO10A	AGORA	0.791455	0.232616	0.123535	1.48117	-2.67959	2.67072	inhibitor	0.686119	0.2694	0.125078	1.42009	-2.45563	2.39816	inhibitor	0.434274	0.254404	0.045431	0.70448	-3.25686	1.46944	inhibitor
Bifidobacterium_longum_E18	AGORA	0.791455	0.227144	0.120213	1.45799	-2.71891	2.6823	inhibitor	0.686119	0.266666	0.121866	1.39936	-2.49316	2.39167	inhibitor	0.434274	0.226121	0.0439337	0.683969	-3.30521	1.59684	inhibitor
Bifidobacterium_longum_infantis_157F_NC	AGORA	0.791455	0.0719886	0.802272	0.305935	0.0195831	2.08739	neutral	0.686119	0.0647333	0.659005	0.34668	-0.0581681	2.42102	neutral	0.434274	0.123964	0.338954	0.209858	-0.357516	0.759491	inhibitor
Bifidobacterium_longum_infantis_ATCC_15697	AGORA	0.791455	0.31272	0.150181	1.72855	-2.3978	2.46662	inhibitor	0.686119	0.319066	0.147012	1.66829	-2.22252	2.38644	inhibitor	0.434274	0.213074	0.0454217	0.809695	-3.25715	1.92602	inhibitor
Bifidobacterium_longum_longum_ATCC_55813	AGORA	0.791455	0.107295	0.205569	1.20561	-1.94489	3.49011	inhibitor	0.686119	0.11243	0.200208	1.10959	-1.77696	3.30292	inhibitor	0.434274	0.181666	0.119701	0.581354	-1.85917	1.67813	inhibitor
Bifidobacterium_longum_longum_BBMN68	AGORA	0.791455	0.223955	0.123291	1.49216	-2.68244	2.73612	inhibitor	0.686119	0.228791	0.125654	1.37833	-2.44901	2.59082	inhibitor	0.434274	0.247852	0.0472625	0.705264	-3.19984	1.50869	inhibitor
Bifidobacterium_longum_longum_CCUG_52486	AGORA	0.791455	0.116771	0.20866	1.3908	-1.92335	3.57416	inhibitor	0.686119	0.122805	0.202823	1.27981	-1.75824	3.38149	inhibitor	0.434274	0.215084	0.0703296	0.736294	-2.6264	1.77538	inhibitor
Bifidobacterium_longum_longum_JCM_1217	AGORA	0.791455	0.21871	0.120725	1.43008	-2.71278	2.70901	inhibitor	0.686119	0.223106	0.123283	1.32099	-2.47648	2.56581	inhibitor	0.434274	0.235757	0.0439311	0.684221	-3.30529	1.53716	inhibitor
Bifidobacterium_longum_longum_JDM301	AGORA	0.791455	0.226457	0.120042	1.4625	-2.72096	2.69113	inhibitor	0.686119	0.230853	0.122603	1.35371	-2.48447	2.55188	inhibitor	0.434274	0.228295	0.0439427	0.68301	-3.30491	1.58101	inhibitor
Bifidobacterium_longum_NCC2705	AGORA	0.791455	0.104456	0.205793	1.20263	-1.94331	3.52523	inhibitor	0.686119	0.121758	0.200965	1.12849	-1.77151	3.2123	inhibitor	0.434274	0.181518	0.116757	0.584078	-1.8951	1.68604	inhibitor
Bifidobacterium_mongoliense_DSM_21395	AGORA	0.791455	0.457639	1.05446	0.457636	0.413924	-6.93e-06	promoter	0.686119	0.228819	0.915123	0.228818	0.415508	-6.72e-06	promoter	0.434274	0
Bifidobacterium_pseudocatenulatum_DSM_20438	AGORA	0.791455	0.218601	0.247556	1.52683	-1.67675	2.80417	inhibitor	0.686119	0.161196	0.206147	1.3562	-1.73479	3.07269	inhibitor	0.434274	0.844631	3.65163	0.229601	3.07186	-1.87919	promoter
Bifidobacterium_pseudolongum_subsp_Pseudolongum_DSM_20099	AGORA	0.791455	0.454575	0.400488	1.90005	-0.982749	2.06345	inhibitor	0.686119	0.340427	0.354643	1.63721	-0.952091	2.26582	inhibitor	0.434274	0
Bifidobacterium_ruminantium_DSM_6489	AGORA	0.791455	0.38771	0.165709	1.70908	-2.25585	2.14017	inhibitor	0.686119	0.287196	0.142569	1.46743	-2.2668	2.35319	inhibitor	0.434274	0.994109	3.66059	0.332542	3.0754	-1.57987	promoter
Bifidobacterium_scardovii_JCM_12489	AGORA	0.791455	0.435783	0.365211	1.80547	-1.11578	2.05069	inhibitor	0.686119	0.386388	0.34143	1.67817	-1.00687	2.11876	inhibitor	0.434274	0
Bifidobacterium_stercoris_DSM_24849	AGORA	0.791455	0.207691	0.925665	0.457636	0.225982	1.13977	promoter	0.686119	0.110202	0.827468	0.228818	0.270246	1.05405	promoter	0.434274	0
Bifidobacterium_thermacidophilum_subsp_thermacidophilum_DSM_15837	AGORA	0.791455	0.317194	0.167428	1.7258	-2.24097	2.44383	inhibitor	0.686119	0.171006	0.141065	1.43889	-2.2821	3.07284	inhibitor	0.434274	1.23141	3.5684	0.35518	3.0386	-1.79369	promoter
Bifidobacterium_thermophilum_RBL67	AGORA	0.791455	0.334556	0.389667	1.83523	-1.02226	2.45564	inhibitor	0.686119	0.217193	0.34849	1.58053	-0.97734	2.86336	inhibitor	0.434274	0
Bilophila_wadsworthia_3_1_6	AGORA	0.791455	0.138796	1.38825	0.843259	0.810686	2.60301	promoter	0.686119	0.0593713	1.20189	0.728945	0.808779	3.61797	promoter	0.434274	0.0248241	0.852317	0.517062	0.972784	4.38053	promoter
Blastococcus_massiliensis_AP3	AGORA	0.791455	0.134111	0.49106	1.82522	-0.688609	3.76658	inhibitor	0.686119	0.106139	0.42534	1.68235	-0.689843	3.98646	inhibitor	0.434274	0
Blautia_hansenii_VPI_C7_24_DSM_20583	AGORA	0.791455	0.230778	1.05051	1.05051	0.408508	2.18651	promoter	0.686119	0.244445	0.948387	0.948387	0.467018	1.95596	promoter	0.434274	0.313428	0.573893	0.573893	0.402174	0.872646	promoter
Blautia_hydrogenotrophica_DSM_10507	AGORA	0.791455	0.205268	2.04469	2.04469	1.3693	3.3163	promoter	0.686119	0.217081	1.8292	1.8292	1.41469	3.07491	promoter	0.434274	0
Blautia_obeum_ATCC_29174	AGORA	0.791455	0.194593	0.80293	1.64358	0.0207661	3.07831	neutral	0.686119	0.15245	0.749079	1.46461	0.12666	3.2641	neutral	0.434274	0
Blautia_producta_DSM_2950	AGORA	0.791455	0.348347	2.69234	2.78804	1.76628	3.00066	promoter	0.686119	0.308421	2.49998	2.77303	1.86538	3.16849	promoter	0.434274	0
Blautia_wexlerae_DSM_19850	AGORA	0.791455	0.176421	1.50939	0.4824	0.931383	1.45121	promoter	0.686119	0.1278	1.05286	0.127811	0.61779	0.000134504	promoter	0.434274	0
Bordetella_hinzii_OH87_BAL007II	AGORA	0.791455	0.120924	0.981148	0.457636	0.309964	1.9201	promoter	0.686119	0.0972486	0.929376	0.228818	0.437805	1.23445	promoter	0.434274	0
Brachybacterium_paraconglomeratum_LC44	AGORA	0.791455	0.593556	0.337506	1.65589	-1.22959	1.48015	inhibitor	0.686119	0.421698	0.217801	1.34394	-1.65545	1.67219	inhibitor	0.434274	0
Brachyspira_pilosicoli_B2904	AGORA	0.791455	0.151904	0.265317	1.30241	-1.57679	3.09996	inhibitor	0.686119	0.151904	0.254126	1.16529	-1.43292	2.93946	inhibitor	0.434274	0
Bradyrhizobium_elkanii_USDA_76	AGORA	0.791455	0.321566	2.15041	4.39764	1.44203	3.77354	promoter	0.686119	0.266441	1.71471	4.50463	1.32144	4.07952	promoter	0.434274	0
Bradyrhizobium_japonicum_USDA_6	AGORA	0.791455	0.597014	2.72981	4.2554	1.78622	2.83346	promoter	0.686119	0.510609	2.2723	4.36774	1.72762	3.0966	promoter	0.434274	0
Brevibacillus_agri_5_2	AGORA	0.791455	0.229086	4.70406	2.46506	2.57133	3.42766	promoter	0.686119	0.197668	4.30362	2.52935	2.64902	3.67761	promoter	0.434274	0
Brevibacillus_agri_BAB_2500	AGORA	0.791455	0.221534	4.70406	2.46506	2.57133	3.47602	promoter	0.686119	0.191961	4.30362	2.52935	2.64902	3.71988	promoter	0.434274	0
Brevibacillus_borstelensis_AK1	AGORA	0.791455	0.186322	4.05281	2.56961	2.35634	3.78568	promoter	0.686119	0.157843	3.75698	2.6171	2.45304	4.05141	promoter	0.434274	0
Brevibacillus_brevis_NBRC_100599	AGORA	0.791455	0.280043	4.72789	2.46122	2.57862	3.13566	promoter	0.686119	0.248252	4.32808	2.52541	2.6572	3.34664	promoter	0.434274	0
Brevibacterium_casei_S18	AGORA	0.791455	0.422875	0.280413	1.62624	-1.49696	1.94323	inhibitor	0.686119	0.441716	0.258407	1.51374	-1.40882	1.77693	inhibitor	0.434274	0
Brevibacterium_linens_BL2	AGORA	0.791455	0.0945684	0.171755	1.31122	-2.20415	3.79341	inhibitor	0.686119	0.0696371	0.194532	1.15358	-1.81845	4.05012	inhibitor	0.434274	0
Brevibacterium_massiliense_5401308	AGORA	0.791455	0.0833324	0.160102	1.51113	-2.30551	4.18061	inhibitor	0.686119	0.128123	0.153404	1.3955	-2.16112	3.44518	inhibitor	0.434274	0
Brevundimonas_bacteroides_DSM_4726	AGORA	0.791455	0.263239	3.91196	2.73368	2.30531	3.3764	promoter	0.686119	0.164011	3.10529	2.93177	2.1782	4.15991	promoter	0.434274	0
Brevundimonas_diminuta_470_4	AGORA	0.791455	0.102497	0.951696	1.67049	0.265994	4.02662	promoter	0.686119	0.144564	0.543728	1.81864	-0.335572	3.65308	inhibitor	0.434274	0
Brochothrix_thermosphacta_DSM_20171	AGORA	0.791455	0.449394	1.94932	1.95856	1.30039	2.12374	promoter	0.686119	0.447821	1.77382	1.78313	1.37033	1.99342	promoter	0.434274	0
Bulleidia_extructa_W1219	AGORA	0.791455	0.237743	0.898178	2.27097	0.182494	3.25584	promoter	0.686119	0.211792	0.763768	2.29255	0.154677	3.43624	promoter	0.434274	0
Burkholderia_cepacia_GG4	AGORA	0.791455	0.358892	3.40624	4.0893	2.1056	3.51023	promoter	0.686119	0.32144	2.96848	4.19679	2.11319	3.70667	promoter	0.434274	0
Burkholderiales_bacterium_1_1_47	AGORA	0.791455	0.0156506	0.788912	0.0173545	-0.00464253	0.149092	neutral	0.686119	0.0244431	0.683576	0.0173545	-0.00535653	-0.494115	neutral	0.434274	0
Butyricicoccus_pullicaecorum_1_2	AGORA	0.791455	0.375577	4.19754	2.54639	2.40696	2.76127	promoter	0.686119	0.325341	3.79944	2.6103	2.46926	3.00419	promoter	0.434274	0
Butyricimonas_synergistica_DSM_23225	AGORA	0.791455	0.325681	2.92137	4.20825	1.88407	3.69169	promoter	0.686119	0.325681	2.48043	4.31652	1.85406	3.72834	promoter	0.434274	0
Butyricimonas_virosa_DSM_23226	AGORA	0.791455	0.325681	2.49998	4.16914	1.65933	3.67822	promoter	0.686119	0.502215	2.49998	3.73864	1.86538	2.89614	promoter	0.434274	0
Butyrivibrio_crossotus_DSM_2876	AGORA	0.791455	0.200552	0.799091	0.454474	0.013852	1.18022	neutral	0.686119	0.0637948	0.772585	0.120413	0.171236	0.916475	promoter	0.434274	0
Butyrivibrio_fibrisolvens_16_4	AGORA	0.791455	0.178202	0.276813	0.897751	-1.5156	2.3328	inhibitor	0.686119	0.164581	0.262199	0.839206	-1.38779	2.35022	inhibitor	0.434274	0.257481	0.140531	0.524337	-1.62771	1.02603	inhibitor
Campylobacter_coli_JV20	AGORA	0.791455	0.0914477	0.342851	1.44728	-1.20693	3.98425	inhibitor	0.686119	0.0824982	0.299318	1.31005	-1.19678	3.98911	inhibitor	0.434274	0
Campylobacter_concisus_13826	AGORA	0.791455	0.0209831	0.230815	1.03352	-1.77777	5.62219	inhibitor	0.686119	0.0292523	0.209844	0.929413	-1.70914	4.9897	inhibitor	0.434274	0
Campylobacter_curvus_525_92	AGORA	0.791455	0.0195333	0.230105	1.01997	-1.78222	5.70645	inhibitor	0.686119	0.0274777	0.204293	0.923281	-1.74782	5.07044	inhibitor	0.434274	0
Campylobacter_fetus_subsp_fetus_82_40	AGORA	0.791455	0.0151325	0.206776	1.34254	-1.93644	6.47118	inhibitor	0.686119	0.0305135	0.180395	1.22144	-1.9273	5.32299	inhibitor	0.434274	0.0149164	0.0520993	0.724486	-3.05927	5.60199	inhibitor
Campylobacter_gracilis_RM3268	AGORA	0.791455	0.0145148	0.789218	0.0145148	-0.00408455	1.79e-14	neutral	0.686119	0.0145148	0.683881	0.0145148	-0.00471267	3.65e-14	neutral	0.434274	0
Campylobacter_hominis_ATCC_BAA_381	AGORA	0.791455	0.0146925	0.34753	0.535997	-1.18737	5.18907	inhibitor	0.686119	0.0146925	0.272537	0.514419	-1.33201	5.12979	inhibitor	0.434274	0
Campylobacter_hyointestinalis_subsp_hyointestinalis_LMG_9260	AGORA	0.791455	0.00876108	0.736865	0.457636	-0.103107	5.70695	neutral	0.686119	0.00876108	0.670458	0.228818	-0.0333109	4.70695	neutral	0.434274	0
Campylobacter_jejuni_jejuni_81_176	AGORA	0.791455	0.101931	0.223108	1.53016	-1.82677	3.90802	inhibitor	0.686119	0.102616	0.211809	1.37861	-1.6957	3.74789	inhibitor	0.434274	0
Campylobacter_jejuni_jejuni_ICDCCJ07004	AGORA	0.791455	0.0994669	0.222691	1.53195	-1.82946	3.94501	inhibitor	0.686119	0.100119	0.21501	1.37694	-1.67406	3.78168	inhibitor	0.434274	0
Campylobacter_jejuni_jejuni_M1	AGORA	0.791455	0.102045	0.222779	1.53273	-1.82889	3.90883	inhibitor	0.686119	0.102731	0.214947	1.37779	-1.67447	3.74541	inhibitor	0.434274	0.0127963	0.09081	0.72722	-2.25768	5.82859	inhibitor
Campylobacter_jejuni_jejuni_NCTC_11168	AGORA	0.791455	0.102045	0.222649	1.53243	-1.82974	3.90853	inhibitor	0.686119	0.102732	0.215004	1.37734	-1.67409	3.74493	inhibitor	0.434274	0.0127963	0.0908253	0.726959	-2.25744	5.82807	inhibitor
Campylobacter_lari_RM2100	AGORA	0.791455	0.0141952	0.913024	0.457636	0.206146	5.01072	promoter	0.686119	0.0143133	0.771977	0.228818	0.170101	3.99877	promoter	0.434274	0
Campylobacter_rectus_RM3267	AGORA	0.791455	0.0088009	0.719103	0.457636	-0.138309	5.70041	neutral	0.686119	0.0088009	0.652313	0.228818	-0.0728932	4.70041	neutral	0.434274	0
Campylobacter_showae_CSUNSWCD	AGORA	0.791455	0.00918164	0.860246	0.457636	0.120242	5.63931	neutral	0.686119	0.00997263	0.749698	0.228818	0.127851	4.52008	neutral	0.434274	0
Campylobacter_upsaliensis_JV21	AGORA	0.791455	0.052107	0.316095	1.6454	-1.32415	4.98082	inhibitor	0.686119	0.0524764	0.310042	1.46248	-1.14599	4.8006	inhibitor	0.434274	0
Candidatus_Nitrososphaera_gargensis_Ga9_2	AGORA	0.791455	0.0472694	0.379116	1.52068	-1.06187	5.00767	inhibitor	0.686119	0.0275744	0.342457	1.33226	-1.00253	5.5944	inhibitor	0.434274	0
Capnocytophaga_granulosa_ATCC_51502	AGORA	0.791455	0.173672	0.156213	1.43275	-2.34099	3.04435	inhibitor	0.686119	0.17332	0.149084	1.32487	-2.20234	2.93433	inhibitor	0.434274	0
Capnocytophaga_ochracea_DSM_7271	AGORA	0.791455	0.246768	1.08203	0.457636	0.451166	0.891047	promoter	0.686119	0.218052	0.94776	0.228818	0.466064	0.0695318	promoter	0.434274	0
Capnocytophaga_sputigena_ATCC_33612	AGORA	0.791455	0.275571	0.956038	0.457636	0.27256	0.731779	promoter	0.686119	0.228819	1.00227	0.228818	0.546748	-6.72e-06	promoter	0.434274	0
Catenibacterium_mitsuokai_DSM_15897	AGORA	0.791455	0.242589	1.6141	1.30191	1.02815	2.42404	promoter	0.686119	0.168013	1.3774	1.11423	1.00542	2.72941	promoter	0.434274	0
Cedecea_davisae_DSM_4568	AGORA	0.791455	0.673416	3.21223	4.13695	2.02099	2.619	promoter	0.686119	0.593377	2.71137	4.25994	1.98249	2.84381	promoter	0.434274	0
Cellulosilyticum_lentocellum_DSM_5427	AGORA	0.791455	0.289137	0.485656	1.68446	-0.704574	2.54246	inhibitor	0.686119	0.167007	0.38722	1.3802	-0.825306	3.0469	inhibitor	0.434274	0
Cellulosimicrobium_cellulans_J36	AGORA	0.791455	0.325681	0.285207	3.12409	-1.4725	3.26191	inhibitor	0.686119	0.51103	0.236	2.6781	-1.53967	2.38973	inhibitor	0.434274	0
Cetobacterium_somerae_ATCC_BAA_47401	AGORA	0.791455	0.325681	0.688263	2.70411	-0.201548	3.05362	inhibitor	0.686119	0.35092	1.43799	1.37291	1.06753	1.96802	promoter	0.434274	0
Citrobacter_amalonaticus_Y19	AGORA	0.791455	0.706537	3.30752	4.11352	2.06317	2.54154	promoter	0.686119	0.605388	2.76824	4.24594	2.01244	2.81015	promoter	0.434274	0.374388	1.58875	0.841298	1.87121	1.16808	promoter
Citrobacter_freundii_ATCC_8090	AGORA	0.791455	0.805199	3.83845	3.98312	2.27794	2.30648	promoter	0.686119	0.685429	3.26662	4.12353	2.25127	2.5888	promoter	0.434274	0.402784	1.64705	0.826977	1.9232	1.03784	promoter
Citrobacter_freundii_UCI_31	AGORA	0.791455	0.718273	3.14711	4.15288	1.99145	2.53151	promoter	0.686119	0.606685	2.56902	4.29483	1.90469	2.82358	promoter	0.434274	0.374539	1.60407	0.83753	1.88506	1.16103	promoter
Citrobacter_koseri_ATCC_BAA_895	AGORA	0.791455	0.741323	3.47965	4.07119	2.13636	2.45728	promoter	0.686119	0.640154	2.94215	4.20318	2.10034	2.71499	promoter	0.434274	0.386588	1.64945	0.826381	1.9253	1.09601	promoter
Citrobacter_sp_30_2	AGORA	0.791455	0.735576	4.23113	2.69611	2.41846	1.87393	promoter	0.686119	0.631621	3.7139	2.78421	2.4364	2.14014	promoter	0.434274	0.402557	1.86629	0.53631	2.1035	0.413872	promoter
Citrobacter_youngae_ATCC_29220	AGORA	0.791455	0.73983	4.25563	2.69194	2.42679	1.86338	promoter	0.686119	0.632822	3.72039	2.78311	2.43892	2.13682	promoter	0.434274	0.361437	1.86958	0.535751	2.10603	0.567816	promoter
Cloacibacillus_evryensis_DSM_19522	AGORA	0.791455	0.0971403	1.30248	0.457636	0.718677	2.23606	promoter	0.686119	0.0755509	0.991903	0.228818	0.531741	1.59868	promoter	0.434274	0
Clostridiales_sp_1_7_47FAA	AGORA	0.791455	0.415881	3.16635	2.87748	2.00024	2.79056	promoter	0.686119	0.380347	2.90627	2.92178	2.08264	2.94146	promoter	0.434274	0
Clostridium_acetobutylicum_ATCC_824	AGORA	0.791455	0.45952	4.67118	2.47032	2.56121	2.4265	promoter	0.686119	0.317127	3.9085	2.59275	2.51008	3.03135	promoter	0.434274	0
Clostridium_asparagiforme_DSM_15981	AGORA	0.791455	0.594887	2.86071	2.95586	1.85379	2.31289	promoter	0.686119	0.580532	2.65438	2.99132	1.95185	2.36533	promoter	0.434274	0
Clostridium_bartlettii_DSM_16795	AGORA	0.791455	0.252054	0.280645	1.41538	-1.49576	2.48938	inhibitor	0.686119	0.220713	0.268625	1.28	-1.35286	2.5359	inhibitor	0.434274	0
Clostridium_beijerinckii_NCIMB_8052	AGORA	0.791455	0.696592	4.66955	2.47057	2.56071	1.82646	promoter	0.686119	0.614456	3.93546	2.58842	2.52	2.07469	promoter	0.434274	0
Clostridium_bifermentans_ATCC_19299	AGORA	0.791455	0.207807	0.951935	1.79029	0.266356	3.10688	promoter	0.686119	0.196275	0.905779	1.61177	0.400701	3.0377	promoter	0.434274	0
Clostridium_bolteae_ATCC_BAA_613	AGORA	0.791455	0.478592	4.10119	2.68778	2.37346	2.48954	promoter	0.686119	0.460787	3.82802	2.73378	2.48007	2.56873	promoter	0.434274	0.338937	1.4507	0.600295	1.74007	0.824654	promoter
Clostridium_botulinum_A_str_ATCC_19397	AGORA	0.791455	0.290738	5.28766	2.37138	2.74005	3.02794	promoter	0.686119	0.261799	4.88649	2.43578	2.83227	3.21785	promoter	0.434274	0
Clostridium_botulinum_A_str_ATCC_3502	AGORA	0.791455	0.275261	5.30839	2.36805	2.74569	3.10483	promoter	0.686119	0.245962	4.90779	2.43236	2.83854	3.30585	promoter	0.434274	0
Clostridium_botulinum_A_str_Hall	AGORA	0.791455	0.275261	5.30839	2.36804	2.7457	3.10482	promoter	0.686119	0.245962	4.90779	2.43235	2.83854	3.30585	promoter	0.434274	0
Clostridium_botulinum_Bf	AGORA	0.791455	0.348347	1.30023	2.15772	0.716192	2.63092	promoter	0.686119	0.263704	0.999321	1.87929	0.542491	2.8332	promoter	0.434274	0
Clostridium_botulinum_E1_str_BoNT_E_Beluga	AGORA	0.791455	0.437243	1.41694	2.32009	0.840202	2.40767	promoter	0.686119	0.297976	1.19528	1.9643	0.800825	2.72075	promoter	0.434274	0
Clostridium_botulinum_F_str_230613	AGORA	0.791455	0.348347	1.30058	2.15959	0.716577	2.63216	promoter	0.686119	0.263908	0.999278	1.88123	0.542429	2.83357	promoter	0.434274	0
Clostridium_butyricum_DSM_10702	AGORA	0.791455	0.758813	14.6852	0.862734	4.21371	0.185171	promoter	0.686119	0.627464	14.6154	0.873935	4.41289	0.477993	promoter	0.434274	0.805045	4.523	0.0789569	3.3806	-3.34993	promoter
Clostridium_butyricum_E4_str_BoNT_E_BL5262	AGORA	0.791455	0.661459	14.4651	0.898067	4.19192	0.441171	promoter	0.686119	0.494711	14.3939	0.909495	4.39085	0.87848	promoter	0.434274	0.805045	4.5172	0.0798874	3.37875	-3.33303	promoter
Clostridium_cadaveris_AGR2141	AGORA	0.791455	0.348347	3.35492	2.68162	2.0837	2.94451	promoter	0.686119	0.391212	3.13583	2.71679	2.19232	2.79588	promoter	0.434274	0
Clostridium_celatum_DSM_1785	AGORA	0.791455	0.284281	1.12003	2.23537	0.500958	2.97512	promoter	0.686119	0.232062	0.881937	2.27359	0.362217	3.29239	promoter	0.434274	0
Clostridium_cellobioparum_DSM_1351	AGORA	0.791455	0.189749	0.314682	1.73933	-1.33061	3.19637	inhibitor	0.686119	0.189749	0.28788	1.57466	-1.25299	3.05288	inhibitor	0.434274	0
Clostridium_citroniae_WAL_17108	AGORA	0.791455	0.293243	4.25712	2.5368	2.4273	3.11284	promoter	0.686119	0.24068	3.76306	2.61611	2.45538	3.44224	promoter	0.434274	0
Clostridium_clariflavum_DSM_19732	AGORA	0.791455	0.374611	1.47719	1.47469	0.900278	1.97695	promoter	0.686119	0.3412	1.33437	1.33187	0.959625	1.96476	promoter	0.434274	0
Clostridium_clostridioforme_CM201	AGORA	0.791455	0.325539	3.48508	2.66074	2.13861	3.03093	promoter	0.686119	0.282722	3.23596	2.70073	2.23766	3.2559	promoter	0.434274	0
Clostridium_difficile_CD196	AGORA	0.791455	0.348347	4.24579	2.53862	2.42345	2.86545	promoter	0.686119	0.467129	3.86857	2.59917	2.49527	2.47616	promoter	0.434274	0.417184	1.93697	0.494103	2.15713	0.244128	promoter
Clostridium_difficile_NAP07	AGORA	0.791455	0.34195	3.85142	2.76079	2.28281	3.01322	promoter	0.686119	0.394149	3.41793	2.83463	2.31659	2.84635	promoter	0.434274	0.401147	1.86769	0.536071	2.10458	0.418296	promoter
Clostridium_difficile_NAP08	AGORA	0.791455	0.34195	3.85142	2.76079	2.28281	3.01322	promoter	0.686119	0.394788	3.41793	2.83463	2.31659	2.84401	promoter	0.434274	0.401073	1.86769	0.536071	2.10458	0.418562	promoter
Clostridium_difficile_R20291	AGORA	0.791455	0.348347	4.24579	2.53862	2.42345	2.86545	promoter	0.686119	0.467129	3.86857	2.59917	2.49527	2.47616	promoter	0.434274	0.413019	1.93697	0.494103	2.15713	0.258603	promoter
Clostridium_glycolicum_ATCC_14880	AGORA	0.791455	0.359639	3.78659	2.61235	2.25832	2.86073	promoter	0.686119	0.339079	3.53596	2.65259	2.36557	2.96771	promoter	0.434274	0
Clostridium_hathewayi_12489931	AGORA	0.791455	0.389126	4.77389	2.45384	2.59259	2.65673	promoter	0.686119	0.260023	4.16819	2.55108	2.60289	3.29439	promoter	0.434274	0
Clostridium_hathewayi_DSM_13479	AGORA	0.791455	0.347504	3.64053	2.63581	2.20157	2.92315	promoter	0.686119	0.233134	3.14005	2.71616	2.19426	3.54233	promoter	0.434274	0
Clostridium_hiranonis_TO_931_DSM_13275	AGORA	0.791455	0.0977806	0.407124	1.15582	-0.959038	3.56323	inhibitor	0.686119	0.0752134	0.37066	1.02008	-0.888363	3.76154	inhibitor	0.434274	0
Clostridium_hylemonae_DSM_15053	AGORA	0.791455	0.148604	1.63639	1.35752	1.04794	3.19142	promoter	0.686119	0.182964	1.46973	1.22537	1.09902	2.74358	promoter	0.434274	0
Clostridium_indolis_DSM_755	AGORA	0.791455	0.289752	9.7414	0.723599	3.62155	1.32037	promoter	0.686119	0.191715	3.28447	0.191717	2.25913	1.27e-05	promoter	0.434274	0
Clostridium_innocuum_2959	AGORA	0.791455	0.534141	4.77569	2.45358	2.59313	2.19959	promoter	0.686119	0.550142	4.42513	2.50986	2.68919	2.18973	promoter	0.434274	0
Clostridium_leptum_DSM_753	AGORA	0.791455	0.0609936	0.260595	0.868628	-1.6027	3.83201	inhibitor	0.686119	0.0376093	0.237864	0.796167	-1.52832	4.40391	inhibitor	0.434274	0
Clostridium_methoxybenzovorans_SR3	AGORA	0.791455	0.260805	1.92131	1.08638	1.27951	2.05848	promoter	0.686119	0.213434	1.60634	1.01153	1.22725	2.24468	promoter	0.434274	0
Clostridium_methylpentosum_R2_DSM_5476	AGORA	0.791455	0.0652752	0.339264	0.854205	-1.2221	3.70998	inhibitor	0.686119	0.0507672	0.244571	0.854205	-1.4882	4.07261	inhibitor	0.434274	0.0257593	0.41251	0.11182	-0.0741784	2.11801	neutral
Clostridium_nexile_DSM_1787	AGORA	0.791455	0.174488	0.767188	0.302983	-0.0449273	0.796112	neutral	0.686119	0.0802676	0.814096	0.0802751	0.246741	0.000134504	promoter	0.434274	0
Clostridium_paraputrificum_AGR2156	AGORA	0.791455	0.419191	0.312296	1.93805	-1.34159	2.20893	inhibitor	0.686119	0.271779	0.261773	1.539	-1.39014	2.50149	inhibitor	0.434274	0
Clostridium_perfringens_ATCC_13124	AGORA	0.791455	0.348347	0.390435	2.3525	-1.01943	2.7556	inhibitor	0.686119	0.424237	0.241121	2.21425	-1.5087	2.38387	inhibitor	0.434274	0.805059	3.65094	0.218955	3.07159	-1.87846	promoter
Clostridium_ramosum_VPI_0427_DSM_1402	AGORA	0.791455	0.215572	1.31819	1.03072	0.735976	2.25741	promoter	0.686119	0.211659	1.2002	0.93686	0.806749	2.14609	promoter	0.434274	0.306244	0.729549	0.597378	0.748399	0.963961	promoter
Clostridium_saccharogumia_DSM_17460	AGORA	0.791455	0.305792	1.6624	1.67175	1.07069	2.45074	promoter	0.686119	0.260392	1.49509	1.5045	1.12371	2.53053	promoter	0.434274	0
Clostridium_saccharoperbutylacetonicum_N1_4_HMT	AGORA	0.791455	0.542459	13.3485	1.07731	4.07603	0.989843	promoter	0.686119	0.419449	13.2182	1.09824	4.26792	1.38862	promoter	0.434274	0
Clostridium_sartagoforme_AAU1	AGORA	0.791455	0.451772	1.19433	2.08182	0.59362	2.20418	promoter	0.686119	0.302217	0.976556	1.68808	0.509245	2.48173	promoter	0.434274	0
Clostridium_scindens_ATCC_35704	AGORA	0.791455	0.1798	2.726	2.07476	1.7842	3.52849	promoter	0.686119	0.192362	2.57291	2.10055	1.90687	3.44887	promoter	0.434274	0
Clostridium_sordellii_ATCC_9714	AGORA	0.791455	0.303446	2.49998	2.08054	1.65933	2.77744	promoter	0.686119	0.302884	2.46223	1.82132	1.84344	2.58815	promoter	0.434274	0
Clostridium_sp_7_2_43FAA	AGORA	0.791455	0.401934	0.299814	1.39483	-1.40044	1.79506	inhibitor	0.686119	0.327934	0.276826	1.28371	-1.30948	1.96884	inhibitor	0.434274	0.272558	0.125011	0.536475	-1.79655	0.976948	inhibitor
Clostridium_sp_L2_50	AGORA	0.791455	0.0299099	0.309583	0.677873	-1.35418	4.50232	inhibitor	0.686119	0.0150155	0.288005	0.579923	-1.25236	5.27134	inhibitor	0.434274	0.205559	0.123956	0.429217	-1.80878	1.06215	inhibitor
Clostridium_sp_M62_1	AGORA	0.791455	0.302983	1.22912	0.302983	0.635047	-2.03e-06	promoter	0.686119	0.0802676	1.03069	0.0802751	0.587074	0.000134504	promoter	0.434274	0
Clostridium_sp_SS2_1	AGORA	0.791455	0.204596	0.309983	1.04738	-1.35232	2.35593	inhibitor	0.686119	0.143396	0.286301	0.939248	-1.26093	2.7115	inhibitor	0.434274	0.250176	0.137093	0.483838	-1.66345	0.951582	inhibitor
Clostridium_sp_SY8519	AGORA	0.791455	0.074911	0.749427	1.49596	-0.0787191	4.31975	neutral	0.686119	0.0415086	0.621555	1.37151	-0.142575	5.04621	neutral	0.434274	0
Clostridium_spiroforme_DSM_1552	AGORA	0.791455	0.155095	1.18762	0.955368	0.585496	2.6229	promoter	0.686119	0.150198	1.05002	0.83145	0.613894	2.46877	promoter	0.434274	0
Clostridium_sporogenes_ATCC_15579	AGORA	0.791455	0.348347	2.59891	2.803	1.71533	3.00838	promoter	0.686119	0.424237	2.49998	2.76198	1.86538	2.70276	promoter	0.434274	0.317888	1.0729	0.632816	1.30484	0.993265	promoter
Clostridium_sporosphaeroides_DSM_1294	AGORA	0.791455	0.195741	0.288435	1.5977	-1.45626	3.02898	inhibitor	0.686119	0.195741	0.280032	1.4402	-1.29287	2.87925	inhibitor	0.434274	0
Clostridium_sticklandii_DSM_519	AGORA	0.791455	0.350904	4.389	2.51562	2.47131	2.84176	promoter	0.686119	0.310931	3.98811	2.57997	2.53918	3.05269	promoter	0.434274	0
Clostridium_symbiosum_ATCC_14940	AGORA	0.791455	0.369109	4.0104	2.57641	2.34117	2.80324	promoter	0.686119	0.340406	3.85729	2.60098	2.49106	2.93373	promoter	0.434274	0
Clostridium_symbiosum_WAL_14163	AGORA	0.791455	0.169465	2.49998	2.80222	1.65933	4.04751	promoter	0.686119	0.186183	2.49998	2.50238	1.86538	3.74851	promoter	0.434274	0
Clostridium_symbiosum_WAL_14673	AGORA	0.791455	0.169835	2.49998	2.89593	1.65933	4.09182	promoter	0.686119	0.186564	2.49998	2.59626	1.86538	3.7987	promoter	0.434274	0
Clostridium_tyrobutyricum_DSM_2637	AGORA	0.791455	0.209549	2.68056	2.78988	1.75996	3.73484	promoter	0.686119	0.182832	2.49998	2.81224	1.86538	3.94313	promoter	0.434274	0
Clostridium_viride_DSM_6836	AGORA	0.791455	0.122087	0.678718	0.676218	-0.221696	2.46958	inhibitor	0.686119	0.11641	0.614747	0.612247	-0.158464	2.3949	inhibitor	0.434274	0
Collinsella_aerofaciens_ATCC_25986	AGORA	0.791455	0.306763	0.17662	1.40105	-2.16386	2.19131	inhibitor	0.686119	0.288117	0.177792	1.3106	-1.94827	2.1855	inhibitor	0.434274	0.288191	0.0805516	0.711099	-2.43062	1.30302	inhibitor
Collinsella_intestinalis_DSM_13280	AGORA	0.791455	0.122925	0.185121	1.20382	-2.09604	3.29177	inhibitor	0.686119	0.0975387	0.165898	1.09533	-2.04816	3.48925	inhibitor	0.434274	0
Collinsella_stercoris_DSM_13279	AGORA	0.791455	0.164181	0.173709	1.35867	-2.18784	3.04884	inhibitor	0.686119	0.121647	0.151501	1.24491	-2.17913	3.35526	inhibitor	0.434274	0
Collinsella_tanakaei_YIT_12063	AGORA	0.791455	0.334907	3.05777	1.92431	1.9499	2.52251	promoter	0.686119	0.330993	2.86858	1.95468	2.06381	2.56206	promoter	0.434274	0
Comamonas_testosteroni_CNB_2	AGORA	0.791455	0.397987	2.85128	4.22554	1.84903	3.40834	promoter	0.686119	0.362068	2.45045	4.32397	1.83651	3.57802	promoter	0.434274	0
Coprobacillus_sp_29_1	AGORA	0.791455	0.165629	1.3348	1.17306	0.75404	2.82425	promoter	0.686119	0.152516	1.15537	1.02058	0.751829	2.74236	promoter	0.434274	0
Coprobacillus_sp_D7	AGORA	0.791455	0.195369	1.39572	1.22554	0.81843	2.64914	promoter	0.686119	0.159849	1.21697	1.06483	0.826759	2.73585	promoter	0.434274	0.276525	0.730512	0.655444	0.750302	1.24506	promoter
Coprococcus_catus_GD_7	AGORA	0.791455	0.224132	4.711	1.6589	2.57345	2.88781	promoter	0.686119	0.203904	4.31452	1.72255	2.65267	3.07858	promoter	0.434274	0
Coprococcus_comes_ATCC_27758	AGORA	0.791455	0.271682	0.433254	1.4997	-0.869295	2.46468	inhibitor	0.686119	0.280212	0.398031	1.38408	-0.785576	2.30433	inhibitor	0.434274	0.318414	0.175643	0.694703	-1.30596	1.12549	inhibitor
Coprococcus_eutactus_ATCC_27759	AGORA	0.791455	0.0987741	0.28563	0.871559	-1.47036	3.14139	inhibitor	0.686119	0.0920408	0.276866	0.769836	-1.30927	3.06421	inhibitor	0.434274	0.193463	0.126708	0.488518	-1.7771	1.33636	inhibitor
Corynebacterium_ammoniagenes_DSM_20306	AGORA	0.791455	0.147093	0.144653	1.18544	-2.45191	3.01063	inhibitor	0.686119	0.122574	0.150567	1.05363	-2.18806	3.10364	inhibitor	0.434274	0.122245	0.0559583	0.52229	-2.95618	2.09508	inhibitor
Corynebacterium_amycolatum_SK46	AGORA	0.791455	0.214144	0.977107	0.291926	0.304009	0.447025	promoter	0.686119	0.145964	0.939202	0.145963	0.452977	-6.72e-06	promoter	0.434274	0
Corynebacterium_aurimucosum_ATCC_700975	AGORA	0.791455	0.317033	0.835832	0.457636	0.0787055	0.529571	neutral	0.686119	0.228819	0.844222	0.228818	0.299164	-6.72e-06	promoter	0.434274	0
Corynebacterium_durum_F0235	AGORA	0.791455	0.28588	0.722504	0.457636	-0.131503	0.678793	neutral	0.686119	0.228819	0.762109	0.228818	0.151539	-6.72e-06	promoter	0.434274	0
Corynebacterium_glucuronolyticum_ATCC_51867	AGORA	0.791455	0.266962	2.11789	2.11539	1.42005	2.98622	promoter	0.686119	0.274492	1.90849	1.90599	1.4759	2.7957	promoter	0.434274	0
Corynebacterium_kroppenstedtii_DSM_44385	AGORA	0.791455	0.227923	0.737538	0.457636	-0.101789	1.00566	neutral	0.686119	0.202397	0.795885	0.228818	0.214102	0.177015	promoter	0.434274	0
Corynebacterium_propinquum_DSM_44285	AGORA	0.791455	0.0578503	2.292	0.457636	1.53403	2.9838	promoter	0.686119	0.0446842	1.46935	0.228818	1.09865	2.35636	promoter	0.434274	0
Corynebacterium_striatum_ATCC_6940	AGORA	0.791455	0.369359	3.78312	0.457636	2.257	0.30918	promoter	0.686119	0.228819	2.2471	0.228818	1.71153	-6.72e-06	promoter	0.434274	0
Corynebacterium_tuberculostearicum_SK141	AGORA	0.791455	0.181253	0.361441	0.940176	-1.13075	2.37493	inhibitor	0.686119	0.154664	0.339984	0.845531	-1.01299	2.45072	inhibitor	0.434274	0
Corynebacterium_ulcerans_809	AGORA	0.791455	0.203409	0.255855	1.13526	-1.62918	2.48057	inhibitor	0.686119	0.186017	0.226838	1.02434	-1.59679	2.46119	inhibitor	0.434274	0
Corynebacterium_ureicelerivorans	AGORA	0.791455	0.277847	0.796257	0.457636	0.00872665	0.719912	neutral	0.686119	0.228819	0.801979	0.228818	0.225107	-6.72e-06	promoter	0.434274	0
Cronobacter_sakazakii_ATCC_BAA_894	AGORA	0.791455	0.635398	2.49748	2.6475	1.65789	2.0589	promoter	0.686119	0.563097	2.40262	2.40512	1.80808	2.09465	promoter	0.434274	0
Cryptobacterium_curtum_DSM_15641	AGORA	0.791455	0.0262252	0.404939	0.820069	-0.966802	4.96672	inhibitor	0.686119	0.0267762	0.374257	0.72453	-0.87443	4.75802	inhibitor	0.434274	0
Curtobacterium_flaccumfaciens_UCD_AKU	AGORA	0.791455	0.22992	0.121286	1.43235	-2.70609	2.63918	inhibitor	0.686119	0.195389	0.125488	1.31474	-2.45091	2.75036	inhibitor	0.434274	0
Delftia_acidovorans_SPH_1	AGORA	0.791455	0.438528	2.84207	4.22783	1.84436	3.26918	promoter	0.686119	0.403209	2.4407	4.32639	1.83076	3.42357	promoter	0.434274	0
Dermacoccus_nishinomiyaensis	AGORA	0.791455	0.378973	0.907229	1.96468	0.19696	2.37413	promoter	0.686119	0.360113	0.711333	1.7462	0.0520671	2.27769	neutral	0.434274	0
Desulfovibrio_desulfuricans_subsp_desulfuricans_DSM_642	AGORA	0.791455	0.371633	2.47179	4.31877	1.64298	3.53867	promoter	0.686119	0.427304	2.07393	4.41647	1.59583	3.36956	promoter	0.434274	0
Desulfovibrio_piger_ATCC_29098	AGORA	0.791455	0.125701	2.2099	2.18619	1.4814	4.12035	promoter	0.686119	0.11368	1.93091	1.93091	1.49275	4.08624	promoter	0.434274	0.0565914	1.07139	0.671709	1.30281	3.56918	promoter
Desulfovibrio_sp_3_1_syn3	AGORA	0.791455	0.0888814	2.74966	2.09425	1.79667	4.55841	promoter	0.686119	0.0990604	2.53271	2.13121	1.88415	4.42722	promoter	0.434274	0.202872	1.38638	0.618055	1.67465	1.60716	promoter
Dialister_invisus_DSM_15470	AGORA	0.791455	0.00959435	0.790805	0.00479486	-0.00118571	-1.0007	neutral	0.686119	0.0191887	0.685468	0.00479486	-0.00136785	-2.0007	neutral	0.434274	0
Dialister_succinatiphilus_YIT_11850	AGORA	0.791455	0.192555	1.23765	0.457636	0.645027	1.24893	promoter	0.686119	0.187982	1.0443	0.228818	0.606001	0.283605	promoter	0.434274	0
Dietzia_cinnamea_P4	AGORA	0.791455	0.144543	0.341504	1.82962	-1.2126	3.66197	inhibitor	0.686119	0.159723	0.262499	1.74604	-1.38615	3.45045	inhibitor	0.434274	0
Dorea_formicigenerans_ATCC_27755	AGORA	0.791455	0.216397	0.795603	1.77044	0.00754131	3.03235	neutral	0.686119	0.173349	0.747738	1.54749	0.124075	3.15818	neutral	0.434274	0.15754	0.327024	0.752559	-0.409212	2.25609	inhibitor
Dorea_longicatena_DSM_13814	AGORA	0.791455	0.321247	0.465214	1.33929	-0.766614	2.05971	inhibitor	0.686119	0.297818	0.431398	1.24432	-0.66944	2.06285	inhibitor	0.434274	0.270148	0.222576	0.651861	-0.964308	1.27082	inhibitor
Dyadobacter_beijingensis_DSM_21582	AGORA	0.791455	0.235885	1.56964	1.92837	0.987853	3.03122	promoter	0.686119	0.183956	1.35362	1.77206	0.980291	3.268	promoter	0.434274	0
Dyadobacter_fermentans_DSM_18053	AGORA	0.791455	0.215972	0.155054	2.66924	-2.35174	3.62751	inhibitor	0.686119	0.17282	0.14399	2.48148	-2.25249	3.84386	inhibitor	0.434274	0
Dysgonomonas_gadei_ATCC_BAA_286	AGORA	0.791455	0.677587	0.558123	2.67591	-0.503925	1.98155	inhibitor	0.686119	0.569579	0.446367	2.3198	-0.620229	2.02603	inhibitor	0.434274	0
Edwardsiella_tarda_ATCC_23685	AGORA	0.791455	0.582892	4.00296	2.73498	2.33849	2.23023	promoter	0.686119	0.54463	3.60696	2.80243	2.39425	2.36333	promoter	0.434274	0.362985	1.59227	0.582985	1.87441	0.683549	promoter
Edwardsiella_tarda_FL6_60	AGORA	0.791455	0.325681	2.86836	4.22129	1.85765	3.69616	promoter	0.686119	0.604868	2.42431	4.33033	1.82105	2.83979	promoter	0.434274	0.372236	1.59206	0.840473	1.87421	1.17499	promoter
Eggerthella_lenta_DSM_2243	AGORA	0.791455	0.168474	0.264131	1.24756	-1.58325	2.88851	inhibitor	0.686119	0.176623	0.237342	1.13169	-1.53149	2.67974	inhibitor	0.434274	0
Eggerthella_sp_1_3_56FAA	AGORA	0.791455	0.136357	0.254369	1.21072	-1.63759	3.1504	inhibitor	0.686119	0.144334	0.22611	1.09836	-1.60144	2.92787	inhibitor	0.434274	0
Eggerthella_sp_YY7918	AGORA	0.791455	0.0727775	0.134438	1.35301	-2.55757	4.21654	inhibitor	0.686119	0.0812376	0.125128	1.21434	-2.45506	3.90188	inhibitor	0.434274	0
Eggerthia_catenaformis_OT_569	AGORA	0.791455	0.348347	1.7935	1.79173	1.1802	2.36276	promoter	0.686119	0.356813	1.47916	1.4772	1.10825	2.04963	promoter	0.434274	0
Eikenella_corrodens_ATCC_23834	AGORA	0.791455	0.0834748	0.289258	1.70008	-1.45215	4.34812	inhibitor	0.686119	0.0616665	0.299024	1.48188	-1.1982	4.58679	inhibitor	0.434274	0.171726	0.0669008	0.923201	-2.69851	2.42653	inhibitor
Enterobacter_aerogenes_KCTC_2190	AGORA	0.791455	0.753766	3.38079	4.09553	2.09478	2.44186	promoter	0.686119	0.680225	2.908	4.21162	2.0835	2.63029	promoter	0.434274	0.379682	1.5882	0.841432	1.87072	1.14805	promoter
Enterobacter_asburiae_LF7a	AGORA	0.791455	0.721544	3.28219	4.11974	2.05208	2.51339	promoter	0.686119	0.63164	2.77581	4.24408	2.01638	2.74828	promoter	0.434274	0
Enterobacter_cancerogenus_ATCC_35316	AGORA	0.791455	0.668626	4.21577	2.69873	2.41322	2.01301	promoter	0.686119	0.562701	3.69935	2.78669	2.43074	2.30811	promoter	0.434274	0.372605	1.78587	0.550008	2.03995	0.561807	promoter
Enterobacter_cloacae_EcWSU1	AGORA	0.791455	0.727296	3.28219	4.11974	2.05208	2.50194	promoter	0.686119	0.633367	2.77581	4.24408	2.01638	2.74434	promoter	0.434274	0.395061	1.58238	0.842863	1.86541	1.09322	promoter
Enterobacter_hormaechei_YT2	AGORA	0.791455	0.718507	3.2945	4.11674	2.05748	2.51843	promoter	0.686119	0.632011	2.7885	4.241	2.02296	2.74638	promoter	0.434274	0
Enterobacter_hormaechei_YT3	AGORA	0.791455	0.695487	3.2945	4.11674	2.05748	2.56541	promoter	0.686119	0.611583	2.7885	4.241	2.02296	2.79378	promoter	0.434274	0
Enterobacteriaceae_bacterium_9_2_54FAA	AGORA	0.791455	0.533449	4.16685	2.70706	2.39638	2.3433	promoter	0.686119	0.471541	3.68639	2.7889	2.42568	2.56424	promoter	0.434274	0.276324	1.78252	0.55058	2.03724	0.994592	promoter
Enterococcus_asini_ATCC_700915	AGORA	0.791455	0.442463	3.39935	2.67454	2.10268	2.59566	promoter	0.686119	0.332606	2.92252	2.75109	2.09068	3.04812	promoter	0.434274	0
Enterococcus_avium_ATCC_14025	AGORA	0.791455	0.271805	1.17882	1.94397	0.574763	2.83836	promoter	0.686119	0.23583	1.12513	1.72082	0.713567	2.86728	promoter	0.434274	0
Enterococcus_caccae_ATCC_BAA_1240	AGORA	0.791455	0.376763	3.39557	1.87005	2.10107	2.31135	promoter	0.686119	0.387767	3.24485	1.89425	2.24162	2.28836	promoter	0.434274	0
Enterococcus_casseliflavus_ATCC_12755	AGORA	0.791455	0.253457	3.30044	2.6904	2.06008	3.40801	promoter	0.686119	0.210347	3.06824	2.72767	2.16088	3.69683	promoter	0.434274	0
Enterococcus_cecorum_DSM_20682	AGORA	0.791455	0.235542	0.416795	1.60335	-0.92517	2.76704	inhibitor	0.686119	0.222861	0.391719	1.51043	-0.808638	2.76074	inhibitor	0.434274	0
Enterococcus_dispar_ATCC_51266	AGORA	0.791455	0.313192	4.84232	2.44286	2.61312	2.96346	promoter	0.686119	0.274089	4.44994	2.50586	2.69725	3.19258	promoter	0.434274	0
Enterococcus_durans_ATCC_6056	AGORA	0.791455	0.32862	1.94266	1.95156	1.29545	2.57013	promoter	0.686119	0.327271	1.74913	1.75818	1.35011	2.42553	promoter	0.434274	0
Enterococcus_faecalis_OG1RF_ATCC_47077	AGORA	0.791455	0.343469	0.276635	1.11857	-1.51652	1.7034	inhibitor	0.686119	0.343469	0.260928	1.03085	-1.39481	1.58558	inhibitor	0.434274	0.322785	0.122106	0.478406	-1.83047	0.567663	inhibitor
Enterococcus_faecalis_TX0104	AGORA	0.791455	0.348271	0.249906	1.19011	-1.66312	1.77282	inhibitor	0.686119	0.302386	0.236952	1.09655	-1.53387	1.85851	inhibitor	0.434274	0
Enterococcus_faecalis_TX1322	AGORA	0.791455	0.33101	0.25875	1.10237	-1.61295	1.73566	inhibitor	0.686119	0.28874	0.244558	1.01566	-1.48828	1.81458	inhibitor	0.434274	0
Enterococcus_faecalis_TX2134	AGORA	0.791455	0.262006	0.286861	1.0034	-1.46416	1.93723	inhibitor	0.686119	0.220884	0.272862	0.914689	-1.33028	2.05	inhibitor	0.434274	0
Enterococcus_faecalis_V583	AGORA	0.791455	0.343469	0.276394	1.11877	-1.51778	1.70366	inhibitor	0.686119	0.343469	0.260725	1.03062	-1.39593	1.58527	inhibitor	0.434274	0
Enterococcus_faecium_TX1330	AGORA	0.791455	0.235558	0.326628	1.0785	-1.27686	2.19487	inhibitor	0.686119	0.193002	0.312599	0.986392	-1.13414	2.35354	inhibitor	0.434274	0
Enterococcus_gallinarum_EG2	AGORA	0.791455	0.354368	2.99844	2.73888	1.92163	2.95026	promoter	0.686119	0.308271	2.77929	2.77406	2.01819	3.16973	promoter	0.434274	0
Enterococcus_hirae_ATCC_9790	AGORA	0.791455	0.333515	1.89011	1.89905	1.25589	2.50945	promoter	0.686119	0.330017	1.71194	1.72101	1.3191	2.38264	promoter	0.434274	0
Enterococcus_phoeniculicola_ATCC_BAA_412	AGORA	0.791455	0.228939	0.350774	1.63745	-1.17397	2.83841	inhibitor	0.686119	0.180618	0.335374	1.4999	-1.03269	3.05386	inhibitor	0.434274	0
Enterococcus_saccharolyticus_DSM8903	AGORA	0.791455	0.178449	0.469635	1.03008	-0.752966	2.52917	inhibitor	0.686119	0.117356	0.38931	0.846662	-0.817537	2.85089	inhibitor	0.434274	0
Enterococcus_sp_7L76	AGORA	0.791455	0.27688	0.259714	1.04386	-1.60758	1.9146	inhibitor	0.686119	0.227129	0.248939	0.931978	-1.46267	2.03679	inhibitor	0.434274	0
Erysipelotrichaceae_bacterium_5_2_54FAA	AGORA	0.791455	0.176812	0.305807	1.19807	-1.37189	2.76043	inhibitor	0.686119	0.158583	0.287618	1.0501	-1.25431	2.72722	inhibitor	0.434274	0
Erysipelotrichaceae_bacterium_sp_3_1_53	AGORA	0.791455	0.127453	1.72859	1.43759	1.12701	3.49561	promoter	0.686119	0.103871	1.52124	1.27041	1.14871	3.61244	promoter	0.434274	0
Escherichia_albertii_KF1	AGORA	0.791455	0.737947	3.15572	4.15076	1.99539	2.49179	promoter	0.686119	0.655958	2.65378	4.27402	1.95152	2.70392	promoter	0.434274	0.375304	1.597	0.839265	1.87869	1.16106	promoter
Escherichia_albertii_TW07627	AGORA	0.791455	0.79262	3.36158	4.10018	2.08656	2.37099	promoter	0.686119	0.707377	2.85965	4.22343	2.05931	2.57786	promoter	0.434274	0
Escherichia_coli_O157_H7_str_Sakai	AGORA	0.791455	0.756329	4.50812	2.64893	2.50995	1.80832	promoter	0.686119	0.653691	4.0089	2.73396	2.54668	2.06431	promoter	0.434274	0.417694	1.84987	0.539106	2.09075	0.368123	promoter
Escherichia_coli_SE11	AGORA	0.791455	0.772601	3.0796	4.16942	1.96017	2.43205	promoter	0.686119	0.670065	2.51944	4.30697	1.87657	2.6843	promoter	0.434274	0.383937	1.58292	0.842718	1.86591	1.13418	promoter
Escherichia_coli_str_K_12_substr_MG1655	AGORA	0.791455	0.751688	4.53262	2.64476	2.51777	1.81493	promoter	0.686119	0.652411	4.01539	2.73286	2.54901	2.06656	promoter	0.434274	0.378827	1.82032	0.54414	2.06752	0.522439	promoter
Escherichia_coli_UTI89_UPEC	AGORA	0.791455	0.697318	4.26145	2.69095	2.42876	1.94823	promoter	0.686119	0.601332	3.76222	2.77598	2.45506	2.20676	promoter	0.434274	0.377887	1.81704	0.544699	2.06491	0.527507	promoter
Escherichia_fergusonii_ATCC_35469	AGORA	0.791455	0.911696	3.29962	4.11543	2.05972	2.17442	promoter	0.686119	0.825412	2.77823	4.24346	2.01764	2.36205	promoter	0.434274	0
Escherichia_hermannii_NBRC_105704	AGORA	0.791455	0.457639	2.68271	0.457636	1.76111	-6.93e-06	promoter	0.686119	0.228819	1.8538	0.228818	1.43395	-6.72e-06	promoter	0.434274	0
Escherichia_sp_1_1_43	AGORA	0.791455	0.261217	0.299594	1.51479	-1.4015	2.5358	inhibitor	0.686119	0.200171	0.283288	1.36684	-1.27619	2.77154	inhibitor	0.434274	0
Escherichia_sp_3_2_53FAA	AGORA	0.791455	0.686124	4.20663	2.70028	2.41009	1.97657	promoter	0.686119	0.588815	3.70741	2.78532	2.43388	2.24196	promoter	0.434274	0.405077	1.81704	0.544699	2.06491	0.427264	promoter
Escherichia_sp_4_1_40B	AGORA	0.791455	0.711937	4.24511	2.71793	2.42322	1.93269	promoter	0.686119	0.61206	3.7471	2.80352	2.44925	2.19549	promoter	0.434274	0.388045	1.82478	0.548263	2.07104	0.498644	promoter
Eubacterium_biforme_DSM_3989	AGORA	0.791455	0.207092	1.19044	0.847126	0.58891	2.03231	promoter	0.686119	0.17634	1.03057	0.73848	0.58692	2.0662	promoter	0.434274	0
Eubacterium_brachy_ATCC_33089	AGORA	0.791455	0.166088	0.238518	1.51349	-1.73041	3.18786	inhibitor	0.686119	0.211712	0.234814	1.37333	-1.54694	2.69751	inhibitor	0.434274	0
Eubacterium_cellulosolvens_6	AGORA	0.791455	0.127439	3.57413	1.84139	2.17501	3.85291	promoter	0.686119	0.145081	3.42566	1.86522	2.31985	3.68442	promoter	0.434274	0
Eubacterium_cylindroides_T2_87	AGORA	0.791455	0.190196	0.573674	1.38471	-0.464277	2.86402	inhibitor	0.686119	0.144405	0.477444	1.20492	-0.523125	3.06074	inhibitor	0.434274	0
Eubacterium_desmolans_ATCC_43058	AGORA	0.791455	0.206549	1.27043	0.4824	0.682742	1.22375	promoter	0.686119	0.1278	1.02322	0.127811	0.576591	0.000134504	promoter	0.434274	0
Eubacterium_dolichum_DSM_3991	AGORA	0.791455	0.329225	0.388355	1.56924	-1.02713	2.25292	inhibitor	0.686119	0.159159	0.343915	1.16019	-0.996405	2.86583	inhibitor	0.434274	0
Eubacterium_eligens_ATCC_27750	AGORA	0.791455	0.36846	3.20548	1.90057	2.01796	2.36685	promoter	0.686119	0.334626	3.03339	1.9282	2.1444	2.52663	promoter	0.434274	0.176624	1.34503	0.589131	1.63095	1.73791	promoter
Eubacterium_hallii_DSM_3353	AGORA	0.791455	0.150805	0.283156	1.28166	-1.48291	3.08726	inhibitor	0.686119	0.124774	0.286299	1.18048	-1.26093	3.24199	inhibitor	0.434274	0
Eubacterium_hallii_L2_7	AGORA	0.791455	0.230683	1.21953	0.4824	0.623741	1.06432	promoter	0.686119	0.1278	0.991678	0.127811	0.531413	0.000134504	promoter	0.434274	0
Eubacterium_limosum_KIST612	AGORA	0.791455	0.348347	4.16962	2.55085	2.39734	2.87238	promoter	0.686119	0.315993	3.78874	2.61199	2.46519	3.04718	promoter	0.434274	0
Eubacterium_ramulus_ATCC_29099	AGORA	0.791455	0.201765	0.682972	0.4824	-0.21268	1.25756	inhibitor	0.686119	0.1278	0.749537	0.127811	0.127543	0.000134504	neutral	0.434274	0
Eubacterium_rectale_ATCC_33656	AGORA	0.791455	0.348347	0.433695	0.995455	-0.867827	1.51483	inhibitor	0.686119	0.368933	0.39849	0.874248	-0.783916	1.24469	inhibitor	0.434274	0.805053	3.51155	0.24133	3.01543	-1.73807	promoter
Eubacterium_rectale_M104_1	AGORA	0.791455	0.302518	0.389793	0.945598	-1.0218	1.64421	inhibitor	0.686119	0.219095	0.342397	0.799009	-1.00279	1.86665	inhibitor	0.434274	0.483115	3.48822	0.260038	3.00581	-0.893644	promoter
Eubacterium_saphenum_ATCC_49989	AGORA	0.791455	0.0276244	0.525755	1.51436	-0.590116	5.77662	inhibitor	0.686119	0.0281064	0.480264	1.39833	-0.514631	5.63666	inhibitor	0.434274	0
Eubacterium_siraeum_70_3	AGORA	0.791455	0.121594	0.291489	1.15203	-1.44107	3.24404	inhibitor	0.686119	0.0482272	0.250153	0.890277	-1.45565	4.20634	inhibitor	0.434274	0.643097	3.47387	0.262482	2.99986	-1.29282	promoter
Eubacterium_siraeum_DSM_15702	AGORA	0.791455	0.161307	0.344958	0.872084	-1.19809	2.43466	inhibitor	0.686119	0.0591385	0.28913	0.657672	-1.24674	3.4752	inhibitor	0.434274	0
Eubacterium_sulci_ATCC_35585	AGORA	0.791455	0.258018	0.78634	1.98698	-0.00935435	2.94503	neutral	0.686119	0.236438	0.724154	1.78197	0.0778392	2.91394	neutral	0.434274	0
Eubacterium_ventriosum_ATCC_27560	AGORA	0.791455	0.14078	0.873996	0.309296	0.143119	1.13554	promoter	0.686119	0.135341	0.830028	0.220088	0.274703	0.70148	promoter	0.434274	0.203364	0.343495	0.203364	-0.338319	0	inhibitor
Exiguobacterium_aurantiacum_DSM_6208	AGORA	0.791455	0.348343	0.38452	1.82432	-1.04145	2.38878	inhibitor	0.686119	0.248107	0.322857	1.48933	-1.08756	2.58563	inhibitor	0.434274	0
Faecalibacterium_cf_prausnitzii_KLE1255	AGORA	0.791455	0.136321	0.302482	0.773108	-1.38766	2.50367	inhibitor	0.686119	0.151769	0.285334	0.700265	-1.26581	2.20603	inhibitor	0.434274	0
Faecalibacterium_prausnitzii_A2_165	AGORA	0.791455	0.325132	12.3561	1.23665	3.96458	1.92734	promoter	0.686119	0.260563	12.1862	1.26393	4.15064	2.27822	promoter	0.434274	0
Faecalibacterium_prausnitzii_L2_6	AGORA	0.791455	0.313561	9.66225	1.771	3.60978	2.49775	promoter	0.686119	0.239303	9.40524	1.81478	3.77693	2.92288	promoter	0.434274	0
Faecalibacterium_prausnitzii_M21_2	AGORA	0.791455	0.364794	9.99552	0.810549	3.6587	1.15182	promoter	0.686119	0.283055	9.87386	0.830081	3.84708	1.55217	promoter	0.434274	0
Faecalibacterium_prausnitzii_SL3_3	AGORA	0.791455	0.319054	9.97513	0.813818	3.65576	1.35091	promoter	0.686119	0.241308	9.8534	0.833362	3.84409	1.78807	promoter	0.434274	0
Filifactor_alocis_ATCC_35896	AGORA	0.791455	0.111796	0.758797	1.13885	-0.0607932	3.34864	neutral	0.686119	0.107462	0.676702	1.047	-0.0199375	3.28437	neutral	0.434274	0
Finegoldia_magna_ATCC_29328	AGORA	0.791455	0.0868204	0.264602	1.03977	-1.58068	3.58208	inhibitor	0.686119	0.0804528	0.256332	0.895796	-1.42045	3.47696	inhibitor	0.434274	0
Flavonifractor_plautii_ATCC_29863	AGORA	0.791455	0.147707	3.72659	2.62202	2.23528	4.14986	promoter	0.686119	0.127655	3.50629	2.65738	2.35342	4.37969	promoter	0.434274	0
Fusobacterium_gonidiaformans_3_1_5R	AGORA	0.791455	0.234012	0.280311	1.15591	-1.49748	2.30437	inhibitor	0.686119	0.0925149	0.259908	1.05448	-1.40046	3.51071	inhibitor	0.434274	0
Fusobacterium_gonidiaformans_ATCC_25563	AGORA	0.791455	0.184541	0.280496	1.14856	-1.49653	2.63781	inhibitor	0.686119	0.0925149	0.259996	1.04646	-1.39997	3.49969	inhibitor	0.434274	0
Fusobacterium_mortiferum_ATCC_9817	AGORA	0.791455	0.395094	0.29542	1.55614	-1.42174	1.9777	inhibitor	0.686119	0.327823	0.269796	1.43242	-1.34659	2.12747	inhibitor	0.434274	0.358082	0.139031	0.638986	-1.6432	0.835492	inhibitor
Fusobacterium_necrophorum_D12	AGORA	0.791455	0.278071	0.296875	1.29014	-1.41465	2.214	inhibitor	0.686119	0.250321	0.268871	1.18824	-1.35154	2.24697	inhibitor	0.434274	0
Fusobacterium_nucleatum_subsp_animalis_3_1_33	AGORA	0.791455	0.186205	0.273581	0.939548	-1.53254	2.33507	inhibitor	0.686119	0.175131	0.254608	0.826683	-1.43018	2.2389	inhibitor	0.434274	0.10191	0.138337	0.532135	-1.65042	2.38449	inhibitor
Fusobacterium_nucleatum_subsp_animalis_7_1	AGORA	0.791455	0.186205	0.273581	0.939548	-1.53254	2.33507	inhibitor	0.686119	0.175131	0.254608	0.826683	-1.43018	2.2389	inhibitor	0.434274	0.120877	0.138201	0.537084	-1.65184	2.15161	inhibitor
Fusobacterium_nucleatum_subsp_animalis_D11	AGORA	0.791455	0.209036	0.273643	0.954964	-1.53221	2.19169	inhibitor	0.686119	0.194506	0.253678	0.841573	-1.43546	2.11328	inhibitor	0.434274	0.100925	0.127402	0.555729	-1.76922	2.4611	inhibitor
Fusobacterium_nucleatum_subsp_nucleatum_ATCC_25586	AGORA	0.791455	0.325681	1.77011	1.86338	1.16126	2.51639	promoter	0.686119	0.308139	1.5635	1.65568	1.18825	2.42577	promoter	0.434274	0
Fusobacterium_nucleatum_subsp_vincentii_3_1_27	AGORA	0.791455	0.245537	1.07179	1.07429	0.437438	2.12937	promoter	0.686119	0.219992	0.937407	0.939907	0.450218	2.09507	promoter	0.434274	0.119332	0.650557	0.650051	0.583069	2.44557	promoter
Fusobacterium_nucleatum_subsp_vincentii_3_1_36A2	AGORA	0.791455	0.325681	1.11218	1.11468	0.490814	1.7751	promoter	0.686119	0.312054	0.972562	0.975062	0.503333	1.6437	promoter	0.434274	0
Fusobacterium_nucleatum_subsp_vincentii_4_1_13	AGORA	0.791455	0.244791	1.0704	1.0729	0.435567	2.13189	promoter	0.686119	0.219323	0.936181	0.938681	0.44833	2.09758	promoter	0.434274	0.119332	0.650557	0.650051	0.583069	2.44557	promoter
Fusobacterium_periodonticum_1_1_41FAA	AGORA	0.791455	0.203896	0.274328	0.942453	-1.5286	2.20859	inhibitor	0.686119	0.174532	0.255405	0.828939	-1.42567	2.24778	inhibitor	0.434274	0
Fusobacterium_periodonticum_2_1_31	AGORA	0.791455	0.15889	0.291832	0.947409	-1.43937	2.57596	inhibitor	0.686119	0.148427	0.262182	0.855813	-1.38789	2.52754	inhibitor	0.434274	0
Fusobacterium_russii_ATCC_25533	AGORA	0.791455	0.325681	1.44904	0.457636	0.872515	0.490744	promoter	0.686119	0.228819	1.07586	0.228818	0.648965	-6.72e-06	promoter	0.434274	0
Fusobacterium_sp_4_8	AGORA	0.791455	0.256148	0.265218	1.01317	-1.57733	1.98382	inhibitor	0.686119	0.227559	0.639279	0.315651	-0.102013	0.472087	neutral	0.434274	0
Fusobacterium_ulcerans_ATCC_49185	AGORA	0.791455	0.336886	0.288022	1.19928	-1.45833	1.83183	inhibitor	0.686119	0.262596	0.264899	1.09075	-1.37302	2.05441	inhibitor	0.434274	0.315052	0.138043	0.557324	-1.65349	0.822929	inhibitor
Fusobacterium_varium_ATCC_27725	AGORA	0.791455	0.302904	0.279064	1.27739	-1.50391	2.07627	inhibitor	0.686119	0.254281	0.258868	1.16257	-1.40624	2.19282	inhibitor	0.434274	0.314479	0.142567	0.607447	-1.60696	0.949795	inhibitor
Gemella_haemolysans_ATCC_10379	AGORA	0.791455	0.156663	0.474163	0.894867	-0.739124	2.51401	inhibitor	0.686119	0.164238	0.446807	0.843733	-0.618805	2.361	inhibitor	0.434274	0
Gemella_morbillorum_M424	AGORA	0.791455	0.179247	0.391018	1.03461	-1.01727	2.52906	inhibitor	0.686119	0.167593	0.371423	0.964641	-0.885395	2.52503	inhibitor	0.434274	0
Gemella_sanguinis_ATCC700632	AGORA	0.791455	0.30312	1.46057	1.46313	0.883951	2.2711	promoter	0.686119	0.325918	1.36056	1.36311	0.987669	2.06432	promoter	0.434274	0
Gemella_sanguinis_M325	AGORA	0.791455	0.171305	0.410527	1.13244	-0.947031	2.7248	inhibitor	0.686119	0.148073	0.399983	1.04238	-0.778518	2.8155	inhibitor	0.434274	0
Geobacillus_stearothermophilus_ATCC_7953	AGORA	0.791455	0.350113	0.489533	2.86496	-0.693102	3.03262	inhibitor	0.686119	0.268967	0.425645	2.48356	-0.688806	3.20691	inhibitor	0.434274	0
Geobacillus_vulcani_PSS1	AGORA	0.791455	0.493378	5.90719	1.46686	2.89989	1.57197	promoter	0.686119	0.426961	5.15032	1.58837	2.90813	1.89537	promoter	0.434274	0
Gordonia_rubripertincta_NBRC_101908	AGORA	0.791455	0.232104	2.18932	0.836942	1.4679	1.85036	promoter	0.686119	0.195335	1.97389	0.780697	1.52451	1.99881	promoter	0.434274	0
Gordonia_terrae_C_6	AGORA	0.791455	0.405508	2.81627	4.2342	1.8312	3.38429	promoter	0.686119	0.385224	2.42513	4.33025	1.82153	3.49068	promoter	0.434274	0
Gordonia_terrae_NBRC_100016	AGORA	0.791455	0.458835	2.86253	4.22284	1.85471	3.20217	promoter	0.686119	0.39738	2.47148	4.31887	1.84885	3.44206	promoter	0.434274	0
Gordonibacter_pamelaeae_7_10_1_bT_DSM_19378	AGORA	0.791455	0.0497216	0.573601	0.647387	-0.464459	3.70268	inhibitor	0.686119	0.0610903	0.46845	0.631554	-0.550563	3.36989	inhibitor	0.434274	0.0179527	0.326735	0.317258	-0.410484	4.14338	inhibitor
Granulicatella_adiacens_ATCC_49175	AGORA	0.791455	0.263407	1.521	1.52536	0.942437	2.53378	promoter	0.686119	0.241387	1.36953	1.37346	0.997152	2.50839	promoter	0.434274	0
Granulicatella_elegans_ATCC_700633	AGORA	0.791455	0.287085	1.52454	1.53375	0.945797	2.41752	promoter	0.686119	0.269325	1.37552	1.38484	1.00345	2.3623	promoter	0.434274	0
Grimontia_hollisae_CIP_101886	AGORA	0.791455	0.457639	2.19283	0.457636	1.47021	-6.93e-06	promoter	0.686119	0.228819	1.6444	0.228818	1.26103	-6.72e-06	promoter	0.434274	0
Haemophilus_haemolyticus_M19501	AGORA	0.791455	0.28292	0.827972	0.457636	0.0650746	0.693808	neutral	0.686119	0.228819	0.797129	0.228818	0.216355	-6.72e-06	promoter	0.434274	0
Haemophilus_influenzae_R2846	AGORA	0.791455	0.383311	0.918611	0.457636	0.214946	0.255686	promoter	0.686119	0.228819	0.890084	0.228818	0.375484	-6.72e-06	promoter	0.434274	0
Haemophilus_parainfluenzae_T3T1	AGORA	0.791455	0.437572	0.194262	1.82672	-2.0265	2.06166	inhibitor	0.686119	0.432765	0.17537	1.69999	-1.96806	1.97387	inhibitor	0.434274	0
Haemophilus_sputorum_CCUG_13788	AGORA	0.791455	0.318704	0.709874	0.457636	-0.156946	0.521985	inhibitor	0.686119	0.228819	0.715947	0.228818	0.0613941	-6.72e-06	neutral	0.434274	0
Hafnia_alvei_ATCC_51873	AGORA	0.791455	0.457639	3.25501	0.457636	2.04008	-6.93e-06	promoter	0.686119	0.228819	2.11416	0.228818	1.62355	-6.72e-06	promoter	0.434274	0
Hafnia_alvei_BIDMC_31	AGORA	0.791455	0.539574	3.54617	4.05495	2.16368	2.90979	promoter	0.686119	0.465445	2.99129	4.1912	2.12424	3.17068	promoter	0.434274	0
Halococcus_morrhuae_DSM1307	AGORA	0.791455	0.0729648	0.821134	0.101812	0.0531107	0.480633	neutral	0.686119	0.0645871	0.709915	0.102471	0.0491885	0.665901	neutral	0.434274	0
Helicobacter_bilis_ATCC_43879	AGORA	0.791455	0.033529	0.214847	1.47907	-1.8812	5.46314	inhibitor	0.686119	0.041672	0.193851	1.32917	-1.82351	4.99531	inhibitor	0.434274	0
Helicobacter_canadensis_MIT_98_5491	AGORA	0.791455	0.0495016	0.212591	1.12725	-1.89643	4.50919	inhibitor	0.686119	0.0580386	0.194428	1.00785	-1.81922	4.11813	inhibitor	0.434274	0
Helicobacter_cinaedi_CCUG_18818	AGORA	0.791455	0.0377774	0.23017	0.851463	-1.78181	4.49435	inhibitor	0.686119	0.0444835	0.205919	0.760138	-1.73638	4.09492	inhibitor	0.434274	0.0146544	0.21386	0.363176	-1.02194	4.63127	inhibitor
Helicobacter_pullorum_MIT_98_5489	AGORA	0.791455	0.0416433	0.30048	0.730277	-1.39724	4.13229	inhibitor	0.686119	0.0419152	0.27651	0.643986	-1.31113	3.94149	inhibitor	0.434274	0
Helicobacter_pylori_26695	AGORA	0.791455	0.0591688	0.211623	1.67309	-1.90301	4.82153	inhibitor	0.686119	0.0639751	0.198728	1.50477	-1.78766	4.55589	inhibitor	0.434274	0
Helicobacter_winghamensis_ATCC_BAA_430	AGORA	0.791455	0.0198408	0.710915	0.12975	-0.154831	2.7092	inhibitor	0.686119	0.0199737	0.607436	0.12975	-0.175726	2.69956	inhibitor	0.434274	0
Holdemania_filiformis_VPI_J1_31B_1_DSM_12042	AGORA	0.791455	0.267399	1.38738	1.29173	0.809787	2.27224	promoter	0.686119	0.255225	1.23601	1.16306	0.849155	2.18808	promoter	0.434274	0
Kallipyga_massiliensis_ph2	AGORA	0.791455	0.260435	0.309867	0.903356	-1.35286	1.79437	inhibitor	0.686119	0.221937	0.293102	0.823025	-1.22706	1.89079	inhibitor	0.434274	0
Kandleria_vitulina_DSM_20405	AGORA	0.791455	0.437333	1.78917	1.78741	1.17671	2.03106	promoter	0.686119	0.323587	1.465	1.46303	1.09437	2.17673	promoter	0.434274	0
Kingella_oralis_ATCC_51147	AGORA	0.791455	0.122411	0.741234	0.457636	-0.0945776	1.90246	neutral	0.686119	0.0983485	0.667545	0.228818	-0.0395927	1.21823	neutral	0.434274	0
Klebsiella_oxytoca_KCTC_1686	AGORA	0.791455	0.457639	3.55516	0.457636	2.16734	-6.93e-06	promoter	0.686119	0.228819	2.38268	0.228818	1.79605	-6.72e-06	promoter	0.434274	0
Klebsiella_pneumoniae_pneumoniae_MGH78578	AGORA	0.791455	0.662175	4.26327	2.69064	2.42938	2.02266	promoter	0.686119	0.567797	3.82736	2.76489	2.47982	2.28377	promoter	0.434274	0.457318	1.84389	0.540125	2.08608	0.240094	promoter
Klebsiella_sp_1_1_55	AGORA	0.791455	0.678243	4.24255	2.69416	2.42235	1.98996	promoter	0.686119	0.565084	3.75714	2.77685	2.45311	2.29691	promoter	0.434274	0.461293	1.8402	0.540755	2.08318	0.229293	promoter
Kluyvera_ascorbata_ATCC_33433	AGORA	0.791455	0.457639	3.14597	0.457636	1.99093	-6.93e-06	promoter	0.686119	0.228819	2.1396	0.228818	1.64081	-6.72e-06	promoter	0.434274	0
Kocuria_palustris_PEL	AGORA	0.791455	0.233144	0.718793	0.457636	-0.138931	0.972978	neutral	0.686119	0.201354	0.737002	0.228818	0.10321	0.184469	neutral	0.434274	0
Kocuria_rhizophila_DC2201	AGORA	0.791455	0.206695	1.84429	0.457636	1.22049	1.1467	promoter	0.686119	0.176849	1.43952	0.228818	1.06906	0.371684	promoter	0.434274	0
Kurthia_massiliensis_JC30	AGORA	0.791455	0.313566	0.399386	1.93512	-0.986722	2.62558	inhibitor	0.686119	0.321633	0.360067	1.77071	-0.930192	2.46084	inhibitor	0.434274	0
Kytococcus_sedentarius_DSM_20547	AGORA	0.791455	0.240301	0.184768	1.57525	-2.0988	2.71266	inhibitor	0.686119	0.273421	0.166346	1.46597	-2.04427	2.42267	inhibitor	0.434274	0
Lachnospira_multipara_ATCC_19207	AGORA	0.791455	0.279239	3.14101	1.91091	1.98865	2.77469	promoter	0.686119	0.253506	2.96997	1.93837	2.11392	2.93475	promoter	0.434274	0
Lachnospiraceae_bacterium_sp_5_1_63FAA	AGORA	0.791455	0.197329	0.380567	0.936513	-1.05636	2.2467	inhibitor	0.686119	0.125625	0.351822	0.84	-0.96361	2.74126	inhibitor	0.434274	0.225253	0.135521	0.46838	-1.68009	1.05613	inhibitor
Lachnospiraceae_bacterium_sp_8_1_57FAA	AGORA	0.791455	0.0397739	0.774811	0.0863563	-0.0306631	1.11848	neutral	0.686119	0.0318882	0.670965	0.0772303	-0.0322214	1.27614	neutral	0.434274	0
Lactobacillus_acidophilus_ATCC_4796	AGORA	0.791455	0.0828111	0.429271	0.741663	-0.882618	3.16287	inhibitor	0.686119	0.0599279	0.388881	0.682182	-0.819129	3.50886	inhibitor	0.434274	0.0921412	0.167654	0.418691	-1.37312	2.18397	inhibitor
Lactobacillus_acidophilus_NCFM	AGORA	0.791455	0.167614	0.423453	0.871818	-0.902304	2.37888	inhibitor	0.686119	0.143563	0.390496	0.801885	-0.813152	2.48171	inhibitor	0.434274	0.15272	0.1496	0.449636	-1.5375	1.55787	inhibitor
Lactobacillus_amylolyticus_DSM_11664	AGORA	0.791455	0.0652336	0.369236	0.739925	-1.09996	3.50369	inhibitor	0.686119	0.0564119	0.31541	0.686713	-1.12123	3.60564	inhibitor	0.434274	0
Lactobacillus_amylovorus_GRL_1112	AGORA	0.791455	0.312847	0.397107	1.106	-0.99498	1.82183	inhibitor	0.686119	0.206313	0.320618	0.848788	-1.0976	2.04057	inhibitor	0.434274	0
Lactobacillus_animalis_KCTC_3501	AGORA	0.791455	0.342009	2.9795	2.74192	1.91249	3.00308	promoter	0.686119	0.308672	2.74709	2.77923	2.00138	3.17054	promoter	0.434274	0
Lactobacillus_antri_DSM_16041	AGORA	0.791455	0.0880107	0.361992	0.776203	-1.12855	3.14068	inhibitor	0.686119	0.0611178	0.340344	0.70759	-1.01146	3.53325	inhibitor	0.434274	0
Lactobacillus_brevis_ATCC_367	AGORA	0.791455	0.127713	0.332954	0.908986	-1.24918	2.83136	inhibitor	0.686119	0.0855231	0.303955	0.802604	-1.1746	3.2303	inhibitor	0.434274	0.113383	0.133522	0.456844	-1.70153	2.0105	inhibitor
Lactobacillus_brevis_subsp_gravesensis_ATCC_27305	AGORA	0.791455	0.110613	0.321271	1.11906	-1.30072	3.3387	inhibitor	0.686119	0.0732454	0.294655	0.989542	-1.21943	3.75595	inhibitor	0.434274	0.148878	0.138838	0.564389	-1.6452	1.92256	inhibitor
Lactobacillus_buchneri_ATCC_11577	AGORA	0.791455	0.0889438	0.328143	1.07143	-1.27018	3.59051	inhibitor	0.686119	0.0583473	0.249942	1.00105	-1.45687	4.1007	inhibitor	0.434274	0.107651	0.142088	0.547333	-1.61182	2.34606	inhibitor
Lactobacillus_casei_ATCC_334	AGORA	0.791455	0.215849	0.353496	0.863735	-1.16281	2.00057	inhibitor	0.686119	0.168414	0.31811	0.778142	-1.10893	2.20802	inhibitor	0.434274	0
Lactobacillus_casei_casei_BL23	AGORA	0.791455	0.214652	0.352678	0.8674	-1.16616	2.0147	inhibitor	0.686119	0.167982	0.317413	0.78143	-1.1121	2.21781	inhibitor	0.434274	0
Lactobacillus_coleohominis_101_4_CHN	AGORA	0.791455	0.179341	0.308312	1.2572	-1.36011	2.80944	inhibitor	0.686119	0.15519	0.289862	1.16342	-1.24309	2.90626	inhibitor	0.434274	0
Lactobacillus_coryniformis_subsp_coryniformis_CECT_5711	AGORA	0.791455	0.208139	0.391837	1.03398	-1.01425	2.31259	inhibitor	0.686119	0.175856	0.352217	0.89916	-0.961995	2.35419	inhibitor	0.434274	0
Lactobacillus_crispatus_125_2_CHN	AGORA	0.791455	0.11337	0.314713	0.833133	-1.33047	2.8775	inhibitor	0.686119	0.0845505	0.283869	0.739289	-1.27323	3.12825	inhibitor	0.434274	0
Lactobacillus_curvatus_CRL_705	AGORA	0.791455	0.209847	0.316323	0.893396	-1.32311	2.08996	inhibitor	0.686119	0.174451	0.298766	0.80099	-1.19944	2.19896	inhibitor	0.434274	0
Lactobacillus_delbrueckii_subsp_bulgaricus_ATCC_11842	AGORA	0.791455	0.148556	0.374544	1.0674	-1.07937	2.84502	inhibitor	0.686119	0.134168	0.273587	1.05928	-1.32646	2.98097	inhibitor	0.434274	0
Lactobacillus_delbrueckii_subsp_bulgaricus_ATCC_BAA_365	AGORA	0.791455	0.053203	0.26949	0.942103	-1.55428	4.14631	inhibitor	0.686119	0.0391708	0.234559	0.830827	-1.54851	4.4067	inhibitor	0.434274	0
Lactobacillus_fermentum_ATCC_14931	AGORA	0.791455	0.132997	0.834955	0.54333	0.0771912	2.03044	neutral	0.686119	0.102431	0.747572	0.494726	0.123755	2.27198	neutral	0.434274	0.173858	0.390172	0.289825	-0.154495	0.737274	inhibitor
Lactobacillus_fermentum_IFO_3956	AGORA	0.791455	0.119256	0.817764	0.596789	0.0471774	2.32316	neutral	0.686119	0.0787453	0.735403	0.522641	0.100076	2.73056	neutral	0.434274	0
Lactobacillus_gasseri_ATCC_33323	AGORA	0.791455	0.296883	0.495626	1.08861	-0.675256	1.87452	inhibitor	0.686119	0.209571	0.408809	0.920015	-0.747032	2.13422	inhibitor	0.434274	0
Lactobacillus_gastricus_PS3	AGORA	0.791455	0.115905	0.318461	1.14128	-1.31339	3.29963	inhibitor	0.686119	0.0760379	0.283331	0.999391	-1.27597	3.71626	inhibitor	0.434274	0
Lactobacillus_helveticus_DPC_4571	AGORA	0.791455	0.159418	0.310103	1.49517	-1.35176	3.22943	inhibitor	0.686119	0.138441	0.247685	1.39077	-1.46995	3.32855	inhibitor	0.434274	0
Lactobacillus_helveticus_DSM_20075	AGORA	0.791455	0.094207	0.40747	0.80836	-0.957813	3.10109	inhibitor	0.686119	0.0681292	0.371641	0.727247	-0.884548	3.4161	inhibitor	0.434274	0
Lactobacillus_hilgardii_ATCC_8290	AGORA	0.791455	0.0837482	0.32492	1.05472	-1.28442	3.65466	inhibitor	0.686119	0.0569399	0.248654	0.995709	-1.46432	4.12821	inhibitor	0.434274	0.107331	0.141916	0.546484	-1.61357	2.34811	inhibitor
Lactobacillus_iners_DSM_13335	AGORA	0.791455	0.148474	0.374048	0.857818	-1.08128	2.53046	inhibitor	0.686119	0.124392	0.347455	0.781641	-0.981634	2.65161	inhibitor	0.434274	0
Lactobacillus_jensenii_1153	AGORA	0.791455	0.120046	0.833994	0.337925	0.0755299	1.49311	neutral	0.686119	0.0895941	0.71915	0.348709	0.0678352	1.96055	neutral	0.434274	0
Lactobacillus_johnsonii_DPC_6026	AGORA	0.791455	0.157759	0.408904	0.852253	-0.952746	2.43356	inhibitor	0.686119	0.125949	0.377948	0.764813	-0.860272	2.60227	inhibitor	0.434274	0.141796	0.16451	0.421514	-1.40043	1.57176	inhibitor
Lactobacillus_johnsonii_NCC_533	AGORA	0.791455	0.162322	0.421994	0.895269	-0.907284	2.46346	inhibitor	0.686119	0.130115	0.371614	0.820717	-0.884651	2.65709	inhibitor	0.434274	0.141813	0.14942	0.449617	-1.53924	1.6647	inhibitor
Lactobacillus_mucosae_LM1	AGORA	0.791455	0.192111	0.82971	0.879498	0.0680996	2.19474	neutral	0.686119	0.175878	0.642741	0.905668	-0.0942205	2.36441	neutral	0.434274	0
Lactobacillus_oris_F0423	AGORA	0.791455	0.281358	0.90278	0.938383	0.189866	1.73777	promoter	0.686119	0.249234	0.682093	1.00285	-0.00849027	2.00853	neutral	0.434274	0
Lactobacillus_paracasei_subsp_paracasei_8700_2	AGORA	0.791455	0.169035	0.298761	0.896005	-1.40552	2.40619	inhibitor	0.686119	0.116362	0.275418	0.791714	-1.31684	2.76636	inhibitor	0.434274	0
Lactobacillus_paracasei_subsp_paracasei_ATCC_25302	AGORA	0.791455	0.164541	0.297191	0.890651	-1.41312	2.43641	inhibitor	0.686119	0.111893	0.27381	0.786053	-1.32528	2.8125	inhibitor	0.434274	0
Lactobacillus_pentosus_KCA1	AGORA	0.791455	0.210054	0.43303	1.5204	-0.870041	2.85562	inhibitor	0.686119	0.168483	0.390486	1.37946	-0.813186	3.03343	inhibitor	0.434274	0
Lactobacillus_plantarum_JDM1	AGORA	0.791455	0.341256	0.373046	0.956854	-1.08515	1.48744	inhibitor	0.686119	0.303259	0.344438	0.885958	-0.994213	1.54669	inhibitor	0.434274	0
Lactobacillus_plantarum_subsp_plantarum_ATCC_14917	AGORA	0.791455	0.255745	0.371644	0.916049	-1.09059	1.84072	inhibitor	0.686119	0.210189	0.33757	0.833959	-1.02327	1.98829	inhibitor	0.434274	0.193044	0.159935	0.428021	-1.44112	1.14875	inhibitor
Lactobacillus_plantarum_WCFS1	AGORA	0.791455	0.370592	0.392824	1.10888	-1.01062	1.5812	inhibitor	0.686119	0.314454	0.36305	1.03067	-0.91829	1.71266	inhibitor	0.434274	0
Lactobacillus_reuteri_CF48_3A_	AGORA	0.791455	0.0725352	0.354973	0.806258	-1.1568	3.47449	inhibitor	0.686119	0.0453902	0.336551	0.723277	-1.02763	3.99409	inhibitor	0.434274	0.117616	0.173476	0.409191	-1.32387	1.79868	inhibitor
Lactobacillus_reuteri_F275_JCM_1112	AGORA	0.791455	0.0696984	0.349407	0.839803	-1.1796	3.59085	inhibitor	0.686119	0.0454216	0.335626	0.74952	-1.0316	4.04452	inhibitor	0.434274	0.0403954	0.133505	0.460341	-1.70172	3.51044	inhibitor
Lactobacillus_reuteri_MM2_3_	AGORA	0.791455	0.0817358	0.33988	0.829532	-1.21948	3.34326	inhibitor	0.686119	0.0536692	0.327664	0.74019	-1.06624	3.78573	inhibitor	0.434274	0.117725	0.133595	0.455412	-1.70074	1.95175	inhibitor
Lactobacillus_reuteri_MM4_1A_	AGORA	0.791455	0.183662	0.694081	1.69978	-0.189404	3.21022	inhibitor	0.686119	0.156672	0.611952	1.56986	-0.165039	3.32481	inhibitor	0.434274	0.123755	0.341938	0.767386	-0.344872	2.63247	inhibitor
Lactobacillus_reuteri_SD2112_ATCC_55730	AGORA	0.791455	0.0807513	0.352641	0.823178	-1.16631	3.34965	inhibitor	0.686119	0.0530228	0.33483	0.739843	-1.03503	3.80253	inhibitor	0.434274	0.117709	0.166223	0.419426	-1.38548	1.83319	inhibitor
Lactobacillus_rhamnosus_GG_ATCC_53103	AGORA	0.791455	0.323	0.375324	0.954289	-1.07637	1.56289	inhibitor	0.686119	0.293646	0.347069	0.88585	-0.983234	1.59298	inhibitor	0.434274	0.270174	0.157861	0.449334	-1.45995	0.733899	inhibitor
Lactobacillus_rhamnosus_LMS2_1	AGORA	0.791455	0.18529	0.349251	0.859816	-1.18024	2.21425	inhibitor	0.686119	0.129409	0.309822	0.763899	-1.14702	2.56144	inhibitor	0.434274	0.23897	0.154903	0.4418	-1.48724	0.886565	inhibitor
Lactobacillus_ruminis_ATCC_25644	AGORA	0.791455	0.120289	0.236384	0.815319	-1.74337	2.76086	inhibitor	0.686119	0.101386	0.232438	0.711084	-1.56161	2.81016	inhibitor	0.434274	0.234054	0.103899	0.472764	-2.06342	1.01427	inhibitor
Lactobacillus_sakei_subsp_sakei_23K	AGORA	0.791455	0.323647	0.306103	1.04877	-1.37049	1.6962	inhibitor	0.686119	0.262994	0.293192	0.9257	-1.22661	1.81551	inhibitor	0.434274	0
Lactobacillus_salivarius_HO66_ATCC_11741	AGORA	0.791455	0.153485	0.275105	0.812522	-1.52453	2.40431	inhibitor	0.686119	0.14151	0.260135	0.738669	-1.3992	2.38403	inhibitor	0.434274	0
Lactobacillus_salivarius_salivarius_UCC118	AGORA	0.791455	0.254359	0.303394	0.893923	-1.38331	1.81329	inhibitor	0.686119	0.220065	0.287919	0.819646	-1.2528	1.89707	inhibitor	0.434274	0
Lactobacillus_ultunensis_DSM_16047	AGORA	0.791455	0.243703	0.278937	1.03109	-1.50457	2.08097	inhibitor	0.686119	0.210664	0.263508	0.94813	-1.38061	2.17014	inhibitor	0.434274	0
Lactobacillus_vaginalis_ATCC_49540	AGORA	0.791455	0.0821449	0.372379	1.36083	-1.08773	4.05017	inhibitor	0.686119	0.0629951	0.339294	1.22924	-1.01592	4.28638	inhibitor	0.434274	0
Lactococcus_garvieae_ATCC_49156	AGORA	0.791455	0.348347	1.4921	1.4946	0.914766	2.10117	promoter	0.686119	0.34174	1.3516	1.3541	0.978138	1.98636	promoter	0.434274	0
Lactococcus_lactis_subsp_lactis_Il1403	AGORA	0.791455	0.198335	1.03374	2.07139	0.385297	3.38459	promoter	0.686119	0.149923	0.917434	1.90435	0.419146	3.66701	promoter	0.434274	0.165177	0.546781	0.717275	0.332355	2.11852	promoter
Lactococcus_raffinolactis_4877	AGORA	0.791455	0.388993	3.21499	1.89905	2.02223	2.28746	promoter	0.686119	0.285394	2.80731	1.96449	2.03266	2.78313	promoter	0.434274	0
Laribacter_hongkongensis_HLHK9	AGORA	0.791455	0.0973848	0.130668	1.81223	-2.5986	4.21792	inhibitor	0.686119	0.0923622	0.12748	1.66905	-2.42818	4.17558	inhibitor	0.434274	0
Lautropia_mirabilis_ATCC_51599	AGORA	0.791455	0.2058	1.29602	0.457636	0.711506	1.15296	promoter	0.686119	0.175262	1.05261	0.228818	0.617435	0.384691	promoter	0.434274	0
Leminorella_grimontii_ATCC_33999	AGORA	0.791455	0.391809	2.24566	4.37426	1.50456	3.48082	promoter	0.686119	0.361278	1.77818	4.48906	1.37387	3.63523	promoter	0.434274	0.271876	1.59962	0.838628	1.88105	1.62508	promoter
Leptotrichia_buccalis_C_1013_b	AGORA	0.791455	0.505907	3.23957	2.89868	2.03322	2.51845	promoter	0.686119	0.499295	2.99137	2.95963	2.12428	2.56745	promoter	0.434274	0
Leuconostoc_argentinum_KCTC_3773	AGORA	0.791455	0.206905	0.348931	0.761724	-1.18156	1.8803	inhibitor	0.686119	0.166739	0.321556	0.665319	-1.09339	1.99645	inhibitor	0.434274	0
Leuconostoc_gelidum_JB7	AGORA	0.791455	0.21505	0.353719	0.772976	-1.16191	1.84575	inhibitor	0.686119	0.174056	0.326338	0.676678	-1.07209	1.95892	inhibitor	0.434274	0
Leuconostoc_lactis_KACC_91922	AGORA	0.791455	0.182604	0.341885	0.755859	-1.211	2.0494	inhibitor	0.686119	0.140077	0.315149	0.64099	-1.12242	2.19408	inhibitor	0.434274	0
Leuconostoc_mesenteroides_subsp_cremoris_ATCC_19254	AGORA	0.791455	0.0816149	0.319325	1.04319	-1.30948	3.67602	inhibitor	0.686119	0.0995981	0.279063	0.962527	-1.29787	3.27264	inhibitor	0.434274	0
Listeria_grayi_DSM_20601	AGORA	0.791455	0.376544	0.131926	1.64935	-2.58478	2.13101	inhibitor	0.686119	0.20938	0.143177	1.30105	-2.26066	2.63548	inhibitor	0.434274	0.854205	3.54655	0.250103	3.02974	-1.77206	promoter
Listeria_monocytogenes_4a_L99	AGORA	0.791455	0.260446	0.279758	0.874365	-1.50033	1.74725	inhibitor	0.686119	0.220582	0.264437	0.756513	-1.37553	1.77805	inhibitor	0.434274	0.23016	0.116935	0.465254	-1.8929	1.01538	inhibitor
Listeria_monocytogenes_4b_F2365	AGORA	0.791455	0.261463	0.133968	1.20391	-2.56262	2.20305	inhibitor	0.686119	0.220854	0.139369	1.04662	-2.29955	2.24458	inhibitor	0.434274	0.23587	0.0543419	0.616396	-2.99847	1.38587	inhibitor
Listeria_monocytogenes_Finland_1988	AGORA	0.791455	0.2615	0.133966	1.20402	-2.56264	2.20297	inhibitor	0.686119	0.220885	0.139365	1.04671	-2.29959	2.2445	inhibitor	0.434274	0.235902	0.054341	0.616452	-2.99849	1.3858	inhibitor
Listeria_monocytogenes_FSL_R2_561	AGORA	0.791455	0.2615	0.133966	1.20402	-2.56264	2.20297	inhibitor	0.686119	0.220885	0.139365	1.04671	-2.29959	2.2445	inhibitor	0.434274	0.235902	0.054341	0.616452	-2.99849	1.3858	inhibitor
Listeria_monocytogenes_J0161_FSL_R2_499	AGORA	0.791455	0.2615	0.133966	1.20402	-2.56264	2.20297	inhibitor	0.686119	0.220885	0.139365	1.04671	-2.29959	2.2445	inhibitor	0.434274	0.235902	0.054341	0.616452	-2.99849	1.3858	inhibitor
Listeria_monocytogenes_serotype_7_SLCC_2482	AGORA	0.791455	0.261463	0.135314	1.20207	-2.5482	2.20084	inhibitor	0.686119	0.220854	0.138531	1.04508	-2.30825	2.24245	inhibitor	0.434274	0.23587	0.0543419	0.616396	-2.99847	1.38587	inhibitor
Listeria_monocytogenes_SLCC_2378	AGORA	0.791455	0.261463	0.133968	1.20391	-2.56262	2.20305	inhibitor	0.686119	0.220854	0.139369	1.04662	-2.29955	2.24458	inhibitor	0.434274	0.23587	0.0543419	0.616396	-2.99847	1.38587	inhibitor
Listeria_monocytogenes_SLCC_2540	AGORA	0.791455	0.2615	0.133966	1.20402	-2.56264	2.20297	inhibitor	0.686119	0.220885	0.139365	1.04671	-2.29959	2.2445	inhibitor	0.434274	0.235902	0.054341	0.616452	-2.99849	1.3858	inhibitor
Listeria_monocytogenes_SLCC_7179	AGORA	0.791455	0.2615	0.133966	1.20402	-2.56264	2.20297	inhibitor	0.686119	0.220885	0.139365	1.04671	-2.29959	2.2445	inhibitor	0.434274	0.235902	0.054341	0.616452	-2.99849	1.3858	inhibitor
Lysinibacillus_fusiformis_ZB2	AGORA	0.791455	0.213157	5.47826	1.53571	2.79114	2.84892	promoter	0.686119	0.233732	5.28098	1.56738	2.94428	2.74543	promoter	0.434274	0
Lysinibacillus_sphaericus_C3_41	AGORA	0.791455	0.177909	5.03361	1.6071	2.66901	3.17524	promoter	0.686119	0.155756	4.83177	1.6395	2.81602	3.3959	promoter	0.434274	0
Marvinbryantia_formatexigens_I_52_DSM_14469	AGORA	0.791455	0.235642	1.04401	1.04401	0.39956	2.14747	promoter	0.686119	0.244612	1.00029	1.00029	0.54389	2.03185	promoter	0.434274	0
Megamonas_funiformis_YIT_11815	AGORA	0.791455	0.929489	2.88706	2.74582	1.86702	1.56273	promoter	0.686119	0.918517	2.09766	1.37291	1.61225	0.579858	promoter	0.434274	0
Megamonas_hypermegale_ART12_1	AGORA	0.791455	0.47922	4.20347	1.84662	2.409	1.94612	promoter	0.686119	0.479577	4.02907	1.87632	2.55392	1.96807	promoter	0.434274	0.370746	1.58458	0.584296	1.86742	0.656267	promoter
Megasphaera_elsdenii_DSM_20460	AGORA	0.791455	0.219916	3.42075	2.85429	2.11173	3.69811	promoter	0.686119	0.19265	3.00022	2.95755	2.12854	3.94035	promoter	0.434274	0.291302	1.54053	0.853139	1.82675	1.55026	promoter
Melainabacterium_MEL_A1	AGORA	0.791455	0.235115	1.00451	0.359103	0.34392	0.61103	promoter	0.686119	0.167905	0.776961	0.35076	0.179385	1.06283	promoter	0.434274	0
Mesorhizobium_loti_MAFF303099	AGORA	0.791455	0.366581	0.226523	2.70612	-1.80485	2.88402	inhibitor	0.686119	0.363476	0.183605	2.54536	-1.90185	2.80794	inhibitor	0.434274	0
Methanobrevibacter_ruminantium_M1	AGORA	0.791455	0.0340454	0.818347	0.457636	0.0482058	3.74867	neutral	0.686119	0.0445776	0.719194	0.228818	0.0679236	2.35981	neutral	0.434274	0
Methanobrevibacter_smithii_ATCC_35061	AGORA	0.791455	0.0114875	0.29602	1.32152	-1.41881	6.84599	inhibitor	0.686119	0.0268274	0.220957	1.25751	-1.63469	5.55071	inhibitor	0.434274	0
Methanomassiliicoccus_luminyensis_B10	AGORA	0.791455	0.0374919	0.981132	0.457636	0.30994	3.60955	promoter	0.686119	0.0481848	0.935303	0.228818	0.446976	2.24755	promoter	0.434274	0
Methanosphaera_stadtmanae_DSM_3091	AGORA	0.791455	0.0178689	0.626607	1.02146	-0.336948	5.83704	inhibitor	0.686119	0.0273045	0.532159	0.955257	-0.3666	5.12868	inhibitor	0.434274	0
Methylobacterium_mesophilicum_SR1_6_6	AGORA	0.791455	0.631408	3.22245	4.13445	2.02558	2.71105	promoter	0.686119	0.646772	2.75865	4.24834	2.00743	2.71557	promoter	0.434274	0
Methylobacterium_populi_BJ001	AGORA	0.791455	0.523961	3.91823	2.73215	2.30762	2.38251	promoter	0.686119	0.542286	3.63948	2.8006	2.4072	2.36861	promoter	0.434274	0
Methylobacterium_radiotolerans_JCM_2831	AGORA	0.791455	0.29348	3.40008	2.74582	2.10299	3.2259	promoter	0.686119	0.262172	2.97849	1.37291	2.11805	2.38865	promoter	0.434274	0
Methyloversatilis_universalis_FAM5	AGORA	0.791455	0.171707	1.8883	0.457636	1.25451	1.41426	promoter	0.686119	0.138818	1.3623	0.228818	0.989511	0.721012	promoter	0.434274	0
Methyloversatilis_universalis_Fam50001	AGORA	0.791455	0.222255	1.83663	4.47472	1.21448	4.33151	promoter	0.686119	0.18884	1.40833	4.5799	1.03745	4.60008	promoter	0.434274	0
Microbacterium_gubbeenense_DSM_15944	AGORA	0.791455	0.248511	0.766265	1.39119	-0.0466641	2.48493	neutral	0.686119	0.212081	0.67262	1.24755	-0.0286668	2.55641	neutral	0.434274	0
Microbacterium_oleivorans_NBRC_103075	AGORA	0.791455	0.306443	0.125815	1.55513	-2.6532	2.34334	inhibitor	0.686119	0.247039	0.119458	1.40419	-2.52196	2.50693	inhibitor	0.434274	0
Microbacterium_paraoxydans_77MFTsu3_2	AGORA	0.791455	0.29024	0.121144	1.57359	-2.70778	2.43874	inhibitor	0.686119	0.241478	0.118979	1.41854	-2.52775	2.55444	inhibitor	0.434274	0
Micrococcus_luteus_NCTC_2665	AGORA	0.791455	0.097744	0.158913	1.17855	-2.31627	3.59186	inhibitor	0.686119	0.0817959	0.156134	1.05428	-2.13567	3.68809	inhibitor	0.434274	0.118032	0.0533383	0.632361	-3.02536	2.42157	inhibitor
Micromonospora_aurantiaca_ATCC_27029	AGORA	0.791455	0.225625	0.189951	2.12135	-2.05888	3.23298	inhibitor	0.686119	0.186362	0.171699	1.91594	-1.99858	3.36188	inhibitor	0.434274	0
Mitsuokella_jalaludinii_DSM_13811	AGORA	0.791455	0.457639	2.32715	0.457636	1.55598	-6.93e-06	promoter	0.686119	0.228819	1.69638	0.228818	1.30593	-6.72e-06	promoter	0.434274	0
Mitsuokella_multacida_DSM_20544	AGORA	0.791455	0.507941	1.89275	1.37064	1.25791	1.43212	promoter	0.686119	0.315384	1.00747	1.62439	0.554214	2.36472	promoter	0.434274	0.643097	4.13502	0.149865	3.25122	-2.10137	promoter
Mobiluncus_curtisii_ATCC_43063	AGORA	0.791455	0.192405	0.970641	0.457636	0.294431	1.25006	promoter	0.686119	0.173249	0.853285	0.228818	0.31457	0.401353	promoter	0.434274	0
Mogibacterium_timidum_ATCC_33093	AGORA	0.791455	0.0196479	0.7508	0.288515	-0.0760787	3.8762	neutral	0.686119	0.00982394	0.63582	0.277151	-0.109839	4.81823	neutral	0.434274	0
Moraxella_catarrhalis_RH4	AGORA	0.791455	0.0409216	0.571197	1.46591	-0.470519	5.16279	inhibitor	0.686119	0.0503833	0.525755	1.31927	-0.384066	4.71065	inhibitor	0.434274	0
Morganella_morganii_subsp_morganii_KT	AGORA	0.791455	0.559999	2.49998	2.72329	1.65933	2.28185	promoter	0.686119	0.51589	2.43913	2.43663	1.82984	2.23975	promoter	0.434274	0
Mycobacterium_avium_subsp_avium_ATCC_25291	AGORA	0.791455	0.120182	0.749427	1.51716	-0.0787191	3.65808	neutral	0.686119	0.118741	0.657847	1.39914	-0.0607053	3.55866	neutral	0.434274	0.148763	0.472621	0.627792	0.122078	2.07727	neutral
Mycobacterium_fortuitum_subsp_fortuitum_DSM_46621	AGORA	0.791455	0.515731	0.657818	2.23112	-0.266818	2.11308	inhibitor	0.686119	0.524231	0.61527	2.06222	-0.157238	1.97592	inhibitor	0.434274	0
Mycoplasma_hominis_ATCC_23114	AGORA	0.791455	0.00490436	0.791055	0.001	-0.000729378	-2.29406	neutral	0.686119	0.0158029	0.685995	0.0013	-0.000259226	-3.60361	neutral	0.434274	0
Mycoplasma_pneumoniae_309	AGORA	0.791455	0.0157113	0.790285	0.001	-0.00213538	-3.97373	neutral	0.686119	0.0153511	0.684948	0.001	-0.0024635	-3.94027	neutral	0.434274	0
Neisseria_cinerea_ATCC_14685	AGORA	0.791455	0.0767895	1.2267	0.457636	0.632199	2.57522	promoter	0.686119	0.0837241	0.939808	0.228818	0.453909	1.45049	promoter	0.434274	0
Neisseria_elongata_subsp_glycolytica_ATCC_29315	AGORA	0.791455	0.0677965	0.64019	0.457636	-0.306008	2.75492	inhibitor	0.686119	0.0508956	0.620191	0.228818	-0.145745	2.16859	neutral	0.434274	0
Neisseria_flavescens_SK114	AGORA	0.791455	0.134221	1.41174	0.457636	0.834895	1.76959	promoter	0.686119	0.128918	1.16478	0.228818	0.763527	0.827744	promoter	0.434274	0
Neisseria_macacae_ATCC_33926	AGORA	0.791455	0.172774	1.55768	0.457636	0.976818	1.40531	promoter	0.686119	0.162763	1.30439	0.228818	0.92684	0.49143	promoter	0.434274	0
Neisseria_mucosa_ATCC_25996	AGORA	0.791455	0.20487	1.55778	0.457636	0.976915	1.15949	promoter	0.686119	0.190763	1.30444	0.228818	0.926898	0.262419	promoter	0.434274	0
Neisseria_subflava_NJ9703	AGORA	0.791455	0.149127	1.43368	0.457636	0.857142	1.61766	promoter	0.686119	0.13776	1.19986	0.228818	0.806339	0.73204	promoter	0.434274	0
Nevskia_ramosa_DSM_11499	AGORA	0.791455	0.456585	3.52361	2.82902	2.15447	2.63135	promoter	0.686119	0.331832	2.80073	3.00653	2.02927	3.17958	promoter	0.434274	0
Oceanobacillus_picturae_strain_S1	AGORA	0.791455	0.225112	4.46521	2.50341	2.49615	3.47518	promoter	0.686119	0.224072	4.28888	2.53172	2.64407	3.49808	promoter	0.434274	0
Ochrobactrum_anthropi_ATCC_49188	AGORA	0.791455	0.587061	2.44381	4.32564	1.62655	2.88133	promoter	0.686119	0.508798	1.9217	4.45385	1.48585	3.12989	promoter	0.434274	0
Ochrobactrum_intermedium_LMG_3301	AGORA	0.791455	0.546348	2.41181	4.3335	1.60754	2.98764	promoter	0.686119	0.476815	1.88618	4.46257	1.45894	3.22637	promoter	0.434274	0
Odoribacter_laneus_YIT_12061	AGORA	0.791455	0.369714	1.37297	0.457636	0.794726	0.307792	promoter	0.686119	0.228819	1.11467	0.228818	0.700089	-6.72e-06	promoter	0.434274	0
Odoribacter_splanchnicus_1651_6_DSM_20712	AGORA	0.791455	0.161948	0.749427	1.36061	-0.0787191	3.07065	neutral	0.686119	0.0964529	0.543728	1.32758	-0.335572	3.78283	inhibitor	0.434274	0
Olsenella_profusa_F019501	AGORA	0.791455	0.437935	0.840471	2.00044	0.0866909	2.19153	neutral	0.686119	0.368151	0.753545	1.79482	0.135235	2.28547	neutral	0.434274	0
Olsenella_uli_DSM_7084	AGORA	0.791455	0.406002	1.06791	3.27373	0.432213	3.01138	promoter	0.686119	0.458738	0.65314	3.32066	-0.0710666	2.85573	neutral	0.434274	0
Oribacterium_sinus_F0268	AGORA	0.791455	0.293616	3.01383	1.93136	1.92902	2.71761	promoter	0.686119	0.275073	2.87091	1.9543	2.06498	2.82877	promoter	0.434274	0
Oxalobacter_formigenes_HOxBLS	AGORA	0.791455	0.0546421	0.279848	0.736878	-1.49987	3.75334	inhibitor	0.686119	0.061885	0.225391	0.692357	-1.60603	3.48385	inhibitor	0.434274	0
Oxalobacter_formigenes_OXCC13	AGORA	0.791455	0.0272954	0.271485	0.771821	-1.54364	4.82154	inhibitor	0.686119	0.033998	0.24209	0.695867	-1.50292	4.35529	inhibitor	0.434274	0
Paenibacillus_alvei_DSM_29	AGORA	0.791455	0.395933	1.41406	2.53941	0.837262	2.68116	promoter	0.686119	0.299654	0.719822	2.65786	0.069182	3.1489	neutral	0.434274	0
Paenibacillus_barengoltzii_G22	AGORA	0.791455	0.485586	2.51168	2.81702	1.66607	2.53637	promoter	0.686119	0.41	2.48241	2.48241	1.85521	2.59805	promoter	0.434274	0
Paenibacillus_daejeonensis_DSM_15491	AGORA	0.791455	0.478916	3.90487	2.59337	2.3027	2.43698	promoter	0.686119	0.334552	3.49688	2.65887	2.34954	2.99051	promoter	0.434274	0
Paenibacillus_graminis_C4D1M	AGORA	0.791455	1.02565	3.61503	4.03797	2.19143	1.97709	promoter	0.686119	0.85211	3.06221	4.17371	2.15804	2.29222	promoter	0.434274	0
Paenibacillus_lactis_154	AGORA	0.791455	0.384789	0.991606	2.72903	0.32526	2.82625	promoter	0.686119	0.281344	0.831817	2.39786	0.277808	3.09134	promoter	0.434274	0
Pantoea_agglomerans_IG1	AGORA	0.791455	0.457639	3.44887	0.457636	2.12354	-6.93e-06	promoter	0.686119	0.228819	2.33552	0.228818	1.76721	-6.72e-06	promoter	0.434274	0
Parabacteroides_distasonis_ATCC_8503	AGORA	0.791455	0.450809	0.393634	1.29938	-1.00765	1.52724	inhibitor	0.686119	0.334268	0.346587	1.07334	-0.985239	1.68303	inhibitor	0.434274	0
Parabacteroides_goldsteinii_dnLKV18	AGORA	0.791455	0.223004	0.169856	1.44074	-2.2202	2.69167	inhibitor	0.686119	0.198297	0.166496	1.31751	-2.04297	2.73208	inhibitor	0.434274	0
Parabacteroides_gordonii_DSM_23371	AGORA	0.791455	0.201578	0.117604	1.18148	-2.75058	2.55119	inhibitor	0.686119	0.192929	0.115453	1.05322	-2.57115	2.44866	inhibitor	0.434274	0
Parabacteroides_johnsonii_DSM_18315	AGORA	0.791455	0.234009	0.785953	1.66399	-0.0100641	2.83001	neutral	0.686119	0.214474	0.719936	1.49524	0.0694116	2.8015	neutral	0.434274	0.148763	0.395897	0.659859	-0.133482	2.14914	neutral
Parabacteroides_merdae_ATCC_43184	AGORA	0.791455	0.385574	0.956386	1.94538	0.273086	2.33497	promoter	0.686119	0.298834	0.812301	1.64959	0.243556	2.46469	promoter	0.434274	0.86188	3.97514	0.178689	3.19433	-2.27003	promoter
Parabacteroides_sp_D13	AGORA	0.791455	0.109412	0.297269	0.689478	-1.41274	2.65573	inhibitor	0.686119	0.0833772	0.267929	0.592819	-1.35661	2.82987	inhibitor	0.434274	0.0278328	0.293581	0.230354	-0.564849	3.049	inhibitor
Paracoccus_yeei_ATCC_BAA_599	AGORA	0.791455	0.479063	2.24803	2.24803	1.50608	2.23037	promoter	0.686119	0.47859	2.03238	2.03238	1.56664	2.08631	promoter	0.434274	0
Paraprevotella_clara_YIT_11840	AGORA	0.791455	0.419533	0.95523	0.457636	0.27134	0.125418	promoter	0.686119	0.228819	0.86799	0.228818	0.33922	-6.72e-06	promoter	0.434274	0
Paraprevotella_xylaniphila_YIT_11841	AGORA	0.791455	0.457639	0.956355	0.457636	0.273039	-6.93e-06	promoter	0.686119	0.228819	0.875262	0.228818	0.351257	-6.72e-06	promoter	0.434274	0
Parasutterella_excrementihominis_YIT_11859	AGORA	0.791455	0.0130078	0.789385	0.00979954	-0.00377792	-0.408589	neutral	0.686119	0.020108	0.684049	0.00979954	-0.00435873	-1.03698	neutral	0.434274	0
Parvimonas_micra_ATCC_33270	AGORA	0.791455	0.0553034	0.367839	0.863232	-1.10543	3.96431	inhibitor	0.686119	0.0883203	0.334712	0.779213	-1.03554	3.1412	inhibitor	0.434274	0
Pediococcus_acidilactici_7_4	AGORA	0.791455	0.0651869	0.769917	0.299189	-0.039804	2.1984	neutral	0.686119	0.0172718	0.552996	0.367011	-0.311188	4.40934	inhibitor	0.434274	0
Pediococcus_acidilactici_DSM_20284	AGORA	0.791455	0.0592396	0.85721	0.0936223	0.115141	0.66029	neutral	0.686119	0.0156958	0.738692	0.0785774	0.106515	2.32374	neutral	0.434274	0
Pediococcus_pentosaceus_ATCC_25745	AGORA	0.791455	0.142547	0.434928	1.07448	-0.863733	2.91412	inhibitor	0.686119	0.103866	0.403679	0.948462	-0.76525	3.19087	inhibitor	0.434274	0
Peptoniphilus_harei_ACS_146_V_Sch2b	AGORA	0.791455	0.171399	0.67467	1.97499	-0.230325	3.52642	inhibitor	0.686119	0.153147	0.63473	1.80267	-0.112314	3.55714	neutral	0.434274	0
Peptoniphilus_indolicus_ATCC_29427	AGORA	0.791455	0.15076	0.253714	1.50588	-1.6413	3.32029	inhibitor	0.686119	0.175064	0.236559	1.40261	-1.53626	3.00216	inhibitor	0.434274	0
Peptoniphilus_lacrimalis_DSM_7455	AGORA	0.791455	0.092052	1.18011	1.18935	0.576348	3.69158	promoter	0.686119	0.0800517	0.79684	1.33779	0.215832	4.06278	promoter	0.434274	0
Peptoniphilus_timonensis_JC401	AGORA	0.791455	0.0253264	0.562022	0.403558	-0.49388	3.99406	inhibitor	0.686119	0.0126631	0.384865	0.445448	-0.834107	5.13655	inhibitor	0.434274	0
Peptostreptococcus_anaerobius_DSM_2949	AGORA	0.791455	0.376704	1.06058	2.2449	0.422272	2.57515	promoter	0.686119	0.395483	0.90485	2.13489	0.399221	2.43247	promoter	0.434274	0
Peptostreptococcus_stomatis_DSM_17678	AGORA	0.791455	0.145955	0.437127	1.39904	-0.856454	3.26084	inhibitor	0.686119	0.133517	0.413826	1.23687	-0.729433	3.2116	inhibitor	0.434274	0
Phascolarctobacterium_succinatutens_YIT_12067	AGORA	0.791455	0.0212345	0.804735	1.11876	0.0240068	5.71934	neutral	0.686119	0.0247351	0.710795	1.00253	0.0509764	5.34094	neutral	0.434274	0.00809743	0.386567	0.492888	-0.167888	5.92765	inhibitor
Plesiomonas_shigelloides_302_73	AGORA	0.791455	0.434716	0.804644	2.35732	0.0238439	2.439	neutral	0.686119	0.386476	0.543728	2.33542	-0.335572	2.59523	inhibitor	0.434274	0
Porphyromonas_asaccharolytica_DSM_20707	AGORA	0.791455	0.166815	1.06061	0.457636	0.422317	1.45595	promoter	0.686119	0.171244	0.948082	0.228818	0.466555	0.418146	promoter	0.434274	0
Porphyromonas_endodontalis_ATCC_35406	AGORA	0.791455	0.29821	1.28867	0.457636	0.703305	0.617872	promoter	0.686119	0.228819	1.10855	0.228818	0.692144	-6.72e-06	promoter	0.434274	0
Porphyromonas_gingivalis_W83	AGORA	0.791455	0.113723	0.355429	1.15054	-1.15495	3.33872	inhibitor	0.686119	0.115379	0.314857	1.02825	-1.12376	3.15573	inhibitor	0.434274	0
Porphyromonas_somerae_DSM_23386	AGORA	0.791455	0.305038	1.01481	1.69044	0.358634	2.47034	promoter	0.686119	0.316859	0.875512	1.52352	0.351669	2.2655	promoter	0.434274	0
Porphyromonas_uenonis_60_3	AGORA	0.791455	0.288715	1.06452	0.457636	0.427619	0.664554	promoter	0.686119	0.228819	0.95279	0.228818	0.4737	-6.72e-06	promoter	0.434274	0
Porphyromonas_uenonis_DSM_23387	AGORA	0.791455	0.236655	0.811533	0.457636	0.0361428	0.951415	neutral	0.686119	0.228819	0.86475	0.228818	0.333826	-6.72e-06	promoter	0.434274	0
Prevotella_albensis_DSM_11370	AGORA	0.791455	0.31318	0.550884	1.85825	-0.52276	2.56888	inhibitor	0.686119	0.368977	0.481626	1.71737	-0.510544	2.2186	inhibitor	0.434274	0
Prevotella_bivia_DSM_20514	AGORA	0.791455	0.473881	0.610466	2.0285	-0.374596	2.09782	inhibitor	0.686119	0.451169	0.550143	1.8439	-0.318651	2.03102	inhibitor	0.434274	0
Prevotella_brevis_ATCC_19188	AGORA	0.791455	0.354507	1.032	0.457636	0.38287	0.368389	promoter	0.686119	0.228819	0.996065	0.228818	0.537782	-6.72e-06	promoter	0.434274	0
Prevotella_bryantii_B14	AGORA	0.791455	0.326876	0.889228	0.457636	0.168046	0.485458	promoter	0.686119	0.228819	0.841282	0.228818	0.294131	-6.72e-06	promoter	0.434274	0
Prevotella_bryantii_C21a	AGORA	0.791455	0.400914	0.556548	1.84413	-0.508002	2.20158	inhibitor	0.686119	0.428323	0.527674	1.7228	-0.378812	2.00799	inhibitor	0.434274	0
Prevotella_buccae_ATCC_33574	AGORA	0.791455	0.371695	1.1176	0.457636	0.497827	0.300081	promoter	0.686119	0.228819	0.883723	0.228818	0.365137	-6.72e-06	promoter	0.434274	0
Prevotella_conceptionensis_9403948	AGORA	0.791455	0.223087	0.576271	2.3969	-0.457759	3.42549	inhibitor	0.686119	0.26525	1.03331	1.37291	0.590738	2.37181	promoter	0.434274	0
Prevotella_copri_CB7_DSM_18205	AGORA	0.791455	0.0891981	0.146745	1.01996	-2.4312	3.51536	inhibitor	0.686119	0.061913	0.146449	0.871589	-2.22805	3.81533	inhibitor	0.434274	0.18548	0.0794557	0.578203	-2.45038	1.64031	inhibitor
Prevotella_corporis_DSM_18810	AGORA	0.791455	0.325681	0.765015	2.00053	-0.0490204	2.61886	neutral	0.686119	0.325681	0.549351	1.76225	-0.320731	2.43589	inhibitor	0.434274	0
Prevotella_denticola_DSM20614	AGORA	0.791455	0.325681	0.79059	1.98822	-0.00157733	2.60995	neutral	0.686119	0.325681	0.567424	1.83007	-0.274032	2.49037	inhibitor	0.434274	0
Prevotella_denticola_F0289	AGORA	0.791455	0.325681	1.12276	0.457636	0.504464	0.490744	promoter	0.686119	0.228819	0.932498	0.228818	0.442643	-6.72e-06	promoter	0.434274	0
Prevotella_disiens_FB035_09AN	AGORA	0.791455	0.325681	1.1049	0.457636	0.481339	0.490744	promoter	0.686119	0.228819	0.884616	0.228818	0.366593	-6.72e-06	promoter	0.434274	0
Prevotella_disiens_JCM_6334	AGORA	0.791455	0.325681	1.10829	1.98822	0.485759	2.60995	promoter	0.686119	0.325681	0.640143	2.00053	-0.100063	2.61886	neutral	0.434274	0
Prevotella_enoeca_JCM_12259	AGORA	0.791455	0.225826	0.985622	0.457636	0.316527	1.01899	promoter	0.686119	0.206426	0.923942	0.228818	0.429345	0.148576	promoter	0.434274	0
Prevotella_intermedia_17	AGORA	0.791455	0.325681	0.803111	1.98822	0.0210923	2.60995	neutral	0.686119	0.312512	0.592041	1.81294	-0.212761	2.53634	inhibitor	0.434274	0
Prevotella_intermedia_ATCC_25611	AGORA	0.791455	0.325681	1.06197	1.98822	0.424161	2.60995	promoter	0.686119	0.287255	0.672522	2.00053	-0.0288763	2.79998	neutral	0.434274	0
Prevotella_loescheii_DSM_19665	AGORA	0.791455	0.325681	0.784663	2.00053	-0.0124339	2.61886	neutral	0.686119	0.325681	0.587365	1.7849	-0.224199	2.45431	inhibitor	0.434274	0
Prevotella_melaninogenica_ATCC_25845	AGORA	0.791455	0.325681	1.49881	0.457636	0.921242	0.490744	promoter	0.686119	0.228819	1.1593	0.228818	0.756724	-6.72e-06	promoter	0.434274	0
Prevotella_nanceiensis_DSM_19126	AGORA	0.791455	0.218306	0.57371	1.77506	-0.464187	3.02345	inhibitor	0.686119	0.209886	0.514846	1.65344	-0.414317	2.97779	inhibitor	0.434274	0
Prevotella_nigrescens_ATCC_33563	AGORA	0.791455	0.315449	1.10679	0.457636	0.483798	0.536795	promoter	0.686119	0.228819	0.926903	0.228818	0.43396	-6.72e-06	promoter	0.434274	0
Prevotella_oralis_ATCC_33269	AGORA	0.791455	0.457639	1.59707	0.457636	1.01284	-6.93e-06	promoter	0.686119	0.228819	1.20283	0.228818	0.809908	-6.72e-06	promoter	0.434274	0
Prevotella_pallens_ATCC_700821	AGORA	0.791455	0.271448	1.23502	0.457636	0.64195	0.753524	promoter	0.686119	0.228819	1.05156	0.228818	0.616006	-6.72e-06	promoter	0.434274	0
Prevotella_ruminicola_23	AGORA	0.791455	0.310836	0.589578	1.83739	-0.424825	2.56343	inhibitor	0.686119	0.382093	0.543661	1.75058	-0.33575	2.19584	inhibitor	0.434274	0
Prevotella_salivae_DSM_15606	AGORA	0.791455	0.225088	0.137922	1.2855	-2.52066	2.51377	inhibitor	0.686119	0.193342	0.134758	1.12187	-2.34808	2.53668	inhibitor	0.434274	0
Prevotella_shahii_JCM_12083	AGORA	0.791455	0.250196	0.597921	1.77505	-0.404552	2.82673	inhibitor	0.686119	0.252446	0.539279	1.65014	-0.347427	2.70854	inhibitor	0.434274	0
Prevotella_stercorea_DSM_18206	AGORA	0.791455	0.23579	0.640578	1.86107	-0.305133	2.98056	inhibitor	0.686119	0.242246	0.649816	1.37291	-0.0784274	2.50269	neutral	0.434274	0
Prevotella_timonensis_4401737	AGORA	0.791455	0.222684	0.783418	1.98822	-0.0147261	3.15841	neutral	0.686119	0.220664	0.553043	1.97031	-0.311066	3.1585	inhibitor	0.434274	0
Prevotella_timonensis_CRIS_5C_B1	AGORA	0.791455	0.143219	1.28467	0.457636	0.698819	1.67598	promoter	0.686119	0.143219	1.07642	0.228818	0.649709	0.67598	promoter	0.434274	0
Prevotella_veroralis_DSM_19559	AGORA	0.791455	0.325681	1.15171	1.98822	0.5412	2.60995	promoter	0.686119	0.301943	0.928458	1.722	0.436378	2.51174	promoter	0.434274	0
Propionibacterium_acidipropionici_ATCC_4875	AGORA	0.791455	0.457639	1.52894	0.457636	0.949951	-6.93e-06	promoter	0.686119	0.228819	1.16697	0.228818	0.766233	-6.72e-06	promoter	0.434274	0
Propionibacterium_acnes_KPA171202	AGORA	0.791455	0.549325	0.873198	1.65377	0.141801	1.59003	promoter	0.686119	0.484721	0.543728	1.74919	-0.335572	1.85146	inhibitor	0.434274	0
Propionibacterium_avidum_44067	AGORA	0.791455	0.457639	1.70195	0.457636	1.10461	-6.93e-06	promoter	0.686119	0.228819	1.29235	0.228818	0.913463	-6.72e-06	promoter	0.434274	0
Propionibacterium_freudenreichii_subsp_shermanii_CIRM_BIA1	AGORA	0.791455	0.264908	2.49998	3.48284	1.65933	3.7167	promoter	0.686119	0.201872	2.49998	3.14011	1.86538	3.9593	promoter	0.434274	0.3025	1.38416	0.891541	1.67233	1.55937	promoter
Propionibacterium_granulosum_DSM_20700	AGORA	0.791455	0.363929	2.5884	4.29009	1.70948	3.55928	promoter	0.686119	0.363929	2.49998	4.02955	1.86538	3.46889	promoter	0.434274	0
Propionibacterium_jensenii_DSM_20535	AGORA	0.791455	0.457639	2.3271	0.457636	1.55595	-6.93e-06	promoter	0.686119	0.228819	1.63178	0.228818	1.24992	-6.72e-06	promoter	0.434274	0
Propionibacterium_propionicum_F0230a	AGORA	0.791455	0.574565	0.944524	2.04161	0.25508	1.82916	promoter	0.686119	0.613291	0.543728	2.20507	-0.335572	1.84618	inhibitor	0.434274	0
Proteus_mirabilis_ATCC_29906	AGORA	0.791455	0.515917	2.49998	1.89751	1.65933	1.87889	promoter	0.686119	0.469411	2.49998	1.51088	1.86538	1.68646	promoter	0.434274	0
Proteus_penneri_ATCC_35198	AGORA	0.791455	0.457639	1.93932	0.457636	1.29297	-6.93e-06	promoter	0.686119	0.228819	1.58529	0.228818	1.20821	-6.72e-06	promoter	0.434274	0
Providencia_alcalifaciens_DSM_30120	AGORA	0.791455	0.34195	3.1355	2.88274	1.98611	3.07558	promoter	0.686119	0.530644	2.94945	2.91443	2.10391	2.4574	promoter	0.434274	0.337258	1.57121	0.586573	1.8552	0.798459	promoter
Providencia_rettgeri_DSM_1131	AGORA	0.791455	0.34195	2.69986	2.95694	1.77031	3.11225	promoter	0.686119	0.54234	2.58015	2.97733	1.91092	2.45675	promoter	0.434274	0.332136	1.25192	0.640959	1.52747	0.948457	promoter
Providencia_rustigianii_DSM_4541	AGORA	0.791455	0.34195	0.749427	2.55608	-0.0787191	2.90207	neutral	0.686119	0.473555	0.583374	2.43201	-0.234036	2.36055	inhibitor	0.434274	0.322794	0.711559	0.711559	0.712377	1.14037	promoter
Providencia_stuartii_ATCC_25827	AGORA	0.791455	0.34195	3.11828	2.88567	1.97817	3.07705	promoter	0.686119	0.523759	2.92707	2.91824	2.09293	2.47812	promoter	0.434274	0.302745	1.57121	0.586573	1.8552	0.954205	promoter
Pseudobutyrivibrio_ruminis_AD2017	AGORA	0.791455	0.129374	0.743626	1.16629	-0.0899313	3.17231	neutral	0.686119	0.072443	0.617624	1.00266	-0.151728	3.79085	neutral	0.434274	0
Pseudoflavonifractor_capillosus_strain_ATCC_29799	AGORA	0.791455	0.179308	0.229272	0.967511	-1.78745	2.43184	inhibitor	0.686119	0.134074	0.226024	0.83588	-1.60198	2.64027	inhibitor	0.434274	0.227506	0.100735	0.468506	-2.10804	1.04216	inhibitor
Pseudomonas_aeruginosa_NCGM2_S1	AGORA	0.791455	0.551446	3.26085	4.12492	2.04267	2.90307	promoter	0.686119	0.510203	2.85754	4.22395	2.05824	3.04945	promoter	0.434274	0.306857	1.80138	0.789074	2.05242	1.3626	promoter
Pseudomonas_alcaliphila_34	AGORA	0.791455	0.279257	0.731227	2.25043	-0.114188	3.01053	neutral	0.686119	0.255821	0.406599	2.30511	-0.754852	3.17163	inhibitor	0.434274	0
Pseudomonas_fluorescens_PfO_1	AGORA	0.791455	0.457639	2.56979	0.457636	1.69907	-6.93e-06	promoter	0.686119	0.228819	1.72617	0.228818	1.33104	-6.72e-06	promoter	0.434274	0
Pseudomonas_monteilii_NBRC_103158	AGORA	0.791455	0.434518	4.41204	0.457636	2.47887	0.0747873	promoter	0.686119	0.228819	2.70531	0.228818	1.97927	-6.72e-06	promoter	0.434274	0
Pseudomonas_monteilii_QM	AGORA	0.791455	0.413856	3.08558	4.16797	1.96296	3.33214	promoter	0.686119	0.354716	2.64831	4.27535	1.94854	3.59131	promoter	0.434274	0
Pseudomonas_nitroreducens_HBP1	AGORA	0.791455	0.53329	0.639812	4.76861	-0.306861	3.16058	inhibitor	0.686119	0.515794	0.463741	4.47054	-0.565138	3.11558	inhibitor	0.434274	0
Pseudomonas_oleovorans_MOIL14HWK12	AGORA	0.791455	0.283627	2.03125	4.42694	1.35979	3.96424	promoter	0.686119	0.25312	1.69972	4.41587	1.30877	4.1248	promoter	0.434274	0
Pseudomonas_putida_F1	AGORA	0.791455	0.413807	3.07313	4.17106	1.95713	3.33338	promoter	0.686119	0.352586	2.65522	4.27368	1.9523	3.59943	promoter	0.434274	0
Pseudomonas_stutzeri_DSM_4166	AGORA	0.791455	0.534549	4.05704	2.69806	2.35785	2.33553	promoter	0.686119	0.395374	3.28711	2.88712	2.26029	2.86834	promoter	0.434274	0
Pseudoramibacter_alactolyticus_ATCC_23263	AGORA	0.791455	0.122119	0.304997	1.49026	-1.37571	3.6092	inhibitor	0.686119	0.0735281	0.274749	1.32566	-1.32035	4.17227	inhibitor	0.434274	0
Pyramidobacter_piscolens_W5455	AGORA	0.791455	0.152083	0.98943	0.457636	0.32209	1.58934	promoter	0.686119	0.143288	0.875402	0.228818	0.351488	0.675283	promoter	0.434274	0
Ralstonia_sp_5_7_47FAA	AGORA	0.791455	0.135751	0.749427	2.73015	-0.0787191	4.32995	neutral	0.686119	0.124477	0.627054	2.53229	-0.129869	4.34649	neutral	0.434274	0.036152	0.835164	0.711947	0.943452	4.29962	promoter
Raoultella_planticola_ATCC_33531	AGORA	0.791455	0.457639	5.28203	0.457636	2.73851	-6.93e-06	promoter	0.686119	0.228819	3.21665	0.228818	2.22903	-6.72e-06	promoter	0.434274	0
Rhodococcus_equi_ATCC_33707	AGORA	0.791455	0.446211	2.31062	0.86001	1.5457	0.946627	promoter	0.686119	0.547113	2.08962	0.775246	1.60671	0.502815	promoter	0.434274	0
Rhodococcus_equi_NBRC_101255	AGORA	0.791455	0.552789	2.35284	0.859144	1.57183	0.636172	promoter	0.686119	0.647633	2.12562	0.78302	1.63135	0.273872	promoter	0.434274	0
Rhodococcus_erythropolis_PR4	AGORA	0.791455	0.370363	2.3967	4.33716	1.59847	3.54974	promoter	0.686119	0.333421	2.02054	4.42953	1.55821	3.73174	promoter	0.434274	0
Rhodococcus_rhodochrous_ATCC_21198	AGORA	0.791455	0.429687	1.94435	4.44831	1.29671	3.3719	promoter	0.686119	0.432509	1.58772	4.53589	1.21043	3.39058	promoter	0.434274	0
Roseburia_hominis_A2_183	AGORA	0.791455	0.291523	0.302921	1.01691	-1.38557	1.80251	inhibitor	0.686119	0.268027	0.27573	0.90011	-1.3152	1.74773	inhibitor	0.434274	0
Roseburia_intestinalis_L1_82	AGORA	0.791455	0.403241	0.343558	1.11412	-1.20395	1.46618	inhibitor	0.686119	0.403241	0.316625	1.02162	-1.11568	1.34115	inhibitor	0.434274	0.643097	3.87143	0.194763	3.15619	-1.72331	promoter
Roseburia_inulinivorans_DSM_16841	AGORA	0.791455	0.301476	0.332447	1.03208	-1.25138	1.77544	inhibitor	0.686119	0.224374	0.294269	0.845792	-1.22132	1.9144	inhibitor	0.434274	0
Roseomonas_mucosa_ATCC_BAA_692	AGORA	0.791455	0.344951	1.85687	0.457636	1.23029	0.407809	promoter	0.686119	0.223871	1.29027	0.228818	0.911139	0.0315337	promoter	0.434274	0
Rothia_aeria_F0474	AGORA	0.791455	0.120534	0.554983	0.457636	-0.512064	1.92476	inhibitor	0.686119	0.0950435	0.608564	0.228818	-0.17305	1.26754	inhibitor	0.434274	0
Rothia_dentocariosa_ATCC_17931	AGORA	0.791455	0.13768	0.645766	0.457636	-0.293496	1.73288	inhibitor	0.686119	0.101253	0.675717	0.228818	-0.0220388	1.17624	neutral	0.434274	0
Rothia_mucilaginosa_DY_18	AGORA	0.791455	0.173452	0.636046	0.457636	-0.315376	1.39966	inhibitor	0.686119	0.144047	0.702866	0.228818	0.0347919	0.667666	neutral	0.434274	0
Rudanella_lutea_DSM_19387	AGORA	0.791455	0.234335	0.119151	1.85847	-2.73171	2.98747	inhibitor	0.686119	0.0900794	0.105055	1.4028	-2.70732	3.96096	inhibitor	0.434274	0
Ruminococcaceae_bacterium_D16	AGORA	0.791455	0.11475	0.704366	0.548743	-0.168182	2.25764	inhibitor	0.686119	0.104835	0.543728	0.601945	-0.335572	2.52151	inhibitor	0.434274	0
Ruminococcus_albus_7	AGORA	0.791455	0.154408	0.306755	1.04769	-1.36742	2.76239	inhibitor	0.686119	0.104006	0.268799	0.89358	-1.35193	3.10293	inhibitor	0.434274	0.151652	0.206055	0.498266	-1.07558	1.71615	inhibitor
Ruminococcus_bicirculans_80_3	AGORA	0.791455	0.166405	12.9584	0.334887	4.03324	1.00898	promoter	0.686119	0.156828	11.3979	0.293561	4.05417	0.904479	promoter	0.434274	0
Ruminococcus_bromii_L2_63	AGORA	0.791455	0.132606	0.922831	0.249936	0.221559	0.914418	promoter	0.686119	0.09922	0.795454	0.212054	0.213321	1.09573	promoter	0.434274	0.326348	3.47022	0.263103	2.99835	-0.31078	promoter
Ruminococcus_callidus_ATCC_2776001	AGORA	0.791455	0.16726	1.36793	1.37727	0.789413	3.04165	promoter	0.686119	0.143246	1.24109	1.25053	0.855083	3.12597	promoter	0.434274	0
Ruminococcus_champanellensis_18P13	AGORA	0.791455	0.0514931	0.521621	0.471861	-0.601506	3.19591	inhibitor	0.686119	0.0669445	0.275371	0.660032	-1.31708	3.3015	inhibitor	0.434274	0
Ruminococcus_flavefaciens_ATCC_19208	AGORA	0.791455	0.207711	1.38879	1.38629	0.811245	2.73857	promoter	0.686119	0.166935	1.24252	1.24002	0.856743	2.89301	promoter	0.434274	0
Ruminococcus_flavefaciens_FD_1	AGORA	0.791455	0.185931	1.29228	1.28978	0.70734	2.79429	promoter	0.686119	0.143855	1.15358	1.15108	0.74959	3.0003	promoter	0.434274	0
Ruminococcus_gauvreauii_DSM_19829	AGORA	0.791455	0.207818	3.82025	2.60692	2.27109	3.64896	promoter	0.686119	0.167692	3.47242	2.66276	2.33941	3.98904	promoter	0.434274	0
Ruminococcus_gnavus_ATCC_29149	AGORA	0.791455	0.315195	0.309893	1.1224	-1.35274	1.83227	inhibitor	0.686119	0.303761	0.292387	1.02982	-1.23058	1.76139	inhibitor	0.434274	0.266275	0.106116	0.480032	-2.03296	0.850215	inhibitor
Ruminococcus_lactaris_ATCC_29176	AGORA	0.791455	0.128484	0.546356	0.613733	-0.534666	2.25602	inhibitor	0.686119	0.0933618	0.379247	0.674877	-0.855319	2.85372	inhibitor	0.434274	0.214687	0.311704	0.217587	-0.478428	0.0193603	inhibitor
Ruminococcus_obeum_A2_162	AGORA	0.791455	0.152483	0.270507	0.964287	-1.54884	2.66081	inhibitor	0.686119	0.132156	0.25091	0.890102	-1.45129	2.75172	inhibitor	0.434274	0
Ruminococcus_sp_5_1_39BFAA	AGORA	0.791455	0.075981	0.20788	0.911993	-1.92875	3.58531	inhibitor	0.686119	0.0413777	0.191543	0.780304	-1.84079	4.23711	inhibitor	0.434274	0
Ruminococcus_sp_SR1_5	AGORA	0.791455	0.130789	0.284504	0.839604	-1.47606	2.68247	inhibitor	0.686119	0.0989853	0.257582	0.754122	-1.41343	2.92951	inhibitor	0.434274	0
Ruminococcus_torques_ATCC_27756	AGORA	0.791455	0.122478	0.236191	0.781804	-1.74456	2.67428	inhibitor	0.686119	0.0876235	0.28392	0.569108	-1.27298	2.69931	inhibitor	0.434274	0.231019	0.33548	0.199997	-0.372378	-0.208032	inhibitor
Ruminococcus_torques_L2_14	AGORA	0.791455	0.149027	0.289966	0.844983	-1.44862	2.50335	inhibitor	0.686119	0.104706	0.261728	0.742367	-1.39039	2.82578	inhibitor	0.434274	0.230144	0.128996	0.424119	-1.75128	0.881933	inhibitor
Salmonella_enterica_enterica_sv_Typhimurium_LT2	AGORA	0.791455	0.743505	4.81282	1.9958	2.6043	1.42456	promoter	0.686119	0.654218	4.30746	2.07253	2.65031	1.66355	promoter	0.434274	0.368277	1.8513	0.413048	2.09186	0.165517	promoter
Scardovia_inopinata_F0304	AGORA	0.791455	0.226326	0.34204	1.62429	-1.21034	2.84333	inhibitor	0.686119	0.167308	0.314865	1.42937	-1.12373	3.09481	inhibitor	0.434274	0
Schlesneria_paludicola_DSM_18645	AGORA	0.791455	0.23888	0.486918	1.87295	-0.70083	2.97095	inhibitor	0.686119	0.193814	0.453596	1.6992	-0.597049	3.13211	inhibitor	0.434274	0
Selenomonas_ruminantium_AC2024	AGORA	0.791455	0.659342	2.49998	2.93482	1.65933	2.15417	promoter	0.686119	0.637809	2.49998	2.59076	1.86538	2.02218	promoter	0.434274	0
Serratia_fonticola_RB_25	AGORA	0.791455	0.457639	3.46348	0.457636	2.12964	-6.93e-06	promoter	0.686119	0.228819	2.28478	0.228818	1.73553	-6.72e-06	promoter	0.434274	0
Serratia_liquefaciens_ATCC_27592	AGORA	0.791455	0.457639	4.65258	0.457636	2.55545	-6.93e-06	promoter	0.686119	0.228819	2.88855	0.228818	2.07382	-6.72e-06	promoter	0.434274	0
Serratia_marcescens_subsp_marcescens_Db11	AGORA	0.791455	0.457639	3.21906	0.457636	2.02406	-6.93e-06	promoter	0.686119	0.228819	2.11706	0.228818	1.62553	-6.72e-06	promoter	0.434274	0
Shigella_dysenteriae_Sd197	AGORA	0.791455	0.772209	3.54572	4.055	2.1635	2.39264	promoter	0.686119	0.682834	3.02511	4.18284	2.14046	2.61487	promoter	0.434274	0
Shigella_flexneri_2002017	AGORA	0.791455	0.832743	3.56427	4.05044	2.17103	2.28214	promoter	0.686119	0.737476	3.04288	4.17847	2.14891	2.50231	promoter	0.434274	0
Shigella_sonnei_Ss046	AGORA	0.791455	0.843781	3.57445	4.04794	2.17514	2.26225	promoter	0.686119	0.758005	3.08711	4.16761	2.16973	2.45894	promoter	0.434274	0
Silanimonas_lenta_DSM_16282	AGORA	0.791455	0.0677143	0.333154	1.77617	-1.24832	4.71316	inhibitor	0.686119	0.0430733	0.30848	1.63506	-1.15328	5.24641	inhibitor	0.434274	0
Slackia_exigua_ATCC_700122	AGORA	0.791455	0.0210203	0.786792	0.0306659	-0.00852609	0.544848	neutral	0.686119	0.0210203	0.681329	0.0314963	-0.0101069	0.583398	neutral	0.434274	0
Slackia_piriformis_YIT_12062	AGORA	0.791455	0.00901205	0.769962	0.0725654	-0.0397207	3.00935	neutral	0.686119	0.0189977	0.664169	0.073979	-0.0469076	1.96129	neutral	0.434274	0
Solobacterium_moorei_DSM_22971	AGORA	0.791455	0.269537	0.656137	2.24835	-0.27051	3.06031	inhibitor	0.686119	0.268625	0.593459	2.08051	-0.209309	2.95327	inhibitor	0.434274	0
Solobacterium_moorei_F0204	AGORA	0.791455	0.265544	0.689388	2.17842	-0.199192	3.03626	inhibitor	0.686119	0.25653	0.620694	2.00337	-0.144575	2.96523	neutral	0.434274	0
Sphingomonas_paucimobilis_HER1398	AGORA	0.791455	0.332571	1.24258	4.62052	0.650757	3.79632	promoter	0.686119	0.246091	1.126	3.76907	0.714679	3.93694	promoter	0.434274	0
Spirosoma_linguale_DSM_74	AGORA	0.791455	0.336847	0.193898	2.33197	-2.02921	2.79139	inhibitor	0.686119	0.289271	0.169371	1.95857	-2.01827	2.75931	inhibitor	0.434274	0
Staphylococcus_arlettae_CVD059	AGORA	0.791455	0.266364	4.84541	1.6373	2.61404	2.61985	promoter	0.686119	0.216721	4.6459	1.66933	2.75943	2.94536	promoter	0.434274	0
Staphylococcus_aureus_subsp_aureus_USA300_FPR3757	AGORA	0.791455	0.363201	0.287931	2.19887	-1.45879	2.59792	inhibitor	0.686119	0.334195	0.267866	2.01144	-1.35695	2.58947	inhibitor	0.434274	0
Staphylococcus_capitis_CR0101	AGORA	0.791455	0.276426	3.83684	1.79921	2.27734	2.70239	promoter	0.686119	0.254585	3.62466	1.83327	2.40131	2.8482	promoter	0.434274	0
Staphylococcus_capitis_QN1	AGORA	0.791455	0.287225	2.09936	1.08136	1.40737	1.9126	promoter	0.686119	0.266437	1.80796	1.01585	1.39784	1.93082	promoter	0.434274	0
Staphylococcus_caprae_C87	AGORA	0.791455	0.300018	1.93591	1.21804	1.29043	2.02145	promoter	0.686119	0.267508	1.64405	1.15291	1.26072	2.10762	promoter	0.434274	0
Staphylococcus_cohnii_hu_01	AGORA	0.791455	0.304258	1.72564	2.40047	1.12455	2.97995	promoter	0.686119	0.293395	1.61082	2.23468	1.23127	2.92915	promoter	0.434274	0
Staphylococcus_epidermidis_ATCC_12228	AGORA	0.791455	0.266271	1.97177	1.17503	1.31691	2.14173	promoter	0.686119	0.233418	1.68259	1.11514	1.29415	2.25624	promoter	0.434274	0.189929	0.905463	0.452615	1.06005	1.25283	promoter
Staphylococcus_equorum_subsp_equorum_Mu2	AGORA	0.791455	0.26584	0.304887	1.85255	-1.37623	2.80088	inhibitor	0.686119	0.2138	0.269537	1.67319	-1.34798	2.96827	inhibitor	0.434274	0
Staphylococcus_haemolyticus_JCSC1435	AGORA	0.791455	0.33702	0.819063	2.05552	0.0494661	2.6086	neutral	0.686119	0.306857	0.76306	1.87704	0.153339	2.61282	promoter	0.434274	0
Staphylococcus_hominis_subsp_hominis_C80	AGORA	0.791455	0.26751	1.63064	0.79561	1.04286	1.57247	promoter	0.686119	0.245573	1.41984	0.690873	1.0492	1.49227	promoter	0.434274	0
Staphylococcus_intermedius_ATCC_27335	AGORA	0.791455	0.280202	1.45244	1.45494	0.875897	2.37642	promoter	0.686119	0.243786	1.30068	1.30318	0.922735	2.41835	promoter	0.434274	0
Staphylococcus_lugdunensis_HKU09_01	AGORA	0.791455	0.275694	0.296585	1.19019	-1.41606	2.11005	inhibitor	0.686119	0.238762	0.267414	1.0281	-1.35938	2.10633	inhibitor	0.434274	0
Staphylococcus_pasteuri_SP1	AGORA	0.791455	0.282468	3.89895	1.78924	2.30051	2.66319	promoter	0.686119	0.256377	3.6651	1.82678	2.41732	2.83296	promoter	0.434274	0
Staphylococcus_pettenkoferi_VCU012	AGORA	0.791455	0.191268	1.04013	0.4824	0.394185	1.33463	promoter	0.686119	0.1278	1.04747	0.127811	0.610375	0.000134504	promoter	0.434274	0
Staphylococcus_saprophyticus_subsp_saprophyticus_ATCC_15305	AGORA	0.791455	0.32808	0.646028	2.154	-0.292912	2.7149	inhibitor	0.686119	0.278672	0.609955	1.98038	-0.169756	2.82913	inhibitor	0.434274	0
Staphylococcus_sciuri_subsp_sciuri_Z8	AGORA	0.791455	0.253541	3.63302	2.63697	2.19859	3.37859	promoter	0.686119	0.200233	3.50769	2.65709	2.35399	3.7301	promoter	0.434274	0
Staphylococcus_simulans_ACS_120_V_Sch1	AGORA	0.791455	0.30706	3.45241	2.66599	2.12502	3.11808	promoter	0.686119	0.277334	3.24134	2.69987	2.24006	3.28319	promoter	0.434274	0
Staphylococcus_vitulinus_F1028	AGORA	0.791455	0.241963	0.321621	1.81694	-1.29915	2.90866	inhibitor	0.686119	0.193888	0.283548	1.65755	-1.27486	3.09576	inhibitor	0.434274	0
Staphylococcus_warneri_SG1	AGORA	0.791455	0.302097	3.87612	1.7929	2.29204	2.56921	promoter	0.686119	0.270155	3.66564	1.82669	2.41754	2.75737	promoter	0.434274	0
Staphylococcus_xylosus_DMB3_Bh1	AGORA	0.791455	0.304432	4.55397	2.48913	2.52455	3.03145	promoter	0.686119	0.257255	4.28248	2.53271	2.64192	3.29941	promoter	0.434274	0
Staphylococcus_xylosus_NJ	AGORA	0.791455	0.306262	4.59307	2.48286	2.53688	3.01916	promoter	0.686119	0.261808	4.31098	2.52814	2.65149	3.2715	promoter	0.434274	0.187845	1.67985	0.535377	1.95166	1.51101	promoter
Stenotrophomonas_maltophilia_D457	AGORA	0.791455	0.457639	2.66472	0.457636	1.75141	-6.93e-06	promoter	0.686119	0.228819	1.76154	0.228818	1.3603	-6.72e-06	promoter	0.434274	0
Stenotrophomonas_rhizophila_PCA13	AGORA	0.791455	0.457639	2.0958	0.457636	1.40492	-6.93e-06	promoter	0.686119	0.228819	1.49664	0.228818	1.1252	-6.72e-06	promoter	0.434274	0
Stoquefichus_massiliensis_AP9	AGORA	0.791455	0.19615	0.398374	1.00518	-0.990385	2.35742	inhibitor	0.686119	0.149095	0.353834	0.886727	-0.955383	2.57225	inhibitor	0.434274	0
Streptococcus_agalactiae_A909	AGORA	0.791455	0.348347	1.65738	1.66674	1.06633	2.25843	promoter	0.686119	0.40259	1.5158	1.52521	1.14355	1.92162	promoter	0.434274	0
Streptococcus_anginosus_1_2_62CV	AGORA	0.791455	0.124436	0.155505	0.992243	-2.34755	2.99529	inhibitor	0.686119	0.0917103	0.14043	0.877308	-2.28861	3.25793	inhibitor	0.434274	0
Streptococcus_australis_ATCC_700641	AGORA	0.791455	0.325267	1.54985	1.55905	0.969549	2.26097	promoter	0.686119	0.3415	1.42858	1.43787	1.05805	2.07397	promoter	0.434274	0
Streptococcus_constellatus_subsp_constellatus_SK53	AGORA	0.791455	0.270726	1.38751	1.39001	0.809917	2.36019	promoter	0.686119	0.245857	1.24031	1.23811	0.854167	2.33225	promoter	0.434274	0
Streptococcus_constellatus_subsp_pharyngis_SK1060	AGORA	0.791455	0.292139	0.323146	1.77445	-1.29232	2.60264	inhibitor	0.686119	0.259841	0.277292	1.66236	-1.30705	2.67753	inhibitor	0.434274	0
Streptococcus_cristatus_ATCC_51100	AGORA	0.791455	0.30199	1.51241	1.51995	0.934272	2.33145	promoter	0.686119	0.307603	1.37379	1.38131	1.00164	2.1669	promoter	0.434274	0
Streptococcus_dysgalactiae_subsp_dysgalactiae_ATCC_27957	AGORA	0.791455	0.348347	1.73622	1.74805	1.13337	2.32715	promoter	0.686119	0.31419	1.41584	1.4276	1.04513	2.18388	promoter	0.434274	0
Streptococcus_equi_subsp_equi_4047	AGORA	0.791455	0.348347	1.14453	2.04924	0.53217	2.5565	promoter	0.686119	0.463392	0.942717	1.70278	0.458367	1.87759	promoter	0.434274	0
Streptococcus_equinus_ATCC_9812	AGORA	0.791455	0.134975	0.157763	1.1076	-2.32675	3.03668	inhibitor	0.686119	0.120137	0.147856	0.998275	-2.21426	3.05476	inhibitor	0.434274	0.202647	0.0956028	0.52412	-2.18348	1.37093	inhibitor
Streptococcus_gallolyticus_subsp_gallolyticus_ATCC_43143	AGORA	0.791455	0.269192	0.436653	0.960637	-0.85802	1.83535	inhibitor	0.686119	0.15582	0.370048	0.704841	-0.890747	2.17742	inhibitor	0.434274	0
Streptococcus_gordonii_str_Challis_substr_CH1	AGORA	0.791455	0.421699	1.68612	1.69547	1.09113	2.0074	promoter	0.686119	0.433952	1.53719	1.54659	1.16377	1.83349	promoter	0.434274	0
Streptococcus_infantarius_subsp_infantarius_ATCC_BAA_102	AGORA	0.791455	0.231174	0.181109	1.27123	-2.12765	2.45918	inhibitor	0.686119	0.111945	0.159827	0.987642	-2.10195	3.1412	inhibitor	0.434274	0.643097	3.52745	0.253355	3.02195	-1.34388	promoter
Streptococcus_infantis_ATCC_700779	AGORA	0.791455	0.289772	1.47514	1.48272	0.898275	2.35525	promoter	0.686119	0.299276	1.34147	1.349	0.967288	2.17234	promoter	0.434274	0
Streptococcus_intermedius_JTH08	AGORA	0.791455	0.321327	1.52733	1.53654	0.948434	2.25758	promoter	0.686119	0.309273	1.4205	1.42979	1.04987	2.20886	promoter	0.434274	0
Streptococcus_lutetiensis_033	AGORA	0.791455	0.311612	1.51817	1.52758	0.93975	2.29342	promoter	0.686119	0.293064	1.39214	1.4016	1.02078	2.25779	promoter	0.434274	0
Streptococcus_mitis_NCTC_12261	AGORA	0.791455	0.32942	1.54244	1.55164	0.962631	2.2358	promoter	0.686119	0.306916	1.44418	1.45346	1.07373	2.24358	promoter	0.434274	0
Streptococcus_mutans_ATCC_25175	AGORA	0.791455	0.49939	1.83054	1.82879	1.20969	1.87265	promoter	0.686119	0.448602	1.60912	1.60724	1.22974	1.84107	promoter	0.434274	0
Streptococcus_oralis_Uo5	AGORA	0.791455	0.402506	1.69714	1.7038	1.10053	2.08168	promoter	0.686119	0.348582	1.43362	1.44077	1.06314	2.04727	promoter	0.434274	0
Streptococcus_parasanguinis_ATCC_903	AGORA	0.791455	0.31289	1.54032	1.54952	0.960647	2.3081	promoter	0.686119	0.318494	1.40076	1.41007	1.02968	2.14643	promoter	0.434274	0
Streptococcus_parauberis_KCTC_11537	AGORA	0.791455	0.310506	1.54494	1.54744	0.964971	2.31719	promoter	0.686119	0.267847	1.38886	1.39136	1.01737	2.37701	promoter	0.434274	0
Streptococcus_peroris_ATCC_700780	AGORA	0.791455	0.297828	0.984998	1.79488	0.315614	2.59133	promoter	0.686119	0.26116	0.891666	1.65978	0.378045	2.66799	promoter	0.434274	0
Streptococcus_pleomorphus_DSM_20574	AGORA	0.791455	0.165707	1.6559	2.11247	1.06503	3.67223	promoter	0.686119	0.145186	1.46122	1.83947	1.09065	3.66331	promoter	0.434274	0
Streptococcus_pneumoniae_G54	AGORA	0.791455	0.400032	1.67144	1.68055	1.07852	2.07075	promoter	0.686119	0.386948	1.59084	1.6	1.21326	2.04786	promoter	0.434274	0
Streptococcus_pseudopneumoniae_IS7493	AGORA	0.791455	0.274492	1.4437	1.4462	0.867191	2.39743	promoter	0.686119	0.222524	1.3042	1.3067	0.926641	2.5539	promoter	0.434274	0
Streptococcus_pyogenes_MGAS9429	AGORA	0.791455	0.348347	0.449901	2.17123	-0.8149	2.63992	inhibitor	0.686119	0.387957	0.416674	2.01605	-0.71954	2.37756	inhibitor	0.434274	0
Streptococcus_salivarius_JIM8777	AGORA	0.791455	0.339367	0.536096	1.93302	-0.562017	2.50994	inhibitor	0.686119	0.288675	0.469665	1.67512	-0.546827	2.53675	inhibitor	0.434274	0
Streptococcus_sanguinis_SK36	AGORA	0.791455	0.426854	1.70481	1.70231	1.10703	1.99568	promoter	0.686119	0.428544	1.53545	1.53295	1.16213	1.83879	promoter	0.434274	0
Streptococcus_sp_2_1_36FAA	AGORA	0.791455	0.161173	0.151027	1.20018	-2.38971	2.89657	inhibitor	0.686119	0.126107	0.137441	1.07119	-2.31964	3.0865	inhibitor	0.434274	0
Streptococcus_sp_I_G2	AGORA	0.791455	0.265181	0.181764	1.31978	-2.12244	2.31525	inhibitor	0.686119	0.235364	0.166098	1.19293	-2.04642	2.34155	inhibitor	0.434274	0
Streptococcus_sp_I_P16	AGORA	0.791455	0.256784	0.181802	1.30062	-2.12214	2.34057	inhibitor	0.686119	0.231479	0.166085	1.17575	-2.04653	2.34463	inhibitor	0.434274	0
Streptococcus_thermophilus_LMG_18311	AGORA	0.791455	0.162902	0.154841	1.317	-2.35372	3.01518	inhibitor	0.686119	0.1492	0.141866	1.19273	-2.27393	2.99895	inhibitor	0.434274	0.229628	0.0913995	0.62893	-2.24835	1.4536	inhibitor
Streptococcus_thoraltensis_DSM_12221	AGORA	0.791455	0.348347	1.77865	1.79046	1.1682	2.36173	promoter	0.686119	0.419808	1.51053	1.52219	1.13853	1.85834	promoter	0.434274	0
Streptococcus_uberis_0140J	AGORA	0.791455	0.317441	1.55025	1.55762	0.96992	2.29479	promoter	0.686119	0.319508	1.40015	1.40755	1.02905	2.13927	promoter	0.434274	0
Streptococcus_vestibularis_F0396	AGORA	0.791455	0.275278	0.500053	1.70321	-0.662427	2.62929	inhibitor	0.686119	0.280613	0.459595	1.59025	-0.578095	2.5026	inhibitor	0.434274	0
Subdoligranulum_variabile_DSM_15176	AGORA	0.791455	0.250563	0.341926	1.13963	-1.21082	2.18532	inhibitor	0.686119	0.211645	0.3034	1.04254	-1.17724	2.30039	inhibitor	0.434274	0
Succinatimonas_hippei_YIT_12066	AGORA	0.791455	0.0951955	0.703296	0.354837	-0.170376	1.89819	inhibitor	0.686119	0.0818989	0.471468	0.474169	-0.541299	2.53349	inhibitor	0.434274	0.0854064	0.366118	0.111114	-0.246296	0.379629	inhibitor
Succinivibrio_dextrinosolvens_H5	AGORA	0.791455	0.166518	0.240225	0.983505	-1.72012	2.56226	inhibitor	0.686119	0.137615	0.230458	0.894881	-1.57395	2.70105	inhibitor	0.434274	0
Sulfolobus_solfataricus_P2	AGORA	0.791455	0.127075	1.5391	0.457636	0.959506	1.84852	promoter	0.686119	0.0854202	1.08006	0.228818	0.654585	1.42155	promoter	0.434274	0
Sutterella_parvirubra_YIT_11816	AGORA	0.791455	0.0104962	0.791216	0.00982406	-0.000435065	-0.0954728	neutral	0.686119	0.0209924	0.685596	0.00997844	-0.00109945	-1.07298	neutral	0.434274	0
Sutterella_wadsworthensis_3_1_45B	AGORA	0.791455	0.0343813	0.891697	0.0491046	0.172046	0.514234	promoter	0.686119	0.0412922	0.776492	0.0538169	0.178513	0.382193	promoter	0.434274	0
Tannerella_forsythia_ATCC_43037	AGORA	0.791455	0.398119	1.07382	0.457636	0.440179	0.201002	promoter	0.686119	0.228819	0.956393	0.228818	0.479145	-6.72e-06	promoter	0.434274	0
Tatumella_ptyseos_ATCC_33301	AGORA	0.791455	0.619199	2.89671	4.21439	1.87184	2.76685	promoter	0.686119	0.559373	2.45448	4.32299	1.83889	2.95015	promoter	0.434274	0
Trabulsiella_guamensis_ATCC_49490	AGORA	0.791455	0.457639	2.58484	0.457636	1.70749	-6.93e-06	promoter	0.686119	0.228819	1.79113	0.228818	1.38434	-6.72e-06	promoter	0.434274	0
Tropheryma_whipplei_str_Twist	AGORA	0.791455	0.00833453	0.787314	0.01082	-0.00756756	0.376522	neutral	0.686119	0.00756777	0.682567	0.00934148	-0.00748702	0.303783	neutral	0.434274	0
Trueperella_pyogenes_MS249	AGORA	0.791455	0.291928	1.44675	0.291926	0.870234	-6.93e-06	promoter	0.686119	0.145964	1.08626	0.145963	0.662837	-6.72e-06	promoter	0.434274	0
Ureaplasma_parvum_serovar_1_str_ATCC_27813	AGORA	0.791455	0.00573907	0.790968	0.00587649	-0.000888687	0.0341378	neutral	0.686119	0.0172172	0.685631	0.00587649	-0.00102518	-1.55082	neutral	0.434274	0
Ureaplasma_urealyticum_serovar_8_str_ATCC_27618	AGORA	0.791455	0.0455385	0.603333	0.450382	-0.391554	3.30599	inhibitor	0.686119	0.0571674	0.542899	0.417823	-0.337775	2.86963	inhibitor	0.434274	0
Ureibacillus_thermosphaericus_str_Thermo_BF	AGORA	0.791455	0.06375	0.325352	0.933484	-1.28251	3.87213	inhibitor	0.686119	0.0483881	0.298026	0.824715	-1.20302	4.09117	inhibitor	0.434274	0
Varibaculum_cambriense_DSM_15806	AGORA	0.791455	0.323316	0.930842	0.457636	0.234029	0.501256	promoter	0.686119	0.228819	0.837447	0.228818	0.28754	-6.72e-06	promoter	0.434274	0
Veillonella_atypica_ACS_049_V_Sch6	AGORA	0.791455	0.133545	0.372488	1.50899	-1.08731	3.49819	inhibitor	0.686119	0.112775	0.337586	1.36269	-1.0232	3.59493	inhibitor	0.434274	0
Veillonella_dispar_ATCC_17748	AGORA	0.791455	0.214137	0.918678	0.457636	0.215052	1.09567	promoter	0.686119	0.206844	0.887494	0.228818	0.371279	0.145657	promoter	0.434274	0
Veillonella_parvula_Te3_DSM_2008	AGORA	0.791455	0.144404	0.218466	1.60222	-1.8571	3.47189	inhibitor	0.686119	0.155899	0.205726	1.47652	-1.73773	3.24352	inhibitor	0.434274	0
Veillonella_ratti_ACS_216_V_Col6b	AGORA	0.791455	0.206348	0.861649	0.457636	0.122593	1.14912	neutral	0.686119	0.189361	0.833314	0.228818	0.280403	0.273066	promoter	0.434274	0
Veillonella_sp_3_1_44	AGORA	0.791455	0.123436	0.261431	1.39602	-1.59808	3.49949	inhibitor	0.686119	0.136413	0.239785	1.28947	-1.51672	3.24072	inhibitor	0.434274	0
Veillonella_sp_6_1_27	AGORA	0.791455	0.216807	0.258081	1.46409	-1.61668	2.75552	inhibitor	0.686119	0.215848	0.238521	1.33671	-1.52434	2.6306	inhibitor	0.434274	0
Vibrio_fluvialis_560	AGORA	0.791455	0.457639	3.73553	0.457636	2.23873	-6.93e-06	promoter	0.686119	0.228819	2.43538	0.228818	1.82762	-6.72e-06	promoter	0.434274	0
Vibrio_fluvialis_I21563	AGORA	0.791455	0.727896	3.82565	3.98623	2.27313	2.45322	promoter	0.686119	0.708034	3.37226	4.09756	2.29719	2.53287	promoter	0.434274	0
Vibrio_fluvialis_PG41	AGORA	0.791455	0.51103	3.83843	3.98309	2.27794	2.96241	promoter	0.686119	0.51103	3.3854	4.09433	2.3028	3.00215	promoter	0.434274	0
Vibrio_furnissii_NCTC_11218	AGORA	0.791455	0.457639	5.4701	0.457636	2.78899	-6.93e-06	promoter	0.686119	0.228819	4.42005	0.228818	2.68753	-6.72e-06	promoter	0.434274	0
Vibrio_mimicus_MB_451	AGORA	0.791455	0.457639	5.40966	0.457636	2.77296	-6.93e-06	promoter	0.686119	0.228819	5.15488	0.228818	2.90941	-6.72e-06	promoter	0.434274	0
Vibrio_parahaemolyticus_RIMD_2210633	AGORA	0.791455	0.457639	5.43631	0.457636	2.78005	-6.93e-06	promoter	0.686119	0.228819	3.88286	0.228818	2.50059	-6.72e-06	promoter	0.434274	0
Weissella_cibaria_KACC_11862	AGORA	0.791455	0.133673	0.402934	0.961404	-0.973965	2.84643	inhibitor	0.686119	0.105972	0.370445	0.859859	-0.889199	3.02042	inhibitor	0.434274	0
Weissella_confusa_LBAE_C39_2	AGORA	0.791455	0.184925	0.444795	1.11886	-0.831367	2.59702	inhibitor	0.686119	0.152913	0.416719	1.0041	-0.719382	2.71513	inhibitor	0.434274	0
Weissella_paramesenteroides_ATCC_33313	AGORA	0.791455	0.056432	0.278291	0.75956	-1.50791	3.75058	inhibitor	0.686119	0.0355533	0.271347	0.653686	-1.33832	4.20054	inhibitor	0.434274	0
Yersinia_bercovieri_ATCC_43970	AGORA	0.791455	0.457639	2.57932	0.457636	1.70441	-6.93e-06	promoter	0.686119	0.228819	1.74807	0.228818	1.34923	-6.72e-06	promoter	0.434274	0
Yersinia_enterocolitica_subsp_enterocolitica_8081	AGORA	0.791455	0.655282	2.87641	4.21932	1.86169	2.68682	promoter	0.686119	0.580498	2.4086	4.33419	1.81166	2.9004	promoter	0.434274	0.29524	1.58259	0.842798	1.86561	1.5133	promoter
Yersinia_frederiksenii_ATCC_33641	AGORA	0.791455	0.777215	2.55109	4.2992	1.68853	2.46768	promoter	0.686119	0.694945	2.03074	4.42697	1.56547	2.67135	promoter	0.434274	0
Yersinia_kristensenii_ATCC_33638	AGORA	0.791455	0.457639	3.08305	0.457636	1.96178	-6.93e-06	promoter	0.686119	0.228819	2.13047	0.228818	1.63464	-6.72e-06	promoter	0.434274	0
Yersinia_pseudotuberculosis_YPIII	AGORA	0.791455	0.478611	2.51495	4.30808	1.66795	3.17012	promoter	0.686119	0.410266	2.11787	4.27088	1.62609	3.3799	promoter	0.434274	0.258732	1.55848	0.848717	1.84346	1.71382	promoter
Yersinia_rohdei_ATCC_43380	AGORA	0.791455	0.457639	3.00106	0.457636	1.92289	-6.93e-06	promoter	0.686119	0.228819	2.06465	0.228818	1.58937	-6.72e-06	promoter	0.434274	0
Yokenella_regensburgei_ATCC_43003	AGORA	0.791455	0.457639	3.6084	0.457636	2.18878	-6.93e-06	promoter	0.686119	0.228819	2.48866	0.228818	1.85884	-6.72e-06	promoter	0.434274	0
A_muciniphila_xml	CarveMe	0.791455	0.125657	0.245693	0.861228	-1.68765	2.7769	inhibitor	0.686119	0.114845	0.234264	0.781456	-1.55032	2.76647	inhibitor	0.434274
A_odontolyticus_xml	CarveMe	0.791455	0.0907523	0.883206	0.113085	0.158243	0.317406	promoter	0.686119	0.0682124	0.786474	0.103967	0.196941	0.608022	promoter	0.434274	0.0612361	0.00237449	0.441087	0.0224562	-4.68869	neutral
B_adolescentis_xml	CarveMe	0.791455	0.0658922	0.771422	0.267642	-0.0369865	2.02212	neutral	0.686119	0.0593217	0.62637	0.308072	-0.131444	2.37664	neutral	0.434274	0.0246045	0.160269	0.366371	-0.245303	2.7035	inhibitor
B_animalis_subsp_lactis_BI_07_xml	CarveMe	0.791455	0.176014	0.386728	0.678121	-1.03319	1.94585	inhibitor	0.686119	0.120747	0.359874	0.611394	-0.930966	2.34011	inhibitor	0.434274	0.0629193	0.131266	0.418261	-0.0542026	1.06091	neutral
B_caccae_xml	CarveMe	0.791455	0.278507	0.314119	0.910385	-1.3332	1.70876	inhibitor	0.686119	0.293022	0.295103	0.890838	-1.21724	1.60415	inhibitor	0.434274	0.190011	0.337263	0.176953	-1.29524	0.827793	inhibitor
B_clarus_xml	CarveMe	0.791455	0.290048	0.629479	0.581175	-0.330349	1.00268	inhibitor	0.686119	0.320875	0.623844	0.56082	-0.137272	0.805527	neutral	0.434274	0.158879	0.131288	0.362058	-0.262386	-0.275194	inhibitor
B_dorei_xml	CarveMe	0.791455	0.240138	0.588235	0.637928	-0.428114	1.40953	inhibitor	0.686119	0.240691	0.584146	0.60416	-0.23213	1.32775	inhibitor	0.434274	0.189373	0.220883	0.290586	-0.579639	0.222052	inhibitor
B_eggerthii_xml	CarveMe	0.791455	0.214692	0.233861	1.09433	-1.75886	2.3497	inhibitor	0.686119	0.222943	0.222675	1.04259	-1.62352	2.22543	inhibitor	0.434274	0.156574	0.507353	0.0975222	-2.1548	1.69615	inhibitor
B_fragilis_xml	CarveMe	0.791455	0.448208	0.278427	1.1743	-1.50721	1.38956	inhibitor	0.686119	0.4609	0.275276	1.13877	-1.31758	1.30495	inhibitor	0.434274	0.238117	0.398587	0.140547	-1.62756	0.743227	inhibitor
B_fragilis_enterotoxigenic_xml	CarveMe	0.791455	0.493387	0.521787	1.12584	-0.601046	1.19021	inhibitor	0.686119	0.48111	0.510682	1.08098	-0.426033	1.16791	inhibitor	0.434274	0.232822	0.420003	0.190795	-1.18658	0.851171	inhibitor
B_fragilis_HM_20_xml	CarveMe	0.791455	0.458923	0.443029	0.88954	-0.837105	0.954809	inhibitor	0.686119	0.480043	0.427578	0.872879	-0.68227	0.862618	inhibitor	0.434274	0.211222	0.328234	0.202021	-1.1041	0.635963	inhibitor
B_fragilis_HM_709_xml	CarveMe	0.791455	0.464937	2.7471	2.54198	1.79533	2.45085	promoter	0.686119	0.493556	2.6905	2.55368	1.97135	2.37129	promoter	0.434274	0.227943	0.812127	1.08599	1.32233	1.83303	promoter
B_fragilis_HM_710_xml	CarveMe	0.791455	0.389397	0.403411	1.08253	-0.972256	1.4751	inhibitor	0.686119	0.414198	0.413433	1.03873	-0.730803	1.32643	inhibitor	0.434274	0.231739	0.399331	0.202374	-1.10158	0.785086	inhibitor
B_fragilis_HM_711_xml	CarveMe	0.791455	0.419871	0.230346	1.39993	-1.78071	1.73733	inhibitor	0.686119	0.440852	0.219642	1.36322	-1.6433	1.62865	inhibitor	0.434274	0.253953	0.530631	0.120087	-1.85452	1.06315	inhibitor
B_fragilis_HM_712_xml	CarveMe	0.791455	0.43867	2.139	2.164	1.43436	2.30249	promoter	0.686119	0.453034	2.08837	2.11337	1.60585	2.22185	promoter	0.434274	0.248328	0.850092	0.902326	1.05504	1.77537	promoter
B_fragilis_HM_713_xml	CarveMe	0.791455	0.278779	0.555514	0.755817	-0.510684	1.43892	inhibitor	0.686119	0.295431	0.531383	0.747293	-0.368706	1.33885	inhibitor	0.434274	0.149407	0.349258	0.164683	-1.39892	1.22504	inhibitor
B_fragilis_HM_714_xml	CarveMe	0.791455	0.420317	0.219399	1.24269	-1.85095	1.56392	inhibitor	0.686119	0.433566	0.229082	1.18345	-1.5826	1.44867	inhibitor	0.434274	0.2391	0.436242	0.124721	-1.7999	0.867513	inhibitor
B_hansenii_xml	CarveMe	0.791455	0.233183	1.04819	0.267071	0.405317	0.195762	promoter	0.686119	0.21936	1.01816	0.195604	0.56944	-0.165365	promoter	0.434274	0.089016	0.0569848	0.431043	-0.0107736	-0.643488	neutral
B_longum_subsp_infantis_xml	CarveMe	0.791455	0.12409	0.808016	0.330783	0.0298758	1.4145	neutral	0.686119	0.11465	0.732022	0.330547	0.0934298	1.52762	neutral	0.434274	0.0999075	0.101458	0.353235	-0.297978	0.0222116	inhibitor
B_longum_subsp_longum_xml	CarveMe	0.791455	0.150082	0.261028	1.05394	-1.6003	2.81197	inhibitor	0.686119	0.135382	0.243939	0.9871	-1.49194	2.86616	inhibitor	0.434274	0.120049	0.439609	0.113179	-1.94001	1.8726	inhibitor
B_obeum_xml	CarveMe	0.791455	0.273798	0.616223	1.54292	-0.361056	2.49448	inhibitor	0.686119	0.215258	0.564092	1.41743	-0.282528	2.71913	inhibitor	0.434274	0.246771	0.677383	0.254289	-0.772136	1.4568	inhibitor
B_ovatus_xml	CarveMe	0.791455	0.449061	0.280223	1.37357	-1.49793	1.61295	inhibitor	0.686119	0.442952	0.268936	1.326	-1.35119	1.58186	inhibitor	0.434274	0.234857	0.526793	0.122076	-1.83083	1.16545	inhibitor
B_stercoris_xml	CarveMe	0.791455	0.236358	0.588559	0.831694	-0.42732	1.81508	inhibitor	0.686119	0.223803	0.52941	0.836374	-0.374072	1.90192	inhibitor	0.434274	0.181472	0.368941	0.205796	-1.07739	1.02364	inhibitor
B_thetaiotaomicron_xml	CarveMe	0.791455	0.251633	0.233218	1.31943	-1.76283	2.39052	inhibitor	0.686119	0.246111	0.22847	1.28493	-1.58645	2.38431	inhibitor	0.434274	0.192608	0.521162	0.098017	-2.1475	1.43606	inhibitor
B_uniformis_xml	CarveMe	0.791455	0.285309	0.245969	1.32639	-1.68603	2.21691	inhibitor	0.686119	0.258482	0.235994	1.2867	-1.53971	2.31554	inhibitor	0.434274	0.185327	0.534673	0.120175	-1.85347	1.52859	inhibitor
B_uniformis_HM_715_xml	CarveMe	0.791455	0.29666	0.250432	1.30082	-1.66009	2.13254	inhibitor	0.686119	0.271779	0.236315	1.27138	-1.53774	2.22589	inhibitor	0.434274	0
B_uniformis_HM_716_xml	CarveMe	0.791455	0.270267	0.305999	1.00206	-1.37098	1.89051	inhibitor	0.686119	0.237801	0.30491	0.950947	-1.17008	1.99961	inhibitor	0.434274	0.188181	0.471814	0.124633	-1.80092	1.3261	inhibitor
B_vulgatus_xml	CarveMe	0.791455	0.281358	0.383158	1.00704	-1.04657	1.83964	inhibitor	0.686119	0.251937	0.385975	0.962869	-0.829951	1.93428	inhibitor	0.434274	0.195093	0.489738	0.123945	-1.80891	1.32785	inhibitor
B_vulgatus_HM_720_xml	CarveMe	0.791455	0.256993	0.401123	1.06035	-0.980462	2.04473	inhibitor	0.686119	0.279144	0.401094	1.0198	-0.774518	1.8692	inhibitor	0.434274	0.194874	0.388659	0.186143	-1.2222	0.995964	inhibitor
B_xylanisolvens_xml	CarveMe	0.791455	0.430446	0.426999	0.916806	-0.890274	1.09078	inhibitor	0.686119	0.401465	0.397733	0.887262	-0.786659	1.14409	inhibitor	0.434274	0.220603	0.375004	0.162501	-1.41816	0.765451	inhibitor
C_aerofaciens_xml	CarveMe	0.791455	0.289204	0.84807	0.308486	0.099676	0.0931176	neutral	0.686119	0.227298	0.841048	0.221724	0.293731	-0.0358165	promoter	0.434274	0.204047	0.228894	0.309485	-0.488736	0.165783	inhibitor
C_bolteae_xml	CarveMe	0.791455	0.559111	3.18537	1.1465	2.00888	1.03602	promoter	0.686119	0.494747	2.61009	0.82089	1.92757	0.730499	promoter	0.434274	0
C_comes_xml	CarveMe	0.791455	0.174494	1.09654	0.0436486	0.470376	-1.99917	promoter	0.686119	0.139045	0.994599	0.048211	0.535657	-1.52811	promoter	0.434274	0.114173	0.0410597	0.461027	0.0862432	-1.47543	neutral
C_perfringens_C36_xml	CarveMe	0.791455	0.334908	0.639065	0.841554	-0.308545	1.32929	inhibitor	0.686119	0.334908	0.499949	0.895835	-0.456677	1.41947	inhibitor	0.434274	0.132928	0.1797	0.352766	-0.299895	0.434938	inhibitor
C_perfringens_S107_xml	CarveMe	0.791455	0.334908	0.638391	1.13236	-0.310066	1.75749	inhibitor	0.686119	0.334908	0.609867	1.06088	-0.169963	1.66342	inhibitor	0.434274	0.167388	0.452795	0.268086	-0.695909	1.43566	inhibitor
C_saccharolyticum_xml	CarveMe	0.791455	0.379182	1.25856	1.19805	0.6692	1.65973	promoter	0.686119	0.329886	1.17546	1.1297	0.776698	1.7759	promoter	0.434274	0.238551	0.438338	0.492892	0.182666	0.877743	promoter
D_formicigenerans_xml	CarveMe	0.791455	0.296481	0.600637	0.733587	-0.398014	1.30703	inhibitor	0.686119	0.264282	0.159465	1.08558	-2.10522	2.03831	inhibitor	0.434274	0.221081	0.386513	0.167145	-1.37751	0.805943	inhibitor
D_piger_xml	CarveMe	0.791455	0.114255	0.232308	0.95511	-1.76847	3.06341	inhibitor	0.686119	0.0957363	0.216392	0.851705	-1.66481	3.15322	inhibitor	0.434274	0
E_coli_CFT073_xml	CarveMe	0.791455	0.739636	1.88229	2.16416	1.24991	1.54892	promoter	0.686119	0.674874	1.66668	1.98186	1.28045	1.55417	promoter	0.434274	0.249078	0.734653	0.694444	0.677251	1.56047	promoter
E_coli_E2348_69_xml	CarveMe	0.791455	0.822253	4.91611	3.13024	2.63494	1.92862	promoter	0.686119	0.75456	4.21616	3.27493	2.6194	2.11776	promoter	0.434274	0.290654	0.760394	1.83774	2.08126	1.38745	promoter
E_coli_ED1a_xml	CarveMe	0.791455	0.864263	5.29592	3.05173	2.7423	1.82009	promoter	0.686119	0.794704	4.71653	3.17149	2.7812	1.99667	promoter	0.434274	0.298441	0.754227	1.86758	2.10449	1.33755	promoter
E_coli_H10407_xml	CarveMe	0.791455	0.803277	2.49998	3.15779	1.65933	1.97495	promoter	0.686119	0.73776	2.49998	2.84645	1.86538	1.94794	promoter	0.434274	0.252708	0.804501	1.62437	1.9032	1.67062	promoter
E_coli_HM605_xml	CarveMe	0.791455	0.864285	5.21925	3.06758	2.72126	1.82752	promoter	0.686119	0.794724	4.5196	3.2122	2.71967	2.01504	promoter	0.434274	0.290751	0.760484	1.83731	2.08092	1.38713	promoter
E_coli_IAI1_xml	CarveMe	0.791455	0.815264	5.08731	3.09485	2.68432	1.92453	promoter	0.686119	0.751184	4.56774	3.20225	2.73495	2.09185	promoter	0.434274	0.287105	0.735652	1.95744	2.17229	1.35745	promoter
E_coli_UTI89_xml	CarveMe	0.791455	0.817626	4.59709	3.19618	2.53814	1.96684	promoter	0.686119	0.753242	4.18423	3.28153	2.60843	2.12318	promoter	0.434274	0.298478	0.764096	1.81984	2.06713	1.35613	promoter
E_eligens_xml	CarveMe	0.791455	0.133032	0.491704	0.632865	-0.686718	2.25012	inhibitor	0.686119	0.14103	0.44257	0.629377	-0.632554	2.15792	inhibitor	0.434274	0.0316356	0.100758	0.420118	-0.047811	1.67128	neutral
E_lenta_xml	CarveMe	0.791455	0.0306293	0.874963	0.0197234	0.144714	-0.635002	promoter	0.686119	0.0207827	0.766857	0.0166812	0.1605	-0.317155	promoter	0.434274	0
E_limosum_xml	CarveMe	0.791455	0.311085	3.73968	1.65371	2.24034	2.41032	promoter	0.686119	0.237695	3.54503	1.68218	2.36927	2.82315	promoter	0.434274	0.273984	0.495392	1.62831	1.9067	0.854478	promoter
F_nucleatum_subsp_nucleatum_xml	CarveMe	0.791455	0.13723	0.4917	0.901061	-0.686729	2.71503	inhibitor	0.686119	0.117408	0.449294	0.806553	-0.610797	2.78024	inhibitor	0.434274	0.112601	0.40266	0.176992	-1.29492	1.83834	inhibitor
F_nucleatum_subsp_vincentii_xml	CarveMe	0.791455	0.24269	0.372118	0.910533	-1.08875	1.9076	inhibitor	0.686119	0.189996	0.332283	0.838939	-1.04605	2.1426	inhibitor	0.434274	0.239184	0.419798	0.160064	-1.43996	0.811575	inhibitor
H_parainfluenzae_xml	CarveMe	0.791455	0.338594	0.501218	0.888734	-0.659071	1.39219	inhibitor	0.686119	0.302745	0.463284	0.811002	-0.566561	1.4216	inhibitor	0.434274	0
L_fermentum_xml	CarveMe	0.791455	0.0230387	0.353931	0.686611	-1.16104	4.89736	inhibitor	0.686119	0.0223278	0.293225	0.662342	-1.22645	4.89066	inhibitor	0.434274	0
L_lactis_xml	CarveMe	0.791455	0.0945098	0.710883	0.328508	-0.154896	1.79739	inhibitor	0.686119	0.0687364	0.589818	0.330552	-0.218189	2.26573	inhibitor	0.434274	0.0699991	0.116423	0.413989	-0.0690143	0.733968	neutral
L_paracasei_xml	CarveMe	0.791455	0.162737	0.414562	0.72901	-0.932919	2.16339	inhibitor	0.686119	0.129774	0.369016	0.659013	-0.894775	2.34431	inhibitor	0.434274	0.118538	0.217931	0.341975	-0.344715	0.878519	inhibitor
L_plantarum_xml	CarveMe	0.791455	0.162389	0.432547	0.839072	-0.871652	2.36934	inhibitor	0.686119	0.124085	0.389949	0.761412	-0.815173	2.61735	inhibitor	0.434274	0.117271	0.392794	0.162243	-1.42045	1.74393	inhibitor
L_ruminis_xml	CarveMe	0.791455	0.0167263	0.781319	0.062953	-0.0185965	1.91216	neutral	0.686119	0.0132879	0.688364	0.0636211	0.00471277	2.25939	neutral	0.434274	0.0254496	0.00155488	0.439	0.0156145	-4.03277	neutral
L_sakei_subsp_sakei_xml	CarveMe	0.791455	0.180706	1.0377	0.14258	0.390814	-0.341868	promoter	0.686119	0.145175	0.886883	0.159211	0.370286	0.133151	promoter	0.434274	0.119715	0.0502451	0.410414	-0.0815285	-1.25255	neutral
L_salivarius_xml	CarveMe	0.791455	0.10392	0.60345	0.434941	-0.391273	2.06535	inhibitor	0.686119	0.0794972	0.304243	0.619045	-1.17323	2.96107	inhibitor	0.434274	0.0729071	0.201185	0.331898	-0.387866	1.46439	inhibitor
L_vaginalis_xml	CarveMe	0.791455	0.0613616	0.257805	1.2979	-1.61823	4.4027	inhibitor	0.686119	0.0597634	0.232965	1.20478	-1.55835	4.33337	inhibitor	0.434274	0
O_splanchnicus_xml	CarveMe	0.791455	0.253478	0.323371	1.08216	-1.29132	2.09398	inhibitor	0.686119	0.218037	0.303012	0.984713	-1.17908	2.17513	inhibitor	0.434274	0
P_capillosus_xml	CarveMe	0.791455	0.0836834	0.90375	0.0533272	0.191415	-0.650071	promoter	0.686119	0.0637572	0.792971	0.0510882	0.208809	-0.319598	promoter	0.434274	0
P_copri_xml	CarveMe	0.791455	0.193832	0.422568	0.950156	-0.905324	2.29336	inhibitor	0.686119	0.205534	0.457736	0.851708	-0.583943	2.05098	inhibitor	0.434274	0.163727	0.457441	0.116557	-1.89757	1.4823	inhibitor
P_difficile_xml	CarveMe	0.791455	0.345267	1.88634	1.18963	1.25301	1.78474	promoter	0.686119	0.345267	1.74696	1.09471	1.34832	1.66477	promoter	0.434274	0.163025	0.535435	0.819656	0.916412	1.71562	promoter
P_merdae_xml	CarveMe	0.791455	0.417822	0.660145	0.696793	-0.261725	0.737843	inhibitor	0.686119	0.379927	0.575428	0.6996	-0.253821	0.880809	inhibitor	0.434274	0.205798	0.164047	0.3447	-0.333265	-0.327123	inhibitor
R_gnavus_xml	CarveMe	0.791455	0.346096	0.695229	0.662266	-0.187018	0.936239	inhibitor	0.686119	0.308818	0.495494	0.754952	-0.469591	1.28963	inhibitor	0.434274	0.220679	0.136023	0.399685	-0.119743	-0.698098	neutral
R_intestinalis_xml	CarveMe	0.791455	0.192887	0.284781	0.917476	-1.47466	2.24992	inhibitor	0.686119	0.192887	0.283655	0.866396	-1.27432	2.16727	inhibitor	0.434274	0.116025	0.439548	0.13588	-1.67627	1.92158	inhibitor
R_torques_xml	CarveMe	0.791455	0.114622	0.956893	0.152677	0.273851	0.413598	promoter	0.686119	0.0871738	0.836177	0.14332	0.28535	0.717273	promoter	0.434274	0
S_flexneri_xml	CarveMe	0.791455	0.778222	4.74412	3.16579	2.58356	2.02431	promoter	0.686119	0.718434	4.04446	3.31042	2.55942	2.20409	promoter	0.434274	0.288434	0.777785	1.75361	2.01365	1.43113	promoter
S_parasanguinis_xml	CarveMe	0.791455	0.125111	0.791925	0.465972	0.000856046	1.89703	neutral	0.686119	0.0956687	0.789837	0.391993	0.203097	2.03471	promoter	0.434274	0.121658	0.198423	0.333892	-0.379226	0.705744	inhibitor
S_salivarius_xml	CarveMe	0.791455	0.0596528	0.885485	0.0568937	0.16196	-0.0683209	promoter	0.686119	0.0364997	0.825293	0.0653615	0.266449	0.840556	promoter	0.434274	0.106436	0.0174014	0.488959	0.171108	-2.61271	promoter
S_sonnei_xml	CarveMe	0.791455	0.836114	5.44641	3.02062	2.78273	1.85307	promoter	0.686119	0.768475	4.85803	3.14225	2.82384	2.03173	promoter	0.434274	0.278881	0.757086	1.85375	2.09377	1.44081	promoter
S_typhimurium_LT2_xml	CarveMe	0.791455	0.669378	4.55573	3.20473	2.5251	2.25931	promoter	0.686119	0.604909	3.87403	3.34565	2.49731	2.46749	promoter	0.434274	0.287485	0.767396	1.80387	2.05442	1.41648	promoter
V_cholerae_N16961_xml	CarveMe	0.791455	0.502038	0.343556	1.4515	-1.20396	1.53167	inhibitor	0.686119	0.47136	0.259941	1.37875	-1.40028	1.54846	inhibitor	0.434274	0.253349	0.506314	0.132485	-1.71277	0.998905	inhibitor
V_parvula_xml	CarveMe	0.791455	0.0783776	0.579647	3.06306	-0.449332	5.28839	inhibitor	0.686119	0.0733411	0.531671	2.80252	-0.367925	5.25596	inhibitor	0.434274	0
Y_pseudotuberculosis_xml	CarveMe	0.791455	0.641425	2.29783	2.22278	1.53769	1.79301	promoter	0.686119	0.590133	2.12463	2.05788	1.63068	1.80205	promoter	0.434274	0.217575	0.751439	0.774545	0.834742	1.78815	promoter

## Sheet: Description
In silico predictions
All the simulations were performed separately on three different mediums (i.e. Western diet, High fiber diet and GAM media)
C. albicans single growth rate --> C. albicans growth rate on its own calculated by using FBA
Bacteria single growth rate --> bacteria growth rate on its own calculated by using FBA
C. albicans paired growth rate --> C. albicans growth rate as part of a pair with each bacteria calculated by using pFBA
bacteria paired growth rate --> bacteria growth rate as part of a pair with C. albicans calculated by using pFBA
Interaction effect on C. albicans --> log2(C. albicans paired growth rate / C. albicans single growth rate)
Interaction effect on bacteria --> log2(bacteria paired growth rate / bacteria single growth rate)
Interaction type --> effect type of bacteria on C. albicans in interaction with C. albicans inhibitor: C. albicans growth rate in pair with bacteria is 10% slower than individual growth rate promoter: C. albicans growth rate in pair with bacteria is 10% faster than individual growth rate neutral: C. albicans growth rate in pair with bacteria is not deviated more than 10% compared to individual gr…
* See Methods, Fig. 2A and Fig. 3B
