# Supplementary material for: Metabolic modeling predicts specific gut bacteria as key determinants for Candida albicans colonization levels
Source: ISME J. 2020 Dec 15;15(5):1257–70. doi: 10.1038/s41396-020-00848-z (PMC8115155; doi:10.1038/s41396-020-00848-z)
Supplement: Supplementary file 6 — Supplementary Table S2 [file 41396_2020_848_MOESM6_ESM.xlsx]

## Sheet: Bacterial spent media
C. albicans SC5314 growth rate in %
Species	Percentage of spent media	r1	r2	r3	avg	std dev
Alistipes putredinis	1	77.0866	69.2913	84.8819	77.0866	7.79528
Alistipes putredinis	0.75	87.7086	82.5493	77.6935	82.6505	5.00835
Bacteroides ovatus	1	70	55.3543	61.5748	62.3097	7.35044
Bacteroides ovatus	0.75	75.6449	78.4522	80.4249	78.174	2.4021
Bacteroides vulgatus	1	13.1496	15.4331	15.9843	14.8556	1.50295
Bacteroides vulgatus	0.75	43.3232	50.3035	54.4006	49.3424	5.60088
Eggerthella lenta	1	72.458	84.0916	48.3664	68.3053	18.221
Eggerthella lenta	0.75	97.3661	90.8692	98.5075	95.5809	4.1202
Prevotella copri	1	76.8504	71.811	77.0079	75.2231	2.95599
Prevotella copri	0.75	75.0379	68.0577	67.7542	70.2833	4.12047
Ruminococcus torques	1	107.908	117.985	120.458	115.45	6.64759
Ruminococcus torques	0.75	111.853	113.082	110.799	111.911	1.14248
Escherichia coli BAA-1161	1	69.0551	66.4567	70.2362	68.5827	1.93355
Escherichia coli BAA-1162	0.75	84.2185	85.736	91.3505	87.1017	3.75703
Escherichia coli MG1655	1	71.8898	70.315	73.5433	71.916	1.61433
Escherichia coli MG1656	0.75	86.9499	80.7284	87.9363	85.2049	3.90799
Faecalibacterium prausnitzii	1	106.992	113.679	110.748	110.473	3.35197
Faecalibacterium prausnitzii	0.75	97.6295	91.4838	99.0342	96.0492	4.01566
Prevotella corporis	1	72.2748	72	74.1985	72.8244	1.19787
Prevotella corporis	0.75	65.496	69.9737	72.3442	69.2713	3.47767
measured growth rate of C. albicans in presence of ten different bacterial spent media
* See Methods

## Sheet: pH
Species	pH
A. putredinis	5.83
B. vulgatus	6.97
B. ovatus	5.33
P. copri	5.73
E.coli BAA-1161	6.03
E.coli MG1655	5.7
R.torques	6.1
P.corporis	5.23
E.lenta	6.82
mGAM	7.47

## Sheet: SCFAs
Species	Propanoic acid (mM)	Butanoic acid (mM)
A. putredinis	0.201856	0.11596
A. putredinis	0.197468	0.119333		Name	Propionic acid	Butanoic acid
B. vulgatus	4.04192	0.181463		CAS	79-09-4	107-92-6
B. vulgatus	4.09612	0.188035		HMDB	HMDB0000237	HMDB0000039
B. ovatus	3.20105	0.0906665
P. copri	0.207698	0.106185
P. copri	0.20757	0.106888
E. coli BAA-1161	0.848689	0.0886961
E. coli MG1655	0.208425	0.12325
R. torques	0.21487	0.114043
R. torques	0.213466	0.118169
P. corporis	0.18078	0.105623
E. lenta	0.222568	0.118364
mGAM	0.148044	0.0882445
