# Supplementary material for: Metabolic modeling predicts specific gut bacteria as key determinants for Candida albicans colonization levels
Source: ISME J. 2020 Dec 15;15(5):1257–70. doi: 10.1038/s41396-020-00848-z (PMC8115155; doi:10.1038/s41396-020-00848-z)
Supplement: Supplementary file 7 — Supplementary Table S3 [file 41396_2020_848_MOESM7_ESM.xlsx]

## Sheet: Reactions
	ID	Name	EC	Equation	Subsystem	Gene association
1	R08614KEGGR08614	1,4-beta-D-Mannooligosaccharide mannohydrolase	3.2.1.25	1,4-beta-D-Mannooligosaccharide [cytosol] <=> D-Mannose [cytosol]	Conversion	CAALFM_CR02800CA
2	R07135KEGGR07135	mannitol:NAD+ 1-oxidoreductase	1.1.1.255	NADH [cytosol] + D-Mannose [cytosol] --> NAD(+) [cytosol] + D-mannitol [cytosol]	Conversion
3	R05112KEGGR05112	Gal-beta1->3GalNAc-beta1->4Gal-beta1->4Glc-beta1->1'Cer galactohydrolase	3.2.1.23	H2O [cytosol] + GA1 [cytosol] <=> D-galactose [cytosol] + GA2 [cytosol]	Conversion
4	N146146146255RXNMetaCyc	mannitol dehydrogenase	1.1.1.255	NAD(+) [cytosol] + D-mannitol [cytosol] <=> NADH [cytosol] + aldehydo-D-mannose [cytosol]	Conversion
5	R04633KEGGR04633	D-Galactosyl-N-acetyl-D-galactosaminyl-(N-acetylneuraminyl)-D- galactosyl-D-glucosylceramide galactohydrolase	3.2.1.23	H2O [cytosol] + D-Galactosyl-1,3-beta-N-acetyl-D-galactosaminyl-(N-acetylneuraminyl)-D-galactosyl-D-glucosyl-N-acylsphingosine [cytosol] <=> D-galactose [cytosol] + GalNAc-beta1->4(Neu5Ac-alpha2->3)Gal-beta1->4Glc-beta1->1'Cer [cytosol]	Conversion
6	R08613KEGGR08613	beta-D-mannoside mannohydrolase	3.2.1.25	H2O [cytosol] + beta-D-Mannoside [cytosol] <=> D-Mannose [cytosol] + ROH [cytosol]	Conversion	CAALFM_CR02800CA
7	R4ANIGER	aldose-1-epimerase	5.1.3.3	D-galactose [cytosol] <=> beta-D-galactose [cytosol]	Conversion	CAALFM_C102150WA
8	R6ANIGER	aldose-1-epimerase	5.1.3.3	beta-D-Fructose [cytosol] <=> D-fructose [cytosol]	Conversion	CAALFM_C102150WA
9	RXN14500MetaCyc			aldehydo-D-mannose [cytosol] <=> D-Mannose [cytosol]	Conversion
10	R04672KEGGR04672	(S)-2-Acetolactate pyruvate-lyase (carboxylating)	2.2.1.6	thiamin diphosphate [cytosol] + (2S)-2-hydroxy-2-methyl-3-oxobutanoate [cytosol] <=> pyruvate [cytosol] + 2-(alpha-Hydroxyethyl)thiamine diphosphate [cytosol]	Glycolysis / Gluconeogenesis	CAALFM_C302320WA
11	R120ANIGERR00746	Ethanol:NADP+ oxidoreductase	1.1.1.1; 1.1.1.2; 1.1.1.71	NADPH [cytosol] + acetaldehyde [cytosol] --> NADP(+) [cytosol] + ethanol [cytosol]	Glycolysis / Gluconeogenesis	CAALFM_C505050WA or CAALFM_C602480WA
12	R11ANIGERR02739	alpha-D-Glucose 6-phosphate ketol-isomerase	5.1.3.15; 5.3.1.9	alpha-D-glucose 6-phosphate [cytosol] <=> beta-D-glucose 6-phosphate [cytosol]	Glycolysis / Gluconeogenesis	CAALFM_C501230CA or CAALFM_CR06340CA
13	r0962YCM606R00200	ATP:pyruvate 2-O-phosphotransferase	2.7.1.40	ADP [cytosol] + phosphoenolpyruvate [cytosol] --> ATP [cytosol] + pyruvate [cytosol]	Glycolysis / Gluconeogenesis	CAALFM_C205460WA
14	R05133KEGGR05133	Arbutin 6-phosphate glucohydrolase	3.2.1.86	H2O [cytosol] + arbutin-6-phosphate [cytosol] --> benzene-1,4-diol [cytosol] + beta-D-glucose 6-phosphate [cytosol]	Glycolysis / Gluconeogenesis
15	r333iLC915R02569	acetyl-CoA:enzyme N6-(dihydrolipoyl)lysine S-acetyltransferase	2.3.1.12	coenzyme A [cytosol] + [Dihydrolipoyllysine-residue acetyltransferase] S-acetyldihydrolipoyllysine [cytosol] --> acetyl-CoA [cytosol] + Enzyme N6-(dihydrolipoyl)lysine [cytosol]	Glycolysis / Gluconeogenesis	CAALFM_C701640WA
16	R05132KEGGR05132	protein-N(pi)-phosphohistidine:arbutin 6-phosphotransferase	2.7.1.-	Protein N(pi)-phospho-L-histidine [cytosol] + hydroquinone-O-beta-D-glucopyranoside [cytosol] <=> Protein histidine [cytosol] + arbutin-6-phosphate [cytosol]	Glycolysis / Gluconeogenesis	CAALFM_CR07150WA or CAALFM_CR07490CA or CAALFM_CR06450WA
17	r0887YCM606R01843	ATP:Sedoheptulose 7-phosphate 1-phosphotransferase	2.7.1.11	ATP [cytosol] + sedoheptulose 7-phosphate [cytosol] --> ADP [cytosol] + sedoheptulose 1,7-bisphosphate [cytosol]	Glycolysis / Gluconeogenesis	CAALFM_C701800CA and CAALFM_C504810WA
18	r170iLC915R00014	pyruvate:thiamin diphosphate acetaldehydetransferase (decarboxylating)	1.2.4.1; 2.2.1.6; 4.1.1.1	pyruvate [cytosol] + thiamin diphosphate [cytosol] --> CO2 [cytosol] + 2-(alpha-Hydroxyethyl)thiamine diphosphate [cytosol]	Glycolysis / Gluconeogenesis	CAALFM_C302320WA or (CAALFM_C407110CA and CAALFM_C404150CA) or CAALFM_C406570CA
19	r0022iAL1006R01699	pyruvate:[dihydrolipoyllysine-residue acetyltransferase]-lipoyllysine 2-oxidoreductase (decarboxylating, acceptor-acetylating)	1.2.4.1	CO2 [cytosol] + [Dihydrolipoyllysine-residue acetyltransferase] S-acetyldihydrolipoyllysine [cytosol] --> pyruvate [cytosol] + Enzyme N6-(lipoyl)lysine [cytosol]	Glycolysis / Gluconeogenesis	CAALFM_C407110CA and CAALFM_C404150CA
20	RXN6182MetaCyc	D-glucose-6-phosphate aldose-ketose-isomerase	5.3.1.9	alpha-D-glucose 6-phosphate [cytosol] <=> D-fructose 6-phosphate [cytosol]	Glycolysis / Gluconeogenesis	CAALFM_CR06340CA
21	r0174YCM606R00710	Acetaldehyde:NAD+ oxidoreductase	1.2.1.3; 1.2.1.5	H2O [cytosol] + NAD(+) [cytosol] + acetaldehyde [cytosol] --> NADH [cytosol] + acetate [cytosol]	Glycolysis / Gluconeogenesis	CAALFM_C100410CA or CAALFM_C202970CA or CAALFM_C702010CA or CAALFM_CR04870CA
22	R3ANIGERR01602	D-glucose 1-epimerase	5.1.3.3	alpha-D-glucose [cytosol] <=> beta-D-glucose [cytosol]	Glycolysis / Gluconeogenesis	CAALFM_C102150WA
23	R04394KEGGR04394	protein-N(pi)-phosphohistidine:salicin 6-phosphotransferase	2.7.1.-	salicin [cytosol] + Protein N(pi)-phospho-L-histidine [cytosol] <=> Protein histidine [cytosol] + salicin-6-phosphate [cytosol]	Glycolysis / Gluconeogenesis	CAALFM_CR07150WA or CAALFM_CR07490CA or CAALFM_CR06450WA
24	R10ANIGERR03321	beta-D-Glucose 6-phosphate ketol-isomerase	5.3.1.9	beta-D-glucose 6-phosphate [cytosol] <=> beta-D-fructofuranose 6-phosphate [cytosol]	Glycolysis / Gluconeogenesis	CAALFM_CR06340CA
25	r171iLC915R03270	pyruvate dehydrogenase (acetyl-transferring)	1.2.4.1	thiamin diphosphate [cytosol] + [Dihydrolipoyllysine-residue acetyltransferase] S-acetyldihydrolipoyllysine [cytosol] --> Enzyme N6-(lipoyl)lysine [cytosol] + 2-(alpha-Hydroxyethyl)thiamine diphosphate [cytosol]	Glycolysis / Gluconeogenesis	CAALFM_C407110CA and CAALFM_C404150CA
26	R01068KEGGR01068	D-fructose-1,6-bisphosphate D-glyceraldehyde-3-phosphate-lyase (glycerone-phosphate-forming)	4.1.2.13	D-fructose 1,6-bisphosphate [cytosol] <=> Glycerone phosphate [cytosol] + D-glyceraldehyde 3-phosphate [cytosol]	Glycolysis / Gluconeogenesis	CAALFM_C401750CA
27	r2126YCM606R01845	Sedoheptulose 1,7-bisphosphate 1-phosphohydrolase	3.1.3.11; 3.1.3.37	H2O [cytosol] + sedoheptulose 1,7-bisphosphate [cytosol] --> phosphate [cytosol] + sedoheptulose 7-phosphate [cytosol]	Glycolysis / Gluconeogenesis	CAALFM_C307830WA
28	r322iLC915R03050	2-Acetolactate pyruvate-lyase (carboxylating)	2.2.1.6	pyruvate [cytosol] + 2-(alpha-Hydroxyethyl)thiamine diphosphate [cytosol] <=> thiamin diphosphate [cytosol] + 2-Acetolactate [cytosol]	Glycolysis / Gluconeogenesis	CAALFM_C302320WA
29	R183ANIGERR00959	alpha-D-Glucose 1-phosphate 1,6-phosphomutase	5.4.2.2; 5.4.2.5	alpha-D-glucose 6-phosphate [cytosol] <=> alpha-D-glucose 1-phosphate [cytosol]	Glycolysis / Gluconeogenesis	CAALFM_C307490WA or CAALFM_CR02820WA
30	r0173YCM606R00711	Acetaldehyde:NADP+ oxidoreductase	1.2.1.4; 1.2.1.5; 1.2.1.-	H2O [cytosol] + NADP(+) [cytosol] + acetaldehyde [cytosol] --> NADPH [cytosol] + acetate [cytosol]	Glycolysis / Gluconeogenesis	CAALFM_CR04870CA
31	R05134KEGGR05134	Salicin 6-phosphate glucohydrolase	3.2.1.86	H2O [cytosol] + salicin-6-phosphate [cytosol] --> beta-D-glucose 6-phosphate [cytosol] + salicyl alcohol [cytosol]	Glycolysis / Gluconeogenesis
32	r0159YCM606	alcohol acetyltransferase (ethanol)	2.3.1.84	acetyl-CoA [cytosol] + ethanol [cytosol] --> coenzyme A [cytosol] + ethyl acetate [cytosol]	Glycolysis / Gluconeogenesis
33	r0959YCM606R00224	pyruvate carboxy-lyase (acetaldehyde-forming)	4.1.1.1	pyruvate [cytosol] --> CO2 [cytosol] + acetaldehyde [cytosol]	Glycolysis / Gluconeogenesis	CAALFM_C406570CA
34	R00755KEGGR00755	pyruvate decarboxylase	4.1.1.1	2-(alpha-Hydroxyethyl)thiamine diphosphate [cytosol] --> thiamin diphosphate [cytosol] + acetaldehyde [cytosol]	Glycolysis / Gluconeogenesis	CAALFM_C406570CA
35	r0892YCM606R01512	ATP:3-phospho-D-glycerate 1-phosphotransferase	2.7.2.3	ADP [cytosol] + 3-phospho-D-glyceroyl phosphate [cytosol] --> ATP [cytosol] + 3-phospho-D-glycerate [cytosol]	Glycolysis / Gluconeogenesis	CAALFM_C600750CA
36	r13ANIDULANS	Glucose-6-phosphatase	3.1.3.9	H2O [cytosol] + beta-D-glucose 6-phosphate [cytosol] --> phosphate [cytosol] + beta-D-glucose [cytosol]	Glycolysis / Gluconeogenesis
37	R9ANIGERR02740	alpha-D-Glucose 6-phosphate ketol-isomerase	5.3.1.9	alpha-D-glucose 6-phosphate [cytosol] --> beta-D-fructofuranose 6-phosphate [cytosol]	Glycolysis / Gluconeogenesis	CAALFM_CR06340CA
38	r12ANIDULANSR01788	alpha-D-Glucose 6-phosphate phosphohydrolase	3.1.3.9	H2O [cytosol] + alpha-D-glucose 6-phosphate [cytosol] --> phosphate [cytosol] + alpha-D-glucose [cytosol]	Glycolysis / Gluconeogenesis
39	R01063KEGGR01063	D-glyceraldehyde-3-phosphate:NADP+ oxidoreductase (phosphorylating)	1.2.1.13; 1.2.1.59	NADPH [cytosol] + 3-phospho-D-glyceroyl phosphate [cytosol] --> NADP(+) [cytosol] + phosphate [cytosol] + D-glyceraldehyde 3-phosphate [cytosol]	Glycolysis / Gluconeogenesis
40	R13ANIGERR04780	beta-D-Fructose 1,6-bisphosphate 1-phosphohydrolase	3.1.3.11	phosphate [cytosol] + beta-D-fructofuranose 6-phosphate [cytosol] --> H2O [cytosol] + beta-D-Fructose 1,6-bisphosphate [cytosol]	Glycolysis / Gluconeogenesis	CAALFM_C307830WA
41	r0163YCM606R00754	ethanol:NAD+ oxidoreductase	1.1.1.1; 1.1.1.71	NAD(+) [cytosol] + ethanol [cytosol] --> NADH [cytosol] + acetaldehyde [cytosol]	Glycolysis / Gluconeogenesis	CAALFM_C108330CA
42	R12ANIGERR04779	ATP:D-fructose-6-phosphate 1-phosphotransferase	2.7.1.11	ATP [cytosol] + beta-D-fructofuranose 6-phosphate [cytosol] --> ADP [cytosol] + beta-D-Fructose 1,6-bisphosphate [cytosol]	Glycolysis / Gluconeogenesis	CAALFM_C701800CA and CAALFM_C504810WA
43	r0112YCM606R00235	Acetate:CoA ligase (AMP-forming)	6.2.1.1	ATP [cytosol] + coenzyme A [cytosol] + acetate [cytosol] --> diphosphate [cytosol] + AMP [cytosol] + acetyl-CoA [cytosol]	Glycolysis / Gluconeogenesis	CAALFM_C210350CA or CAALFM_C104290CA
44	r0990YCM606R01829	sedoheptulose 1,7-bisphosphate D-glyceraldehyde-3-phosphate-lyase	4.1.2.13	sedoheptulose 1,7-bisphosphate [cytosol] <=> Glycerone phosphate [cytosol] + D-erythrose 4-phosphate [cytosol]	Glycolysis / Gluconeogenesis	CAALFM_C401750CA
45	R14ANIGERR01070	beta-D-fructose-1,6-bisphosphate D-glyceraldehyde-3-phosphate-lyase (glycerone-phosphate-forming)	4.1.2.13	Glycerone phosphate [cytosol] + D-glyceraldehyde 3-phosphate [cytosol] --> beta-D-Fructose 1,6-bisphosphate [cytosol]	Glycolysis / Gluconeogenesis	CAALFM_C401750CA
46	r0961YCM606R00209	pyruvate:NAD+ 2-oxidoreductase (CoA-acetylating); pyruvate dehydrogenase complex	1.2.4.1; 1.8.1.4; 2.3.1.12	NAD(+) [cytosol] + coenzyme A [cytosol] + pyruvate [cytosol] --> NADH [cytosol] + CO2 [cytosol] + acetyl-CoA [cytosol]	Glycolysis / Gluconeogenesis	CAALFM_C701640WA and CAALFM_CR07400CA and CAALFM_C407110CA and CAALFM_C404150CA and CAALFM_C113830CA
47	R8ANIGERR01600	ATP:beta-D-glucose 6-phosphotransferase	2.7.1.1; 2.7.1.2	ATP [cytosol] + beta-D-glucose [cytosol] --> ADP [cytosol] + beta-D-glucose 6-phosphate [cytosol]	Glycolysis / Gluconeogenesis	CAALFM_CR04510WA
48	R15ANIGERR01015	D-glyceraldehyde-3-phosphate aldose-ketose-isomerase	5.3.1.1	Glycerone phosphate [cytosol] <=> D-glyceraldehyde 3-phosphate [cytosol]	Glycolysis / Gluconeogenesis	CAALFM_C307440WA
49	r0366YCM606R00658	2-phospho-D-glycerate hydro-lyase (phosphoenolpyruvate-forming)	4.2.1.11	2-phospho-D-glycerate [cytosol] <=> H2O [cytosol] + phosphoenolpyruvate [cytosol]	Glycolysis / Gluconeogenesis	CAALFM_C108500CA
50	r0893YCM606R01518	D-phosphoglycerate 2,3-phosphomutase	5.4.2.11; 5.4.2.12	3-phospho-D-glycerate [cytosol] <=> 2-phospho-D-glycerate [cytosol]	Glycolysis / Gluconeogenesis	CAALFM_C104320WA or CAALFM_C203270WA
51	RXN661MetaCyc	catalase	1.11.1.6	H2O2 [cytosol] + ethanol [cytosol] --> 2.0 H2O [cytosol] + acetaldehyde [cytosol]	Glycolysis / Gluconeogenesis	CAALFM_C106810WA
52	R16ANIGERR01061	D-glyceraldehyde-3-phosphate:NAD+ oxidoreductase (phosphorylating)	1.2.1.12; 1.2.1.59	NAD(+) [cytosol] + phosphate [cytosol] + D-glyceraldehyde 3-phosphate [cytosol] <=> NADH [cytosol] + 3-phospho-D-glyceroyl phosphate [cytosol]	Glycolysis / Gluconeogenesis	CAALFM_C306870WA
53	r0884YCM606R00341	ATP:oxaloacetate carboxy-lyase (transphosphorylating;phosphoenolpyruvate-forming)	4.1.1.49	ATP [cytosol] + oxaloacetate [cytosol] --> ADP [cytosol] + CO2 [cytosol] + phosphoenolpyruvate [cytosol]	Glycolysis / Gluconeogenesis	CAALFM_CR00200WA
54	R7ANIGERR01786	ATP:alpha-D-glucose 6-phosphotransferase	2.7.1.1; 2.7.1.2	ATP [cytosol] + alpha-D-glucose [cytosol] --> ADP [cytosol] + alpha-D-glucose 6-phosphate [cytosol]	Glycolysis / Gluconeogenesis	CAALFM_CR04510WA
55	R06861KEGGR06861	D-xylulose-5-phosphate:thiamin diphosphate glycolaldehydetransferase; alpha,beta-dihydroxyethyl-TPP:D-glyceraldehyde-3-phosphate glycolaldehydetransferase	2.2.1.1; 2.2.1.3	D-glyceraldehyde 3-phosphate [cytosol] + 2-(1,2-Dihydroxyethyl)-TPP [cytosol] --> thiamin diphosphate [cytosol] + D-xylulose 5-phosphate [cytosol]	Pentose phosphate pathway	CAALFM_C108320WA
56	r73iLC915R01521	beta-D-Glucose:NADP+ 1-oxoreductase	1.1.1.47	NADP(+) [cytosol] + beta-D-glucose [cytosol] --> NADPH [cytosol] + D-glucono-1,5-lactone [cytosol]	Pentose phosphate pathway
57	R01962KEGGR01962	D-glucosamine:oxygen 1-oxidoreductase	1.1.3.-	H2O [cytosol] + oxygen [cytosol] + D-glucosamine [cytosol] --> H2O2 [cytosol] + glucosaminate [cytosol]	Pentose phosphate pathway
58	R162ANIGERR01057	D-Ribose 1,5-phosphomutase	5.4.2.2; 5.4.2.7	D-ribose 5-phosphate [cytosol] <=> alpha-D-ribose 1-phosphate [cytosol]	Pentose phosphate pathway	CAALFM_C307490WA or CAALFM_CR02820WA
59	r0466YCM606R00835	D-glucose-6-phosphate:NADP+ 1-oxidoreductase	1.1.1.49; 1.1.1.363	NADP(+) [cytosol] + D-glucose 6-phosphate [cytosol] --> NADPH [cytosol] + 6-O-phosphono-D-glucono-1,5-lactone [cytosol]	Pentose phosphate pathway	CAALFM_C108980CA
60	R30ANIGERR01830	beta-D-Fructose 6-phosphate:D-glyceraldehyde-3-phosphate glycolaldehyde transferase	2.2.1.1	D-xylulose 5-phosphate [cytosol] + D-erythrose 4-phosphate [cytosol] <=> D-glyceraldehyde 3-phosphate [cytosol] + beta-D-fructofuranose 6-phosphate [cytosol]	Pentose phosphate pathway	CAALFM_C108320WA
61	RXN05185MetaCyc	6-phosphogluconate phosphatase	3.1.3	H2O [cytosol] + 6-Phospho-D-gluconate [cytosol] --> phosphate [cytosol] + D-gluconate [cytosol]	Pentose phosphate pathway
62	R06863KEGGR06863	D-sedoheptulose-7-phosphate:thiamin diphosphate glycolaldehydetransferase	2.2.1.1	D-ribose 5-phosphate [cytosol] + 2-(1,2-Dihydroxyethyl)-TPP [cytosol] --> thiamin diphosphate [cytosol] + sedoheptulose 7-phosphate [cytosol]	Pentose phosphate pathway	CAALFM_C108320WA
63	R01541KEGGR01541	ATP:2-dehydro-3-deoxy-D-gluconate 6-phosphotransferase	2.7.1.45; 2.7.1.178	ATP [cytosol] + 2-dehydro-3-deoxy-D-gluconate [cytosol] <=> ADP [cytosol] + 2-dehydro-3-deoxy-D-gluconate-6-phosphate [cytosol]	Pentose phosphate pathway
64	r558iLC915R01737	ATP:D-Gluconate 6-phosphotransferase	2.7.1.12	ATP [cytosol] + D-gluconate [cytosol] --> ADP [cytosol] + 6-Phospho-D-gluconate [cytosol]	Pentose phosphate pathway	CAALFM_C204340CA
65	R31ANIGERR01827	sedoheptulose-7-phosphate:D-glyceraldehyde-3-phosphate glyceronetransferase	2.2.1.2	D-glyceraldehyde 3-phosphate [cytosol] + sedoheptulose 7-phosphate [cytosol] <=> D-erythrose 4-phosphate [cytosol] + beta-D-fructofuranose 6-phosphate [cytosol]	Pentose phosphate pathway	CAALFM_CR03720WA
66	R01067KEGGR01067	D-Fructose 6-phosphate:D-glyceraldehyde-3-phosphate glycolaldehyde transferase	2.2.1.1	D-fructose 6-phosphate [cytosol] + D-glyceraldehyde 3-phosphate [cytosol] <=> D-xylulose 5-phosphate [cytosol] + D-erythrose 4-phosphate [cytosol]	Pentose phosphate pathway	CAALFM_C108320WA
67	r0091YCM606R02035	6-Phospho-D-glucono-1,5-lactone lactonohydrolase	3.1.1.31	H2O [cytosol] + 6-O-phosphono-D-glucono-1,5-lactone [cytosol] --> 6-Phospho-D-gluconate [cytosol]	Pentose phosphate pathway	CAALFM_C209970CA or CAALFM_CR06700CA
68	r0332YCM606R02750	ribokinase	2.7.1.15	ATP [cytosol] + 2-deoxy-D-ribose [cytosol] --> ADP [cytosol] + 2-deoxy-D-ribose 5-phosphate [cytosol]	Pentose phosphate pathway	CAALFM_C112780WA
69	R383ANIGERR01049	ATP:D-ribose-5-phosphate diphosphotransferase	2.7.6.1	ATP [cytosol] + D-ribose 5-phosphate [cytosol] <=> AMP [cytosol] + 5-phospho-alpha-D-ribose 1-diphosphate [cytosol]	Pentose phosphate pathway	CAALFM_C202510WA or CAALFM_C207890WA or CAALFM_C401820CA or CAALFM_C500260WA
70	RXN07020MetaCyc	2,5-didehydrogluconate reductase (2-dehydro-L-gulonate-forming)	1.1.1.346	NADPH [cytosol] + 2,5-didehydro-D-gluconate [cytosol] <=> NADP(+) [cytosol] + 2-keto-L-gulonate [cytosol]	Pentose phosphate pathway
71	R29ANIGERR01641	sedoheptulose-7-phosphate:D-glyceraldehyde-3-phosphate glycolaldehyde transferase	2.2.1.1	D-ribose 5-phosphate [cytosol] + D-xylulose 5-phosphate [cytosol] <=> D-glyceraldehyde 3-phosphate [cytosol] + sedoheptulose 7-phosphate [cytosol]	Pentose phosphate pathway	CAALFM_C108320WA
72	R09768KEGGR09768	D-glycero-D-manno-heptose 7-phosphate aldose-ketose-isomerase	5.3.1.28	sedoheptulose 7-phosphate [cytosol] <=> D-glycero-D-manno-heptose 7-phosphate [cytosol]	Pentose phosphate pathway
73	R01520KEGGR01520	beta-D-Glucose:NAD+ 1-oxoreductase	1.1.1.47	NAD(+) [cytosol] + beta-D-glucose [cytosol] --> NADH [cytosol] + D-glucono-1,5-lactone [cytosol]	Pentose phosphate pathway
74	RXN12108MetaCyc			H2O [cytosol] + L-ascorbate [cytosol] <=> 2-keto-L-gulonate [cytosol]	Pentose phosphate pathway
75	r0889YCM606R01528	6-phospho-D-gluconate:NADP+ 2-oxidoreductase (decarboxylating)	1.1.1.44; 1.1.1.351	NADP(+) [cytosol] + 6-Phospho-D-gluconate [cytosol] --> NADPH [cytosol] + CO2 [cytosol] + D-ribulose 5-phosphate [cytosol]	Pentose phosphate pathway	CAALFM_C113860CA
76	R161ANIGERR01051	ATP:D-ribose 5-phosphotransferase	2.7.1.15	ATP [cytosol] + D-ribose [cytosol] --> ADP [cytosol] + D-ribose 5-phosphate [cytosol]	Pentose phosphate pathway	CAALFM_C112780WA
77	R08878KEGGR08878	2-dehydro-L-idonate:NADP+ 5-oxidoreductase	1.1.1.274; 1.1.1.346	NADP(+) [cytosol] + 2-Dehydro-L-idonate [cytosol] <=> NADPH [cytosol] + 2,5-didehydro-D-gluconate [cytosol]	Pentose phosphate pathway
78	R08575KEGGR08575	sedoheptulose-7-phosphate:D-glyceraldehyde-3-phosphate glyceronetransferase	2.2.1.2	D-glyceraldehyde 3-phosphate [cytosol] + sedoheptulose 7-phosphate [cytosol] <=> D-fructose 6-phosphate [cytosol] + D-erythrose 4-phosphate [cytosol]	Pentose phosphate pathway	CAALFM_CR03720WA
79	R28ANIGERR01056	D-ribose-5-phosphate aldose-ketose-isomerase	5.3.1.6	D-ribose 5-phosphate [cytosol] <=> D-ribulose 5-phosphate [cytosol]	Pentose phosphate pathway	CAALFM_C301480CA
80	R02736KEGGR02736	beta-D-glucose-6-phosphate:NADP+ 1-oxoreductase	1.1.1.49; 1.1.1.363	NADP(+) [cytosol] + beta-D-glucose 6-phosphate [cytosol] --> NADPH [cytosol] + 6-O-phosphono-D-glucono-1,5-lactone [cytosol]	Pentose phosphate pathway	CAALFM_C108980CA
81	R24ANIGER	Glucose 6-phosphate 1-dehydrogenase (gsdA)	1.1.1.49	NADP(+) [cytosol] + alpha-D-glucose 6-phosphate [cytosol] --> NADPH [cytosol] + 6-O-phosphono-D-glucono-1,5-lactone [cytosol]	Pentose phosphate pathway	CAALFM_C108980CA
82	KDPGALDOLRXNMetaCyc	2-dehydro-3-deoxy-6-phospho-D-gluconate D-glyceraldehyde-3-phosphate-lyase (pyruvate-forming)	4.1.2.14; 4.1.2.55	2-dehydro-3-deoxy-D-gluconate-6-phosphate [cytosol] <=> pyruvate [cytosol] + D-glyceraldehyde 3-phosphate [cytosol]	Pentose phosphate pathway
83	DPPENTOMUTRXNMetaCyc	2-deoxy-D-ribose 1-phosphate 1,5-phosphomutase	5.4.2.7	2-deoxy-D-ribose 5-phosphate [cytosol] <=> 2-Deoxy-D-ribose 1-phosphate [cytosol]	Pentose phosphate pathway
84	r69iLC915R01899	Isocitrate:NADP+ oxidoreductase	1.1.1.42	NADP(+) [cytosol] + isocitrate [cytosol] <=> NADPH [cytosol] + Oxalosuccinate [cytosol]	Citrate cycle (TCA cycle)	CAALFM_CR02360WA or CAALFM_C205890CA
85	r0658YCM606R00709	isocitrate:NAD+ oxidoreductase (decarboxylating)	1.1.1.41; 1.1.1.286	NAD(+) [cytosol] + isocitrate [cytosol] --> NADH [cytosol] + CO2 [cytosol] + 2-oxoglutarate [cytosol]	Citrate cycle (TCA cycle)	CAALFM_C109630WA and CAALFM_C203080WA
86	r0091iAL1006R01700	2-oxoglutarate:[dihydrolipoyllysine-residue succinyltransferase]-lipoyllysine 2-oxidoreductase (decarboxylating, acceptor-succinylating)	1.2.4.2	CO2 [cytosol] + [Dihydrolipoyllysine-residue succinyltransferase] S-succinyldihydrolipoyllysine [cytosol] --> 2-oxoglutarate [cytosol] + Enzyme N6-(lipoyl)lysine [cytosol]	Citrate cycle (TCA cycle)	CAALFM_C300880WA
87	r172iLC915R00621	oxoglutarate dehydrogenase (succinyl-transferring)	1.2.4.2	2-oxoglutarate [cytosol] + thiamin diphosphate [cytosol] --> CO2 [cytosol] + 3-Carboxy-1-hydroxypropyl-ThPP [cytosol]	Citrate cycle (TCA cycle)
88	r0280YCM606R01900	isocitrate hydro-lyase (cis-aconitate-forming)	4.2.1.3	H2O [cytosol] + cis-aconitate [cytosol] <=> isocitrate [cytosol]	Citrate cycle (TCA cycle)	CAALFM_CR08210CA
89	r67iLC915R00268	oxalosuccinate carboxy-lyase (2-oxoglutarate-forming)	1.1.1.42	Oxalosuccinate [cytosol] --> CO2 [cytosol] + 2-oxoglutarate [cytosol]	Citrate cycle (TCA cycle)	CAALFM_CR02360WA or CAALFM_C205890CA
90	r0300YCM606R00351	acetyl-CoA:oxaloacetate C-acetyltransferase (thioester-hydrolysing)	2.3.3.1; 2.3.3.3; 2.3.3.16	H2O [cytosol] + acetyl-CoA [cytosol] + oxaloacetate [cytosol] --> coenzyme A [cytosol] + citrate [cytosol]	Citrate cycle (TCA cycle)	CAALFM_CR03500WA
91	r403iLC915R02570	succinyl-CoA:enzyme N6-(dihydrolipoyl)lysine S-succinyltransferase	2.3.1.61	coenzyme A [cytosol] + [Dihydrolipoyllysine-residue succinyltransferase] S-succinyldihydrolipoyllysine [cytosol] --> succinyl-CoA [cytosol] + Enzyme N6-(dihydrolipoyl)lysine [cytosol]	Citrate cycle (TCA cycle)	CAALFM_CR07420WA
92	ISOCITRATEDEHYDROGENASENADRXNMetaCyc	isocitrate:NAD+ oxidoreductase (decarboxylating)	1.1.1.41; 1.1.1.286	NAD(+) [cytosol] + D-threo-isocitrate [cytosol] --> NADH [cytosol] + CO2 [cytosol] + 2-oxoglutarate [cytosol]	Citrate cycle (TCA cycle)	CAALFM_C109630WA and CAALFM_C203080WA
93	r0302YCM606R01325	citrate hydro-lyase (cis-aconitate-forming)	4.2.1.3	citrate [cytosol] --> H2O [cytosol] + cis-aconitate [cytosol]	Citrate cycle (TCA cycle)	CAALFM_CR08210CA
94	RXN14047MetaCyc	citrate hydroxymutase	4.2.1.3	citrate [cytosol] <=> D-threo-isocitrate [cytosol]	Citrate cycle (TCA cycle)	CAALFM_CR08210CA
95	r0713YCM606R00342	(S)-malate:NAD+ oxidoreductase	1.1.1.37; 1.1.1.299	NADH [cytosol] + oxaloacetate [cytosol] --> NAD(+) [cytosol] + (S)-malate [cytosol]	Citrate cycle (TCA cycle)	CAALFM_C210480WA or CAALFM_C401900CA or CAALFM_CR00540CA
96	r70iLC915R01899	Isocitrate:NADP+ oxidoreductase	1.1.1.42	NAD(+) [cytosol] + isocitrate [cytosol] --> NADH [cytosol] + Oxalosuccinate [cytosol]	Citrate cycle (TCA cycle)	CAALFM_CR02360WA or CAALFM_C205890CA
97	r173iLC915R03316	2-oxoglutarate dehydrogenase E1 component	1.2.4.2	Enzyme N6-(lipoyl)lysine [cytosol] + 3-Carboxy-1-hydroxypropyl-ThPP [cytosol] --> thiamin diphosphate [cytosol] + [Dihydrolipoyllysine-residue succinyltransferase] S-succinyldihydrolipoyllysine [cytosol]	Citrate cycle (TCA cycle)	CAALFM_C300880WA
98	r0451YCM606R01082	(S)-malate hydro-lyase (fumarate-forming)	4.2.1.2	H2O [cytosol] + fumarate [cytosol] <=> (S)-malate [cytosol]	Citrate cycle (TCA cycle)	CAALFM_C307640CA or CAALFM_CR04530WA
99	r0958YCM606R00344	Pyruvate:carbon-dioxide ligase (ADP-forming)	6.4.1.1	ATP [cytosol] + pyruvate [cytosol] + bicarbonate [cytosol] --> ADP [cytosol] + phosphate [cytosol] + oxaloacetate [cytosol]	Citrate cycle (TCA cycle)	CAALFM_C403940CA
100	r0661YCM606R00267	Isocitrate:NADP+ oxidoreductase (decarboxylating)	1.1.1.42	NADP(+) [cytosol] + isocitrate [cytosol] --> NADPH [cytosol] + CO2 [cytosol] + 2-oxoglutarate [cytosol]	Citrate cycle (TCA cycle)	CAALFM_CR02360WA or CAALFM_C205890CA
101	R08201KEGGR08201	2-oxoglutarate carboxylase	6.4.1.7	ATP [cytosol] + 2-oxoglutarate [cytosol] + bicarbonate [cytosol] --> ADP [cytosol] + phosphate [cytosol] + Oxalosuccinate [cytosol]	Citrate cycle (TCA cycle)
102	r947AORYZAER00524	Formamide amidohydrolase	3.5.1.49	H2O [cytosol] + formamide [cytosol] --> formate [cytosol] + NH3 [cytosol]	Glyoxylate and dicarboxylate metabolism	CAALFM_C302060WA
103	ISOCITCLEAVRXNMetaCyc	isocitrate glyoxylate-lyase (succinate-forming)	4.1.3.1	D-threo-isocitrate [cytosol] <=> succinate [cytosol] + glyoxylate [cytosol]	Glyoxylate and dicarboxylate metabolism	CAALFM_C104500WA
104	r715iSS884R01334	2-phosphoglycolate phosphohydrolase	3.1.3.18	H2O [cytosol] + 2-phosphoglycolate [cytosol] --> phosphate [cytosol] + glycolate [cytosol]	Glyoxylate and dicarboxylate metabolism
105	r0662YCM606R00479	isocitrate glyoxylate-lyase (succinate-forming)	4.1.3.1	isocitrate [cytosol] --> succinate [cytosol] + glyoxylate [cytosol]	Glyoxylate and dicarboxylate metabolism	CAALFM_C104500WA
106	R03140KEGGR03140	D-Ribulose 1,5-bisphosphate oxygenase	4.1.1.39	oxygen [cytosol] + D-ribulose-1,5-bisphosphate [cytosol] --> 3-phospho-D-glycerate [cytosol] + 2-phosphoglycolate [cytosol]	Glyoxylate and dicarboxylate metabolism
107	R01390KEGGR01390			dihydroxyfumarate [cytosol] --> CO2 [cytosol] + 3-hydroxypyruvate [cytosol]	Glyoxylate and dicarboxylate metabolism
108	r0501YCM606R01221	glycine synthase; glycine cleavage system	1.4.4.2; 1.8.1.4; 2.1.2.10	NAD(+) [cytosol] + glycine [cytosol] + tetrahydrofolate [cytosol] --> NADH [cytosol] + CO2 [cytosol] + 5,10-methylenetetrahydrofolate [cytosol] + NH3 [cytosol]	Glyoxylate and dicarboxylate metabolism	CAALFM_CR07400CA and CAALFM_C108400CA and CAALFM_C602500CA and CAALFM_C113680CA
109	R00372KEGGR00372	Glycine:2-oxoglutarate aminotransferase	2.6.1.4; 2.6.1.44	L-glutamate [cytosol] + glyoxylate [cytosol] --> 2-oxoglutarate [cytosol] + glycine [cytosol]	Glyoxylate and dicarboxylate metabolism
110	r0106iAL1006R00717	Glycolate:NAD+ oxidoreductase	1.1.1.26; 1.1.1.29	NAD(+) [cytosol] + glycolate [cytosol] --> NADH [cytosol] + glyoxylate [cytosol]	Glyoxylate and dicarboxylate metabolism	CAALFM_C102980WA or CAALFM_C208850CA
111	r0502YCM606R00945	5,10-Methylenetetrahydrofolate:glycine hydroxymethyltransferase	2.1.2.1	L-serine [cytosol] + tetrahydrofolate [cytosol] <=> H2O [cytosol] + glycine [cytosol] + 5,10-methylenetetrahydrofolate [cytosol]	Glyoxylate and dicarboxylate metabolism	CAALFM_C703330CA or CAALFM_C603760CA
112	R09286KEGGR09286	3-hydroxypropionate:CoA ligase (AMP-forming)	6.2.1.36	diphosphate [cytosol] + AMP [cytosol] + 3-hydroxypropanoyl-CoA [cytosol] <=> ATP [cytosol] + coenzyme A [cytosol] + 3-hydroxypropanoate [cytosol]	Glyoxylate and dicarboxylate metabolism
113	r251ANIDULANSR01514	ATP:(R)-glycerate 3-phosphotransferase	2.7.1.31	ATP [cytosol] + D-glycerate [cytosol] --> ADP [cytosol] + 3-phospho-D-glycerate [cytosol]	Glyoxylate and dicarboxylate metabolism	CAALFM_CR09500CA
114	r0255YCM606R00009	hydrogen-peroxide:hydrogen-peroxide oxidoreductase	1.11.1.6; 1.11.1.21	2.0 H2O2 [cytosol] --> 2.0 H2O [cytosol] + oxygen [cytosol]	Glyoxylate and dicarboxylate metabolism	CAALFM_C106810WA
115	R00474KEGGR00474	2-oxoglutarate:glyoxylate succinaldehydetransferase (decarboxylating); 2-Hydroxy-3-oxoadipate glyoxylate-lyase (carboxylating)	2.2.1.5	CO2 [cytosol] + 2-hydroxy-3-oxoadipate [cytosol] <=> 2-oxoglutarate [cytosol] + glyoxylate [cytosol]	Glyoxylate and dicarboxylate metabolism
116	R89ANIGERR00475	glycolate:oxygen 2-oxidoreductase	1.1.3.15	oxygen [cytosol] + glycolate [cytosol] --> H2O2 [cytosol] + glyoxylate [cytosol]	Glyoxylate and dicarboxylate metabolism
117	R88ANIGERR01333	glycolaldehyde:NAD+ oxidoreductase	1.2.1.21	H2O [cytosol] + NAD(+) [cytosol] + glycolaldehyde [cytosol] --> NADH [cytosol] + glycolate [cytosol]	Glyoxylate and dicarboxylate metabolism
118	r0762YCM606R01959	N-Formyl-L-kynurenine amidohydrolase	3.5.1.9	H2O [cytosol] + L-Formylkynurenine [cytosol] --> formate [cytosol] + L-Kynurenine [cytosol]	Glyoxylate and dicarboxylate metabolism	CAALFM_C114270WA
119	RXN06563MetaCyc	4-hydroxy-L-threonine aldolase	4.1.2	4-hydroxy-L-threonine [cytosol] <=> glycine [cytosol] + glycolaldehyde [cytosol]	Glyoxylate and dicarboxylate metabolism
120	R61ANIGER	Formate oxidase	1.2.1.2	oxygen [cytosol] + formate [cytosol] --> CO2 [cytosol] + H2O2 [cytosol]	Glyoxylate and dicarboxylate metabolism
121	R01957KEGGR01957	L-Kynurenine:glyoxylote aminotransferase (cyclizing)	2.6.1.63	glyoxylate [cytosol] + L-Kynurenine [cytosol] <=> glycine [cytosol] + 4-(2-Aminophenyl)-2,4-dioxobutanoate [cytosol]	Glyoxylate and dicarboxylate metabolism
122	RXN8959MetaCyc	(2S)-methylsuccinyl-CoA dehydrogenase	1.3.8.12	methylsuccinyl-CoA [cytosol] <=> mesaconyl-C1-CoA [cytosol]	Glyoxylate and dicarboxylate metabolism
123	R03128KEGGR03128			dihydroxyfumarate [cytosol] <=> Oxaloglycolate [cytosol]	Glyoxylate and dicarboxylate metabolism
124	R56ANIGER	Oxaloacetate acetylhydrolase (oahA)	3.7.1.1	H2O [cytosol] + oxaloacetate [cytosol] --> acetate [cytosol] + oxalate [cytosol]	Glyoxylate and dicarboxylate metabolism
125	r120AORYZAER01388	D-Glycerate:NAD+ 2-oxidoreductase	1.1.1.26; 1.1.1.29; 1.1.1.81	NADH [cytosol] + 3-hydroxypyruvate [cytosol] --> NAD(+) [cytosol] + D-glycerate [cytosol]	Glyoxylate and dicarboxylate metabolism	CAALFM_C102980WA or CAALFM_C208850CA
126	r0476YCM606R00253	L-Glutamate:ammonia ligase (ADP-forming)	6.3.1.2	ATP [cytosol] + L-glutamate [cytosol] + NH3 [cytosol] --> ADP [cytosol] + phosphate [cytosol] + L-glutamine [cytosol]	Glyoxylate and dicarboxylate metabolism	CAALFM_CR05050WA
127	r2112YCM606R01959	N-Formyl-L-kynurenine amidohydrolase	3.5.1.9	pyruvate [cytosol] + L-Kynurenine [cytosol] <=> H2O [cytosol] + L-alanine [cytosol] + kynurenic acid [cytosol]	Glyoxylate and dicarboxylate metabolism	CAALFM_C114270WA
128	R00402KEGGR00402	succinate:NAD+ oxidoreductase	1.3.1.6	NADH [cytosol] + fumarate [cytosol] --> NAD(+) [cytosol] + succinate [cytosol]	Glyoxylate and dicarboxylate metabolism
129	r0445YCM606R00519	formate:NAD+ oxidoreductase	1.17.1.9	NAD(+) [cytosol] + formate [cytosol] --> NADH [cytosol] + CO2 [cytosol]	Glyoxylate and dicarboxylate metabolism	CAALFM_C210070WA or CAALFM_CR05170CA or CAALFM_C503770CA
130	r91AORYZAE	Dihydrolipoamide S-succinyltransferase complex	1.2.4.2; 2.3.1.61; 1.8.1.4	NAD(+) [cytosol] + coenzyme A [cytosol] + 2-oxoglutarate [cytosol] --> NADH [cytosol] + CO2 [cytosol] + succinyl-CoA [cytosol]	Glyoxylate and dicarboxylate metabolism	CAALFM_CR07400CA or CAALFM_C300880WA or CAALFM_CR07420WA
131	R599ANIGERR04386	carboxybiotin-carboxyl-carrier-protein:acetyl-CoA carboxytransferase	2.1.3.15	acetyl-CoA [cytosol] + carboxybiotin-carboxyl-carrier protein [cytosol] --> malonyl-CoA [cytosol] + Holo-[carboxylase] [cytosol]	Pyruvate metabolism
132	R00316KEGGR00316	ATP:acetate adenylyltransferase	6.2.1.1	ATP [cytosol] + acetate [cytosol] --> diphosphate [cytosol] + 5'-Acetylphosphoadenosine [cytosol]	Pyruvate metabolism	CAALFM_C210350CA or CAALFM_C104290CA
133	RXN10065MetaCyc	hydroxyacetone synthase		pyruvate [cytosol] + formaldehyde [cytosol] <=> CO2 [cytosol] + acetol [cytosol]	Pyruvate metabolism
134	r0108YCM606R00742	acetyl-CoA:carbon-dioxide ligase (ADP-forming)	6.4.1.2	ATP [cytosol] + acetyl-CoA [cytosol] + bicarbonate [cytosol] --> ADP [cytosol] + phosphate [cytosol] + malonyl-CoA [cytosol]	Pyruvate metabolism	CAALFM_CR00640WA
135	R00210KEGGR00210	pyruvate:NADP+ 2-oxidoreductase (CoA-acetylating)	1.2.1.51	NADP(+) [cytosol] + coenzyme A [cytosol] + pyruvate [cytosol] --> NADPH [cytosol] + CO2 [cytosol] + acetyl-CoA [cytosol]	Pyruvate metabolism
136	r113ANIDULANS	Dihydrolipoamide S-acetyltransferase	2.3.1.12	coenzyme A [cytosol] + S-acetyldihydrolipoamide [cytosol] <=> acetyl-CoA [cytosol] + dihydrolipoamide [cytosol]	Pyruvate metabolism	CAALFM_C701640WA
137	R51ANIGERR00216	(S)-Malate:NADP+ oxidoreductase(oxaloacetate-decarboxylating)	1.1.1.40	NADP(+) [cytosol] + (S)-malate [cytosol] --> NADPH [cytosol] + CO2 [cytosol] + pyruvate [cytosol]	Pyruvate metabolism
138	r0697YCM606R02530	(R)-S-Lactoylglutathione methylglyoxal-lyase (isomerizing)	4.4.1.5	glutathione [cytosol] + methylglyoxal [cytosol] --> (R)-S-lactoylglutathione [cytosol]	Pyruvate metabolism	CAALFM_C100500CA
139	r0696YCM606R01446	(S)-lactaldehyde:NAD+ oxidoreductase	1.2.1.22	H2O [cytosol] + NAD(+) [cytosol] + (S)-lactaldehyde [cytosol] --> NADH [cytosol] + (S)-lactate [cytosol]	Pyruvate metabolism
140	r0718YCM606R00214	(S)-malate:NAD+ oxidoreductase (decarboxylating)	1.1.1.38; 1.1.1.39	NAD(+) [cytosol] + (S)-malate [cytosol] --> NADH [cytosol] + CO2 [cytosol] + pyruvate [cytosol]	Pyruvate metabolism	CAALFM_C601670WA
141	R71ANIGERR01735	(R)-Lactaldehyde:NAD+ 2-oxidoreductase	1.2.1.23	H2O [cytosol] + NAD(+) [cytosol] + D-Lactaldehyde [cytosol] --> NADH [cytosol] + (R)-lactate [cytosol]	Pyruvate metabolism
142	R00343KEGGR00343	(S)-malate:NADP+ oxidoreductase	1.1.1.82; 1.1.1.299	NADPH [cytosol] + oxaloacetate [cytosol] --> NADP(+) [cytosol] + (S)-malate [cytosol]	Pyruvate metabolism
143	R64ANIGER	Dihydrolipoamide Sacetyltransferase	2.3.1.12	NAD(+) [cytosol] + coenzyme A [cytosol] + S-acetyldihydrolipoamide [cytosol] <=> NADH [cytosol] + acetyl-CoA [cytosol] + lipoamide [cytosol]	Pyruvate metabolism	CAALFM_C701640WA
144	r36iLC915R02531	Lactaldehyde:NAD+ 1-oxidoreductase	1.1.1.21	NADH [cytosol] + methylglyoxal [cytosol] --> NAD(+) [cytosol] + lactaldehyde [cytosol]	Pyruvate metabolism
145	R00203KEGGR00203	pyruvaldehyde:NAD+ oxidoreductase; 2-oxopropanal:NAD+ oxidoreductase	1.2.1.22; 1.2.1.23	H2O [cytosol] + NAD(+) [cytosol] + methylglyoxal [cytosol] --> NADH [cytosol] + pyruvate [cytosol]	Pyruvate metabolism
146	R00320KEGGR00320	diphosphate:acetate phosphotransferase	2.7.2.12	diphosphate [cytosol] + acetate [cytosol] <=> phosphate [cytosol] + acetylphosphate [cytosol]	Pyruvate metabolism
147	r135AORYZAE	Lactaldehyde dehydrogenase	1.2.1.22	H2O [cytosol] + NAD(+) [cytosol] + (S)-lactaldehyde [cytosol] --> NADH [cytosol] + (R)-lactate [cytosol]	Pyruvate metabolism
148	r0001YCM606R00197	(R)-Lactate:ferricytochrome-c 2-oxidoreductase	1.1.2.4	2.0 Ferricytochrome c [cytosol] + (R)-lactate [cytosol] --> pyruvate [cytosol] + 2.0 Ferrocytochrome c [cytosol]	Pyruvate metabolism	CAALFM_C100630WA or CAALFM_C202980CA or CAALFM_C307360WA
149	r93ANIDULANSR00217	oxaloacetate carboxy-lyase (pyruvate-forming)	1.1.1.38; 1.1.1.40; 4.1.1.112	oxaloacetate [cytosol] --> CO2 [cytosol] + pyruvate [cytosol]	Pyruvate metabolism	CAALFM_C601670WA
150	R00319KEGGR00319	(S)-lactate:oxygen 2-oxidoreductase (decarboxylating)	1.13.12.4	oxygen [cytosol] + (S)-lactate [cytosol] --> H2O [cytosol] + CO2 [cytosol] + acetate [cytosol]	Pyruvate metabolism
151	r0832YCM606	oxoglutarate dehydrogenase (lipoamide)	1.2.4.2; 1.8.1.4; 2.3.1.61	2-oxoglutarate [cytosol] + lipoamide [cytosol] --> CO2 [cytosol] + S(8)-succinyldihydrolipoamide [cytosol]	Pyruvate metabolism	CAALFM_CR07400CA or CAALFM_C300880WA or CAALFM_CR07420WA
152	r0111YCM606R00227	Acetyl-CoA hydrolase	3.1.2.1	H2O [cytosol] + acetyl-CoA [cytosol] --> coenzyme A [cytosol] + acetate [cytosol]	Pyruvate metabolism	CAALFM_C502000CA
153	R66ANIGER	Pyruvate oxidase	1.2.3.3	oxygen [cytosol] + phosphate [cytosol] + pyruvate [cytosol] --> CO2 [cytosol] + H2O2 [cytosol] + acetyl phosphate [cytosol]	Pyruvate metabolism
154	R04141KEGGR04141	4-Methylumbelliferyl-acetate acylhydrolase	3.1.1.56	H2O [cytosol] + 4-methylumbelliferyl acetate [cytosol] <=> acetate [cytosol] + 4-methylumbelliferone [cytosol]	Pyruvate metabolism
155	R00236KEGGR00236	acetyl adenylate:CoA acetyltransferase	6.2.1.1	coenzyme A [cytosol] + 5'-Acetylphosphoadenosine [cytosol] --> AMP [cytosol] + acetyl-CoA [cytosol]	Pyruvate metabolism	CAALFM_C210350CA or CAALFM_C104290CA
156	r0716YCM606R00472	acetyl-CoA:glyoxylate C-acetyltransferase (thioester-hydrolysing, carboxymethyl-forming); L-Malate glyoxylate-lyase (CoA-acetylating)	2.3.3.9	H2O [cytosol] + acetyl-CoA [cytosol] + glyoxylate [cytosol] --> coenzyme A [cytosol] + (S)-malate [cytosol]	Pyruvate metabolism	CAALFM_C109690WA
157	r0004YCM606R00196	(S)-Lactate:ferricytochrome-c 2-oxidoreductase	1.1.2.3	2.0 Ferricytochrome c [cytosol] + (S)-lactate [cytosol] --> pyruvate [cytosol] + 2.0 Ferrocytochrome c [cytosol]	Pyruvate metabolism	CAALFM_C113630WA
158	r0688YCM606R02260	(S)-lactaldehyde:NADP+ oxidoreductase	1.1.1.283; 1.2.1.49	NADPH [cytosol] + methylglyoxal [cytosol] --> NADP(+) [cytosol] + (S)-lactaldehyde [cytosol]	Pyruvate metabolism	CAALFM_C502860CA
159	r0831YCM606	oxoglutarate dehydrogenase (dihydrolipoamide S-succinyltransferase)	1.2.4.2; 1.8.1.4; 2.3.1.61	coenzyme A [cytosol] + S(8)-succinyldihydrolipoamide [cytosol] --> succinyl-CoA [cytosol] + dihydrolipoamide [cytosol]	Pyruvate metabolism	CAALFM_CR07400CA or CAALFM_C300880WA or CAALFM_CR07420WA
160	r0543YCM606R00271	acetyl-CoA:2-oxoglutarate C-acetyltransferase (thioester-hydrolysing, carboxymethyl forming)	2.3.3.14	H2O [cytosol] + acetyl-CoA [cytosol] + 2-oxoglutarate [cytosol] --> coenzyme A [cytosol] + homocitrate [cytosol]	Pyruvate metabolism	CAALFM_C104730CA or CAALFM_C204460WA
161	ry1901YCM606	succinyl-CoA:acetate CoA transferase	3.1.2.1	acetate [cytosol] + succinyl-CoA [cytosol] --> acetyl-CoA [cytosol] + succinate [cytosol]	Pyruvate metabolism	CAALFM_C502000CA
162	r722ANIDULANSR00234			peptide [cytosol] + acetyl-CoA [cytosol] <=> coenzyme A [cytosol] + Nalpha-Acetylpeptide [cytosol]	Pyruvate metabolism
163	r0103YCM606R00238	acetyl-CoA:acetyl-CoA C-acetyltransferase	2.3.1.9; 2.3.1.16	2.0 acetyl-CoA [cytosol] --> coenzyme A [cytosol] + acetoacetyl-CoA [cytosol]	Pyruvate metabolism	CAALFM_C200780WA or CAALFM_C301460CA or CAALFM_CR00150CA or CAALFM_C204310WA
164	R00602KEGGR00602	methanol:hydrogen-peroxide oxidoreductase	1.11.1.6; 1.11.1.7; 1.11.1.21	H2O2 [cytosol] + Methanol [cytosol] --> 2.0 H2O [cytosol] + formaldehyde [cytosol]	Pyruvate metabolism	CAALFM_C106810WA
165	R02577KEGGR02577	Propane-1,2-diol:NADP+ 1-oxidoreductase	1.1.1.21	NADP(+) [cytosol] + 1,2-Propanediol [cytosol] <=> NADPH [cytosol] + (S)-lactaldehyde [cytosol]	Pyruvate metabolism
166	R02191KEGGR02191	Acetyl-CoA:D-amino-acid N-acetyltransferase	2.3.1.36	acetyl-CoA [cytosol] + D-Amino acid [cytosol] <=> coenzyme A [cytosol] + an N-acetyl-D-amino acid [cytosol]	Pyruvate metabolism	CAALFM_C600140CA
167	r0553YCM606R01736	(R)-S-Lactoylglutathione hydrolase	3.1.2.6	H2O [cytosol] + (R)-S-lactoylglutathione [cytosol] --> glutathione [cytosol] + (R)-lactate [cytosol]	Pyruvate metabolism	CAALFM_C209260CA
168	r0024YCM606R01213	acetyl-CoA:3-methyl-2-oxobutanoate C-acetyltransferase (thioester-hydrolysing, carboxymethyl-forming); 3-Carboxy-3-hydroxy-4-methylpentanoate 3-methyl-2-oxobutanoate-lyase (CoA-acetylating)	2.3.3.13	H2O [cytosol] + acetyl-CoA [cytosol] + (R)-3-methyl-2-oxobutanoate [cytosol] --> coenzyme A [cytosol] + 2-isopropylmalate [cytosol]	Pyruvate metabolism	CAALFM_C100170WA or CAALFM_C209750WA
169	R70ANIGER	D-Lactaldehyde dehydrogenase (Methylglyoxal reductase) (MGR I)	1.1.1.78	NADPH [cytosol] + methylglyoxal [cytosol] --> NADP(+) [cytosol] + D-Lactaldehyde [cytosol]	Pyruvate metabolism
170	r0505YCM606R01698	Dihydrolipoamide:NAD+ oxidoreductase	1.8.1.4	NAD(+) [cytosol] + dihydrolipoamide [cytosol] --> NADH [cytosol] + lipoamide [cytosol]	Pyruvate metabolism	CAALFM_CR07400CA
171	R63ANIGER	Pyruvate dehydrogenase (lipoamide)	1.2.4.1	pyruvate [cytosol] + lipoamide [cytosol] --> CO2 [cytosol] + S-acetyldihydrolipoamide [cytosol]	Pyruvate metabolism	CAALFM_C407110CA and CAALFM_C404150CA
172	r0518YCM606R03482	N-Acetyl-D-glucosaminylphosphatidylinositol acetyhydrolase	3.5.1.89	H2O [cytosol] + N-Acetyl-D-glucosaminylphosphatidylinositol [cytosol] <=> acetate [cytosol] + 6-(alpha-D-glucosaminyl)-1-phosphatidyl-1D-myo-inositol [cytosol]	Pyruvate metabolism	CAALFM_C110320WA
173	R03552KEGGR03552	Acetyl-CoA:histone acetyltransferase	2.3.1.48	acetyl-CoA [cytosol] + histone-L-lysine [cytosol] <=> coenzyme A [cytosol] + Acetylhistone [cytosol]	Pyruvate metabolism	CAALFM_C306060WA or CAALFM_CR01540WA or CAALFM_C200440WA or CAALFM_C104670WA or CAALFM_CR00410WA or CAALFM_C300490WA
174	R00543KEGGR00543	3-Acylpyruvate acylhydrolase	3.7.1.5	H2O [cytosol] + 3-Acylpyruvate [cytosol] <=> pyruvate [cytosol] + Carboxylate [cytosol]	Pyruvate metabolism
175	r1084YCM606R00289	UTP:alpha-D-glucose-1-phosphate uridylyltransferase	2.7.7.9; 2.7.7.64	UTP [cytosol] + alpha-D-glucose 1-phosphate [cytosol] <=> diphosphate [cytosol] + UDP-glucose [cytosol]	Pentose and glucuronate interconversions	CAALFM_CR04660CA
176	R07134KEGGR07134	D-arabinitol:NAD+ 2-oxidoreductase (D-ribulose-forming)	1.1.1.250	NADH [cytosol] + D-ribulose [cytosol] --> NAD(+) [cytosol] + D-arabinitol [cytosol]	Pentose and glucuronate interconversions	CAALFM_C600150WA
177	R00264KEGGR00264	2,5-dioxopentanoate:NADP+ 5-oxidoreductase	1.2.1.3; 1.2.1.26	H2O [cytosol] + NADP(+) [cytosol] + 2,5-dioxopentanoate [cytosol] --> NADPH [cytosol] + 2-oxoglutarate [cytosol]	Pentose and glucuronate interconversions	CAALFM_C100410CA or CAALFM_C202970CA or CAALFM_C702010CA
178	R07413KEGGR07413	galacturan 1,4-alpha-galacturonidase	3.2.1.67	H2O [cytosol] + digalacturonate [cytosol] --> 2.0 D-galacturonate [cytosol]	Pentose and glucuronate interconversions
179	R02361KEGGR02361	(1->4)-alpha-D-galacturonan reducing-end-disaccharide-lyase	4.2.2.2; 4.2.2.9	2.0 H2O [cytosol] + 3.0 4-(4-deoxy-alpha-D-galact-4-enuronosyl)-D-galacturonate [cytosol] --> 2.0 pectate [cytosol]	Pentose and glucuronate interconversions
180	R02921KEGGR02921	CTP:D-ribitol-5-phosphate cytidylyltransferase	2.7.7.40	CTP [cytosol] + D-ribitol 5-phosphate [cytosol] <=> diphosphate [cytosol] + CDP-ribitol [cytosol]	Pentose and glucuronate interconversions
181	R01381KEGGR01381	UTP:1-phospho-alpha-D-glucuronate uridylyltransferase	2.7.7.44; 2.7.7.64	UTP [cytosol] + 1-phospho-alpha-D-glucuronate [cytosol] <=> diphosphate [cytosol] + UDP-alpha-D-glucuronate [cytosol]	Pentose and glucuronate interconversions
182	R01081KEGGR01081	D-ribose aldose-ketose-isomerase	5.3.1.20	D-ribose [cytosol] <=> D-ribulose [cytosol]	Pentose and glucuronate interconversions
183	R04382KEGGR04382	4-(4-deoxy-alpha-D-galact-4-enuronosyl)-D-galacturonate lyase	4.2.2.6	4-(4-deoxy-alpha-D-galact-4-enuronosyl)-D-galacturonate [cytosol] <=> 2.0 (4S,5R)-4,5-dihydroxy-2,6-dioxohexanoate [cytosol]	Pentose and glucuronate interconversions
184	r171AORYZAER00286	UDP-glucose:NAD+ 6-oxidoreductase	1.1.1.22	H2O [cytosol] + 2.0 NAD(+) [cytosol] + UDP-glucose [cytosol] --> 2.0 NADH [cytosol] + UDP-alpha-D-glucuronate [cytosol]	Pentose and glucuronate interconversions
185	R166ANIGERR01526	ATP:D-ribulose 5-phosphotransferase	2.7.1.16; 2.7.1.47	ATP [cytosol] + D-ribulose [cytosol] --> ADP [cytosol] + D-ribulose 5-phosphate [cytosol]	Pentose and glucuronate interconversions
186	DXYLOSE1DEHYDROGENASERXNMetaCyc	D-xylose:NAD+ 1-oxidoreductase	1.1.1.175	NAD(+) [cytosol] + alpha-D-xylopyranose [cytosol] <=> NADH [cytosol] + D-xylonolactone [cytosol]	Pentose and glucuronate interconversions
187	R01383KEGGR01383	UDPglucuronate beta-D-glucuronosyltransferase (acceptor-unspecific)	2.4.1.17	UDP-alpha-D-glucuronate [cytosol] + ROH [cytosol] <=> UDP [cytosol] + beta-D-glucosiduronic acids [cytosol]	Pentose and glucuronate interconversions
188	r457ANIDULANSR01982	Poly(1,4-alpha-D-galacturonate) galacturonohydrolase	3.2.1.15; 3.2.1.67	2.0 H2O [cytosol] + pectate [cytosol] --> 3.0 D-galacturonate [cytosol]	Pentose and glucuronate interconversions
189	R04343KEGGR04343	UDP-D-galacturonate:1,4-alpha-poly-D-galacturonate 4-alpha-D-galacturonosyltransferase	2.4.1.43	H2O [cytosol] + 3.0 UDP-D-galacturonate [cytosol] --> 3.0 UDP [cytosol] + pectate [cytosol]	Pentose and glucuronate interconversions
190	r240AORYZAER02439	ATP:L-ribulose 5-phosphotransferase	2.7.1.16	ATP [cytosol] + L-ribulose [cytosol] --> ADP [cytosol] + L-ribulose 5-phosphate [cytosol]	Pentose and glucuronate interconversions
191	R01525KEGGR01525	D-Ribitol-5-phosphate:NADP+ 2-oxidoreductase	1.1.1.137; 1.1.1.405	NADP(+) [cytosol] + D-ribitol 5-phosphate [cytosol] <=> NADPH [cytosol] + D-ribulose 5-phosphate [cytosol]	Pentose and glucuronate interconversions
192	RXN14023MetaCyc	alcohol dehydrogenase (NADP+)	1.1.1.2	NADPH [cytosol] + glycolaldehyde [cytosol] <=> NADP(+) [cytosol] + ethylene glycol [cytosol]	Pentose and glucuronate interconversions	CAALFM_C602480WA
193	r172AORYZAE	UDP-glucuronosyltransferase	2.4.1.17	B00002 [cytosol] + H2O [cytosol] + UDP-alpha-D-glucuronate [cytosol] --> UDP [cytosol] + beta-D-glucosiduronic acids [cytosol]	Pentose and glucuronate interconversions
194	GALACTOKINRXNMetaCyc	ATP:alpha-D-galactose 1-phosphotransferase	2.7.1.6	ATP [cytosol] + alpha-D-galactose [cytosol] --> ADP [cytosol] + alpha-D-galactose 1-phosphate [cytosol]	Galactose/Galactitol metabolism	CAALFM_C102130CA
195	R01192KEGGR01192	UDP-alpha-D-galactose:myo-inositol 3-alpha-D-galactosyltransferase; UDP-galactose:myo-inositol 1-alpha-D-galactosyltransferase	2.4.1.123	UDP-D-galactose [cytosol] + myo-inositol [cytosol] <=> UDP [cytosol] + alpha-D-galactosyl-(1->3)-1D-myo-inositol [cytosol]	Galactose/Galactitol metabolism
196	r0458YCM606R01092	ATP:alpha-D-galactose 1-phosphotransferase	2.7.1.6	ATP [cytosol] + D-galactose [cytosol] --> ADP [cytosol] + alpha-D-galactose 1-phosphate [cytosol]	Galactose/Galactitol metabolism	CAALFM_C102130CA
197	r279AORYZAE	Phosphofructokinase	2.7.1.11	ATP [cytosol] + tagatose 6-phosphate [cytosol] <=> ADP [cytosol] + D-tagatofuranose 1,6-bisphosphate [cytosol]	Galactose/Galactitol metabolism	CAALFM_C701800CA and CAALFM_C504810WA
198	ALDOSE1EPIMRXNMetaCyc	galactose-1-epimerase	5.1.3.3	beta-D-galactose [cytosol] <=> alpha-D-galactose [cytosol]	Galactose/Galactitol metabolism	CAALFM_C102150WA
199	r1070YCM606R00291	UDP-glucose 4-epimerase; UDP-alpha-D-glucose 4-epimerase	5.1.3.2	UDP-glucose [cytosol] <=> UDP-D-galactose [cytosol]	Galactose/Galactitol metabolism	CAALFM_C102150WA
200	R01093KEGGR01093	galactitol:NAD+ 1-oxidoreductase	1.1.1.21	NADH [cytosol] + D-galactose [cytosol] --> NAD(+) [cytosol] + galactitol [cytosol]	Galactose/Galactitol metabolism
201	r1071YCM606R00955	UDP-glucose:alpha-D-galactose-1-phosphate uridylyltransferase	2.7.7.12	UDP-glucose [cytosol] + alpha-D-galactose 1-phosphate [cytosol] <=> UDP-D-galactose [cytosol] + alpha-D-glucose 1-phosphate [cytosol]	Galactose/Galactitol metabolism	CAALFM_C102180WA
202	R178ANIGERR01095	galactitol:NADP+ 1-oxidoreductase	1.1.1.21	NADPH [cytosol] + D-galactose [cytosol] --> NADP(+) [cytosol] + galactitol [cytosol]	Galactose/Galactitol metabolism
203	R03236KEGGR03236	ATP:D-tagatose-6-phosphate 1-phosphotransferase	2.7.1.11; 2.7.1.56; 2.7.1.144	ATP [cytosol] + D-tagatofuranose 6-phosphate [cytosol] --> ADP [cytosol] + D-tagatofuranose 1,6-bisphosphate [cytosol]	Galactose/Galactitol metabolism	CAALFM_C701800CA and CAALFM_C504810WA
204	R01105KEGGR01105	Galactan galactohydrolase	3.2.1.23	H2O [cytosol] + Galactan [cytosol] <=> 2.0 B00001 [cytosol] + 2.0 D-galactose [cytosol]	Galactose/Galactitol metabolism
205	R03635KEGGR03635	Stachyose fructohydrolase	3.2.1.26	H2O [cytosol] + stachyose [cytosol] --> D-fructose [cytosol] + manninotriose [cytosol]	Galactose/Galactitol metabolism
206	R02329KEGGR02329	dTTP:alpha-D-galactose-1-phosphate thymidylyltransferase	2.7.7.32	alpha-D-galactose 1-phosphate [cytosol] + dTTP [cytosol] <=> diphosphate [cytosol] + dTDP-D-galactose [cytosol]	Galactose/Galactitol metabolism
207	R02927KEGGR02927	ATP:D-tagatose 6-phosphotransferase	2.7.1.101	ATP [cytosol] + D-Tagatose [cytosol] <=> ADP [cytosol] + D-tagatofuranose 6-phosphate [cytosol]	Galactose/Galactitol metabolism
208	R00877KEGGR00877	D-mannose aldose-ketose-isomerase	5.3.1.7	D-Mannose [cytosol] <=> D-fructose [cytosol]	Mannose/Mannitol, Fructose and Sorbose/Sorbitol metabolism
209	R205ANIGERR02731	D-Fructose-2,6-bisphosphate 2-phosphohydrolase	3.1.3.46	H2O [cytosol] + beta-D-fructose 2,6-bisphosphate [cytosol] --> phosphate [cytosol] + beta-D-fructofuranose 6-phosphate [cytosol]	Mannose/Mannitol, Fructose and Sorbose/Sorbitol metabolism	CAALFM_C102320CA or CAALFM_CR08550WA
210	r0090YCM606	6-phosphofructo-2-kinase	2.7.1.105	ATP [cytosol] + D-fructose 6-phosphate [cytosol] --> ADP [cytosol] + beta-D-fructose 2,6-bisphosphate [cytosol]	Mannose/Mannitol, Fructose and Sorbose/Sorbitol metabolism	CAALFM_C102320CA or CAALFM_CR08550WA or CAALFM_C108950WA or CAALFM_C111080WA
211	R02868KEGGR02868	dATP:D-hexose 6-phosphotransferase	2.7.1.1	dATP [cytosol] + D-Sorbitol [cytosol] --> dADP [cytosol] + D-Sorbitol 6-phosphate [cytosol]	Mannose/Mannitol, Fructose and Sorbose/Sorbitol metabolism	CAALFM_CR04510WA
212	R09031KEGGR09031	D-allulose-6-phosphate 3-epimerase	5.1.3.-	D-Allulose 6-phosphate [cytosol] <=> D-fructose 6-phosphate [cytosol]	Mannose/Mannitol, Fructose and Sorbose/Sorbitol metabolism
213	r308AORYZAER01332	beta-D-mannan hydrolases	3.2.1.25; 3.2.1.78	H2O [cytosol] + 1,4-beta-D-mannan [cytosol] <=> 2.0 B00001 [cytosol] + D-Mannose [cytosol]	Mannose/Mannitol, Fructose and Sorbose/Sorbitol metabolism	CAALFM_CR02800CA
214	r0902YCM606R01818	D-mannose 6-phosphate 1,6-phosphomutase	5.4.2.8	D-mannose 1-phosphate [cytosol] <=> D-mannose 6-phosphate [cytosol]	Mannose/Mannitol, Fructose and Sorbose/Sorbitol metabolism	CAALFM_C102480WA
215	R204ANIGERR02732	ATP:D-fructose-6-phosphate 2-phosphotransferase	2.7.1.105	ATP [cytosol] + beta-D-fructofuranose 6-phosphate [cytosol] <=> ADP [cytosol] + beta-D-fructose 2,6-bisphosphate [cytosol]	Mannose/Mannitol, Fructose and Sorbose/Sorbitol metabolism	CAALFM_C102320CA or CAALFM_CR08550WA or CAALFM_C108950WA or CAALFM_C111080WA
216	r549iLC915R00867	ATP:D-fructose 6-phosphotransferase	2.7.1.1; 2.7.1.4	ATP [cytosol] + beta-D-Fructose [cytosol] --> ADP [cytosol] + beta-D-fructofuranose 6-phosphate [cytosol]	Mannose/Mannitol, Fructose and Sorbose/Sorbitol metabolism	CAALFM_CR04510WA
217	R00876KEGGR00876	ITP:D-fructose 6-phosphotransferase	2.7.1.1	ITP [cytosol] + D-fructose [cytosol] --> D-fructose 6-phosphate [cytosol] + IDP [cytosol]	Mannose/Mannitol, Fructose and Sorbose/Sorbitol metabolism	CAALFM_CR04510WA
218	R09030KEGGR09030	D-allose-6-phosphate aldose-ketose-isomerase	5.3.1.6	D-allose-6-phosphate [cytosol] <=> D-Allulose 6-phosphate [cytosol]	Mannose/Mannitol, Fructose and Sorbose/Sorbitol metabolism	CAALFM_C301480CA
219	R01140KEGGR01140	dATP:D-fructose 6-phosphotransferase	2.7.1.1	D-fructose [cytosol] + dATP [cytosol] --> D-fructose 6-phosphate [cytosol] + dADP [cytosol]	Mannose/Mannitol, Fructose and Sorbose/Sorbitol metabolism	CAALFM_CR04510WA
220	R197ANIGERR00867	ATP:D-fructose 6-phosphotransferase	2.7.1.1; 2.7.1.4	ATP [cytosol] + D-fructose [cytosol] --> ADP [cytosol] + beta-D-fructofuranose 6-phosphate [cytosol]	Mannose/Mannitol, Fructose and Sorbose/Sorbitol metabolism	CAALFM_CR04510WA
221	r0722YCM606R00885	GTP:alpha-D-mannose-1-phosphate guanylyltransferase	2.7.7.13	GTP [cytosol] + D-mannose 1-phosphate [cytosol] --> diphosphate [cytosol] + GDP-mannose [cytosol]	Mannose/Mannitol, Fructose and Sorbose/Sorbitol metabolism	CAALFM_C307950CA
222	ALDOSE6PHOSPHATEREDUCTASENADPHRXNMetaCyc	D-Sorbitol 6-phosphate:NADP+ 1-oxidoreductase	1.1.1.200	NADPH [cytosol] + beta-D-glucose 6-phosphate [cytosol] --> NADP(+) [cytosol] + D-Sorbitol 6-phosphate [cytosol]	Mannose/Mannitol, Fructose and Sorbose/Sorbitol metabolism
223	R07059KEGGR07059	GDP-L-fucose synthase	1.1.1.271	GDP-4-dehydro-6-deoxy-alpha-D-mannose [cytosol] <=> GDP-4-dehydro-6-L-deoxygalactose [cytosol]	Mannose/Mannitol, Fructose and Sorbose/Sorbitol metabolism
224	r551iLC915R02865	ATP:D-hexose 6-phosphotransferase	2.7.1.1	ATP [cytosol] + D-Sorbitol [cytosol] --> ADP [cytosol] + D-Sorbitol 6-phosphate [cytosol]	Mannose/Mannitol, Fructose and Sorbose/Sorbitol metabolism	CAALFM_CR04510WA
225	R07133KEGGR07133	D-sorbitol-6-phosphate:NAD+ 2-oxidoreductase	1.1.1.140	NADH [cytosol] + D-fructose 6-phosphate [cytosol] --> NAD(+) [cytosol] + D-Sorbitol 6-phosphate [cytosol]	Mannose/Mannitol, Fructose and Sorbose/Sorbitol metabolism
226	r0535YCM606R01326	ATP:D-mannose 6-phosphotransferase	2.7.1.1; 2.7.1.7	ATP [cytosol] + D-Mannose [cytosol] --> ADP [cytosol] + D-mannose 6-phosphate [cytosol]	Mannose/Mannitol, Fructose and Sorbose/Sorbitol metabolism	CAALFM_CR04510WA
227	R00888KEGGR00888	GDP-alpha-D-mannose 4,6-hydro-lyase (GDP-4-dehydro-alpha-D-rhamnose-forming); GDP-mannose 4,6-hydro-lyase (GDP-4-dehydro-6-deoxy-D-mannose-forming)	4.2.1.47	GDP-mannose [cytosol] <=> H2O [cytosol] + GDP-4-dehydro-6-deoxy-alpha-D-mannose [cytosol]	Mannose/Mannitol, Fructose and Sorbose/Sorbitol metabolism
228	N146146146271RXNMetaCyc	GDP-L-fucose:NADP+ 4-oxidoreductase (3,5-epimerizing)	1.1.1.271	NADPH [cytosol] + GDP-4-dehydro-6-deoxy-alpha-D-mannose [cytosol] <=> NADP(+) [cytosol] + GDP-beta-L-fucose [cytosol]	Mannose/Mannitol, Fructose and Sorbose/Sorbitol metabolism
229	r0322YCM606R02568	D-fructose 1-phosphate D-glyceraldehyde-3-phosphate-lyase	4.1.2.13	Glycerone phosphate [cytosol] + D-glyceraldehyde [cytosol] --> D-fructose 1-phosphate [cytosol]	Mannose/Mannitol, Fructose and Sorbose/Sorbitol metabolism	CAALFM_C401750CA
230	r0723YCM606R00772	D-mannose-6-phosphate aldose-ketose-isomerase	5.3.1.8	D-mannose 6-phosphate [cytosol] <=> D-fructose 6-phosphate [cytosol]	Mannose/Mannitol, Fructose and Sorbose/Sorbitol metabolism	CAALFM_C209640WA
231	R01327KEGGR01327	ITP:D-mannose 6-phosphotransferase	2.7.1.1	ITP [cytosol] + D-Mannose [cytosol] --> IDP [cytosol] + D-mannose 6-phosphate [cytosol]	Mannose/Mannitol, Fructose and Sorbose/Sorbitol metabolism	CAALFM_CR04510WA
232	r0448YCM606R00763	beta-D-fructose-2,6-bisphosphate 2-phosphohydrolase	3.1.3.46	H2O [cytosol] + beta-D-fructose 2,6-bisphosphate [cytosol] --> phosphate [cytosol] + D-fructose 6-phosphate [cytosol]	Mannose/Mannitol, Fructose and Sorbose/Sorbitol metabolism	CAALFM_C102320CA or CAALFM_CR08550WA
233	R196ANIGERR01819	D-mannose-6-phosphate aldose-ketose-isomerase	5.3.1.8	D-mannose 6-phosphate [cytosol] <=> beta-D-fructofuranose 6-phosphate [cytosol]	Mannose/Mannitol, Fructose and Sorbose/Sorbitol metabolism	CAALFM_C209640WA
234	N146146994628RXNMetaCyc	D-Glucose:D-fructose oxidoreductase	1.1.99.28	D-fructose [cytosol] + beta-D-glucose [cytosol] --> D-glucono-1,5-lactone [cytosol] + D-Sorbitol [cytosol]	Mannose/Mannitol, Fructose and Sorbose/Sorbitol metabolism
235	R01330KEGGR01330	dATP:D-mannose 6-phosphotransferase	2.7.1.1	dATP [cytosol] + D-Mannose [cytosol] --> dADP [cytosol] + D-mannose 6-phosphate [cytosol]	Mannose/Mannitol, Fructose and Sorbose/Sorbitol metabolism	CAALFM_CR04510WA
236	R206ANIGERR07145	L-iditol:NAD+ 2-oxidoreductase	1.1.1.14	NAD(+) [cytosol] + L-iditol [cytosol] <=> NADH [cytosol] + L-sorbose [cytosol]	Mannose/Mannitol, Fructose and Sorbose/Sorbitol metabolism
237	RXN8631MetaCyc	D-fructose 1-phosphate D-glyceraldehyde-3-phosphate-lyase	4.1.2.13	fructose-1-phosphate [cytosol] <=> Glycerone phosphate [cytosol] + D-glyceraldehyde [cytosol]	Mannose/Mannitol, Fructose and Sorbose/Sorbitol metabolism	CAALFM_C401750CA
238	R02867KEGGR02867	ITP:D-hexose 6-phosphotransferase	2.7.1.1	ITP [cytosol] + D-Sorbitol [cytosol] --> IDP [cytosol] + D-Sorbitol 6-phosphate [cytosol]	Mannose/Mannitol, Fructose and Sorbose/Sorbitol metabolism	CAALFM_CR04510WA
239	R08548KEGGR08548	fructose-1-phosphatase	3.1.3.68	H2O [cytosol] + D-fructose 1-phosphate [cytosol] --> phosphate [cytosol] + D-fructose [cytosol]	Mannose/Mannitol, Fructose and Sorbose/Sorbitol metabolism
240	R02925KEGGR02925	D-Sorbitol:(acceptor) 1-oxidoreductase	1.1.99.21	FAD [cytosol] + D-Sorbitol [cytosol] <=> L-sorbose [cytosol] + FADH2 [cytosol]	Mannose/Mannitol, Fructose and Sorbose/Sorbitol metabolism
241	r30iLC915R07133	D-sorbitol-6-phosphate:NAD+ 2-oxidoreductase	1.1.1.140	NADH [cytosol] + beta-D-fructofuranose 6-phosphate [cytosol] --> NAD(+) [cytosol] + D-Sorbitol 6-phosphate [cytosol]	Mannose/Mannitol, Fructose and Sorbose/Sorbitol metabolism
242	R07060KEGGR07060	GDP-L-fucose synthase	1.1.1.271	NADPH [cytosol] + GDP-4-dehydro-6-L-deoxygalactose [cytosol] <=> NADP(+) [cytosol] + GDP-L-fucose [cytosol]	Mannose/Mannitol, Fructose and Sorbose/Sorbitol metabolism
243	R01059KEGGR01059	ATP:D-glyceraldehyde 3-phosphotransferase	2.7.1.28	ATP [cytosol] + D-glyceraldehyde [cytosol] <=> ADP [cytosol] + D-glyceraldehyde 3-phosphate [cytosol]	Mannose/Mannitol, Fructose and Sorbose/Sorbitol metabolism	CAALFM_C109190CA
244	R05692KEGGR05692	GDP-L-fucose:NADP+ 4-oxidoreductase (3,5-epimerizing)	1.1.1.271	NADP(+) [cytosol] + GDP-L-fucose [cytosol] <=> NADPH [cytosol] + GDP-4-dehydro-6-deoxy-alpha-D-mannose [cytosol]	Mannose/Mannitol, Fructose and Sorbose/Sorbitol metabolism
245	R01951KEGGR01951	GTP:beta-L-fucose-1-phosphate guanylyltransferase	2.7.7.30	GTP [cytosol] + beta-L-fucose 1-phosphate [cytosol] <=> diphosphate [cytosol] + GDP-L-fucose [cytosol]	Mannose/Mannitol, Fructose and Sorbose/Sorbitol metabolism
246	r1093YCM606R01431	xylitol:NADP+ oxidoreductase	1.1.1.21; 1.1.1.307	NADPH [cytosol] + D-xylose [cytosol] --> NADP(+) [cytosol] + xylitol [cytosol]	L-Arabinose/Arabitol and D-Xylose/D,L-Xylulose/Xylitol metabolism	CAALFM_C502930CA
247	R01473KEGGR01473	UDP-L-arabinose 4-epimerase	5.1.3.5	UDP-L-arabinose [cytosol] <=> UDP-alpha-D-xylose [cytosol]	L-Arabinose/Arabitol and D-Xylose/D,L-Xylulose/Xylitol metabolism
248	R157ANIGERR05604	D-arabinitol:NAD 4-oxidoreductase	1.1.1.11	NADH [cytosol] + D-xylulose [cytosol] --> NAD(+) [cytosol] + D-arabinitol [cytosol]	L-Arabinose/Arabitol and D-Xylose/D,L-Xylulose/Xylitol metabolism
249	r1092YCM606R01896	xylitol:NAD+ 2-oxidoreductase (D-xylulose-forming)	1.1.1.9; 1.1.1.14	NADH [cytosol] + D-xylulose [cytosol] --> NAD(+) [cytosol] + xylitol [cytosol]	L-Arabinose/Arabitol and D-Xylose/D,L-Xylulose/Xylitol metabolism	CAALFM_CR10840CA
250	r0319YCM606R02715	D-Arabinono-1,4-lactone:oxygen oxidoreductase	1.1.3.37	oxygen [cytosol] + D-arabinono-1,4-lactone [cytosol] <=> H2O2 [cytosol] + dehydro-D-arabinono-1,4-lactone [cytosol]	L-Arabinose/Arabitol and D-Xylose/D,L-Xylulose/Xylitol metabolism	CAALFM_CR09790WA
251	R03077KEGGR03077	UTP:beta-L-arabinose-1-phosphate uridylyltransferase	2.7.7.64	UTP [cytosol] + beta-L-arabinose 1-phosphate [cytosol] <=> diphosphate [cytosol] + UDP-L-arabinose [cytosol]	L-Arabinose/Arabitol and D-Xylose/D,L-Xylulose/Xylitol metabolism
252	r1094YCM606R01639	ATP:D-xylulose 5-phosphotransferase	2.7.1.17	ATP [cytosol] + D-xylulose [cytosol] --> ADP [cytosol] + D-xylulose 5-phosphate [cytosol]	L-Arabinose/Arabitol and D-Xylose/D,L-Xylulose/Xylitol metabolism	CAALFM_C405300WA
253	R09477KEGGR09477	xylitol:NAD+ oxidoreductase	1.1.1.307	NADH [cytosol] + D-xylose [cytosol] --> NAD(+) [cytosol] + xylitol [cytosol]	L-Arabinose/Arabitol and D-Xylose/D,L-Xylulose/Xylitol metabolism	CAALFM_C502930CA
254	R03078KEGGR03078			2.0 B00001 [cytosol] + 3.0 UDP-L-arabinose [cytosol] <=> 3.0 UDP [cytosol] + alpha-L-arabinan [cytosol]	L-Arabinose/Arabitol and D-Xylose/D,L-Xylulose/Xylitol metabolism
255	R01429KEGGR01429	D-xylose:NAD+ 1-oxidoreductase	1.1.1.121; 1.1.1.175	NAD(+) [cytosol] + D-xylose [cytosol] <=> NADH [cytosol] + D-xylonolactone [cytosol]	L-Arabinose/Arabitol and D-Xylose/D,L-Xylulose/Xylitol metabolism
256	R5ANIGER	aldose-1-epimerase	5.1.3.3	L-arabinose [cytosol] <=> beta-L-arabinopyranose [cytosol]	L-Arabinose/Arabitol and D-Xylose/D,L-Xylulose/Xylitol metabolism	CAALFM_C102150WA
257	r387AORYZAE	Amylo-1,6-glucosidase	2.4.1.25	maltose [cytosol] + maltotriose [cytosol] --> beta-D-glucose [cytosol] + maltotetraose [cytosol]	Polysaccharide metabolism (Starch, Cellulose, Chitin, and Xylan)
258	RXN12400MetaCyc	XLLG xyloglucan oligosaccharide beta-galactosidase	3.2.1.23	2.0 H2O [cytosol] + XLLG xyloglucan oligosaccharide [cytosol] <=> 2.0 beta-D-galactose [cytosol] + XXXG xyloglucan oligosaccharide [cytosol]	Polysaccharide metabolism (Starch, Cellulose, Chitin, and Xylan)
259	RXN04342MetaCyc	ATP:D-glycero-beta-D-manno-heptose 1-phosphate adenylyltransferase	2.7.7.70	ATP [cytosol] + D-glycero-beta-D-manno-heptose 1-phosphate [cytosol] <=> diphosphate [cytosol] + ADP-D-glycero-beta-D-manno-heptose [cytosol]	Polysaccharide metabolism (Starch, Cellulose, Chitin, and Xylan)
260	RXN12399MetaCyc	XLXG xyloglucan oligosaccharide beta-galactosidase	3.2.1.23	H2O [cytosol] + XLXG xyloglucan oligosaccharide [cytosol] <=> beta-D-galactose [cytosol] + XXXG xyloglucan oligosaccharide [cytosol]	Polysaccharide metabolism (Starch, Cellulose, Chitin, and Xylan)
261	N6PHOSPHOBETAGLUCOSIDASERXNMetaCyc	6-phospho-beta-D-glucosyl-(1->4)-D-glucose 6-phosphoglucohydrolase		H2O [cytosol] + 6-phospho-beta-D-glucosyl-(1,4)-D-glucose [cytosol] <=> beta-D-glucose [cytosol] + beta-D-glucose 6-phosphate [cytosol]	Polysaccharide metabolism (Starch, Cellulose, Chitin, and Xylan)
262	R01821KEGGR01821	1,4-alpha-D-Glucan:orthophosphate alpha-D-glucosyltransferase	2.4.1.1	phosphate [cytosol] + Amylose [cytosol] --> 2.0 B00001 [cytosol] + alpha-D-glucose 1-phosphate [cytosol]	Polysaccharide metabolism (Starch, Cellulose, Chitin, and Xylan)	CAALFM_C700930WA
263	R212ANIGERR00028	maltose glucohydrolase	3.2.1.20	H2O [cytosol] + maltose [cytosol] --> 2.0 alpha-D-glucose [cytosol]	Polysaccharide metabolism (Starch, Cellulose, Chitin, and Xylan)	CAALFM_C110290WA or CAALFM_C110550CA
264	RXN2141MetaCyc	beta-amylase		H2O [cytosol] + alpha-maltose [cytosol] <=> 2.0 alpha-D-glucose [cytosol]	Polysaccharide metabolism (Starch, Cellulose, Chitin, and Xylan)
265	r381AORYZAE	Alpha-glucosidase	3.2.1.20	H2O [cytosol] + maltotriose [cytosol] --> maltose [cytosol] + alpha-D-glucose [cytosol]	Polysaccharide metabolism (Starch, Cellulose, Chitin, and Xylan)	CAALFM_C110290WA or CAALFM_C110550CA
266	r462iLC915R05196	1,4-alpha-D-Glucan:1,4-alpha-D-glucan 4-alpha-D-glycosyltransferase	2.4.1.25	alpha-D-glucose [cytosol] + Amylose [cytosol] --> 2.0 B00001 [cytosol] + maltose [cytosol]	Polysaccharide metabolism (Starch, Cellulose, Chitin, and Xylan)
267	r421AORYZAE	Glucosamine-6-phosphate deaminase	3.5.99.6	H2O [cytosol] + D-glucosamine 6-phosphate [cytosol] --> NH3 [cytosol] + beta-D-fructofuranose 6-phosphate [cytosol]	Polysaccharide metabolism (Starch, Cellulose, Chitin, and Xylan)	CAALFM_C604590CA
268	R09771KEGGR09771	D-glycero-alpha-D-manno-heptose 1,7-bisphosphate 7-phosphohydrolase	3.1.3.83	H2O [cytosol] + D-glycero-alpha-D-manno-Heptose 1,7-bisphosphate [cytosol] <=> phosphate [cytosol] + D-glycero-alpha-D-manno-Heptose 1-phosphate [cytosol]	Polysaccharide metabolism (Starch, Cellulose, Chitin, and Xylan)
269	R03527KEGGR03527	D-Glucoside glucohydrolase	3.2.1.21	H2O [cytosol] + D-Glucoside [cytosol] <=> alpha-D-glucose [cytosol] + ROH [cytosol]	Polysaccharide metabolism (Starch, Cellulose, Chitin, and Xylan)	CAALFM_C301820WA or CAALFM_CR09420CA
270	r391AORYZAE	L-threo-3-deoxy-hexulosonate aldolase	4.1.2.-	2-keto-3-deoxy-L-galactonate [cytosol] <=> pyruvate [cytosol] + L-glyceraldehyde [cytosol]	Polysaccharide metabolism (Starch, Cellulose, Chitin, and Xylan)
271	RXN12402MetaCyc	isoprimeverose alpha-xylosidase	3.2.1.177	H2O [cytosol] + isoprimeverose [cytosol] <=> beta-D-glucose [cytosol] + alpha-D-xylopyranose [cytosol]	Polysaccharide metabolism (Starch, Cellulose, Chitin, and Xylan)
272	r420ANIDULANSR03115	1,3-beta-Glucan glucohydrolase	3.2.1.58	2.0 H2O [cytosol] + 1,3-beta-D-Glucan [cytosol] <=> 3.0 alpha-D-glucose [cytosol]	Polysaccharide metabolism (Starch, Cellulose, Chitin, and Xylan)	CAALFM_C102990CA or CAALFM_C402250CA or CAALFM_C102630CA
273	R04550KEGGR04550	(3R)-3-hydroxymyristoyl-[acyl-carrier protein]:UDP-3-O-[(3R)-3-hydroxymyristoyl]-alpha-D-glucosamine N-acetyltransferase	2.3.1.191	Acyl-carrier protein [cytosol] + UDP-2,3-bis[O-(3R)-3-hydroxymyristoyl]-alpha-D-glucosamine [cytosol] --> (3R)-3-Hydroxytetradecanoyl-[acyl-carrier protein] [cytosol] + UDP-3-O-(3-hydroxymyristoyl)-alpha-D-glucosamine [cytosol]	Polysaccharide metabolism (Starch, Cellulose, Chitin, and Xylan)
274	R09772KEGGR09772	GTP:D-glycero-alpha-D-manno-heptose 1-phosphate guanylyltransferase	2.7.7.71	GTP [cytosol] + D-glycero-alpha-D-manno-Heptose 1-phosphate [cytosol] <=> diphosphate [cytosol] + GDP-D-glycero-alpha-D-manno-heptose [cytosol]	Polysaccharide metabolism (Starch, Cellulose, Chitin, and Xylan)
275	r0370YCM606R00308	1,3-beta-D-Glucan glucanohydrolase	3.2.1.39; 3.2.1.58	2.0 H2O [cytosol] + 1,3-beta-D-Glucan [cytosol] --> 3.0 D-glucose [cytosol]	Polysaccharide metabolism (Starch, Cellulose, Chitin, and Xylan)	CAALFM_C102990CA or CAALFM_C402250CA or CAALFM_C102630CA
276	N346246146120RXNMetaCyc	oligoxyloglucan beta-glycosidase	3.2.1.120	3.0 H2O [cytosol] + XXXG xyloglucan oligosaccharide [cytosol] <=> beta-D-glucose [cytosol] + 3.0 isoprimeverose [cytosol]	Polysaccharide metabolism (Starch, Cellulose, Chitin, and Xylan)
277	r0534YCM606R00299	ATP:D-glucose 6-phosphotransferase	2.7.1.1; 2.7.1.2	ATP [cytosol] + D-glucose [cytosol] --> ADP [cytosol] + D-glucose 6-phosphate [cytosol]	Polysaccharide metabolism (Starch, Cellulose, Chitin, and Xylan)	CAALFM_CR04510WA
278	RXN12626MetaCyc	beta-N-acetylglucosaminidase	3.2.1.52	H2O [cytosol] + chitotriose [cytosol] <=> 2-Acetamido-2-deoxy-D-glucose [cytosol] + chitobiose [cytosol]	Polysaccharide metabolism (Starch, Cellulose, Chitin, and Xylan)	CAALFM_C503610WA
279	r0467YCM606R00771	D-glucose-6-phosphate aldose-ketose-isomerase	5.3.1.9	D-glucose 6-phosphate [cytosol] <=> D-fructose 6-phosphate [cytosol]	Polysaccharide metabolism (Starch, Cellulose, Chitin, and Xylan)	CAALFM_CR06340CA
280	RXN05183MetaCyc	1,4-alpha-D-Glucan:1,4-alpha-D-glucan 4-alpha-D-glycosyltransferase	3.2.1.20	H2O [cytosol] + maltotriose [cytosol] <=> alpha-D-glucose [cytosol] + beta-maltose [cytosol]	Polysaccharide metabolism (Starch, Cellulose, Chitin, and Xylan)	CAALFM_C110290WA or CAALFM_C110550CA
281	r434ANIDULANS	1,4-alpha-Glucan branching enzyme	2.4.1.18	H2O [cytosol] + 5.0 Amylose [cytosol] --> 10.0 B00001 [cytosol] + Amylopectin [cytosol]	Polysaccharide metabolism (Starch, Cellulose, Chitin, and Xylan)
282	r0195YCM606R00836	UDP-glucose:D-glucose-6-phosphate 1-alpha-D-glucosyltransferase	2.4.1.15	UDP-glucose [cytosol] + D-glucose 6-phosphate [cytosol] --> UDP [cytosol] + alpha,alpha-trehalose 6-phosphate [cytosol]	Polysaccharide metabolism (Starch, Cellulose, Chitin, and Xylan)	CAALFM_CR05720WA
283	RXN11490MetaCyc	raffinose:raffinose 1F-alpha-D-galactosyltransferase	2.4.1.166	2.0 raffinose [cytosol] <=> sucrose [cytosol] + lychnose [cytosol]	Polysaccharide metabolism (Starch, Cellulose, Chitin, and Xylan)
284	r0533YCM606R00760	ATP:D-fructose 6-phosphotransferase	2.7.1.1; 2.7.1.4	ATP [cytosol] + D-fructose [cytosol] --> ADP [cytosol] + D-fructose 6-phosphate [cytosol]	Polysaccharide metabolism (Starch, Cellulose, Chitin, and Xylan)	CAALFM_CR04510WA
285	RXN04341MetaCyc	ATP:D-glycero-beta-D-manno-heptose 7-phosphate 1-phosphotransferase	2.7.1.167	ATP [cytosol] + D-glycero-D-manno-heptose 7-phosphate [cytosol] <=> ADP [cytosol] + D-glycero-beta-D-manno-heptose 1,7-bisphosphate [cytosol]	Polysaccharide metabolism (Starch, Cellulose, Chitin, and Xylan)
286	RXN12398MetaCyc	XXLG xyloglucan oligosaccharide beta-galactosidase	3.2.1.23	H2O [cytosol] + XXLG xyloglucan oligosaccharide [cytosol] <=> beta-D-galactose [cytosol] + XXXG xyloglucan oligosaccharide [cytosol]	Polysaccharide metabolism (Starch, Cellulose, Chitin, and Xylan)
287	r763iLC915R00010	alpha,alpha-trehalose glucohydrolase	3.2.1.28	H2O [cytosol] + alpha,alpha-Trehalose [cytosol] --> 2.0 alpha-D-glucose [cytosol]	Polysaccharide metabolism (Starch, Cellulose, Chitin, and Xylan)	CAALFM_CR00560WA or CAALFM_C106940CA
288	R07265KEGGR07265	alpha,alpha-trehalose:phosphate alpha-D-glucosyltransferase	2.4.1.231	phosphate [cytosol] + alpha,alpha-Trehalose [cytosol] <=> alpha-D-glucose 1-phosphate [cytosol] + alpha-D-glucose [cytosol]	Polysaccharide metabolism (Starch, Cellulose, Chitin, and Xylan)
289	R03921KEGGR03921	Sucrose 6-phosphate fructohydrolase	3.2.1.26	H2O [cytosol] + 6-O-Phosphonosucrose [cytosol] --> alpha-D-glucose 6-phosphate [cytosol] + beta-D-Fructose [cytosol]	Polysaccharide metabolism (Starch, Cellulose, Chitin, and Xylan)
290	r0193YCM606R00010	alpha,alpha-trehalose glucohydrolase	3.2.1.28	H2O [cytosol] + alpha,alpha-Trehalose [cytosol] --> 2.0 D-glucose [cytosol]	Polysaccharide metabolism (Starch, Cellulose, Chitin, and Xylan)	CAALFM_CR00560WA or CAALFM_C106940CA
291	R00303KEGGR00303	D-Glucose-6-phosphate phosphohydrolase	3.1.3.9; 3.1.3.58	H2O [cytosol] + D-glucose 6-phosphate [cytosol] <=> phosphate [cytosol] + D-glucose [cytosol]	Polysaccharide metabolism (Starch, Cellulose, Chitin, and Xylan)
292	R00811KEGGR00811	protein-Npi-phospho-L-histidine:sugar phosphotransferase	2.7.1.211	sucrose [cytosol] + Protein N(pi)-phospho-L-histidine [cytosol] <=> Protein histidine [cytosol] + 6-O-Phosphonosucrose [cytosol]	Polysaccharide metabolism (Starch, Cellulose, Chitin, and Xylan)
293	R04949KEGGR04949	Cyanoglycoside glucohydrolase	3.2.1.21	H2O [cytosol] + Cyanoglucoside [cytosol] <=> D-glucose [cytosol] + Cyanohydrin [cytosol]	Polysaccharide metabolism (Starch, Cellulose, Chitin, and Xylan)	CAALFM_C301820WA or CAALFM_CR09420CA
294	r0888YCM606R08639	alpha-D-glucose 1,6-phosphomutase	5.4.2.2; 5.4.2.5	D-glucose 6-phosphate [cytosol] <=> alpha-D-glucose 1-phosphate [cytosol]	Polysaccharide metabolism (Starch, Cellulose, Chitin, and Xylan)	CAALFM_C307490WA or CAALFM_CR02820WA
295	N34624614626RXNMetaCyc	Glycosidases	3.2.1.-	H2O [cytosol] + sucrose-6-phosphate [cytosol] <=> beta-D-glucose 6-phosphate [cytosol] + beta-D-Fructose [cytosol]	Polysaccharide metabolism (Starch, Cellulose, Chitin, and Xylan)	CAALFM_C210030CA or CAALFM_C103730CA or CAALFM_C203910CA or CAALFM_C600820WA or CAALFM_C113940WA
296	r0510YCM606	glycogen (starch) synthase	2.4.1.11; 2.4.1.186	H2O [cytosol] + 4.0 UDP-glucose [cytosol] --> 4.0 UDP [cytosol] + glycogen [cytosol]	Polysaccharide metabolism (Starch, Cellulose, Chitin, and Xylan)	CAALFM_CR00780CA
297	R08514KEGGR08514	phosphoramidate:hexose 1-phosphotransferase	2.7.1.62	D-glucose [cytosol] + phosphoramidate [cytosol] <=> alpha-D-glucose 1-phosphate [cytosol] + NH3 [cytosol]	Polysaccharide metabolism (Starch, Cellulose, Chitin, and Xylan)
298	R05644KEGGR05644	ATP:D-glycero-beta-D-manno-heptose 1-phosphate adenylyltransferase	2.7.7.70	ATP [cytosol] + D-glycero-alpha-D-manno-Heptose 1-phosphate [cytosol] <=> diphosphate [cytosol] + ADP-D-glycero-beta-D-manno-heptose [cytosol]	Polysaccharide metabolism (Starch, Cellulose, Chitin, and Xylan)
299	R01718KEGGR01718	Isomaltose 6-alpha-D-glucanohydrolase	3.2.1.10	H2O [cytosol] + Brachiose [cytosol] --> D-glucose [cytosol] + alpha-D-glucose [cytosol]	Polysaccharide metabolism (Starch, Cellulose, Chitin, and Xylan)	CAALFM_C504940WA or CAALFM_CR10790WA
300	R07282KEGGR07282	polyribonucleotide:phosphate nucleotidyltransferase	2.7.7.8	3.0 phosphate [cytosol] + RNA [cytosol] <=> H2O [cytosol] + 3.0 NDP [cytosol]	Polysaccharide metabolism (Starch, Cellulose, Chitin, and Xylan)
301	R209ANIGERR02737	UDPglucose:D-glucose-6-phosphate 1-alpha-D-glucosyltransferase	2.4.1.15	UDP-glucose [cytosol] + alpha-D-glucose 6-phosphate [cytosol] --> UDP [cytosol] + alpha,alpha-trehalose 6-phosphate [cytosol]	Polysaccharide metabolism (Starch, Cellulose, Chitin, and Xylan)	CAALFM_CR05720WA
302	r0005YCM606R03118	UDPglucose:1,3-beta-D-glucan 3-beta-D-glucosyltransferase	2.4.1.34	H2O [cytosol] + 3.0 UDP-glucose [cytosol] --> 3.0 UDP [cytosol] + 1,3-beta-D-Glucan [cytosol]	Polysaccharide metabolism (Starch, Cellulose, Chitin, and Xylan)	CAALFM_C102420CA or CAALFM_C105600WA or CAALFM_CR00850CA
303	r380AORYZAE	Glycogen phosphorylase	2.4.1.1	phosphate [cytosol] + maltotetraose [cytosol] --> alpha-D-glucose 1-phosphate [cytosol] + maltotriose [cytosol]	Polysaccharide metabolism (Starch, Cellulose, Chitin, and Xylan)	CAALFM_C700930WA
304	R00948KEGGR00948	ATP:alpha-D-glucose-1-phosphate adenylyltransferase	2.7.7.27	ATP [cytosol] + alpha-D-glucose 1-phosphate [cytosol] <=> diphosphate [cytosol] + ADP-alpha-D-glucose [cytosol]	Polysaccharide metabolism (Starch, Cellulose, Chitin, and Xylan)
305	r392AORYZAE	Glyceraldehyde reductase	1.1.1.21	NADPH [cytosol] + L-glyceraldehyde [cytosol] --> NADP(+) [cytosol] + glycerol [cytosol]	Polysaccharide metabolism (Starch, Cellulose, Chitin, and Xylan)
306	R05647KEGGR05647	D-glycero-beta-D-manno-heptose 1,7-bisphosphate 7-phosphohydrolase	3.1.3.82	H2O [cytosol] + D-glycero-beta-D-manno-heptose 1,7-bisphosphate [cytosol] <=> phosphate [cytosol] + D-glycero-alpha-D-manno-Heptose 1-phosphate [cytosol]	Polysaccharide metabolism (Starch, Cellulose, Chitin, and Xylan)
307	R01823KEGGR01823	Sucrose:1,4-alpha-D-glucan 4-alpha-D-glucosyltransferase	2.4.1.4	2.0 B00001 [cytosol] + sucrose [cytosol] <=> D-fructose [cytosol] + Amylose [cytosol]	Polysaccharide metabolism (Starch, Cellulose, Chitin, and Xylan)
308	r836iLC915R00287	UDP-glucose glucophosphohydrolase	3.6.1.8; 3.6.1.9; 3.6.1.45	H2O [cytosol] + UDP-glucose [cytosol] --> alpha-D-glucose 1-phosphate [cytosol] + UMP [cytosol]	Polysaccharide metabolism (Starch, Cellulose, Chitin, and Xylan)	CAALFM_C503860WA
309	N34624614610RXNMetaCyc	Isomaltose 6-alpha-D-glucanohydrolase	3.2.1.10	H2O [cytosol] + isomaltose [cytosol] <=> D-glucose [cytosol] + alpha-D-glucose [cytosol]	Polysaccharide metabolism (Starch, Cellulose, Chitin, and Xylan)	CAALFM_C504940WA or CAALFM_CR10790WA
310	R05646KEGGR05646	ATP:D-glycero-beta-D-manno-heptose 7-phosphate 1-phosphotransferase	2.7.1.167	ATP [cytosol] + D-glycero-beta-D-manno-Heptose 7-phosphate [cytosol] <=> ADP [cytosol] + D-glycero-beta-D-manno-heptose 1,7-bisphosphate [cytosol]	Polysaccharide metabolism (Starch, Cellulose, Chitin, and Xylan)
311	AMYLOMALTRXNMetaCyc	4-alpha-glucanotransferase	2.4.1.25	beta-maltose [cytosol] + maltotriose [cytosol] <=> beta-D-glucose [cytosol] + maltotetraose [cytosol]	Polysaccharide metabolism (Starch, Cellulose, Chitin, and Xylan)
312	r395AORYZAE	Chitinase	3.2.1.14	2.0 chitin [cytosol] --> H2O [cytosol] + chitobiose [cytosol]	Polysaccharide metabolism (Starch, Cellulose, Chitin, and Xylan)	CAALFM_CR00180CA or CAALFM_CR10110WA or CAALFM_C504130CA or CAALFM_C202010CA
313	R07333KEGGR07333	UDP-glucose:flavanone 7-O-beta-D-glucosyltransferase	2.4.1.185	13.0 UDP-glucose [cytosol] + 6.0 2,3-Dihydroflavone [cytosol] <=> 13.0 H2O [cytosol] + 13.0 UDP [cytosol] + 8.0 Flavanone 7-O-beta-D-glucoside [cytosol]	Polysaccharide metabolism (Starch, Cellulose, Chitin, and Xylan)
314	TREHALARXNMetaCyc	alpha,alpha-trehalase	3.2.1.28	H2O [cytosol] + alpha,alpha-Trehalose [cytosol] <=> beta-D-glucose [cytosol] + alpha-D-glucose [cytosol]	Polysaccharide metabolism (Starch, Cellulose, Chitin, and Xylan)	CAALFM_CR00560WA or CAALFM_C106940CA
315	R01791KEGGR01791	Dextrin 6-alpha-D-glucanohydrolase	3.2.1.3; 3.2.1.10	2.0 H2O [cytosol] + Dextrin [cytosol] --> 2.0 alpha-D-glucose [cytosol]	Polysaccharide metabolism (Starch, Cellulose, Chitin, and Xylan)	CAALFM_C110290WA or CAALFM_C504940WA or CAALFM_CR10790WA
316	R00839KEGGR00839	6-phospho-beta-D-glucosyl-(1->4)-D-glucose 6-phosphoglucohydrolase	3.2.1.86	H2O [cytosol] + 6-phospho-beta-D-glucosyl-(1,4)-D-glucose [cytosol] --> D-glucose [cytosol] + D-glucose 6-phosphate [cytosol]	Polysaccharide metabolism (Starch, Cellulose, Chitin, and Xylan)
317	r390AORYZAE	L-Galactonate dehydratase	4.2.1.-	L-galactonate [cytosol] --> H2O [cytosol] + 2-keto-3-deoxy-L-galactonate [cytosol]	Polysaccharide metabolism (Starch, Cellulose, Chitin, and Xylan)
318	R00834KEGGR00834	D-Sorbitol 6-phosphate:NADP+ 1-oxidoreductase	1.1.1.200	NADPH [cytosol] + D-glucose 6-phosphate [cytosol] --> NADP(+) [cytosol] + D-Sorbitol 6-phosphate [cytosol]	Polysaccharide metabolism (Starch, Cellulose, Chitin, and Xylan)
319	R00646KEGGR00646			H2O [cytosol] + oxygen [cytosol] + L-ascorbate [cytosol] <=> oxalate [cytosol] + L-threonate [cytosol]	Ascorbate and aldarate metabolism
320	R07680KEGGR07680	galactonolactonase	3.1.1.-	H2O [cytosol] + L-galactono-1,4-lactone [cytosol] <=> L-galactonate [cytosol]	Ascorbate and aldarate metabolism	CAALFM_C302880WA or CAALFM_C303010CA or CAALFM_C201920CA or CAALFM_CR04420CA
321	R00647KEGGR00647	L-gulonolactone oxidase	1.1.3.8	L-ascorbate [cytosol] <=> L-xylo-hex-3-ulono-1,4-lactone [cytosol]	Ascorbate and aldarate metabolism
322	R03184KEGGR03184	L-gulono-1,4-lactone:oxygen 2-oxidoreductase	1.1.3.8	oxygen [cytosol] + L-gulono-1,4-lactone [cytosol] <=> H2O2 [cytosol] + L-xylo-hex-3-ulono-1,4-lactone [cytosol]	Ascorbate and aldarate metabolism
323	R10053KEGGR10053	L-gulono-1,4-lactone:oxygen 3-oxidoreductase	1.1.3.8	oxygen [cytosol] + L-gulono-1,4-lactone [cytosol] <=> H2O2 [cytosol] + L-ascorbate [cytosol]	Ascorbate and aldarate metabolism
324	R01108KEGGR01108	glutathione:dehydroascorbate oxidoreductase	1.8.5.1	2.0 glutathione [cytosol] + L-dehydro-ascorbate [cytosol] <=> L-ascorbate [cytosol] + glutathione disulfide [cytosol]	Ascorbate and aldarate metabolism
325	R07679KEGGR07679	L-galactonolactone dehydrogenase	1.3.2.3	L-ascorbate [cytosol] + 2.0 Ferricytochrome c [cytosol] --> 2.0 Ferrocytochrome c [cytosol] + L-dehydro-ascorbate [cytosol]	Ascorbate and aldarate metabolism
326	R03186KEGGR03186	L-ascorbate peroxidase	1.11.1.11	2.0 monodehydroascorbate [cytosol] --> L-ascorbate [cytosol] + L-dehydro-ascorbate [cytosol]	Ascorbate and aldarate metabolism
327	GLUCURONOLACTONEREDUCTASERXNMetaCyc	L-Gulono-1,4-lactone:NADP+ 1-oxidoreductase	1.1.1.20	NADP(+) [cytosol] + L-gulono-1,4-lactone [cytosol] <=> NADPH [cytosol] + D-glucuronolactone [cytosol]	Ascorbate and aldarate metabolism
328	R02957KEGGR02957	D-Glucuronolactone:NAD+ oxidoreductase	1.2.1.3	2.0 H2O [cytosol] + NAD(+) [cytosol] + D-Glucurone [cytosol] --> NADH [cytosol] + D-glucarate [cytosol]	Ascorbate and aldarate metabolism	CAALFM_C100410CA or CAALFM_C202970CA or CAALFM_C702010CA
329	R08615KEGGR08615	UDP-glucuronate glucuronohydrolase	2.4.1.17	H2O [cytosol] + UDP-alpha-D-glucuronate [cytosol] <=> UDP [cytosol] + D-glucuronate [cytosol]	Ascorbate and aldarate metabolism
330	R08056KEGGR08056	D-glucarate hydro-lyase	4.2.1.40	H2O [cytosol] + 2-dehydro-3-deoxy-D-glucarate [cytosol] --> D-glucarate [cytosol]	Ascorbate and aldarate metabolism
331	R03183KEGGR03183	L-Gulono-1,4-lactone:NADP+ 1-oxidoreductase	1.1.1.20	NADP(+) [cytosol] + L-gulono-1,4-lactone [cytosol] <=> NADPH [cytosol] + D-Glucurone [cytosol]	Ascorbate and aldarate metabolism
332	RXN14225MetaCyc	D-Glucuronolactone:NAD+ oxidoreductase	1.2.1.3	2.0 H2O [cytosol] + NAD(+) [cytosol] + D-glucuronolactone [cytosol] --> NADH [cytosol] + D-glucarate [cytosol]	Ascorbate and aldarate metabolism	CAALFM_C100410CA or CAALFM_C202970CA or CAALFM_C702010CA
333	R07675KEGGR07675	L-galactose:NAD+ 1-oxidoreductase	1.1.1.122; 1.1.1.316	NAD(+) [cytosol] + alpha-L-galactose [cytosol] <=> NADH [cytosol] + L-galactono-1,4-lactone [cytosol]	Ascorbate and aldarate metabolism
334	R02752KEGGR02752	D-Glucarate hydro-lyase	4.2.1.40	H2O [cytosol] + 5-dehydro-4-deoxy-D-glucarate [cytosol] --> D-glucarate [cytosol]	Ascorbate and aldarate metabolism
335	R09540KEGGR09540	L-ascorbate peroxidase	1.11.1.11	H2O2 [cytosol] + L-ascorbate [cytosol] <=> 2.0 H2O [cytosol] + monodehydroascorbate [cytosol]	Ascorbate and aldarate metabolism
336	R381RXNMetaCyc	N-acylglucosamine 2-epimerase	5.1.3.8	2-Acetamido-2-deoxy-D-mannose [cytosol] <=> 2-Acetamido-2-deoxy-D-glucose [cytosol]	Amino sugar and nucleotide sugar metabolism
337	R09834KEGGR09834	UDP-2,4-bis(acetamido)-2,4,6-trideoxy-beta-L-altropyranose hydrolase	3.6.1.57	H2O [cytosol] + UDP-2,4-bis(acetamido)-2,4,6-trideoxy-beta-L-altropyranose [cytosol] <=> UDP [cytosol] + 2,4-Bis(acetamido)-2,4,6-trideoxy-beta-L-altropyranose [cytosol]	Amino sugar and nucleotide sugar metabolism
338	R300ANIGERR01961	ATP:D-glucosamine 6-phosphotransferase	2.7.1.1; 2.7.1.8	ATP [cytosol] + D-glucosamine [cytosol] --> ADP [cytosol] + D-glucosamine 6-phosphate [cytosol]	Amino sugar and nucleotide sugar metabolism	CAALFM_CR04510WA
339	RXN1223MetaCyc	UDP-6-sulfo-6-deoxyglucose sulfohydrolase	3.13.1.1	sulfite [cytosol] + UDP-alpha-D-glucose [cytosol] <=> H2O [cytosol] + UDP-6-sulfoquinovose [cytosol]	Amino sugar and nucleotide sugar metabolism
340	r0272YCM606R02335	UDP-N-acetyl-D-glucosamine:chitin 4-beta-N-acetylglucosaminyl-transferase	2.4.1.16	H2O [cytosol] + UDP-N-acetyl-D-glucosamine [cytosol] --> UDP [cytosol] + chitin [cytosol]	Amino sugar and nucleotide sugar metabolism	CAALFM_C113110CA or CAALFM_C300710WA or CAALFM_C702770WA or CAALFM_CR09020CA
341	R07659KEGGR07659	UDP-4-amino-4-deoxy-L-arabinose aminotransferase	2.6.1.87	L-glutamate [cytosol] + UDP-beta-L-threo-pentapyranos-4-ulose [cytosol] <=> 2-oxoglutarate [cytosol] + UDP-4-amino-4-deoxy-beta-L-arabinopyranose [cytosol]	Amino sugar and nucleotide sugar metabolism
342	R00022KEGGR00022	chitobiose N-acetylglucosaminohydrolase	3.2.1.52	H2O [cytosol] + chitobiose [cytosol] --> 2.0 2-Acetamido-2-deoxy-D-glucose [cytosol]	Amino sugar and nucleotide sugar metabolism	CAALFM_C503610WA
343	r0477YCM606R00768	L-glutamine:D-fructose-6-phosphate isomerase (deaminating); L-glutamine:D-fructose-6-phosphate aminotransferase (hexose isomerizing)	2.6.1.16	L-glutamine [cytosol] + D-fructose 6-phosphate [cytosol] --> L-glutamate [cytosol] + D-glucosamine 6-phosphate [cytosol]	Amino sugar and nucleotide sugar metabolism	CAALFM_C302280CA
344	RXN06981MetaCyc	cytosol nonspecific dipeptidase	3.4.13.18	H2O [cytosol] + L-Ala-L-Glu [cytosol] <=> L-glutamate [cytosol] + L-alanine [cytosol]	Amino sugar and nucleotide sugar metabolism
345	r0760YCM606R02058	acetyl-CoA:D-glucosamine-6-phosphate N-acetyltransferase	2.3.1.4	acetyl-CoA [cytosol] + D-glucosamine 6-phosphate [cytosol] <=> coenzyme A [cytosol] + N-acetyl-D-glucosamine 6-phosphate [cytosol]	Amino sugar and nucleotide sugar metabolism	CAALFM_C203870WA
346	R08555KEGGR08555	(R)-lactate hydro-lyase (adding N-acetyl-D-glucosamine 6-phosphate; N-acetylmuramate 6-phosphate-forming)	4.2.1.126	(R)-lactate [cytosol] + N-acetyl-D-glucosamine 6-phosphate [cytosol] <=> H2O [cytosol] + N-acetyl-beta-muramate 6-phosphate [cytosol]	Amino sugar and nucleotide sugar metabolism
347	R01965KEGGR01965	dATP:D-glucosamine 6-phosphotransferase	2.7.1.1	dATP [cytosol] + D-glucosamine [cytosol] --> dADP [cytosol] + D-glucosamine 6-phosphate [cytosol]	Amino sugar and nucleotide sugar metabolism	CAALFM_CR04510WA
348	R02334KEGGR02334	[1,4-(N-Acetyl-beta-D-glucosaminyl)]n glycanohydrolase	3.2.1.14	B00002 [cytosol] + chitin [cytosol] <=> N-Acetyl-D-glucosaminide [cytosol]	Amino sugar and nucleotide sugar metabolism	CAALFM_CR00180CA or CAALFM_CR10110WA or CAALFM_C504130CA or CAALFM_C202010CA
349	R00420KEGGR00420	UDP-N-acetyl-D-glucosamine 2-epimerase	5.1.3.14	UDP-N-acetyl-D-glucosamine [cytosol] <=> UDP-N-acetyl-alpha-D-mannosamine [cytosol]	Amino sugar and nucleotide sugar metabolism
350	R05332KEGGR05332	Acetyl-CoA:D-glucosamine-1-phosphate N-acetyltransferase	2.3.1.157	acetyl-CoA [cytosol] + alpha-D-glucosamine 1-phosphate [cytosol] --> coenzyme A [cytosol] + N-Acetyl-alpha-D-glucosamine 1-phosphate [cytosol]	Amino sugar and nucleotide sugar metabolism
351	R01200KEGGR01200	N-Acetyl-D-glucosamine amidohydrolase	3.5.1.33	H2O [cytosol] + 2-Acetamido-2-deoxy-D-glucose [cytosol] <=> acetate [cytosol] + D-glucosamine [cytosol]	Amino sugar and nucleotide sugar metabolism
352	r0882YCM606R08193	N-Acetyl-D-glucosamine 1-phosphate 1,6-phosphomutase	5.4.2.3	N-acetyl-D-glucosamine 6-phosphate [cytosol] <=> N-Acetyl-alpha-D-glucosamine 1-phosphate [cytosol]	Amino sugar and nucleotide sugar metabolism	CAALFM_C113760WA
353	NACETYLNEURAMINATESYNTHASERXNMetaCyc	N-acetylneuraminate synthase	2.5.1.56	H2O [cytosol] + phosphoenolpyruvate [cytosol] + 2-Acetamido-2-deoxy-D-mannose [cytosol] <=> phosphate [cytosol] + N-acetyl-beta-neuraminate [cytosol]	Amino sugar and nucleotide sugar metabolism
354	R01964KEGGR01964	ITP:D-glucosamine 6-phosphotransferase	2.7.1.1	ITP [cytosol] + D-glucosamine [cytosol] --> IDP [cytosol] + D-glucosamine 6-phosphate [cytosol]	Amino sugar and nucleotide sugar metabolism	CAALFM_CR04510WA
355	R07660KEGGR07660	UDP-4-amino-4-deoxy-L-arabinose formyltransferase	2.1.2.13	10-Formyltetrahydrofolate [cytosol] + UDP-4-amino-4-deoxy-beta-L-arabinopyranose [cytosol] <=> tetrahydrofolate [cytosol] + UDP-4-deoxy-4-formamido-beta-L-arabinopyranose [cytosol]	Amino sugar and nucleotide sugar metabolism
356	RXN04621MetaCyc	anhydro-N-acetylmuramic acid kinase	2.7.1.170	H2O [cytosol] + ATP [cytosol] + 1,6-anhydro-N-acetyl-beta-muramate [cytosol] <=> ADP [cytosol] + N-acetyl-beta-muramate 6-phosphate [cytosol]	Amino sugar and nucleotide sugar metabolism
357	R01206KEGGR01206	[1,4-(N-Acetyl-beta-D-glucosaminyl)]n glycanohydrolase	3.2.1.14	chitin [cytosol] <=> 2-Acetamido-2-deoxy-D-glucose [cytosol]	Amino sugar and nucleotide sugar metabolism	CAALFM_CR00180CA or CAALFM_CR10110WA or CAALFM_C504130CA or CAALFM_C202010CA
358	RXN05226MetaCyc	glcNAc-1,6-anhMurNAcaminidase	3.2.1.52	H2O [cytosol] + N-acetyl-beta-D-glucosamine(anhydrous)-N-acetylmuramate [cytosol] <=> 2-Acetamido-2-deoxy-D-glucose [cytosol] + 1,6-anhydro-N-acetyl-beta-muramate [cytosol]	Amino sugar and nucleotide sugar metabolism	CAALFM_C503610WA
359	R05566KEGGR05566	UDP-N-acetyl-D-mannosamine:N-acetyl-beta-D-glucosaminyldiphosphoundecaprenol beta-1,4-N-acetylmannosaminyltransferase	2.4.1.187	UDP-N-acetyl-alpha-D-mannosamine [cytosol] + N-acetyl-alpha-D-glucosaminyl-diphospho-ditrans,octacis-undecaprenol [cytosol] <=> UDP [cytosol] + N-acetyl-beta-D-mannosaminyl-1,4-N-acetyl-D-glucosaminyldiphosphoundecaprenol [cytosol]	Amino sugar and nucleotide sugar metabolism
360	R01966KEGGR01966	beta-D-glucosaminide glucosaminohydrolase	3.2.1.165	3.0 D-glucosamine [cytosol] <=> 2.0 H2O [cytosol] + D-Glucosaminide [cytosol]	Amino sugar and nucleotide sugar metabolism
361	R190ANIGER	Galacturonate-1-phosphate uridylyl transferase		UTP [cytosol] + 1-phospho-alpha-D-glucuronate [cytosol] <=> diphosphate [cytosol] + UDP-D-galacturonate [cytosol]	Amino sugar and nucleotide sugar metabolism
362	r1069YCM606R00416	UTP:N-acetyl-alpha-D-glucosamine-1-phosphate uridylyltransferase	2.7.7.23	UTP [cytosol] + N-Acetyl-alpha-D-glucosamine 1-phosphate [cytosol] <=> diphosphate [cytosol] + UDP-N-acetyl-D-glucosamine [cytosol]	Amino sugar and nucleotide sugar metabolism	CAALFM_C502530WA
363	R05191KEGGR05191	UDP-D-galacturonate:1,4-alpha-poly-D-galacturonate 4-alpha-D-galacturonosyltransferase	2.4.1.43	H2O [cytosol] + UDP-D-galacturonate [cytosol] <=> UDP [cytosol] + pectin [cytosol]	Amino sugar and nucleotide sugar metabolism
364	R02636KEGGR02636	UDP-D-galacturonate carboxy-lyase	4.1.1.67	UDP-D-galacturonate [cytosol] <=> CO2 [cytosol] + UDP-L-arabinose [cytosol]	Amino sugar and nucleotide sugar metabolism
365	RXN05329MetaCyc	N-acetylneuraminate epimerase	5.1.3.24	N-acetyl-alpha-neuraminate [cytosol] <=> N-acetyl-beta-neuraminate [cytosol]	Amino sugar and nucleotide sugar metabolism
366	R05775KEGGR05775	UDP-6-sulfo-6-deoxyglucose sulfohydrolase	3.13.1.1	UDP-glucose [cytosol] + sulfite [cytosol] <=> H2O [cytosol] + UDP-6-sulfoquinovose [cytosol]	Amino sugar and nucleotide sugar metabolism
367	R302ANIGERR00418	UDP-N-acetyl-D-glucosamine 4-epimerase	5.1.3.2; 5.1.3.7	UDP-N-acetyl-D-glucosamine [cytosol] <=> UDP-N-acetyl-D-galactosamine [cytosol]	Amino sugar and nucleotide sugar metabolism	CAALFM_C102150WA
368	r0271YCM606R02333	Chitin amidohydrolase	3.5.1.41	H2O [cytosol] + 3.0 chitin [cytosol] --> 3.0 acetate [cytosol] + chitosan [cytosol]	Amino sugar and nucleotide sugar metabolism	CAALFM_CR00300WA
369	R03317KEGGR03317	UDP-N-acetyl-alpha-D-mannosamine:NAD+ 6-oxidoreductase	1.1.1.336	H2O [cytosol] + 2.0 NAD(+) [cytosol] + UDP-N-acetyl-alpha-D-mannosamine [cytosol] <=> 2.0 NADH [cytosol] + UDP-N-acetyl-2-amino-2-deoxy-D-mannuronate [cytosol]	Amino sugar and nucleotide sugar metabolism
370	r0465YCM606R00765	D-glucosamine-6-phosphate aminohydrolase (ketol isomerizing); D-glucosamine-6-phosphate ketol-isomerase(deaminating)	3.5.99.6	H2O [cytosol] + D-glucosamine 6-phosphate [cytosol] --> D-fructose 6-phosphate [cytosol] + NH3 [cytosol]	Amino sugar and nucleotide sugar metabolism	CAALFM_C604590CA
371	r443AORYZAER08715	chitosan exo-1,4-beta-D-glucosaminidase; chitosan glucosaminohydrolase	3.2.1.165	2.0 H2O [cytosol] + chitosan [cytosol] --> 3.0 D-glucosamine [cytosol]	Amino sugar and nucleotide sugar metabolism
372	UDPMANNACADEHYDROGRXNMetaCyc	UDP-N-acetyl-D-mannosaminuronic acid dehydrogenase	1.1.1.336	H2O [cytosol] + 2.0 NAD(+) [cytosol] + UDP-N-acetyl-alpha-D-mannosamine [cytosol] <=> 2.0 NADH [cytosol] + UDP-N-acetyl-alpha-D-mannosaminouronate [cytosol]	Amino sugar and nucleotide sugar metabolism
373	R07658KEGGR07658	UDP-4-amino-4-deoxy-L-arabinose formyltransferase	1.1.1.305	NAD(+) [cytosol] + UDP-alpha-D-glucuronate [cytosol] --> NADH [cytosol] + CO2 [cytosol] + UDP-beta-L-threo-pentapyranos-4-ulose [cytosol]	Amino sugar and nucleotide sugar metabolism
374	R00926KEGGR00926	Propionyladenylate:CoA propionyltransferase	6.2.1.1; 6.2.1.17	coenzyme A [cytosol] + Propionyl-adenosine monophosphate [cytosol] <=> AMP [cytosol] + propionyl-CoA [cytosol]	Propanoate metabolism	CAALFM_C210350CA or CAALFM_C104290CA
375	R05713KEGGR05713	2-mercaptoethanesulfonate,acetoacetate:NADP+ oxidoreductase (decarboxylating)	1.8.1.5	NADP(+) [cytosol] + acetoacetate [cytosol] + coenzyme M [cytosol] <=> NADPH [cytosol] + CO2 [cytosol] + 2-oxopropyl-CoM [cytosol]	Propanoate metabolism
376	RXN10985MetaCyc	acrylate:acyl-coA CoA transferase	2.3.1	coenzyme A [cytosol] + acrylate [cytosol] <=> H2O [cytosol] + acryloyl-CoA [cytosol]	Propanoate metabolism
377	R00706KEGGR00706	3-Oxopropanoate:NADP+ oxidoreductase (decarboxylating, CoA-acetylating)	1.2.1.18	NADP(+) [cytosol] + coenzyme A [cytosol] + 3-Oxopropanoate [cytosol] --> NADPH [cytosol] + CO2 [cytosol] + acetyl-CoA [cytosol]	Propanoate metabolism	CAALFM_C405130CA
378	R02940KEGGR02940	2-Propyn-1-al:NAD+ oxidoreductase	1.2.1.3	H2O [cytosol] + NAD(+) [cytosol] + 2-Propyn-1-al [cytosol] --> NADH [cytosol] + Acetylenecarboxylic acid [cytosol]	Propanoate metabolism	CAALFM_C100410CA or CAALFM_C202970CA or CAALFM_C702010CA
379	R03381KEGGR03381		1.2.1.-	NAD(+) [cytosol] + coenzyme A [cytosol] + (S)-Methylmalonate semialdehyde [cytosol] <=> NADH [cytosol] + (R)-methylmalonyl-CoA [cytosol]	Propanoate metabolism
380	r0734YCM606R00409	(2S,3R)-3-hydroxybutane-1,2,3-tricarboxylate pyruvate-lyase (succinate-forming)	4.1.3.30	(2S,3R)-3-hydroxybutane-1,2,3-tricarboxylate [cytosol] --> pyruvate [cytosol] + succinate [cytosol]	Propanoate metabolism
381	R75ANIGER	aldehyde dehydrogenase		H2O [cytosol] + NAD(+) [cytosol] + propanal [cytosol] <=> NADH [cytosol] + propionate [cytosol]	Propanoate metabolism
382	R00930KEGGR00930	(S)-2-Methyl-3-oxopropanoyl-CoA:pyruvate carboxyltransferase	2.1.3.1	pyruvate [cytosol] + (S)-methylmalonyl-CoA [cytosol] <=> oxaloacetate [cytosol] + propionyl-CoA [cytosol]	Propanoate metabolism
383	R03045KEGGR03045	3-Hydroxypropionyl-CoA hydro-lyase	4.2.1.17; 4.2.1.116	H2O [cytosol] + acryloyl-CoA [cytosol] --> 3-hydroxypropanoyl-CoA [cytosol]	Propanoate metabolism
384	r528iLC915R00908	beta-alanine:2-oxoglutarate aminotransferase	2.6.1.19; 2.6.1.55	2-oxoglutarate [cytosol] + beta-alanine [cytosol] <=> L-glutamate [cytosol] + 3-Oxopropanoate [cytosol]	Propanoate metabolism	CAALFM_C203640WA or CAALFM_C204190CA
385	R01354KEGGR01354	ATP:propanoate adenylyltransferase	6.2.1.1; 6.2.1.17	ATP [cytosol] + propionate [cytosol] <=> diphosphate [cytosol] + Propionyl-adenosine monophosphate [cytosol]	Propanoate metabolism	CAALFM_C210350CA or CAALFM_C104290CA
386	r0028YCM606R00931	propanoyl-CoA:oxaloacetate C-propanoyltransferase (thioester-hydrolysing, 1-carboxyethyl-forming); 2-methylcitrate oxaloacetate-lyase	2.3.3.5	H2O [cytosol] + oxaloacetate [cytosol] + propionyl-CoA [cytosol] --> coenzyme A [cytosol] + 2-Methylcitrate [cytosol]	Propanoate metabolism
387	R01359KEGGR01359	acetoacetyl-CoA:acetate CoA-transferase	2.8.3.8	acetate [cytosol] + acetoacetyl-CoA [cytosol] <=> acetyl-CoA [cytosol] + acetoacetate [cytosol]	Propanoate metabolism
388	R03158KEGGR03158	3-hydroxyisobutyryl-CoA hydrolase	3.1.2.4	H2O [cytosol] + 3-hydroxypropanoyl-CoA [cytosol] --> coenzyme A [cytosol] + 3-hydroxypropanoate [cytosol]	Propanoate metabolism	CAALFM_C103320CA
389	r148iLC915R00705	3-Oxopropanoate:NAD+ oxidoreductase (decarboxylating, CoA-acetylating)	1.2.1.18; 1.2.1.27	NAD(+) [cytosol] + coenzyme A [cytosol] + 3-Oxopropanoate [cytosol] --> NADH [cytosol] + CO2 [cytosol] + acetyl-CoA [cytosol]	Propanoate metabolism	CAALFM_C405130CA
390	r151iLC915R00935	(S)-Methylmalonate semialdehyde:NAD+ oxidoreductase (CoA-propanoylating)	1.2.1.27	NAD(+) [cytosol] + coenzyme A [cytosol] + (S)-Methylmalonate semialdehyde [cytosol] --> NADH [cytosol] + CO2 [cytosol] + propionyl-CoA [cytosol]	Propanoate metabolism	CAALFM_C405130CA
391	R01611KEGGR01611	3-Oxopropanoate hydro-lyase	4.2.1.27	3-Oxopropanoate [cytosol] --> H2O [cytosol] + Acetylenecarboxylic acid [cytosol]	Propanoate metabolism
392	R03796KEGGR03796	Pyruvate-oxime:acetone oximinotransferase	2.6.3.1	acetone [cytosol] + pyruvic oxime [cytosol] <=> pyruvate [cytosol] + acetone-oxime [cytosol]	Propanoate metabolism
393	R02377KEGGR02377	Propane-1,3-diol:NAD+ 1-oxidoreductase	1.1.1.202	NAD(+) [cytosol] + n-propanol [cytosol] <=> NADH [cytosol] + propanal [cytosol]	Propanoate metabolism
394	r0117YCM606	aconitase	4.2.1.79	2-Methylcitrate [cytosol] <=> (2S,3R)-3-hydroxybutane-1,2,3-tricarboxylate [cytosol]	Propanoate metabolism
395	R01000KEGGR01000	2-hydroxybutyrate:NAD+ oxidoreductase	1.1.1.27	NADH [cytosol] + 2-oxobutanoate [cytosol] --> NAD(+) [cytosol] + 2-Hydroxybutanoic acid [cytosol]	Propanoate metabolism
396	R01608KEGGR01608	3-hydroxypropanoate:NAD+ oxidoreductase	1.1.1.59	NADH [cytosol] + 3-Oxopropanoate [cytosol] --> NAD(+) [cytosol] + 3-hydroxypropanoate [cytosol]	Propanoate metabolism	CAALFM_C602890CA
397	R01550KEGGR01550	Propan-2-ol:NADP+ oxidoreductase	1.1.1.80	NADPH [cytosol] + acetone [cytosol] <=> NADP(+) [cytosol] + isopropanol [cytosol]	Propanoate metabolism
398	R03535KEGGR03535	aldehyde dehydrogenase (quinone)	1.2.5.2	Acetylenecarboxylic acid [cytosol] + PQQH2 [cytosol] <=> H2O [cytosol] + 4,5-dioxo-4,5-dihydro-1H-pyrrolo[2,3-f]quinoline-2,7,9-tricarboxylate [cytosol] + 2-Propyn-1-al [cytosol]	Propanoate metabolism
399	R01689KEGGR01689	butanoate:NAD+ delta2-oxidoreductase	1.3.1.31	NADH [cytosol] + crotonate [cytosol] --> NAD(+) [cytosol] + butyrate [cytosol]	Butanoate metabolism
400	R741ANIGERR01176	Butanoate:CoA ligase (AMP-forming)	6.2.1.2	ATP [cytosol] + coenzyme A [cytosol] + butyrate [cytosol] --> diphosphate [cytosol] + AMP [cytosol] + butyryl-CoA [cytosol]	Butanoate metabolism
401	RXN12086MetaCyc	triacylglycerol lipase	3.1.1.3	H2O [cytosol] + tributyrin [cytosol] <=> butyrate [cytosol] + 1,2-dibutyrin [cytosol]	Butanoate metabolism	CAALFM_C109590CA or CAALFM_CR09220CA or CAALFM_C702830CA or CAALFM_C703300CA or CAALFM_C702880CA or CAALFM_C604490WA or CAALFM_C109600CA or CAALFM_C601740CA
402	R10179KEGGR10179	4-aminobutanoate:glyoxylate aminotransferase	2.6.1.96	glyoxylate [cytosol] + gamma-aminobutyrate [cytosol] <=> glycine [cytosol] + succinate semialdehyde [cytosol]	Butanoate metabolism
403	ry133YCM606	3-hydroxyacyl-CoA dehydrogenase (3-oxobutanoyl-CoA)	1.1.1.n12; 4.2.1.119	NAD(+) [cytosol] + (3R)-3-Hydroxybutanoyl-CoA [cytosol] --> NADH [cytosol] + acetoacetyl-CoA [cytosol]	Butanoate metabolism
404	R01173KEGGR01173	butanal:NADP+ oxidoreductase (CoA-acylating)	1.2.1.57	NADP(+) [cytosol] + coenzyme A [cytosol] + butanal [cytosol] <=> NADPH [cytosol] + butyryl-CoA [cytosol]	Butanoate metabolism
405	R10178KEGGR10178	4-aminobutanoate:pyruvate aminotransferase	2.6.1.96	pyruvate [cytosol] + gamma-aminobutyrate [cytosol] <=> L-alanine [cytosol] + succinate semialdehyde [cytosol]	Butanoate metabolism
406	r0068YCM606R01648	4-aminobutanoate:2-oxoglutarate aminotransferase	2.6.1.19	2-oxoglutarate [cytosol] + gamma-aminobutyrate [cytosol] --> L-glutamate [cytosol] + succinate semialdehyde [cytosol]	Butanoate metabolism	CAALFM_C203640WA or CAALFM_C204190CA
407	R03534KEGGR03534	2-Hydroxyglutarate:(acceptor) 2-oxidoreductase	1.1.99.2	FAD [cytosol] + 2-hydroxyglutarate [cytosol] <=> 2-oxoglutarate [cytosol] + FADH2 [cytosol]	Butanoate metabolism
408	R02855KEGGR02855	(R)-Acetoin:NAD+ oxidoreductase	1.1.1.303	NADH [cytosol] + diacetyl [cytosol] --> NAD(+) [cytosol] + (R)-acetoin [cytosol]	Butanoate metabolism	CAALFM_C104750WA or CAALFM_CR05340CA
409	R84ANIGERR00713	succinate-semialdehyde:NAD+ oxidoreductase	1.2.1.16; 1.2.1.24	H2O [cytosol] + NAD(+) [cytosol] + succinate semialdehyde [cytosol] --> NADH [cytosol] + succinate [cytosol]	Butanoate metabolism	CAALFM_C101810CA or CAALFM_C303470WA
410	r0095YCM606	acetaldehyde condensation	4.1.1.-; 4.1.1.1; 4.1.1.43; 4.1.1.74	2.0 acetaldehyde [cytosol] --> (R)-acetoin [cytosol]	Butanoate metabolism	CAALFM_C406570CA or CAALFM_CR06860CA
411	r0003YCM606R02946	(R,R)-Butane-2,3-diol:NAD+ oxidoreductase	1.1.1.4	NAD(+) [cytosol] <=> NADH [cytosol] + (R)-acetoin [cytosol]	Butanoate metabolism	CAALFM_C104750WA or CAALFM_CR05340CA
412	R00226KEGGR00226	pyruvate:pyruvate acetaldehydetransferase (decarboxylating); (S)-2-acetolactate pyruvate-lyase (carboxylating)	2.2.1.6	2.0 pyruvate [cytosol] --> CO2 [cytosol] + (2S)-2-hydroxy-2-methyl-3-oxobutanoate [cytosol]	Butanoate metabolism	CAALFM_C302320WA
413	R854ANIGERR01175	butanoyl-CoA:electron-transfer flavoprotein 2,3-oxidoreductase	1.3.3.6; 1.3.8.1; 1.3.8.7; 1.3.99.-	Crotonoyl-CoA [cytosol] + FADH2 [cytosol] --> FAD [cytosol] + butyryl-CoA [cytosol]	Butanoate metabolism	CAALFM_C301930WA or CAALFM_C301960CA or CAALFM_C603560WA or CAALFM_CR08920WA
414	R03276KEGGR03276	(S)-3-Hydroxybutanoyl-CoA 3-epimerase	5.1.2.3	(S)-3-Hydroxybutanoyl-CoA [cytosol] <=> (3R)-3-Hydroxybutanoyl-CoA [cytosol]	Butanoate metabolism
415	r59iLC915R01975	(S)-3-Hydroxybutanoyl-CoA:NAD+ oxidoreductase	1.1.1.35	NADH [cytosol] + acetoacetyl-CoA [cytosol] --> NAD(+) [cytosol] + (S)-3-Hydroxybutanoyl-CoA [cytosol]	Butanoate metabolism
416	r904iLC915R03026	(S)-3-hydroxybutanoyl-CoA hydro-lyase	4.2.1.17	H2O [cytosol] + Crotonoyl-CoA [cytosol] <=> (S)-3-Hydroxybutanoyl-CoA [cytosol]	Butanoate metabolism
417	r0469YCM606R00261	L-glutamate 1-carboxy-lyase (4-aminobutanoate-forming)	4.1.1.15	L-glutamate [cytosol] --> CO2 [cytosol] + gamma-aminobutyrate [cytosol]	Butanoate metabolism	CAALFM_C111660WA
418	R08198KEGGR08198	phosphoglycerate dehydrogenase	1.1.1.95	NADH [cytosol] + 2-oxoglutarate [cytosol] --> NAD(+) [cytosol] + 2-hydroxyglutarate [cytosol]	Butanoate metabolism	CAALFM_C112030WA
419	r0559YCM606R01978	acetyl-CoA:acetoacetyl-CoA C-acetyltransferase (thioester-hydrolysing, carboxymethyl-forming)	2.3.3.10	H2O [cytosol] + acetyl-CoA [cytosol] + acetoacetyl-CoA [cytosol] --> coenzyme A [cytosol] + (S)-3-hydroxy-3-methylglutaryl-CoA [cytosol]	Butanoate metabolism	CAALFM_CR09160CA
420	ry116YCM606	2-enoyl-CoA hydratase (3-hydroxybutanoyl-CoA)	1.1.1.n12; 4.2.1.119	H2O [cytosol] + Crotonoyl-CoA [cytosol] --> (3R)-3-Hydroxybutanoyl-CoA [cytosol]	Butanoate metabolism
421	R00272KEGGR00272	2-Oxoglutarate carboxy-lyase	4.1.1.71	2-oxoglutarate [cytosol] --> CO2 [cytosol] + succinate semialdehyde [cytosol]	Butanoate metabolism
422	R03545KEGGR03545		1.1.1.-	NADPH [cytosol] + butanal [cytosol] <=> NADP(+) [cytosol] + n-butanol [cytosol]	Butanoate metabolism	CAALFM_C104750WA or CAALFM_CR05340CA or CAALFM_C300810CA or CAALFM_C401510WA
423	r1023YCM606R00714	succinate-semialdehyde:NADP+ oxidoreductase	1.2.1.16; 1.2.1.79	NADPH [cytosol] + succinate [cytosol] --> H2O [cytosol] + NADP(+) [cytosol] + succinate semialdehyde [cytosol]	Butanoate metabolism	CAALFM_C101810CA or CAALFM_C303470WA
424	R00995KEGGR00995	methyloxaloacetate carboxy-lyase (2-oxobutanoate-forming)	4.1.1.112	methyloxaloacetate [cytosol] --> CO2 [cytosol] + 2-oxobutanoate [cytosol]	C5-Branched dibasic acid metabolism
425	RXN14121MetaCyc		1.1.1	NAD(+) [cytosol] + beta-methyl-D-malate [cytosol] <=> NADH [cytosol] + methyloxaloacetate [cytosol]	C5-Branched dibasic acid metabolism
426	R03154KEGGR03154	succinyl-CoA:(S)-citramalate CoA-transferase	2.8.3.22	succinyl-CoA [cytosol] + (S)-citramalate [cytosol] <=> succinate [cytosol] + (3S)-citramalyl-CoA [cytosol]	C5-Branched dibasic acid metabolism
427	r1008YCM606R02244	trans-aconitate delta2-delta3-isomerase	5.3.3.7	cis-aconitate [cytosol] <=> trans-aconitate [cytosol]	C5-Branched dibasic acid metabolism
428	R03695KEGGR03695			coenzyme A [cytosol] + mesaconate [cytosol] <=> H2O [cytosol] + mesaconyl-C1-CoA [cytosol]	C5-Branched dibasic acid metabolism
429	r77iLC915R00994	(2R,3S)-3-methylmalate:NAD+ oxidoreductase	1.1.1.85	NAD(+) [cytosol] + D-erythro-3-Methylmalate [cytosol] --> NADH [cytosol] + CO2 [cytosol] + 2-oxobutanoate [cytosol]	C5-Branched dibasic acid metabolism	CAALFM_C700400WA
430	R00325KEGGR00325	(2S)-2-hydroxy-2-methylbutanedioate pyruvate-lyase (acetate-forming); (3S)-citramalate pyruvate-lyase	4.1.3.22	(S)-citramalate [cytosol] <=> pyruvate [cytosol] + acetate [cytosol]	C5-Branched dibasic acid metabolism
431	R03693KEGGR03693	(S)-2-methylmalate hydro-lyase	4.2.1.34	(S)-citramalate [cytosol] <=> H2O [cytosol] + mesaconate [cytosol]	C5-Branched dibasic acid metabolism
432	R10069KEGGR10069	flavanone,[reduced NADPH---hemoprotein reductase]:oxygen oxidoreductase (3',5'-dihydroxylating)	1.14.14.81	2.0 NADPH [cytosol] + 2.0 oxygen [cytosol] + 2,3-Dihydroflavone [cytosol] <=> 2.0 H2O [cytosol] + 2.0 NADP(+) [cytosol] + 3',5'-Dihydroxyflavanone [cytosol]	2-Oxocarboxylic acid metabolism
433	R00379KEGGR00379	Deoxynucleoside triphosphate:DNA deoxynucleotidyltransferase	2.7.7.7; 2.7.7.31; 2.7.7.49	3.0 H2O [cytosol] + 6.0 Deoxynucleoside triphosphate [cytosol] <=> 7.0 diphosphate [cytosol] + 2.0 DNA [cytosol]	2-Oxocarboxylic acid metabolism	CAALFM_C108130CA or CAALFM_C702790CA or CAALFM_CR07000CA or CAALFM_C304300CA or CAALFM_C306080WA
434	R06727KEGGR06727			4.0 H2O [cytosol] + 12.0 benzoic acid [cytosol] + 7.0 1-Methyl-delta(1)-pyrrolinium [cytosol] <=> 7.0 cocaine [cytosol]	2-Oxocarboxylic acid metabolism
435	R09879KEGGR09879	P1,P6-bis(5'-adenosyl)hexaphosphate nucleotidohydrolase (ATP-forming)	3.6.1.61	H2O [cytosol] + P1,P6-Bis(5'-adenosyl)hexaphosphate [cytosol] <=> 2.0 ATP [cytosol]	2-Oxocarboxylic acid metabolism
436	R412ANIGERR01936	(1R,2S)-1-hydroxybutane-1,2,4-tricarboxylate:NAD+ oxidoreductase (decarboxylating)	1.1.1.87; 1.1.1.286	Oxaloglutarate [cytosol] <=> CO2 [cytosol] + 2-Oxoadipate [cytosol]	2-Oxocarboxylic acid metabolism	CAALFM_CR01400WA
437	R10058KEGGR10058	4,4-dimethyl-5alpha-cholest-7-en-3beta-ol,NADPH:oxygen oxidoreductase (hydroxylating)		3.0 NADPH [cytosol] + 3.0 oxygen [cytosol] + 4,4-dimethyl-5alpha-cholest-7-en-3beta-ol [cytosol] --> 4.0 H2O [cytosol] + 3.0 NADP(+) [cytosol] + 3beta-hydroxy-4beta-methyl-5alpha-cholest-7-ene-4alpha-carboxylate [cytosol]	2-Oxocarboxylic acid metabolism
438	R04328KEGGR04328	3beta-hydroxysteroid-4alpha-carboxylate 3-dehydrogenase (decarboxylating)	1.1.1.170; 1.1.1.270; 1.14.18.9	3.0 NADPH [cytosol] + 3.0 oxygen [cytosol] + 4alpha-Methyl-5alpha-cholesta-7-en-3beta-ol [cytosol] --> 4.0 H2O [cytosol] + 3.0 NADP(+) [cytosol] + CO2 [cytosol] + 5alpha-cholest-7-en-3beta-ol [cytosol]	2-Oxocarboxylic acid metabolism	CAALFM_CR02370WA or CAALFM_C406270CA or CAALFM_CR01140CA
439	R00275KEGGR00275	superoxide:superoxide oxidoreductase	1.15.1.1	6.0 O2- [cytosol] <=> 8.0 H2O [cytosol] + oxygen [cytosol] + H2O2 [cytosol]	2-Oxocarboxylic acid metabolism	CAALFM_C402320CA or CAALFM_C700110WA or CAALFM_C101520CA or CAALFM_C200660CA or CAALFM_C200240CA or CAALFM_C200680CA
440	R411ANIGERR04862	(1R,2S)-1-hydroxybutane-1,2,4-tricarboxylate:NAD+ oxidoreductase (decarboxylating)	1.1.1.87; 1.1.1.286	7.0 H2O [cytosol] + 13.0 NAD(+) [cytosol] + 2.0 Homoisocitrate [cytosol] --> 13.0 NADH [cytosol] + 7.0 CO2 [cytosol] + Oxaloglutarate [cytosol]	2-Oxocarboxylic acid metabolism	CAALFM_CR01400WA
441	R09383KEGGR09383	CTP:tRNA cytidylyltransferase	2.7.7.72	3.0 H2O [cytosol] + 6.0 CTP [cytosol] + 4.0 tRNA precursor [cytosol] <=> 7.0 diphosphate [cytosol] + 6.0 tRNA with a 3' cytidine [cytosol]	2-Oxocarboxylic acid metabolism
442	R00381KEGGR00381	(deoxyribonucleotide)n:5'-phospho-(deoxyribonucleotide)m ligase (AMP-forming)	6.5.1.1; 6.5.1.6; 6.5.1.7	2.0 H2O [cytosol] + ATP [cytosol] + 2.0 5'-Phospho-DNA [cytosol] <=> 2.0 diphosphate [cytosol] + AMP [cytosol] + 2.0 DNA [cytosol]	2-Oxocarboxylic acid metabolism	CAALFM_C300830CA or CAALFM_C203030WA
443	R07180KEGGR07180	thiol-containing-reductant:hydroperoxide oxidoreductase	1.11.1.15	ROOH [cytosol] + 2.0 R'-SH [cytosol] <=> H2O [cytosol] + Alcohol [cytosol] + Oxidized thiol-containing reductant [cytosol]	2-Oxocarboxylic acid metabolism	CAALFM_C402410CA or CAALFM_C105410CA or CAALFM_C702390WA or CAALFM_C107350CA or CAALFM_C306330WA or CAALFM_C306180CA
444	R08612KEGGR08612	4-beta-D-mannan mannanohydrolase	3.2.1.78	H2O [cytosol] + 1,4-beta-D-mannan [cytosol] <=> 2.0 B00001 [cytosol] + 1,4-beta-D-Mannooligosaccharide [cytosol]	2-Oxocarboxylic acid metabolism
445	R09403KEGGR09403	L-isoleucine,[reduced NADPH---hemoprotein reductase]:oxygen oxidoreductase (N-hydroxylating)	1.14.14.39	2.0 NADPH [cytosol] + 2.0 oxygen [cytosol] + L-isoleucine [cytosol] <=> 3.0 H2O [cytosol] + 2.0 NADP(+) [cytosol] + CO2 [cytosol] + (E)-2-methylbutanal oxime [cytosol]	2-Oxocarboxylic acid metabolism
446	R05737KEGGR05737	4,4-dimethyl-5a-cholest-7-en-3b-ol,hydrogen-donor:oxygen oxidoreductase (hydroxylating)		NADPH [cytosol] + oxygen [cytosol] + 4beta-hydroxymethyl-4alpha-methyl-5alpha-cholest-7-en-3beta-ol [cytosol] --> 2.0 H2O [cytosol] + NADP(+) [cytosol] + 3beta-hydroxy-4beta-methyl-5alpha-cholest-7-ene-4alpha-carbaldehyde [cytosol]	2-Oxocarboxylic acid metabolism
447	r0359YCM606R04481	S-Adenosyl-L-methionine:2-(3-carboxy-3-aminopropyl)-L-histidine methyltransferase	2.1.1.98	4.0 H2O [cytosol] + 11.0 S-adenosyl-L-methionine [cytosol] + 4.0 2-(3-amino-3-carboxypropyl)-L-histidine [cytosol] --> 8.0 B00002 [cytosol] + 11.0 S-adenosyl-L-homocysteine [cytosol] + 5.0 2-[3-carboxy-3-(methylammonio)propyl]-L-histidine [cytosol]	2-Oxocarboxylic acid metabolism
448	RXN10945MetaCyc	inositol-1,3,4,5,6-pentakisphosphate 3-phosphatase	3.1.3	H2O [cytosol] + D-myo-inositol (1,3,4,5,6)-pentakisphosphate [cytosol] --> phosphate [cytosol] + 1D-myo-inositol 1,4,5,6-tetrakisphosphate [cytosol]	Inositol phosphate metabolism
449	N44614624629RXNMetaCyc	2-Deoxy-5-keto-D-gluconic acid 6-phosphate Dihydroxyacetone phosphate-lyase	4.1.2.29	5-dehydro-2-deoxy-D-gluconate 6-phosphate [cytosol] <=> Glycerone phosphate [cytosol] + 3-Oxopropanoate [cytosol]	Inositol phosphate metabolism
450	R09951KEGGR09951	1D-chiro-inositol:NAD+ oxidoreductase	1.1.1.369	NAD(+) [cytosol] + D-chiro-Inositol [cytosol] <=> NADH [cytosol] + 1-Keto-D-chiro-inositol [cytosol]	Inositol phosphate metabolism
451	r0082YCM606R05779	5-Diphosphoinositol pentakisphosphate diphosphohydrolase	3.6.1.52	H2O [cytosol] + 5-diphospho-1D-myo-inositol (1,2,3,4,6)pentakisphosphate [cytosol] --> phosphate [cytosol] + myo-inositol hexakisphosphate [cytosol]	Inositol phosphate metabolism
452	r0758YCM606	myo-inositol-1-phosphate synthase	5.5.1.4	D-glucose 6-phosphate [cytosol] --> 1D-myo-inositol 1-phosphate [cytosol]	Inositol phosphate metabolism	CAALFM_CR10100CA
453	R03330KEGGR03330	D-myo-Inositol-1,3-bisphosphate 3-phosphohydrolase	3.1.3.64	H2O [cytosol] + D-myo-inositol (1,3)-bisphosphate [cytosol] --> phosphate [cytosol] + 1D-myo-inositol 1-phosphate [cytosol]	Inositol phosphate metabolism	CAALFM_C108860CA
454	RXN11015MetaCyc			H2O [cytosol] + 1-O-(2-acetamido-2-deoxy-alpha-D-glucopyranosyl)-D-myo-inositol-3-phosphate [cytosol] <=> phosphate [cytosol] + 1-(2-acetamido-2-deoxy-alpha-D-glucopyranosyl)-1D-myo-inositol [cytosol]	Inositol phosphate metabolism
455	R503RXNMetaCyc	diketodeoxyinositol hydrolase	3.7.1	H2O [cytosol] + D-2,3-diketo-4-deoxy-epi-inositol [cytosol] <=> 5-dehydro-2-deoxy-D-gluconate [cytosol]	Inositol phosphate metabolism
456	RXN10971MetaCyc	inositol hexakisphosphate 3-kinase	2.7.4.21	ATP [cytosol] + myo-inositol hexakisphosphate [cytosol] --> ADP [cytosol] + 3-diphospho-1D-myo-inositol (1,2,4,5,6)pentakisphosphate [cytosol]	Inositol phosphate metabolism	CAALFM_C500180WA
457	RXN10973MetaCyc	3-diphosphoinositol pentakisphosphate 5-kinase	2.7.4.24	ATP [cytosol] + 3-diphospho-1D-myo-inositol (1,2,4,5,6)pentakisphosphate [cytosol] --> ADP [cytosol] + 3,5-bisdiphosphoinositol-1D-myo-inositol (2,3,4,6)tetrakisphosphate [cytosol]	Inositol phosphate metabolism	CAALFM_C500180WA
458	R05661KEGGR05661	ATP:5-dehydro-2-deoxy-D-gluconate 6-phosphotransferase	2.7.1.92	ATP [cytosol] + 2-Deoxy-5-keto-D-gluconic acid [cytosol] <=> ADP [cytosol] + 2-Deoxy-5-keto-D-gluconic acid 6-phosphate [cytosol]	Inositol phosphate metabolism
459	ry682YCM606	phosphatidylinositol 4-kinase	2.7.1.67	ATP [cytosol] + 1-phosphatidyl-1D-myo-inositol [cytosol] --> ADP [cytosol] + 1-phosphatidyl-1D-myo-inositol 4-phosphate [cytosol]	Inositol phosphate metabolism	CAALFM_C501760CA or C5_01765C_B
460	ry1038YCM606	PI 3,5-P2 phosphatase	3.1.3.-; 3.1.3.36	H2O [cytosol] + 1-phosphatidyl-1D-myo-inositol 3,5-bisphosphate [cytosol] --> phosphate [cytosol] + 1-phosphatidyl-1D-myo-inositol 3-phosphate [cytosol]	Inositol phosphate metabolism	CAALFM_C101400CA or CAALFM_C101650WA or CAALFM_C109990WA or CAALFM_C303860WA or CAALFM_C400880WA or CAALFM_C504360CA or CAALFM_C603040CA
461	RXN10946MetaCyc	inositol-1,4,5,6-tetrakisphosphate 6-phosphatase	3.1.3	H2O [cytosol] + 1D-myo-inositol 1,4,5,6-tetrakisphosphate [cytosol] --> phosphate [cytosol] + 1D-myo-inositol 1,4,5-trisphosphate [cytosol]	Inositol phosphate metabolism
462	RXN10948MetaCyc	inositol-polyphosphate multikinase	2.7.1.151	ATP [cytosol] + D-myo-inositol (4,5)-bisphosphate [cytosol] <=> ADP [cytosol] + 1D-myo-inositol 1,4,5-trisphosphate [cytosol]	Inositol phosphate metabolism	CAALFM_C209730CA
463	RXN10974MetaCyc	1-diphosphoinositol pentakisphosphate 5-kinase	2.7.4.21; 2.7.4.24	ATP [cytosol] + 1-Diphosinositol pentakisphosphate [cytosol] --> ADP [cytosol] + 1,5-bisdiphosphoinositol-1D-myo-inositol (2,3,4,6)tetrakisphosphate [cytosol]	Inositol phosphate metabolism	CAALFM_C500180WA
464	r718iLC915			12.0 B00002 [cytosol] + 9.0 H2O [cytosol] + 11.0 1D-myo-inositol 1,4,5-trisphosphate [cytosol] --> 15.0 phosphate [cytosol] + 6.0 1-phosphatidyl-1D-myo-inositol 4,5-bisphosphate [cytosol]	Inositol phosphate metabolism
465	RXN1G121MetaCyc	L-cysteine:1D-myo-inositol 2-amino-2-deoxy-_-D-glucopyranoside ligase	6.3.1.13	ATP [cytosol] + L-cysteine [cytosol] + 1-(2-amino-2-deoxy-alpha-D-glucopyranoside)-1D-myo-inositol [cytosol] <=> diphosphate [cytosol] + AMP [cytosol] + desacetylmycothiol [cytosol]	Inositol phosphate metabolism
466	r0083YCM606R09087	ATP:1D-myo-inositol-hexakisphosphate 5-phosphotransferase	2.7.4.21	ATP [cytosol] + myo-inositol hexakisphosphate [cytosol] --> ADP [cytosol] + 5-diphospho-1D-myo-inositol (1,2,3,4,6)pentakisphosphate [cytosol]	Inositol phosphate metabolism	CAALFM_C500180WA
467	ry316YCM606	PI synthase	2.7.8.11	myo-inositol [cytosol] + CDP-diacylglycerol [cytosol] --> CMP [cytosol] + 1-phosphatidyl-1D-myo-inositol [cytosol]	Inositol phosphate metabolism	CAALFM_C405210WA
468	ry722YCM606	PI 4-P 5-kinase	2.7.1.68	ATP [cytosol] + 1-phosphatidyl-1D-myo-inositol 4-phosphate [cytosol] --> ADP [cytosol] + 1-phosphatidyl-1D-myo-inositol 4,5-bisphosphate [cytosol]	Inositol phosphate metabolism	CAALFM_C301160WA
469	ry1006YCM606	PI 4-P phosphatase	3.1.3.-; 3.1.3.36	H2O [cytosol] + 1-phosphatidyl-1D-myo-inositol 4-phosphate [cytosol] --> phosphate [cytosol] + 1-phosphatidyl-1D-myo-inositol [cytosol]	Inositol phosphate metabolism	CAALFM_C101400CA or CAALFM_C101650WA or CAALFM_C109990WA or CAALFM_C303860WA or CAALFM_C400880WA or CAALFM_C504360CA or CAALFM_C603040CA
470	R03333KEGGR03333	1D-myo-Inositol-1,2-cyclic-phosphate 2-inositolphosphohydrolase	3.1.4.43	H2O [cytosol] + 1D-myo-inositol 1,2-cyclic phosphate [cytosol] <=> 1D-myo-inositol 1-phosphate [cytosol]	Inositol phosphate metabolism
471	ry944YCM606	PI 4,5-P2 phospholipase	3.1.4.11	H2O [cytosol] + 1-phosphatidyl-1D-myo-inositol 4,5-bisphosphate [cytosol] --> Diacylglycerol [cytosol] + 1D-myo-inositol 1,4,5-trisphosphate [cytosol]	Inositol phosphate metabolism	CAALFM_C703710CA
472	R08503KEGGR08503	5-deoxy-D-glucuronate aldose-ketose-isomerase	5.3.1.30	5-Deoxy glucuronic acid [cytosol] <=> 2-Deoxy-5-keto-D-gluconic acid [cytosol]	Inositol phosphate metabolism
473	R09622KEGGR09622	acetyl-CoA:desacetylmycothiol N-acetyltransferase	2.3.1.189	acetyl-CoA [cytosol] + 1-O-[2-(L-Cysteinamido)-2-deoxy-alpha-D-glucopyranosyl]-1D-myo-inositol [cytosol] <=> coenzyme A [cytosol] + 1-D-myo-inosityl-2-(N-acetylcysteinyl)amido-2-deoxy-alpha-D-glucopyranoside [cytosol]	Inositol phosphate metabolism
474	r0572YCM606	inositol-1,3,4,5-triphosphate 6-kinase, nucleus	2.7.1.151	ATP [cytosol] + 1D-myo-inositol 1,3,4,5-tetrakisphosphate [cytosol] --> ADP [cytosol] + D-myo-inositol (1,3,4,5,6)-pentakisphosphate [cytosol]	Inositol phosphate metabolism	CAALFM_C209730CA
475	ry1330YCM606	IPC synthase	2.-.-.-	1-phosphatidyl-1D-myo-inositol [cytosol] + ceramide-2 (C26) [cytosol] --> Diacylglycerol [cytosol] + inositol-P-ceramide B (C26) [cytosol]	Inositol phosphate metabolism	CAALFM_C501240WA or CAALFM_C105070CA or CAALFM_C112200WA
476	RXN1G2MetaCyc	1-(2-acetamido-2-deoxy-alpha-D-glucopyranosyl)-1D-myo-inositol acetylhydrolase	3.5.1.103	H2O [cytosol] + 1-(2-acetamido-2-deoxy-alpha-D-glucopyranosyl)-1D-myo-inositol [cytosol] <=> acetate [cytosol] + 1-(2-amino-2-deoxy-alpha-D-glucopyranoside)-1D-myo-inositol [cytosol]	Inositol phosphate metabolism
477	R926ANIGER			alpha-D-glucose 6-phosphate [cytosol] --> 1D-myo-inositol 3-phosphate [cytosol]	Inositol phosphate metabolism
478	r204AORYZAER03394	D-myo-Inositol-1,4,5-trisphosphate 5-phosphohydrolase	3.1.3.56	H2O [cytosol] + 1D-myo-inositol 1,4,5-trisphosphate [cytosol] --> phosphate [cytosol] + 1D-myo-Inositol 1,4-bisphosphate [cytosol]	Inositol phosphate metabolism
479	R07324KEGGR07324	1D-myo-inositol-3-phosphate lyase (isomerizing)	5.5.1.4	D-glucose 6-phosphate [cytosol] --> 1D-myo-inositol 3-phosphate [cytosol]	Inositol phosphate metabolism	CAALFM_CR10100CA
480	r205AORYZAE	Inositol-1,4-bisphosphate 1-phosphatase	3.1.3.57	2.0 H2O [cytosol] + 1D-myo-Inositol 1,4-bisphosphate [cytosol] --> 2.0 phosphate [cytosol] + myo-inositol [cytosol]	Inositol phosphate metabolism
481	R06875KEGGR06875	1-Phosphatidyl-1D-myo-inositol 3,4-bisphosphate 3-phosphohydrolase	3.1.3.64	H2O [cytosol] + 1,2-Diacyl-sn-glycero-3-phospho-(1'-myo-inositol-3',4'-bisphosphate) [cytosol] <=> phosphate [cytosol] + 1-phosphatidyl-1D-myo-inositol 4-phosphate [cytosol]	Inositol phosphate metabolism	CAALFM_C108860CA
482	R10065KEGGR10065	ATP:1D-myo-inositol-1,4,5-trisphosphate 3,6-phosphotransferase	2.7.1.151	2.0 ATP [cytosol] + 1D-myo-inositol 1,4,5-trisphosphate [cytosol] --> 2.0 ADP [cytosol] + D-myo-inositol (1,3,4,5,6)-pentakisphosphate [cytosol]	Inositol phosphate metabolism	CAALFM_C209730CA
483	RXN10975MetaCyc	diphosphoinositol-polyphosphate diphosphatase	3.6.1.52	phosphate [cytosol] + 1-Diphosinositol pentakisphosphate [cytosol] --> H2O [cytosol] + 1,5-bisdiphosphoinositol-1D-myo-inositol (2,3,4,6)tetrakisphosphate [cytosol]	Inositol phosphate metabolism
484	r0575YCM606R03433	ATP:1D-myo-inositol-1,4,5-trisphosphate 3-phosphotransferase	2.7.1.127	ATP [cytosol] + 1D-myo-inositol 1,4,5-trisphosphate [cytosol] --> ADP [cytosol] + 1D-myo-inositol 1,3,4,5-tetrakisphosphate [cytosol]	Inositol phosphate metabolism
485	RXN10976MetaCyc	3,5-bisdiphosphoinositol tetrakisphosphate phosphohydrolase	3.6.1.52	H2O [cytosol] + 3,5-bisdiphosphoinositol-1D-myo-inositol (2,3,4,6)tetrakisphosphate [cytosol] --> phosphate [cytosol] + 3-diphospho-1D-myo-inositol (1,2,4,5,6)pentakisphosphate [cytosol]	Inositol phosphate metabolism
486	R09634KEGGR09634	UDP-N-acetyl-D-glucosamine:1D-myo-inositol 3-phosphate alpha-D-glycosyltransferase	2.4.1.250	UDP-N-acetyl-D-glucosamine [cytosol] + 1D-myo-inositol 3-phosphate [cytosol] <=> UDP [cytosol] + 1-O-(2-Acetamido-2-deoxy-alpha-D-glucopyranosyl)-1D-myo-inositol 3-phosphate [cytosol]	Inositol phosphate metabolism
487	r0573YCM606R05801	ATP:1D-myo-inositol-1,4,5,6-tetrakisphosphate 3-phosphotransferase	2.7.1.151	ATP [cytosol] + 1D-myo-inositol 1,4,5,6-tetrakisphosphate [cytosol] --> ADP [cytosol] + D-myo-inositol (1,3,4,5,6)-pentakisphosphate [cytosol]	Inositol phosphate metabolism	CAALFM_C209730CA
488	R03427KEGGR03427	D-myo-Inositol 1,3,4-trisphosphate 1-phosphohydrolase	3.1.3.57	H2O [cytosol] + D-myo-inositol (1,3,4)-trisphosphate [cytosol] --> phosphate [cytosol] + D-myo-inositol (3,4)-bisphosphate [cytosol]	Inositol phosphate metabolism
489	r0574YCM606R05800	ATP:1D-myo-inositol-1,4,5-trisphosphate 6-phosphotransferase	2.7.1.151	ATP [cytosol] + 1D-myo-inositol 1,4,5-trisphosphate [cytosol] --> ADP [cytosol] + 1D-myo-inositol 1,4,5,6-tetrakisphosphate [cytosol]	Inositol phosphate metabolism	CAALFM_C209730CA
490	r738iLC915R03435	1-Phosphatidyl-1D-myo-inositol-4,5-bisphosphate inositoltrisphosphohydrolase	3.1.4.11	H2O [cytosol] + 1-phosphatidyl-1D-myo-inositol 4,5-bisphosphate [cytosol] --> 1,2-Diacyl-sn-glycerol [cytosol] + 1D-myo-inositol 1,4,5-trisphosphate [cytosol]	Inositol phosphate metabolism	CAALFM_C703710CA
491	RXN10979MetaCyc	5-diphosphoinositol-pentakisphosphate 3-kinase	2.7.4.24	ATP [cytosol] + 5-diphospho-1D-myo-inositol (1,2,3,4,6)pentakisphosphate [cytosol] --> ADP [cytosol] + 3,5-bisdiphosphoinositol-1D-myo-inositol (2,3,4,6)tetrakisphosphate [cytosol]	Inositol phosphate metabolism	CAALFM_C500180WA
492	r0571YCM606R05202	ATP:1D-myo-inositol 1,3,4,5,6-pentakisphosphate 2-phosphotransferase	2.7.1.158	ATP [cytosol] + D-myo-inositol (1,3,4,5,6)-pentakisphosphate [cytosol] --> ADP [cytosol] + myo-inositol hexakisphosphate [cytosol]	Inositol phosphate metabolism	CAALFM_C403330WA
493	r0073YCM606R05779	5-Diphosphoinositol pentakisphosphate diphosphohydrolase	3.6.1.52	H2O [cytosol] + 4-diphospho-1D-myo-inositol pentakisphosphate [cytosol] <=> phosphate [cytosol] + myo-inositol hexakisphosphate [cytosol]	Inositol phosphate metabolism
494	RXN10959MetaCyc	inositol-1,3,4-trisphosphate 4-phosphatase	3.1.3.66	H2O [cytosol] + D-myo-inositol (1,3,4)-trisphosphate [cytosol] <=> phosphate [cytosol] + D-myo-inositol (1,3)-bisphosphate [cytosol]	Inositol phosphate metabolism
495	ry974YCM606	PI 3-P phosphatase	3.1.3.-; 3.1.3.36	H2O [cytosol] + 1-phosphatidyl-1D-myo-inositol 3-phosphate [cytosol] --> phosphate [cytosol] + 1-phosphatidyl-1D-myo-inositol [cytosol]	Inositol phosphate metabolism	CAALFM_C101400CA or CAALFM_C101650WA or CAALFM_C109990WA or CAALFM_C303860WA or CAALFM_C400880WA or CAALFM_C504360CA or CAALFM_C603040CA
496	r0092YCM606R05779	5-Diphosphoinositol pentakisphosphate diphosphohydrolase	3.6.1.52	H2O [cytosol] + 6-diphospho-1D-myo-inositol pentakisphosphate [cytosol] <=> phosphate [cytosol] + myo-inositol hexakisphosphate [cytosol]	Inositol phosphate metabolism
497	r731iLC915R03393	D-myo-Inositol-1,4-bisphosphate 1-phosphohydrolase	3.1.3.57	H2O [cytosol] + 1D-myo-Inositol 1,4-bisphosphate [cytosol] <=> phosphate [cytosol] + myo-Inositol 4-phosphate [cytosol]	Inositol phosphate metabolism
498	r460iLC915R02654	UDP-N-acetyl-D-glucosamine:phosphatidylinositol N-acetyl-D-glucosaminyltransferase	2.4.1.198	UDP-N-acetyl-D-glucosamine [cytosol] + 1-phosphatidyl-1D-myo-inositol [cytosol] <=> UDP [cytosol] + N-Acetyl-D-glucosaminylphosphatidylinositol [cytosol]	Inositol phosphate metabolism	CAALFM_CR04040CA
499	R08603KEGGR08603	3D-(3,5/4)-trihydroxycyclohexane-1,2-dione acylhydrolase (decyclizing)	3.7.1.22	H2O [cytosol] + D-2,3-diketo-4-deoxy-epi-inositol [cytosol] <=> 5-Deoxy glucuronic acid [cytosol]	Inositol phosphate metabolism
500	ry738YCM606	PI 3-P 5-kinase	2.7.1.150	ATP [cytosol] + 1-phosphatidyl-1D-myo-inositol 3-phosphate [cytosol] --> ADP [cytosol] + 1-phosphatidyl-1D-myo-inositol 3,5-bisphosphate [cytosol]	Inositol phosphate metabolism	CAALFM_C201990CA
501	R05799KEGGR05799	ATP:1D-myo-inositol-hexakisphosphate phosphotransferase	2.7.4.24	ATP [cytosol] + myo-inositol hexakisphosphate [cytosol] --> ADP [cytosol] + 1-Diphosinositol pentakisphosphate [cytosol]	Inositol phosphate metabolism	CAALFM_C500180WA
502	RXN10965MetaCyc	bis(diphospho)inositol tetrakisphosphate phosphohydrolase	3.6.1.52	H2O [cytosol] + 1,5-bisdiphosphoinositol-1D-myo-inositol (2,3,4,6)tetrakisphosphate [cytosol] --> phosphate [cytosol] + 5-diphospho-1D-myo-inositol (1,2,3,4,6)pentakisphosphate [cytosol]	Inositol phosphate metabolism
503	ry1054YCM606	PI 4,5-P2 phosphatase	3.1.3.-; 3.1.3.36	H2O [cytosol] + 1-phosphatidyl-1D-myo-inositol 4,5-bisphosphate [cytosol] --> phosphate [cytosol] + 1-phosphatidyl-1D-myo-inositol 4-phosphate [cytosol]	Inositol phosphate metabolism	CAALFM_C101400CA or CAALFM_C101650WA or CAALFM_C109990WA or CAALFM_C303860WA or CAALFM_C400880WA or CAALFM_C504360CA or CAALFM_C603040CA
504	r206AORYZAER01183	myo-Inositol:NAD+ 2-oxidoreductase	1.1.1.18	NAD(+) [cytosol] + myo-inositol [cytosol] <=> NADH [cytosol] + 2,4,6/3,5-pentahydroxycyclohexanone [cytosol]	Inositol phosphate metabolism
505	N24674644624RXNMetaCyc	ATP:1D-myo-inositol-5-diphosphate-pentakisphosphate phosphotransferase	2.7.4.24	ATP [cytosol] + 5-diphospho-1D-myo-inositol (1,2,3,4,6)pentakisphosphate [cytosol] --> ADP [cytosol] + 1,5-bisdiphosphoinositol-1D-myo-inositol (2,3,4,6)tetrakisphosphate [cytosol]	Inositol phosphate metabolism	CAALFM_C500180WA
506	RXN1G4MetaCyc	mycothiol synthase	2.3.1.189	acetyl-CoA [cytosol] + desacetylmycothiol [cytosol] <=> coenzyme A [cytosol] + 1-D-myo-inosityl-2-(N-acetylcysteinyl)amido-2-deoxy-alpha-D-glucopyranoside [cytosol]	Inositol phosphate metabolism
507	RXN10977MetaCyc	diphosphoinositol-polyphosphate diphosphatase	3.6.1.52	H2O [cytosol] + 1-Diphosinositol pentakisphosphate [cytosol] --> phosphate [cytosol] + myo-inositol hexakisphosphate [cytosol]	Inositol phosphate metabolism
508	R03430KEGGR03430	D-myo-Inositol 1,3,4,5-tetrakisphosphate 5-phosphohydrolase	3.1.3.56	H2O [cytosol] + 1D-myo-inositol 1,3,4,5-tetrakisphosphate [cytosol] --> phosphate [cytosol] + D-myo-inositol (1,3,4)-trisphosphate [cytosol]	Inositol phosphate metabolism
509	RXN10978MetaCyc	3-diphosphoinositol pentakisphosphate phosphohydrolase	3.6.1.52	H2O [cytosol] + 3-diphospho-1D-myo-inositol (1,2,4,5,6)pentakisphosphate [cytosol] --> phosphate [cytosol] + myo-inositol hexakisphosphate [cytosol]	Inositol phosphate metabolism
510	RXN6501MetaCyc	D-inositol-3-phosphate glycosyltransferase	2.4.1.250	UDP-N-acetyl-D-glucosamine [cytosol] + 1D-myo-inositol 3-phosphate [cytosol] <=> UDP [cytosol] + 1-O-(2-acetamido-2-deoxy-alpha-D-glucopyranosyl)-D-myo-inositol-3-phosphate [cytosol]	Inositol phosphate metabolism
511	N5DEHYDRO2DEOXYGLUCONOKINASERXNMetaCyc	ATP:5-dehydro-2-deoxy-D-gluconate 6-phosphotransferase	2.7.1.92	ATP [cytosol] + 5-dehydro-2-deoxy-D-gluconate [cytosol] <=> ADP [cytosol] + 5-dehydro-2-deoxy-D-gluconate 6-phosphate [cytosol]	Inositol phosphate metabolism
512	R09952KEGGR09952	2,4,6/3,5-pentahydroxycyclohexanone 2-isomerase	5.3.99.11	1-Keto-D-chiro-inositol [cytosol] <=> 2,4,6/3,5-pentahydroxycyclohexanone [cytosol]	Inositol phosphate metabolism
513	ry714YCM606	phosphatidylinositol 3-kinase	2.7.1.137; 2.7.11.1	ATP [cytosol] + 1-phosphatidyl-1D-myo-inositol [cytosol] --> ADP [cytosol] + 1-phosphatidyl-1D-myo-inositol 3-phosphate [cytosol]	Inositol phosphate metabolism	CAALFM_CR00260WA or CAALFM_C110950CA or CAALFM_C106680WA or CAALFM_C108540CA or CAALFM_C106360WA or CAALFM_C207330WA or CAALFM_C501320WA or CAALFM_C110380CA or CAALFM_C404450CA or CAALFM_C603010WA or CAALFM_C504060CA or CAALFM_C502440CA or CAALFM_C110010CA or CAALFM_C111400CA or CAALFM_C112410CA or CAALFM_C502840CA or CAALFM_C602320CA or CAALFM_C206670CA or CAALFM_C203940CA or CAALFM_CR02040WA or…
514	r0770YCM606R02163	NADH:ubiquinone oxidoreductase	1.6.5.9	NADH [cytosol] + Ubiquinone [cytosol] --> NAD(+) [cytosol] + ubiquinol [cytosol]	Oxidative phosphorylation
515	R325ANIGER	Electron-transferring flavoprotein dehydrogenase	1.5.5.1	Ubiquinone [cytosol] + FADH2 [cytosol] --> FAD [cytosol] + ubiquinol [cytosol]	Oxidative phosphorylation
516	r0338YCM606			(S)-dihydroorotate [cytosol] + Ubiquinone [cytosol] --> orotate [cytosol] + ubiquinol [cytosol]	Oxidative phosphorylation
517	R08657KEGGR08657	sn-glycerol 3-phosphate:ubiquinone oxidoreductase	1.1.5.3	sn-glycerol 3-phosphate [cytosol] + Ubiquinone [cytosol] --> Glycerone phosphate [cytosol] + ubiquinol [cytosol]	Oxidative phosphorylation	CAALFM_C406760WA
518	r0454YCM606R00408	succinate:FAD oxidoreductase		fumarate [cytosol] + FADH2 [cytosol] --> FAD [cytosol] + succinate [cytosol]	Oxidative phosphorylation
519	r1021YCM606R02164	succinate:quinone oxidoreductase	1.3.5.1; 1.3.5.4	succinate [cytosol] + Ubiquinone [cytosol] --> fumarate [cytosol] + ubiquinol [cytosol]	Oxidative phosphorylation	CAALFM_CR05180CA and CAALFM_C406610CA and CAALFM_C105260CA
520	R312ANIGER	NADPH-ferrihemoprotein reductase (cprA)	1.6.2.4	NADPH [cytosol] + 2.0 Ferricytochrome c [cytosol] --> NADP(+) [cytosol] + 2.0 Ferrocytochrome c [cytosol]	Oxidative phosphorylation	CAALFM_C403180WA
521	R323ANIGERR07172	NADPH:oxygen oxidoreductase	1.6.3.1	NADPH [cytosol] + oxygen [cytosol] --> NADP(+) [cytosol] + H2O2 [cytosol]	Oxidative phosphorylation
522	R00001KEGGR00001	polyphosphate polyphosphohydrolase	3.6.1.10	(Phosphate)n [cytosol] <=> Oligophosphate [cytosol]	Oxidative phosphorylation	CAALFM_C700980WA
523	R324ANIGER	NADPH dehydrogenase (quinone) (NADPH oxidase)	1.6.99.1	NADPH [cytosol] + Ubiquinone [cytosol] --> NADP(+) [cytosol] + ubiquinol [cytosol]	Oxidative phosphorylation
524	r0439YCM606R02161			2.0 Ferricytochrome c [cytosol] + ubiquinol [cytosol] --> 2.0 Ferrocytochrome c [cytosol] + Ubiquinone [cytosol]	Oxidative phosphorylation
525	r0438YCM606R00081	Ferrocytochrome-c:oxygen oxidoreductase	1.7.2.1; 1.9.3.1	oxygen [cytosol] + 4.0 Ferrocytochrome c [cytosol] --> 2.0 H2O [cytosol] + 4.0 Ferricytochrome c [cytosol] + 2.0 PO ratio [cytosol]	Oxidative phosphorylation	CAALFM_C205930WA and CM_00070C and CM_00520W and CM_00210W and CM_00030W and CAALFM_C201620WA and CAALFM_C203470CA and CAALFM_C205920CA and CAALFM_C302400CA
526	r0226YCM606R00086	ATP phosphohydrolase	3.6.1.3; 3.6.1.5; 3.6.1.8; 3.6.1.15	ADP [cytosol] + phosphate [cytosol] + PO ratio [cytosol] --> H2O [cytosol] + ATP [cytosol]	Oxidative phosphorylation	CAALFM_C406230CA
527	r704iLC915R01010	Glycerone phosphate phosphohydrolase	3.1.3.1; 3.1.3.2	H2O [cytosol] + Glycerone phosphate [cytosol] --> phosphate [cytosol] + glycerone [cytosol]	Methane metabolism	CAALFM_C108780WA or CAALFM_C110430WA or CAALFM_C108260CA or CAALFM_CR02180WA or CAALFM_CR02400WA
528	r290ANIDULANSR01440	D-Xylulose-5-phosphate:formaldehyde glycolaldehydetransferase	2.2.1.3	formaldehyde [cytosol] + D-xylulose 5-phosphate [cytosol] --> D-glyceraldehyde 3-phosphate [cytosol] + glycerone [cytosol]	Methane metabolism
529	R07140KEGGR07140	S-(hydroxymethyl)glutathione:NADP+ oxidoreductase	1.1.1.284	NADP(+) [cytosol] + S-hydroxymethylglutathione [cytosol] --> NADPH [cytosol] + S-formylglutathione [cytosol]	Methane metabolism	CAALFM_CR10250CA
530	R06862KEGGR06862	alpha,beta-Dihydroxyethyl-TPP:formaldehyde glycolaldehydetransferase	2.2.1.3	formaldehyde [cytosol] + 2-(1,2-Dihydroxyethyl)-TPP [cytosol] --> thiamin diphosphate [cytosol] + glycerone [cytosol]	Methane metabolism
531	r0987YCM606R00527	S-Formylglutathione hydrolase	3.1.2.12	H2O [cytosol] + S-formylglutathione [cytosol] <=> glutathione [cytosol] + formate [cytosol]	Methane metabolism	CAALFM_CR09670CA
532	R00584KEGGR00584	diphosphate:L-serine O-phosphotransferase	2.7.1.80	diphosphate [cytosol] + L-serine [cytosol] <=> phosphate [cytosol] + O-phospho-L-serine [cytosol]	Methane metabolism
533	r0891YCM606R01513	3-Phospho-D-glycerate:NAD+ 2-oxidoreductase	1.1.1.95	NAD(+) [cytosol] + 3-phospho-D-glycerate [cytosol] --> NADH [cytosol] + 3-Phosphonooxypyruvate [cytosol]	Methane metabolism	CAALFM_C112030WA
534	R09099KEGGR09099	5,10-methylenetetrahydromethanopterin:glycine hydroxymethyltransferase	2.1.2.1	L-serine [cytosol] + H4MPT [cytosol] <=> H2O [cytosol] + glycine [cytosol] + 5,10-methylene-tetrahydromethanopterin [cytosol]	Methane metabolism	CAALFM_C703330CA or CAALFM_C603760CA
535	r129AORYZAER06983	S-(hydroxymethyl)glutathione dehydrogenase	1.1.1.284	NAD(+) [cytosol] + S-hydroxymethylglutathione [cytosol] --> NADH [cytosol] + S-formylglutathione [cytosol]	Methane metabolism	CAALFM_CR10250CA
536	R00736KEGGR00736	L-tyrosine carboxy-lyase (tyramine-forming)	4.1.1.25; 4.1.1.28	L-tyrosine [cytosol] --> CO2 [cytosol] + tyramine [cytosol]	Methane metabolism
537	r130AORYZAER06982	S-(hydroxymethyl)glutathione formaldehyde-lyase (glutathione-forming); S-(hydroxymethyl)glutathione synthase	4.4.1.22	glutathione [cytosol] + formaldehyde [cytosol] <=> S-hydroxymethylglutathione [cytosol]	Methane metabolism
538	r0354YCM606R01011	ATP:glycerone phosphotransferase	2.7.1.29	ATP [cytosol] + glycerone [cytosol] --> ADP [cytosol] + Glycerone phosphate [cytosol]	Methane metabolism	CAALFM_C109190CA
539	r0886YCM606R00756	ATP:D-fructose-6-phosphate 1-phosphotransferase	2.7.1.11	ATP [cytosol] + D-fructose 6-phosphate [cytosol] --> ADP [cytosol] + D-fructose 1,6-bisphosphate [cytosol]	Methane metabolism	CAALFM_C701800CA and CAALFM_C504810WA
540	R59ANIGERR00605	methanol:NAD+ oxidoreductase	1.1.1.244	NADH [cytosol] + formaldehyde [cytosol] --> NAD(+) [cytosol] + Methanol [cytosol]	Methane metabolism
541	r0918YCM606R04173	3-Phosphoserine:2-oxoglutarate aminotransferase	2.6.1.52	L-glutamate [cytosol] + 3-Phosphonooxypyruvate [cytosol] <=> 2-oxoglutarate [cytosol] + O-phospho-L-serine [cytosol]	Methane metabolism	CAALFM_C206210CA
542	r0917YCM606R00582	O-phospho-L-serine phosphohydrolase	3.1.3.3	H2O [cytosol] + O-phospho-L-serine [cytosol] <=> phosphate [cytosol] + L-serine [cytosol]	Methane metabolism	CAALFM_C202690WA
543	r0470YCM606R00243	L-glutamate:NAD+ oxidoreductase (deaminating)	1.4.1.2; 1.4.1.3	H2O [cytosol] + NAD(+) [cytosol] + L-glutamate [cytosol] <=> NADH [cytosol] + 2-oxoglutarate [cytosol] + NH3 [cytosol]	Nitrogen metabolism	CAALFM_C207900WA
544	r1161iAL1006R00025	ethylnitronate:oxygen 2-oxidoreductase (nitrite-forming)	1.13.12.16	NADH [cytosol] + oxygen [cytosol] + ethylnitronate [cytosol] --> H2O [cytosol] + NAD(+) [cytosol] + acetaldehyde [cytosol] + nitrite [cytosol]	Nitrogen metabolism	CAALFM_C703780CA
545	r0472YCM606R00093	L-glutamate:NAD+ oxidoreductase (transaminating)	1.4.1.14	NADH [cytosol] + 2-oxoglutarate [cytosol] + L-glutamine [cytosol] --> NAD(+) [cytosol] + 2.0 L-glutamate [cytosol]	Nitrogen metabolism	CAALFM_C106550WA
546	r527AORYZAER00794	nitrite:NAD+ oxidoreductase; NADH:nitrate oxidoreductase	1.7.1.1; 1.7.1.2	NADH [cytosol] + nitrate [cytosol] --> H2O [cytosol] + NAD(+) [cytosol] + nitrite [cytosol]	Nitrogen metabolism
547	R03120KEGGR03120	Aromatic-amino-acid:2-oxoglutarate aminotransferase	2.6.1.57	2-oxoglutarate [cytosol] + Aromatic amino acid [cytosol] <=> L-glutamate [cytosol] + Aromatic oxo acid [cytosol]	Nitrogen metabolism	CAALFM_C200340CA
548	R1011ANIGERR00796	nitrite:NADP+ oxidoreductase; NADPH:nitrate oxidoreductase	1.7.1.2; 1.7.1.3	NADPH [cytosol] + nitrate [cytosol] --> H2O [cytosol] + NADP(+) [cytosol] + nitrite [cytosol]	Nitrogen metabolism
549	r0471YCM606R00248	L-glutamate:NADP+ oxidoreductase (deaminating)	1.4.1.3; 1.4.1.4; 1.4.1.13	NADPH [cytosol] + 2-oxoglutarate [cytosol] + NH3 [cytosol] --> H2O [cytosol] + NADP(+) [cytosol] + L-glutamate [cytosol]	Nitrogen metabolism	CAALFM_C406120WA
550	R00025KEGGR00025	ethylnitronate:oxygen 2-oxidoreductase (nitrite-forming)	1.13.12.16	oxygen [cytosol] + FMNH2 [cytosol] + ethylnitronate [cytosol] --> H2O [cytosol] + FMN [cytosol] + acetaldehyde [cytosol] + nitrite [cytosol]	Nitrogen metabolism	CAALFM_C703780CA
551	r535AORYZAER00540	Nitrile aminohydrolase	3.5.5.1; 3.5.5.2; 3.5.5.5; 3.5.5.7	2.0 H2O [cytosol] + nitrile [cytosol] --> Carboxylate [cytosol] + NH3 [cytosol]	Nitrogen metabolism
552	R03613KEGGR03613	diphthine:ammonia ligase (AMP-forming)	6.3.1.14	ATP [cytosol] + NH3 [cytosol] + Diphthine [cytosol] <=> ADP [cytosol] + phosphate [cytosol] + Diphthamide [cytosol]	Nitrogen metabolism
553	R03909KEGGR03909	Monocarboxylic acid amide amidohydrolase	3.5.1.4	H2O [cytosol] + Monocarboxylic acid amide [cytosol] <=> Carboxylate [cytosol] + NH3 [cytosol]	Nitrogen metabolism	CAALFM_C602660CA or CAALFM_C701670WA or CAALFM_C702920WA
554	N3465465461RXNMetaCyc	Nitrile aminohydrolase	3.5.5.1; 3.5.5.2; 3.5.5.5; 3.5.5.7	2.0 H2O [cytosol] + nitrile [cytosol] <=> NH3 [cytosol] + a carboxylate [cytosol]	Nitrogen metabolism
555	R00149KEGGR00149	Carbon-dioxide:ammonia ligase (ADP-forming,carbamate-phosphorylating)	6.3.4.16	H2O [cytosol] + 2.0 ATP [cytosol] + CO2 [cytosol] + NH3 [cytosol] --> 2.0 ADP [cytosol] + phosphate [cytosol] + carbamoyl phosphate [cytosol]	Nitrogen metabolism
556	R04058KEGGR04058	L-Glutaminyl-peptide gamma-gluramyltransferase (cyclizing)	2.3.2.5	L-Glutaminyl-peptide [cytosol] <=> NH3 [cytosol] + 5-Oxoprolyl-peptide [cytosol]	Nitrogen metabolism
557	R360ANIGERR00114	L-glutamate:NADP+ oxidoreductase (transaminating)	1.4.1.13	NADPH [cytosol] + 2-oxoglutarate [cytosol] + L-glutamine [cytosol] --> NADP(+) [cytosol] + 2.0 L-glutamate [cytosol]	Nitrogen metabolism
558	R01851KEGGR01851	Methanethiol:oxygen oxidoreductase	1.8.3.4	H2O [cytosol] + oxygen [cytosol] + methanethiol [cytosol] <=> H2O2 [cytosol] + formaldehyde [cytosol] + H2S [cytosol]	Sulfur metabolism
559	R01931KEGGR01931	thiosulfate:cyanide sulfurtranserase	2.8.1.1	CN- [cytosol] + thiosulfate [cytosol] <=> sulfite [cytosol] + thiocyanate [cytosol]	Sulfur metabolism	CAALFM_C209960WA
560	RXN9736MetaCyc	dimethylsulfoniopropionate demthylase	2.1.1.269	tetrahydrofolate [cytosol] + dimethylsulfoniopropanoate [cytosol] <=> 5-Methyltetrahydrofolate [cytosol] + 3-(methylthio)propanoate [cytosol]	Sulfur metabolism
561	R08677KEGGR08677			3.0 glutathione [cytosol] + Sulfur [cytosol] <=> 3.0 S-sulfanylglutathione [cytosol]	Sulfur metabolism
562	r0154YCM606R00509	ATP:adenylylsulfate 3'-phosphotransferase	2.7.1.25	ATP [cytosol] + 5'-adenylyl sulfate [cytosol] --> ADP [cytosol] + 3'-phospho-5'-adenylyl sulfate [cytosol]	Sulfur metabolism	CAALFM_C500430WA
563	r0312YCM606R00897	O3-acetyl-L-serine:hydrogen-sulfide 2-amino-2-carboxyethyltransferase; O3-acetyl-L-serine acetate-lyase (adding hydrogen sulfide)	2.5.1.47; 2.5.1.65	H2S [cytosol] + O-acetyl-L-serine [cytosol] --> acetate [cytosol] + L-cysteine [cytosol]	Sulfur metabolism	CAALFM_C400200CA or CAALFM_C602960WA or CAALFM_C704210CA
564	r0604iAL1006R01288	O4-succinyl-L-homoserine:hydrogen sulfide S-(3-amino-3-carboxypropyl)transferase; O-succinyl-L-homoserine succinate-lyase (adding hydrogen sulfide)	2.5.1.48; 2.5.1.-	H2S [cytosol] + O-succinyl-L-homoserine [cytosol] --> succinate [cytosol] + L-homocysteine [cytosol]	Sulfur metabolism	CAALFM_C112270WA or CAALFM_C502040WA or CAALFM_C505330CA or CAALFM_C103760CA or CAALFM_CR09010CA
565	r523AORYZAER00533	Sulfite:oxygen oxidoreductase	1.8.3.1	H2O [cytosol] + oxygen [cytosol] + sulfite [cytosol] --> H2O2 [cytosol] + sulfate [cytosol]	Sulfur metabolism
566	THIOSULFATESULFURTRANSFERASERXNMetaCyc	thiosulfate:cyanide sulfurtranserase	2.8.1.1	thiosulfate [cytosol] + hydrogen cyanide [cytosol] <=> sulfite [cytosol] + thiocyanate [cytosol]	Sulfur metabolism	CAALFM_C209960WA
567	r0032YCM606R00188	adenosine-3',5'-bisphosphate 3'-phosphohydrolase	3.1.3.7; 3.1.3.97	H2O [cytosol] + adenosine 3',5'-bisphosphate [cytosol] --> phosphate [cytosol] + AMP [cytosol]	Sulfur metabolism	CAALFM_C601030WA or CAALFM_C600970CA
568	R1006ANIGERR02021	adenosine 3',5'-bisphosphate,sulfite:oxidized-thioredoxin oxidoreductase (3'-phosphoadenosine-5'-phosphosulfate -forming)	1.8.4.8	3'-phospho-5'-adenylyl sulfate [cytosol] + Reduced thioredoxin [cytosol] --> adenosine 3',5'-bisphosphate [cytosol] + sulfite [cytosol] + Oxidized thioredoxin [cytosol]	Sulfur metabolism	CAALFM_C407030WA
569	RXN1901MetaCyc	carbonyl sulfide hydrolase	3.13.1.7	H2O [cytosol] + carbonyl sulfide [cytosol] <=> CO2 [cytosol] + H2S [cytosol]	Sulfur metabolism
570	R1003ANIGERR00858	hydrogen-sulfide:NADP+ oxidoreductase	1.8.1.2	3.0 NADPH [cytosol] + sulfite [cytosol] <=> 3.0 H2O [cytosol] + 3.0 NADP(+) [cytosol] + H2S [cytosol]	Sulfur metabolism	CAALFM_C206170CA and CAALFM_C209140CA
571	R05780KEGGR05780	thiocyanate aminohydrolase	3.5.5.8	2.0 H2O [cytosol] + thiocyanate [cytosol] <=> hydroxide [cytosol] + NH3 [cytosol] + carbonyl sulfide [cytosol]	Sulfur metabolism
572	r734iLC915R00508	3'-phospho-5'-adenylyl sulfate 3'-phosphohydrolase	3.1.3.7	H2O [cytosol] + 3'-phospho-5'-adenylyl sulfate [cytosol] --> phosphate [cytosol] + 5'-adenylyl sulfate [cytosol]	Sulfur metabolism	CAALFM_C601030WA or CAALFM_C600970CA
573	r0992YCM606R00586	acetyl-CoA:L-serine O-acetyltransferase	2.3.1.30	acetyl-CoA [cytosol] + L-serine [cytosol] --> coenzyme A [cytosol] + O-acetyl-L-serine [cytosol]	Sulfur metabolism
574	r1025YCM606R00529	ATP:sulfate adenylyltransferase	2.7.7.4	ATP [cytosol] + sulfate [cytosol] --> diphosphate [cytosol] + 5'-adenylyl sulfate [cytosol]	Sulfur metabolism	CAALFM_C113870WA
575	ry130YCM606	3-hydroxyacyl-CoA dehydrogenase (3-oxohexadecanoyl-CoA)	1.1.1.n12; 4.2.1.119	NAD(+) [cytosol] + (s)-3-hydroxypalmitoyl-coa [cytosol] --> NADH [cytosol] + 3-oxopalmitoyl-CoA [cytosol]	Fatty acid metabolism
576	r0721YCM606R01626	Malonyl-CoA:[acyl-carrier-protein] S-malonyltransferase	2.3.1.39; 2.3.1.85; 2.3.1.86; 2.3.1.-	malonyl-CoA [cytosol] + Acyl-carrier protein [cytosol] --> coenzyme A [cytosol] + Malonyl-[acyl-carrier protein] [cytosol]	Fatty acid metabolism	(CAALFM_C500190CA and CAALFM_C304830CA) or CAALFM_CR04240CA
577	RXN1744MetaCyc			6.0 glycolate [cytosol] <=> 4.0 H2O [cytosol] + 2.0 CO2 [cytosol] + acetate [cytosol] + 2.0 succinate [cytosol]	Fatty acid metabolism
578	ry43YCM606	trans-2-enoyl-CoA reductase	1.3.1.93	NADPH [cytosol] + trans-hexacos-2-enoyl-CoA [cytosol] --> NADP(+) [cytosol] + hexacosanoyl-CoA [cytosol]	Fatty acid metabolism	CAALFM_C101050CA
579	r689iLC915R08162	D-erythro-3-methylmalate hydro-lyase (2-methylmaleate-forming)	3.1.2.14	H2O [cytosol] + Hexadecenoyl-[acp] [cytosol] --> Acyl-carrier protein [cytosol] + palmitoleate [cytosol]	Fatty acid metabolism	CAALFM_C500190CA
580	R04754KEGGR04754	decanoyl-CoA:electron-transfer flavoprotein 2,3-oxidoreductase	1.3.3.6; 1.3.8.7; 1.3.8.8; 1.3.99.-	FADH2 [cytosol] + trans-dec-2-enoyl-CoA [cytosol] --> FAD [cytosol] + decanoyl-CoA [cytosol]	Fatty acid metabolism	CAALFM_C301930WA or CAALFM_C301960CA or CAALFM_C603560WA or CAALFM_CR08920WA
581	R01598KEGGR01598	Arachidonate:CoA ligase (AMP-forming)	6.2.1.15	ATP [cytosol] + coenzyme A [cytosol] + arachidonate [cytosol] --> diphosphate [cytosol] + AMP [cytosol] + arachidonyl-CoA [cytosol]	Fatty acid metabolism
582	r894iLC915R07760	very-long-chain (3R)-3-hydroxyacyl-CoA dehydratase	4.2.1.134	H2O [cytosol] + trans-octadec-2-enoyl-CoA [cytosol] <=> (S)-3-Hydroxyoctadecanoyl-CoA [cytosol]	Fatty acid metabolism	CAALFM_C703050WA or CAALFM_C703040WA or CAALFM_CR05140WA
583	R08181KEGGR08181	palmitoyl-CoA hydrolase	3.1.2.2	H2O [cytosol] + gamma-linolenoyl-CoA [cytosol] --> coenzyme A [cytosol] + gamma-linolenate [cytosol]	Fatty acid metabolism
584	ry17YCM606	elongase I (3-oxopalmitoyl-CoA)	2.3.1.199	malonyl-CoA [cytosol] + myristoyl-CoA [cytosol] --> coenzyme A [cytosol] + CO2 [cytosol] + 3-oxopalmitoyl-CoA [cytosol]	Fatty acid metabolism	CAALFM_C305280CA or CAALFM_C112790CA or CAALFM_C203230CA
585	r893ANIDULANS	Type II fatty acid synthase	1.6.5.3; 1.1.1.100	2.0 NADPH [cytosol] + 5.0 Acyl-[acp] [cytosol] + 2.0 Malonyl-[acyl-carrier protein] [cytosol] --> 5.0 B00002 [cytosol] + 2.0 NADP(+) [cytosol] + 5.0 CO2 [cytosol] + 6.0 Acyl-carrier protein [cytosol] + Hexadecenoyl-[acp] [cytosol]	Fatty acid metabolism	CAALFM_C304830CA or CAALFM_CR00710CA
586	ry128YCM606	3-hydroxyacyl-CoA dehydrogenase (3-oxodecanoyl-CoA)	1.1.1.n12; 4.2.1.119	NAD(+) [cytosol] + 3-hydroxydecanoyl-CoA [cytosol] --> NADH [cytosol] + 3-oxodecanoyl-CoA [cytosol]	Fatty acid metabolism
587	ry1YCM606	fatty-acyl-CoA synthase	2.3.1.86	14.0 NADPH [cytosol] + acetyl-CoA [cytosol] + 7.0 malonyl-CoA [cytosol] --> 7.0 H2O [cytosol] + 14.0 NADP(+) [cytosol] + 7.0 coenzyme A [cytosol] + 7.0 CO2 [cytosol] + palmitoyl-CoA [cytosol]	Fatty acid metabolism	CAALFM_C500190CA and CAALFM_C304830CA
588	ry15YCM606	enoyl-ACP reductase (octanoyl-ACP)	1.3.1.104	NADPH [cytosol] + trans-Oct-2-enoyl-[acp] [cytosol] --> NADP(+) [cytosol] + Octanoyl-[acp] [cytosol]	Fatty acid metabolism
589	r0124YCM606	acyl-CoA oxidase (octadecanoyl-CoA)	1.3.3.6	oxygen [cytosol] + stearoyl-CoA [cytosol] --> H2O2 [cytosol] + trans-octadec-2-enoyl-CoA [cytosol]	Fatty acid metabolism	CAALFM_C301930WA or CAALFM_C301960CA or CAALFM_C603560WA
590	r879ANIDULANSR00391	Acyl-CoA:acetyl-CoA C-acyltransferase	2.3.1.16	coenzyme A [cytosol] + 3-Oxoacyl-CoA [cytosol] --> acetyl-CoA [cytosol] + acyl-CoA [cytosol]	Fatty acid metabolism	CAALFM_C200780WA or CAALFM_C301460CA or CAALFM_CR00150CA
591	ry99YCM606	acyl-CoA oxidase (hexanoyl-CoA)	1.3.3.6	oxygen [cytosol] + hexanoyl-CoA [cytosol] --> H2O2 [cytosol] + trans-hex-2-enoyl-CoA [cytosol]	Fatty acid metabolism	CAALFM_C301930WA or CAALFM_C301960CA or CAALFM_C603560WA
592	r0122YCM606	acyl-CoA oxidase (hexacosanoyl-CoA)	1.3.3.6	oxygen [cytosol] + hexacosanoyl-CoA [cytosol] --> H2O2 [cytosol] + trans-hexacos-2-enoyl-CoA [cytosol]	Fatty acid metabolism	CAALFM_C301930WA or CAALFM_C301960CA or CAALFM_C603560WA
593	r1241AORYZAE	Acetyl coenzyme A-acyl-carrier-protein transacylase	1.3.1.9	NADPH [cytosol] + (2E)-Octadecenoyl-[acp] [cytosol] <=> NADP(+) [cytosol] + Octadecanoyl-[acyl-carrier protein] [cytosol]	Fatty acid metabolism	CAALFM_C500190CA
594	r1217AORYZAER04964	(3R)-3-Hydroxydodecanoyl-[acyl-carrier-protein]:NADP+ oxidoreductase	1.1.1.100; 2.3.1.85; 2.3.1.86; 2.3.1.-	NADPH [cytosol] + 3-Oxododecanoyl-[acp] [cytosol] <=> NADP(+) [cytosol] + (R)-3-Hydroxydodecanoyl-[acp] [cytosol]	Fatty acid metabolism	(CAALFM_C500190CA and CAALFM_C304830CA) or CAALFM_CR04240CA or CAALFM_CR00710CA
595	R03777KEGGR03777	octanoyl-CoA:electron-transfer flavoprotein 2-oxidoreductase	1.3.3.6; 1.3.8.7; 1.3.8.8; 1.3.99.-	FADH2 [cytosol] + trans-oct-2-enoyl-CoA [cytosol] --> FAD [cytosol] + octanoyl-CoA [cytosol]	Fatty acid metabolism	CAALFM_C301930WA or CAALFM_C301960CA or CAALFM_C603560WA or CAALFM_CR08920WA
596	R05190KEGGR05190	acyl-CoA:malonyl-CoA C-acyltransferase(decarboxylating, oxoacyl- and enoyl-reducing)	2.3.1.86	NADH [cytosol] + NADPH [cytosol] + 2.0 acetyl-CoA [cytosol] + malonyl-CoA [cytosol] --> H2O [cytosol] + NAD(+) [cytosol] + NADP(+) [cytosol] + coenzyme A [cytosol] + CO2 [cytosol] + 2.0 long-chain acyl-CoAs [cytosol]	Fatty acid metabolism	CAALFM_C500190CA and CAALFM_C304830CA
597	r1231AORYZAER04543	(3R)-3-Hydroxypalmitoyl-[acyl-carrier-protein]:NADP+ oxidoreductase	1.1.1.100; 2.3.1.85; 2.3.1.86; 2.3.1.-	NADPH [cytosol] + 3-Oxohexadecanoyl-[acp] [cytosol] <=> NADP(+) [cytosol] + (3R)-3-Hydroxypalmitoyl-[acyl-carrier protein] [cytosol]	Fatty acid metabolism	(CAALFM_C500190CA and CAALFM_C304830CA) or CAALFM_CR04240CA or CAALFM_CR00710CA
598	R04429KEGGR04429	butyryl-[acp]:NAD+ trans-2-oxidoreductase	1.3.1.9; 2.3.1.-	NAD(+) [cytosol] + Butyryl-[acp] [cytosol] <=> NADH [cytosol] + But-2-enoyl-[acyl-carrier protein] [cytosol]	Fatty acid metabolism	CAALFM_C500190CA or CAALFM_CR04240CA
599	ry40YCM606	trans-2-enoyl-CoA reductase	1.3.1.93	NADPH [cytosol] + trans-icos-2-enoyl-coa [cytosol] --> NADP(+) [cytosol] + Eicosanoyl-CoA [cytosol]	Fatty acid metabolism	CAALFM_C101050CA
600	r1105iAL1006	carnitine O-acetyltransferase	2.3.1.7	propionyl-CoA [cytosol] + (R)-carnitine [cytosol] <=> coenzyme A [cytosol] + propionylcarnitine [cytosol]	Fatty acid metabolism
601	R07953KEGGR07953	(4Z,7Z,10Z,13Z,16Z)-docosapentaenoyl-CoA:acetyl-CoA C-acyltransferase	2.3.1.16; 2.3.1.176	coenzyme A [cytosol] + (6Z,9Z,12Z,15Z,18Z)-3-Oxotetracosapenta-6,9,12,15,18-enoyl-CoA [cytosol] --> acetyl-CoA [cytosol] + (4Z,7Z,10Z,13Z,16Z)-Docosapentaenoyl-CoA [cytosol]	Fatty acid metabolism	CAALFM_C200780WA or CAALFM_C301460CA or CAALFM_CR00150CA
602	r1234AORYZAER04970	hexadecanoyl-[acp]:NADP+ trans-2-oxidoreductase	1.3.1.10; 1.3.1.39; 1.3.1.104; 2.3.1.85; 2.3.1.86	NADP(+) [cytosol] + Hexadecanoyl-[acp] [cytosol] --> NADPH [cytosol] + trans-Hexadec-2-enoyl-[acp] [cytosol]	Fatty acid metabolism	CAALFM_C500190CA and CAALFM_C304830CA
603	r0412YCM606	fatty-acid--CoA ligase (tetradecanoate)	6.2.1.3	ATP [cytosol] + coenzyme A [cytosol] + myristate [cytosol] <=> diphosphate [cytosol] + AMP [cytosol] + myristoyl-CoA [cytosol]	Fatty acid metabolism	CAALFM_C206070WA or CAALFM_C302810CA or CAALFM_C305980CA or CAALFM_C704180WA or CAALFM_CR10160WA
604	ry5YCM606			Malonyl-[acyl-carrier protein] [cytosol] + Butyryl-[acp] [cytosol] --> CO2 [cytosol] + Acyl-carrier protein [cytosol] + 3-oxohexanoyl-[acp] [cytosol]	Fatty acid metabolism
605	R04753KEGGR04753	trans-Dec-2-enoyl-CoA reductase	1.3.1.8; 1.3.1.38	NADPH [cytosol] + trans-dec-2-enoyl-CoA [cytosol] --> NADP(+) [cytosol] + decanoyl-CoA [cytosol]	Fatty acid metabolism	CAALFM_C111700CA or CAALFM_C300200CA
606	ry4YCM606	B-ketoacyl-ACP synthase (acetoacetyl-ACP)	2.3.1.41	Malonyl-[acyl-carrier protein] [cytosol] + Acetyl-[acyl-carrier protein] [cytosol] --> CO2 [cytosol] + Acyl-carrier protein [cytosol] + Acetoacetyl-[acp] [cytosol]	Fatty acid metabolism	CAALFM_C304830CA
607	R08179KEGGR08179	(5Z,8Z,11Z,14Z,17Z)-icosapentaenoyl-CoA hydrolase	3.1.2.2	H2O [cytosol] + (5Z,8Z,11Z,14Z,17Z)-Icosapentaenoyl-CoA [cytosol] --> coenzyme A [cytosol] + (5Z,8Z,11Z,14Z,17Z)-eicosapentaenoate [cytosol]	Fatty acid metabolism
608	R09419KEGGR09419	acyl-CoA:malonyl-CoA C-acyltransferase (decarboxylating)	2.3.1.199	acyl-CoA [cytosol] + malonyl-CoA [cytosol] <=> coenzyme A [cytosol] + CO2 [cytosol] + 3-Oxoacyl-CoA [cytosol]	Fatty acid metabolism	CAALFM_C305280CA or CAALFM_C112790CA or CAALFM_C203230CA
609	ry45YCM606	stearoyl-CoA desaturase	1.14.19.1	NADH [cytosol] + oxygen [cytosol] + stearoyl-CoA [cytosol] --> 2.0 H2O [cytosol] + NAD(+) [cytosol] + oleoyl-CoA [cytosol]	Fatty acid metabolism	CAALFM_C207090CA or CAALFM_C108360CA
610	ry136YCM606	3-hydroxyacyl-CoA dehydrogenase (3-oxoicosanoyl-CoA)	1.1.1.n12; 4.2.1.119	NAD(+) [cytosol] + (r)-3-hydroxyicosanoyl-coa [cytosol] --> NADH [cytosol] + 3-oxoicosanoyl-CoA [cytosol]	Fatty acid metabolism
611	RXN6614MetaCyc	4,4-dimethyl-5alpha-cholesta-8-en-3-beta-ol:NADP+Delta14-oxidoreductase	1.3.1.70	NADPH [cytosol] + 4,4-dimethyl-5-alpha-cholesta-8,14-dien-3-beta-ol [cytosol] <=> NADP(+) [cytosol] + 4,4-dimethyl-5alpha-cholesta-8-en-3-beta-ol [cytosol]	Fatty acid metabolism	CAALFM_C209400CA
612	ry7YCM606	3-oxoacyl-ACP reductase (3-hydroxybutanoyl-ACP)	1.1.1.100	NADPH [cytosol] + Acetoacetyl-[acp] [cytosol] --> NADP(+) [cytosol] + (3R)-3-Hydroxybutanoyl-[acyl-carrier protein] [cytosol]	Fatty acid metabolism	CAALFM_C304830CA or CAALFM_CR00710CA
613	ry148YCM606	acetyl-CoA C-acyltransferase (stearoyl-CoA)	2.3.1.16	coenzyme A [cytosol] + 3-oxoicosanoyl-CoA [cytosol] --> acetyl-CoA [cytosol] + stearoyl-CoA [cytosol]	Fatty acid metabolism	CAALFM_C200780WA or CAALFM_C301460CA or CAALFM_CR00150CA
614	r1224AORYZAER04566	(3R)-3-Hydroxytetradecanoyl-[acyl-carrier-protein]:NADP+ oxidoreductase	1.1.1.100; 2.3.1.85; 2.3.1.86; 2.3.1.-	NADPH [cytosol] + 3-Oxotetradecanoyl-[acp] [cytosol] <=> NADP(+) [cytosol] + (3R)-3-Hydroxytetradecanoyl-[acyl-carrier protein] [cytosol]	Fatty acid metabolism	(CAALFM_C500190CA and CAALFM_C304830CA) or CAALFM_CR04240CA or CAALFM_CR00710CA
615	ry134YCM606	3-hydroxyacyl-CoA dehydrogenase (3-oxohexanoyl-CoA)	1.1.1.n12; 4.2.1.119	NAD(+) [cytosol] + (r)-3-hydroxyhexanoyl-coa [cytosol] --> NADH [cytosol] + 3-oxohexanoyl-CoA [cytosol]	Fatty acid metabolism
616	ry154YCM606			coenzyme A [cytosol] + 3-Oxo-cis-octadec-9-enoyl-CoA [cytosol] --> acetyl-CoA [cytosol] + trans-hexadec-2-enoyl-CoA [cytosol]	Fatty acid metabolism
617	r1257AORYZAE	Acetyl coenzyme A-acyl-carrier-protein transacylase	3.1.2.14	H2O [cytosol] + Butyryl-[acp] [cytosol] --> Acyl-carrier protein [cytosol] + butyrate [cytosol]	Fatty acid metabolism	CAALFM_C500190CA
618	R639ANIGERR07763	3-oxoacyl-[acyl-carrier-protein] reductase	1.1.1.100; 2.3.1.-	NADPH [cytosol] + 3-Oxostearoyl-[acp] [cytosol] <=> NADP(+) [cytosol] + 3-Hydroxyoctadecanoyl-[acp] [cytosol]	Fatty acid metabolism	CAALFM_C304830CA or CAALFM_CR04240CA or CAALFM_CR00710CA
619	ry18YCM606	elongase II (3-oxooctadecanoyl-CoA)	2.3.1.199	malonyl-CoA [cytosol] + palmitoyl-CoA [cytosol] --> coenzyme A [cytosol] + CO2 [cytosol] + 3-oxooctadecanoyl-CoA [cytosol]	Fatty acid metabolism	CAALFM_C305280CA or CAALFM_C112790CA or CAALFM_C203230CA
620	ry27YCM606	3-hydroxyacyl-CoA dehydrogenase (3-oxodocosanoyl-CoA)	1.1.1.n12; 4.2.1.119	NADPH [cytosol] + 3-oxodocosanoyl-CoA [cytosol] --> NADP(+) [cytosol] + (r)-3-hydroxydocosanoyl-coa [cytosol]	Fatty acid metabolism
621	ry38YCM606	trans-2-enoyl-CoA reductase	1.3.1.93	NADPH [cytosol] + trans-hexadec-2-enoyl-CoA [cytosol] --> NADP(+) [cytosol] + palmitoyl-CoA [cytosol]	Fatty acid metabolism	CAALFM_C101050CA
622	ry119YCM606	B-hydroxyacyl-CoA dehydratase (trans-icos-2-enoyl-CoA)	4.2.1.134	H2O [cytosol] + trans-icos-2-enoyl-coa [cytosol] <=> (r)-3-hydroxyicosanoyl-coa [cytosol]	Fatty acid metabolism	CAALFM_C703050WA or CAALFM_C703040WA or CAALFM_CR05140WA
623	ry30YCM606	B-hydroxyacyl-CoA dehydratase (trans-tetradec-2-enoyl-CoA)	4.2.1.134	(S)-3-hydroxytetradecanoyl-CoA [cytosol] <=> H2O [cytosol] + trans-tetradec-2-enoyl-CoA [cytosol]	Fatty acid metabolism	CAALFM_C703050WA or CAALFM_C703040WA or CAALFM_CR05140WA
624	R02685KEGGR02685	(3S)-3-hydroxyacyl-CoA hydro-lyase	4.2.1.17; 4.2.1.74	(3S)-3-Hydroxyacyl-CoA [cytosol] <=> H2O [cytosol] + trans-2,3-didehydroacyl-CoA [cytosol]	Fatty acid metabolism
625	ry2YCM606	fatty-acyl-CoA synthase (n-C18:0CoA)	2.3.1.86	16.0 NADPH [cytosol] + acetyl-CoA [cytosol] + 8.0 malonyl-CoA [cytosol] --> 8.0 H2O [cytosol] + 16.0 NADP(+) [cytosol] + 8.0 coenzyme A [cytosol] + 8.0 CO2 [cytosol] + stearoyl-CoA [cytosol]	Fatty acid metabolism	CAALFM_C500190CA and CAALFM_C304830CA
626	r1211AORYZAER04535	(3R)-3-Hydroxybutanoyl-[acyl-carrier-protein] hydro-lyase	2.3.1.85; 2.3.1.86; 2.3.1.-; 4.2.1.59	(3R)-3-Hydroxydecanoyl-[acyl-carrier protein] [cytosol] <=> H2O [cytosol] + trans-Dec-2-enoyl-[acp] [cytosol]	Fatty acid metabolism	(CAALFM_C500190CA and CAALFM_C304830CA) or CAALFM_CR04240CA
627	R628ANIGERR04726	dodecanoyl-[acyl-carrier-protein]:malonyl-[acyl-carrier-protein] C-acyltransferase (decarboxylating)	2.3.1.41; 2.3.1.85; 2.3.1.86; 2.3.1.179; 2.3.1.-	Malonyl-[acyl-carrier protein] [cytosol] + Dodecanoyl-[acyl-carrier protein] [cytosol] --> CO2 [cytosol] + Acyl-carrier protein [cytosol] + 3-Oxotetradecanoyl-[acp] [cytosol]	Fatty acid metabolism	(CAALFM_C500190CA and CAALFM_C304830CA) or CAALFM_CR04240CA
628	R04746KEGGR04746	(S)-Hydroxyoctanoyl-CoA hydro-lyase	4.2.1.17; 4.2.1.74	H2O [cytosol] + trans-oct-2-enoyl-CoA [cytosol] --> 3-hydroxyoctanoyl-CoA [cytosol]	Fatty acid metabolism
629	ry132YCM606	3-hydroxyacyl-CoA dehydrogenase (3-oxohexacosanoyl-CoA)	1.1.1.n12; 4.2.1.119	NAD(+) [cytosol] + (S)-3-hydroxyhexacosanoyl-CoA [cytosol] --> NADH [cytosol] + 3-oxohexacosanoyl-CoA [cytosol]	Fatty acid metabolism
630	R703ANIGERR08159	tetradecanoyl-[acyl-carrier protein] hydrolase	3.1.2.14	H2O [cytosol] + Tetradecanoyl-[acp] [cytosol] --> Acyl-carrier protein [cytosol] + myristate [cytosol]	Fatty acid metabolism	CAALFM_C500190CA
631	R01279KEGGR01279	palmitoyl-CoA:electron-transfer flavoprotein 2,3-oxidoreductase	1.3.3.6; 1.3.8.7; 1.3.8.8; 1.3.8.9; 1.3.99.-	FADH2 [cytosol] + trans-hexadec-2-enoyl-CoA [cytosol] --> FAD [cytosol] + palmitoyl-CoA [cytosol]	Fatty acid metabolism	CAALFM_C301930WA or CAALFM_C301960CA or CAALFM_C603560WA or CAALFM_CR08920WA
632	r1243AORYZAE	Fatty-acid synthase	2.3.1.85	2.0 NADPH [cytosol] + Malonyl-[acyl-carrier protein] [cytosol] + Hexadecanoyl-[acp] [cytosol] --> H2O [cytosol] + 2.0 NADP(+) [cytosol] + CO2 [cytosol] + Acyl-carrier protein [cytosol] + Octadecanoyl-[acyl-carrier protein] [cytosol]	Fatty acid metabolism
633	R04749KEGGR04749	(S)-Hydroxyhexanoyl-CoA hydro-lyase	4.2.1.17; 4.2.1.74	H2O [cytosol] + trans-hex-2-enoyl-CoA [cytosol] --> 3-hydroxyhexanoyl-CoA [cytosol]	Fatty acid metabolism
634	R05188KEGGR05188	acyl-CoA:malonyl-CoA C-acyltransferase(decarboxylating, oxoacyl- and enoyl-reducing and thioester-hydrolysing)	2.3.1.85	2.0 B00002 [cytosol] + H2O [cytosol] + 2.0 NADPH [cytosol] + 2.0 acetyl-CoA [cytosol] + malonyl-CoA [cytosol] --> 2.0 NADP(+) [cytosol] + 3.0 coenzyme A [cytosol] + CO2 [cytosol] + 2.0 Higher fatty acid [cytosol]	Fatty acid metabolism
635	ry26YCM606	3-hydroxyacyl-CoA dehydrogenase (3-oxoicosanoyl-CoA)	1.1.1.n12; 4.2.1.119	NADPH [cytosol] + 3-oxoicosanoyl-CoA [cytosol] --> NADP(+) [cytosol] + (r)-3-hydroxyicosanoyl-coa [cytosol]	Fatty acid metabolism
636	r933ANIDULANS	Fatty acid degradation	1.3.3.6; 4.2.1.17; 1.1.1.-; 2.3.1.16	2.0 H2O [cytosol] + 3.0 ATP [cytosol] + 7.0 NAD(+) [cytosol] + 3.0 coenzyme A [cytosol] + 2.0 FAD [cytosol] + palmitate [cytosol] --> 2.0 NADH [cytosol] + 4.0 diphosphate [cytosol] + AMP [cytosol] + 3.0 acetyl-CoA [cytosol] + 7.0 FADH2 [cytosol]	Fatty acid metabolism	CAALFM_C104750WA or CAALFM_CR05340CA or CAALFM_C300810CA or CAALFM_C401510WA or CAALFM_C301930WA or CAALFM_C301960CA or CAALFM_C603560WA or CAALFM_C200780WA or CAALFM_C301460CA or CAALFM_CR00150CA
637	ry138YCM606	3-hydroxyacyl-CoA dehydrogenase (3-oxotetracosanoyl-CoA)	1.1.1.n12; 4.2.1.119	NAD(+) [cytosol] + (r)-3-hydroxytetracosanoyl-coa [cytosol] --> NADH [cytosol] + 3-keto-C24-CoA [cytosol]	Fatty acid metabolism
638	ry124YCM606	2-enoyl-CoA hydratase	1.1.1.n12; 4.2.1.119	H2O [cytosol] + trans-dodec-2-enoyl-CoA [cytosol] --> (3S)-Hydroxy-cis-dodec-5-enoyl-CoA [cytosol]	Fatty acid metabolism
639	ry37YCM606	trans-2-enoyl-CoA reductase	1.3.1.93	NADPH [cytosol] + trans-tetradec-2-enoyl-CoA [cytosol] --> NADP(+) [cytosol] + myristoyl-CoA [cytosol]	Fatty acid metabolism	CAALFM_C101050CA
640	ry44YCM606	palmitoyl-CoA desaturase	1.14.19.1	NADH [cytosol] + oxygen [cytosol] + palmitoyl-CoA [cytosol] --> 2.0 H2O [cytosol] + NAD(+) [cytosol] + palmitoleoyl-CoA [cytosol]	Fatty acid metabolism	CAALFM_C207090CA or CAALFM_C108360CA
641	R03857KEGGR03857	lauroyl-CoA:electron-transfer flavoprotein 2,3-oxidoreductase	1.3.3.6; 1.3.8.7; 1.3.8.8; 1.3.99.-	FAD [cytosol] + lauroyl-CoA [cytosol] --> FADH2 [cytosol] + trans-dodec-2-enoyl-CoA [cytosol]	Fatty acid metabolism	CAALFM_C301930WA or CAALFM_C301960CA or CAALFM_C603560WA or CAALFM_CR08920WA
642	R08182KEGGR08182	acyl-CoA thioesterase	3.1.2.2	H2O [cytosol] + 8,11,14-Eicosatrienoyl-CoA [cytosol] --> coenzyme A [cytosol] + (8Z,11Z,14Z)-Icosatrienoic acid [cytosol]	Fatty acid metabolism
643	R01923KEGGR01923	palmitoyl-CoA:L-carnitine O-palmitoyltransferase	2.3.1.21	palmitoyl-CoA [cytosol] + (R)-carnitine [cytosol] <=> coenzyme A [cytosol] + L-palmitoylcarnitine [cytosol]	Fatty acid metabolism
644	R702ANIGERR04014	dodecanoyl-[acyl-carrier-protein] hydrolase	3.1.2.14; 3.1.2.21	H2O [cytosol] + Dodecanoyl-[acyl-carrier protein] [cytosol] --> Acyl-carrier protein [cytosol] + laurate [cytosol]	Fatty acid metabolism	CAALFM_C500190CA
645	R04724KEGGR04724	dodecanoyl-[acp]:NAD+ trans-2-oxidoreductase	1.3.1.9; 2.3.1.-	NAD(+) [cytosol] + Dodecanoyl-[acyl-carrier protein] [cytosol] --> NADH [cytosol] + trans-Dodec-2-enoyl-[acp] [cytosol]	Fatty acid metabolism	CAALFM_C500190CA or CAALFM_CR04240CA
646	r1225AORYZAER04568	(3R)-3-Hydroxypalmitoyl-[acyl-carrier-protein] hydro-lyase	2.3.1.85; 2.3.1.86; 2.3.1.-; 4.2.1.59	(3R)-3-Hydroxytetradecanoyl-[acyl-carrier protein] [cytosol] <=> H2O [cytosol] + trans-Tetradec-2-enoyl-[acp] [cytosol]	Fatty acid metabolism	(CAALFM_C500190CA and CAALFM_C304830CA) or CAALFM_CR04240CA
647	R633ANIGERR04968	Tetradecanoyl-[acyl-carrier protein]:malonyl-[acyl-carrier-protein] C-acyltransferase (decarboxylating)	2.3.1.41; 2.3.1.85; 2.3.1.86; 2.3.1.179; 2.3.1.-	Malonyl-[acyl-carrier protein] [cytosol] + Tetradecanoyl-[acp] [cytosol] --> CO2 [cytosol] + Acyl-carrier protein [cytosol] + 3-Oxohexadecanoyl-[acp] [cytosol]	Fatty acid metabolism	(CAALFM_C500190CA and CAALFM_C304830CA) or CAALFM_CR04240CA
648	R07936KEGGR07936	(3R,6Z,9Z,12Z,15Z,18Z,21Z)-3-hydroxytetracosahexaenoyl-CoA:NAD+ oxidoreductase	1.1.1.-	NADH [cytosol] + (6Z,9Z,12Z,15Z,18Z,21Z)-3-Oxotetracosahexa-6,9,12,15,18,21-enoyl-CoA [cytosol] --> NAD(+) [cytosol] + (6Z,9Z,12Z,15Z,18Z,21Z)-3-Hydroxytetracosahexa-6,9,12,15,18,21-enoyl-CoA [cytosol]	Fatty acid metabolism	CAALFM_C104750WA or CAALFM_CR05340CA or CAALFM_C300810CA or CAALFM_C401510WA
649	R04751KEGGR04751	hexanoyl-CoA:electron-transfer flavoprotein 2,3-oxidoreductase	1.3.3.6; 1.3.8.1; 1.3.8.7; 1.3.8.8; 1.3.99.-	FADH2 [cytosol] + trans-hex-2-enoyl-CoA [cytosol] --> FAD [cytosol] + hexanoyl-CoA [cytosol]	Fatty acid metabolism	CAALFM_C301930WA or CAALFM_C301960CA or CAALFM_C603560WA or CAALFM_CR08920WA
650	ry137YCM606	3-hydroxyacyl-CoA dehydrogenase (3-oxodocosanoyl-CoA)	1.1.1.n12; 4.2.1.119	NAD(+) [cytosol] + (r)-3-hydroxydocosanoyl-coa [cytosol] --> NADH [cytosol] + 3-oxodocosanoyl-CoA [cytosol]	Fatty acid metabolism
651	R06985KEGGR06985	trans-Hex-2-enoyl-CoA reductase	1.3.1.8; 1.3.1.38	NADPH [cytosol] + trans-hex-2-enoyl-CoA [cytosol] --> NADP(+) [cytosol] + hexanoyl-CoA [cytosol]	Fatty acid metabolism	CAALFM_C111700CA or CAALFM_C300200CA
652	R700ANIGERR08157	octanoyl-[acyl-carrier protein] hydrolase	3.1.2.21	H2O [cytosol] + Octanoyl-[acp] [cytosol] --> Acyl-carrier protein [cytosol] + octanoate [cytosol]	Fatty acid metabolism
653	R695ANIGER	C160-CoA 9-desaturase	1.14.19.1	NADH [cytosol] + oxygen [cytosol] + Hexadecanoyl-[acp] [cytosol] --> 2.0 H2O [cytosol] + NAD(+) [cytosol] + Hexadecenoyl-[acp] [cytosol]	Fatty acid metabolism	CAALFM_C207090CA or CAALFM_C108360CA
654	ry72YCM606	fatty-acid--CoA ligase (behenate)		ATP [cytosol] + coenzyme A [cytosol] + behenate [cytosol] <=> diphosphate [cytosol] + AMP [cytosol] + Docosanoyl-CoA [cytosol]	Fatty acid metabolism
655	ry23YCM606	B-ketoacyl-CoA reductase ((S)-3-hydroxytetradecanoyl-CoA)	1.1.1.330	NADPH [cytosol] + 3-oxotetradecanoyl-CoA [cytosol] --> NADP(+) [cytosol] + (S)-3-hydroxytetradecanoyl-CoA [cytosol]	Fatty acid metabolism	CAALFM_CR06070WA
656	R07952KEGGR07952	(3R,6Z,9Z,12Z,15Z,18Z)-3-hydroxytetracosapentaenoyl-CoA:NAD+ oxidoreductase	1.1.1.-	NADH [cytosol] + (6Z,9Z,12Z,15Z,18Z)-3-Oxotetracosapenta-6,9,12,15,18-enoyl-CoA [cytosol] --> NAD(+) [cytosol] + (6Z,9Z,12Z,15Z,18Z)-3-Hydroxytetracosapenta-6,9,12,15,18-enoyl-CoA [cytosol]	Fatty acid metabolism	CAALFM_C104750WA or CAALFM_CR05340CA or CAALFM_C300810CA or CAALFM_C401510WA
657	r1227AORYZAER04967	tetradecanoyl-[acp]:NADP+ trans-2-oxidoreductase	1.3.1.10; 1.3.1.39; 1.3.1.104; 2.3.1.85; 2.3.1.86	NADPH [cytosol] + trans-Tetradec-2-enoyl-[acp] [cytosol] --> NADP(+) [cytosol] + Tetradecanoyl-[acp] [cytosol]	Fatty acid metabolism	CAALFM_C500190CA and CAALFM_C304830CA
658	r1194AORYZAE	Fatty-acid synthase	2.3.1.85	2.0 NADPH [cytosol] + Malonyl-[acyl-carrier protein] [cytosol] + Acetyl-[acyl-carrier protein] [cytosol] --> H2O [cytosol] + 2.0 NADP(+) [cytosol] + CO2 [cytosol] + Acyl-carrier protein [cytosol] + Butyryl-[acp] [cytosol]	Fatty acid metabolism
659	r0107YCM606R04742	Decanoyl-CoA:acetyl-CoA C-acyltransferase	2.3.1.16	coenzyme A [cytosol] + 3-oxolauroyl-CoA [cytosol] --> acetyl-CoA [cytosol] + decanoyl-CoA [cytosol]	Fatty acid metabolism	CAALFM_C200780WA or CAALFM_C301460CA or CAALFM_CR00150CA
660	R07935KEGGR07935	(3R,6Z,9Z,12Z,15Z,18Z,21Z)-3-hydroxytetracosahexaenoyl-CoA hydro-lyase	4.2.1.119	H2O [cytosol] + (2E,6Z,9Z,12Z,15Z,18Z,21Z)-Tetracosahepta-2,6,9,12,15,18,21-enoyl-CoA [cytosol] --> (6Z,9Z,12Z,15Z,18Z,21Z)-3-Hydroxytetracosahexa-6,9,12,15,18,21-enoyl-CoA [cytosol]	Fatty acid metabolism
661	ry8YCM606	3-oxoacyl-ACP reductase (3-hydroxyhexanoyl-ACP)	1.1.1.100	NADPH [cytosol] + 3-oxohexanoyl-[acp] [cytosol] --> NADP(+) [cytosol] + (R)-3-Hydroxyhexanoyl-[acp] [cytosol]	Fatty acid metabolism	CAALFM_C304830CA or CAALFM_CR00710CA
662	ry102YCM606	acyl-CoA oxidase (docosanoyl-CoA)	1.3.3.6	oxygen [cytosol] + Docosanoyl-CoA [cytosol] --> H2O2 [cytosol] + trans-docos-2-enoyl-coa [cytosol]	Fatty acid metabolism	CAALFM_C301930WA or CAALFM_C301960CA or CAALFM_C603560WA
663	ry131YCM606	3-hydroxyacyl-CoA dehydrogenase (3-oxooctadecanoyl-CoA)	1.1.1.n12; 4.2.1.119	NAD(+) [cytosol] + (S)-3-Hydroxyoctadecanoyl-CoA [cytosol] --> NADH [cytosol] + 3-oxooctadecanoyl-CoA [cytosol]	Fatty acid metabolism
664	R04958KEGGR04958	octanoyl-[acp]:NAD+ trans-2-oxidoreductase	1.3.1.9; 2.3.1.-	NAD(+) [cytosol] + Octanoyl-[acp] [cytosol] <=> NADH [cytosol] + trans-Oct-2-enoyl-[acp] [cytosol]	Fatty acid metabolism	CAALFM_C500190CA or CAALFM_CR04240CA
665	ry95YCM606	peroxisomal acyl-CoA thioesterase	3.1.2.2	H2O [cytosol] + hexanoyl-CoA [cytosol] --> coenzyme A [cytosol] + hexanoate [cytosol]	Fatty acid metabolism
666	r677iLC915R02115	Steryl-ester acylhydrolase	3.1.1.13	10.0 H2O [cytosol] + 6.0 fecosterol ester [cytosol] --> 2.0 B00002 [cytosol] + 2.0 palmitate [cytosol] + 2.0 1,2-Diacyl-sn-glycerol [cytosol] + (9Z)-Octadecenoic acid [cytosol] + 4.0 stearate [cytosol] + linoleate [cytosol] + (9Z,12Z,15Z)-Octadecatrienoic acid [cytosol]	Fatty acid metabolism	CAALFM_C113510CA or CAALFM_C200740CA or CAALFM_C300400CA
667	r675iLC915R02115	Steryl-ester acylhydrolase	3.1.1.13	14.0 H2O [cytosol] + 4.0 ergosterol ester [cytosol] --> palmitate [cytosol] + 2.0 1,2-Diacyl-sn-glycerol [cytosol] + (9Z)-Octadecenoic acid [cytosol] + 2.0 stearate [cytosol] + linoleate [cytosol] + (9Z,12Z,15Z)-Octadecatrienoic acid [cytosol]	Fatty acid metabolism	CAALFM_C113510CA or CAALFM_C200740CA or CAALFM_C300400CA
668	r1027iAL1006	long-chain-fatty-acid-CoA ligase	6.2.1.3	ATP [cytosol] + coenzyme A [cytosol] + heptanoate [cytosol] --> diphosphate [cytosol] + AMP [cytosol] + heptanoyl-CoA [cytosol]	Fatty acid metabolism	CAALFM_C206070WA or CAALFM_C302810CA or CAALFM_C305980CA or CAALFM_C704180WA or CAALFM_CR10160WA
669	ry123YCM606	2-enoyl-CoA hydratase (3-hydroxytetradecanoyl-CoA)	1.1.1.n12; 4.2.1.119	H2O [cytosol] + trans-tetradec-2-enoyl-CoA [cytosol] --> (3S)-Hydroxy-cis-tetradec-7-enoyl-CoA [cytosol]	Fatty acid metabolism
670	r196iLC915R04725	dodecanoyl-[acp]:NADP+ trans-2-oxidoreductase	1.3.1.10; 1.3.1.39; 1.3.1.104; 2.3.1.85; 2.3.1.86	NADP(+) [cytosol] + Dodecanoyl-[acyl-carrier protein] [cytosol] --> NADPH [cytosol] + trans-Dodec-2-enoyl-[acp] [cytosol]	Fatty acid metabolism	CAALFM_C500190CA and CAALFM_C304830CA
671	r0057YCM606R04739	(S)-3-Hydroxytetradecanoyl-CoA:NAD+ oxidoreductase	1.1.1.35; 1.1.1.211	NAD(+) [cytosol] + (S)-3-hydroxytetradecanoyl-CoA [cytosol] --> NADH [cytosol] + 3-oxotetradecanoyl-CoA [cytosol]	Fatty acid metabolism
672	ry152YCM606			4.0 coenzyme A [cytosol] + 9.0 3-oxotetradecanoyl-CoA [cytosol] --> 5.0 H2O [cytosol] + 3.0 acetyl-CoA [cytosol] + 10.0 trans-dodec-2-enoyl-CoA [cytosol]	Fatty acid metabolism
673	R638ANIGERR07762	beta-ketoacyl-[acyl-carrier-protein] synthase	2.3.1.41; 2.3.1.179; 2.3.1.199; 2.3.1.-	Malonyl-[acyl-carrier protein] [cytosol] + Hexadecanoyl-[acp] [cytosol] --> CO2 [cytosol] + Acyl-carrier protein [cytosol] + 3-Oxostearoyl-[acp] [cytosol]	Fatty acid metabolism	CAALFM_C305280CA or CAALFM_C304830CA or CAALFM_CR04240CA or CAALFM_C112790CA or CAALFM_C203230CA
674	r0106YCM606R03778	Octanoyl-CoA:acetyl-CoA C-acyltransferase	2.3.1.16	coenzyme A [cytosol] + 3-oxodecanoyl-CoA [cytosol] --> acetyl-CoA [cytosol] + octanoyl-CoA [cytosol]	Fatty acid metabolism	CAALFM_C200780WA or CAALFM_C301460CA or CAALFM_CR00150CA
675	ry16YCM606	elongase I (3-oxotetradecanoyl-CoA)	2.3.1.199	malonyl-CoA [cytosol] + lauroyl-CoA [cytosol] --> coenzyme A [cytosol] + CO2 [cytosol] + 3-oxotetradecanoyl-CoA [cytosol]	Fatty acid metabolism	CAALFM_C305280CA or CAALFM_C112790CA or CAALFM_C203230CA
676	ry141YCM606	3-hydroxyacyl-CoA dehydrogenase (3-oxo-cis-dodec-5-enoyl-CoA)	1.1.1.n12; 4.2.1.119	NAD(+) [cytosol] + (3S)-Hydroxy-cis-dodec-5-enoyl-CoA [cytosol] --> NADH [cytosol] + 3-oxolauroyl-CoA [cytosol]	Fatty acid metabolism
677	ry153YCM606			3.0 coenzyme A [cytosol] + 7.0 3-oxolauroyl-CoA [cytosol] --> 4.0 H2O [cytosol] + 2.0 acetyl-CoA [cytosol] + 8.0 trans-dec-2-enoyl-CoA [cytosol]	Fatty acid metabolism
678	R09450KEGGR09450	long-chain fatty-acyl-CoA hydrolase	3.1.2.2	B00002 [cytosol] + H2O [cytosol] + long-chain acyl-CoAs [cytosol] --> coenzyme A [cytosol] + Higher fatty acid [cytosol]	Fatty acid metabolism
679	ry61YCM606	fatty-acid--CoA ligase (octadecenoate)	6.2.1.3	ATP [cytosol] + coenzyme A [cytosol] + (9Z)-Octadecenoic acid [cytosol] <=> diphosphate [cytosol] + AMP [cytosol] + oleoyl-CoA [cytosol]	Fatty acid metabolism	CAALFM_C206070WA or CAALFM_C302810CA or CAALFM_C305980CA or CAALFM_C704180WA or CAALFM_CR10160WA
680	R400ANIGER			9.0 H2O [cytosol] + NAD(+) [cytosol] + 2.0 2-isopropylmalate [cytosol] --> NADH [cytosol] + 7.0 CO2 [cytosol] + (2S)-2-isopropyl-3-oxosuccinate [cytosol]	Fatty acid metabolism
681	ry117YCM606	2-enoyl-CoA hydratase (3-hydroxyhexanoyl-CoA)	1.1.1.n12; 4.2.1.119	H2O [cytosol] + trans-hex-2-enoyl-CoA [cytosol] --> (r)-3-hydroxyhexanoyl-coa [cytosol]	Fatty acid metabolism
682	ry94YCM606	peroxisomal acyl-CoA thioesterase	3.1.2.2	H2O [cytosol] + butyryl-CoA [cytosol] --> coenzyme A [cytosol] + butyrate [cytosol]	Fatty acid metabolism
683	ry28YCM606	B-ketoacyl-CoA reductase (3-hydroxytetracosanoyl-CoA)	1.1.1.330	NADPH [cytosol] + 3-keto-C24-CoA [cytosol] --> NADP(+) [cytosol] + 3-hydroxy-C24-CoA [cytosol]	Fatty acid metabolism	CAALFM_CR06070WA
684	ry10YCM606	3-hydroxyacyl-thioester dehydratase (trans-but-2-enoyl-ACP)	4.2.1.-	(3R)-3-Hydroxybutanoyl-[acyl-carrier protein] [cytosol] <=> H2O [cytosol] + But-2-enoyl-[acyl-carrier protein] [cytosol]	Fatty acid metabolism	CAALFM_CR05790CA
685	r894ANIDULANS	Type II fatty acid synthase	1.6.5.3; 1.1.1.100	H2O [cytosol] + 2.0 NADPH [cytosol] + 6.0 Acyl-[acp] [cytosol] + 2.0 Malonyl-[acyl-carrier protein] [cytosol] --> 6.0 B00002 [cytosol] + 2.0 NADP(+) [cytosol] + 6.0 CO2 [cytosol] + 7.0 Acyl-carrier protein [cytosol] + Octadecanoyl-[acyl-carrier protein] [cytosol]	Fatty acid metabolism	CAALFM_C304830CA or CAALFM_CR00710CA
686	R623ANIGERR04963	Decanoyl-[acyl-carrier protein]:malonyl-[acyl-carrier-protein] C-acyltransferase (decarboxylating)	2.3.1.41; 2.3.1.85; 2.3.1.86; 2.3.1.179; 2.3.1.-	Malonyl-[acyl-carrier protein] [cytosol] + Decanoyl-[acp] [cytosol] --> CO2 [cytosol] + Acyl-carrier protein [cytosol] + 3-Oxododecanoyl-[acp] [cytosol]	Fatty acid metabolism	(CAALFM_C500190CA and CAALFM_C304830CA) or CAALFM_CR04240CA
687	r676iLC915R02115	Steryl-ester acylhydrolase	3.1.1.13	14.0 H2O [cytosol] + 4.0 Episterol ester [cytosol] --> palmitate [cytosol] + 2.0 1,2-Diacyl-sn-glycerol [cytosol] + (9Z)-Octadecenoic acid [cytosol] + stearate [cytosol] + 2.0 linoleate [cytosol] + (9Z,12Z,15Z)-Octadecatrienoic acid [cytosol]	Fatty acid metabolism	CAALFM_C113510CA or CAALFM_C200740CA or CAALFM_C300400CA
688	ry74YCM606	fatty-acid--CoA ligase (cerotic acid)	6.2.1.3	ATP [cytosol] + coenzyme A [cytosol] + cerotate [cytosol] <=> diphosphate [cytosol] + AMP [cytosol] + hexacosanoyl-CoA [cytosol]	Fatty acid metabolism	CAALFM_C206070WA or CAALFM_C302810CA or CAALFM_C305980CA or CAALFM_C704180WA or CAALFM_CR10160WA
689	r1026iAL1006	[ACP]acetyltransferase	2.3.1.38	butyryl-CoA [cytosol] + Acyl-carrier protein [cytosol] --> coenzyme A [cytosol] + Butyryl-[acp] [cytosol]	Fatty acid metabolism	CAALFM_C500190CA
690	ry22YCM606	elongase III (3-oxohexacosanoyl-CoA)	2.3.1.199	malonyl-CoA [cytosol] + Tetracosanoyl-CoA [cytosol] --> coenzyme A [cytosol] + CO2 [cytosol] + 3-oxohexacosanoyl-CoA [cytosol]	Fatty acid metabolism	CAALFM_C305280CA or CAALFM_C112790CA or CAALFM_C203230CA
691	FATTYACIDSYNTHASERXNMetaCyc	acyl-CoA:malonyl-CoA C-acyltransferase(decarboxylating, oxoacyl- and enoyl-reducing and thioester-hydrolysing)	2.3.1.85	B00002 [cytosol] + 6.0 H2O [cytosol] + NADPH [cytosol] + acetyl-CoA [cytosol] + malonyl-CoA [cytosol] <=> NADP(+) [cytosol] + 2.0 coenzyme A [cytosol] + 4.0 CO2 [cytosol] + a long-chain fatty acid [cytosol]	Fatty acid metabolism
692	ry60YCM606	fatty-acid--CoA ligase (octadecanoate)	6.2.1.3	ATP [cytosol] + coenzyme A [cytosol] + stearate [cytosol] <=> diphosphate [cytosol] + AMP [cytosol] + stearoyl-CoA [cytosol]	Fatty acid metabolism	CAALFM_C206070WA or CAALFM_C302810CA or CAALFM_C305980CA or CAALFM_C704180WA or CAALFM_CR10160WA
693	r0849YCM606R08174	stearoyl-CoA hydrolase	3.1.2.2	H2O [cytosol] + stearoyl-CoA [cytosol] --> coenzyme A [cytosol] + stearate [cytosol]	Fatty acid metabolism
694	R08178KEGGR08178	palmitoyl-CoA hydrolase	3.1.2.2	H2O [cytosol] + (9Z,12Z,15Z)-Octadecatrienoyl-CoA [cytosol] --> coenzyme A [cytosol] + (9Z,12Z,15Z)-Octadecatrienoic acid [cytosol]	Fatty acid metabolism
695	RXN12793MetaCyc	Delta9 elongase	2.3.1.199	H2O [cytosol] + 3.0 malonyl-CoA [cytosol] + 2.0 (9Z,12Z,15Z)-Octadecatrienoic acid [cytosol] <=> 3.0 coenzyme A [cytosol] + 5.0 CO2 [cytosol] + 2.0 eicosatrienoate [cytosol]	Fatty acid metabolism	CAALFM_C305280CA or CAALFM_C112790CA or CAALFM_C203230CA
696	R632ANIGER			2.0 NADPH [cytosol] + Malonyl-[acyl-carrier protein] [cytosol] + Dodecanoyl-[acyl-carrier protein] [cytosol] --> H2O [cytosol] + 2.0 NADP(+) [cytosol] + CO2 [cytosol] + Acyl-carrier protein [cytosol] + Tetradecanoyl-[acp] [cytosol]	Fatty acid metabolism
697	R07951KEGGR07951	(3R,6Z,9Z,12Z,15Z,18Z)-3-hydroxytetracosapentaenoyl-CoA hydro-lyase	4.2.1.119	H2O [cytosol] + (2E,6Z,9Z,12Z,15Z,18Z)-Tetracosahexa-2,6,9,12,15,18-enoyl-CoA [cytosol] --> (6Z,9Z,12Z,15Z,18Z)-3-Hydroxytetracosapenta-6,9,12,15,18-enoyl-CoA [cytosol]	Fatty acid metabolism
698	ry101YCM606	acyl-CoA oxidase (icosanoyl-CoA)	1.3.3.6	oxygen [cytosol] + Eicosanoyl-CoA [cytosol] --> H2O2 [cytosol] + trans-icos-2-enoyl-coa [cytosol]	Fatty acid metabolism	CAALFM_C301930WA or CAALFM_C301960CA or CAALFM_C603560WA
699	R602ANIGER	[ACP]acetyltransferase	2.3.1.38	2.0 B00002 [cytosol] + 3.0 acetyl-CoA [cytosol] + 2.0 Acyl-carrier protein [cytosol] --> H2O [cytosol] + 3.0 coenzyme A [cytosol] + 2.0 Acyl-[acp] [cytosol]	Fatty acid metabolism	CAALFM_C500190CA
700	ry97YCM606	peroxisomal acyl-CoA thioesterase	3.1.2.2	H2O [cytosol] + oleoyl-CoA [cytosol] --> coenzyme A [cytosol] + (9Z)-Octadecenoic acid [cytosol]	Fatty acid metabolism
701	ry118YCM606	2-enoyl-CoA hydratase (3-hydroxyoctanoyl-CoA)	1.1.1.n12; 4.2.1.119	H2O [cytosol] + trans-oct-2-enoyl-CoA [cytosol] --> (r)-3-hydroxyoctanoyl-coa [cytosol]	Fatty acid metabolism
702	ry140YCM606	3-hydroxyacyl-CoA dehydrogenase	1.1.1.n12; 4.2.1.119	NAD(+) [cytosol] + (3S)-Hydroxy-cis-tetradec-7-enoyl-CoA [cytosol] --> NADH [cytosol] + 3-oxotetradecanoyl-CoA [cytosol]	Fatty acid metabolism
703	r1117iAL1006	[ACP]acetyltransferase	2.3.1.38	3.0 acyl-CoA [cytosol] + Acyl-carrier protein [cytosol] --> 2.0 B00002 [cytosol] + 2.0 H2O [cytosol] + 3.0 coenzyme A [cytosol] + Acyl-[acp] [cytosol]	Fatty acid metabolism	CAALFM_C500190CA
704	ry11YCM606	3-hydroxyacyl-thioester dehydratase (trans-hex-2-enoyl-ACP)	4.2.1.-	(R)-3-Hydroxyhexanoyl-[acp] [cytosol] <=> H2O [cytosol] + trans-Hex-2-enoyl-[acp] [cytosol]	Fatty acid metabolism	CAALFM_CR05790CA
705	R619ANIGERR04534	(3R)-3-Hydroxydecanoyl-[acyl-carrier-protein]:NADP+ oxidoreductase	1.1.1.100; 2.3.1.85; 2.3.1.86; 2.3.1.-	NADPH [cytosol] + 3-oxodecanoyl-[acp] [cytosol] <=> NADP(+) [cytosol] + (3R)-3-Hydroxydecanoyl-[acyl-carrier protein] [cytosol]	Fatty acid metabolism	(CAALFM_C500190CA and CAALFM_C304830CA) or CAALFM_CR04240CA or CAALFM_CR00710CA
706	R02878KEGGR02878	1-Octanol:NAD+ oxidoreductase	1.1.1.1; 1.1.1.73	NADH [cytosol] + octanal [cytosol] --> NAD(+) [cytosol] + octanol [cytosol]	Fatty acid metabolism	CAALFM_C108330CA
707	ry151YCM606			5.0 coenzyme A [cytosol] + 11.0 3-oxopalmitoyl-CoA [cytosol] --> 6.0 H2O [cytosol] + 4.0 acetyl-CoA [cytosol] + 12.0 trans-tetradec-2-enoyl-CoA [cytosol]	Fatty acid metabolism
708	R04748KEGGR04748	(S)-hydroxyhexanoyl-CoA:NAD+ oxidoreductase	1.1.1.35; 1.1.1.211	NADH [cytosol] + 3-oxohexanoyl-CoA [cytosol] --> NAD(+) [cytosol] + 3-hydroxyhexanoyl-CoA [cytosol]	Fatty acid metabolism
709	r934ANIDULANS	Fatty acid degradation	1.3.3.6; 4.2.1.17; 1.1.1.-; 2.3.1.16	3.0 H2O [cytosol] + 3.0 ATP [cytosol] + 6.0 NAD(+) [cytosol] + 4.0 coenzyme A [cytosol] + 5.0 FAD [cytosol] + stearate [cytosol] --> NADH [cytosol] + 4.0 diphosphate [cytosol] + AMP [cytosol] + 4.0 acetyl-CoA [cytosol] + 10.0 FADH2 [cytosol]	Fatty acid metabolism	CAALFM_C104750WA or CAALFM_CR05340CA or CAALFM_C300810CA or CAALFM_C401510WA or CAALFM_C301930WA or CAALFM_C301960CA or CAALFM_C603560WA or CAALFM_C200780WA or CAALFM_C301460CA or CAALFM_CR00150CA
710	r0099YCM606R01624	acetyl-CoA:[acyl-carrier-protein] S-acetyltransferase	2.3.1.38; 2.3.1.85; 2.3.1.86; 2.3.1.-	acetyl-CoA [cytosol] + Acyl-carrier protein [cytosol] --> coenzyme A [cytosol] + Acetyl-[acyl-carrier protein] [cytosol]	Fatty acid metabolism	(CAALFM_C500190CA and CAALFM_C304830CA) or CAALFM_CR04240CA
711	R02223KEGGR02223	Stearoyl-CoA:malonyl-CoA C-acyltransferase (decarboxylating, oxoacyl- and enoyl-reducing)		2.0 NADH [cytosol] + malonyl-CoA [cytosol] + stearoyl-CoA [cytosol] --> H2O [cytosol] + 2.0 NAD(+) [cytosol] + coenzyme A [cytosol] + CO2 [cytosol] + Eicosanoyl-CoA [cytosol]	Fatty acid metabolism
712	R04100KEGGR04100	3-cis-Dodecenoyl-CoA delta3-cis-delta2-trans-isomerase	5.3.3.8	3-cis-dodecenoyl-CoA [cytosol] <=> trans-dodec-2-enoyl-CoA [cytosol]	Fatty acid metabolism	CAALFM_CR08670CA or CAALFM_CR08690CA
713	r1188AORYZAE	3-oxoacyl-[acyl-carrier-protein] synthase I	2.3.1.41	4.0 B00002 [cytosol] + 3.0 Malonyl-[acyl-carrier protein] [cytosol] + 2.0 Acetyl-[acyl-carrier protein] [cytosol] --> H2O [cytosol] + CO2 [cytosol] + Acyl-carrier protein [cytosol] + 4.0 3-oxoacyl-[acp] [cytosol]	Fatty acid metabolism	CAALFM_C304830CA
714	R04966KEGGR04966	tetradecanoyl-[acp]:NAD+ trans-2-oxidoreductase	1.3.1.9; 2.3.1.-	NAD(+) [cytosol] + Tetradecanoyl-[acp] [cytosol] --> NADH [cytosol] + trans-Tetradec-2-enoyl-[acp] [cytosol]	Fatty acid metabolism	CAALFM_C500190CA or CAALFM_CR04240CA
715	r0400YCM606	fatty-acid--CoA ligase (dodecanoate)	6.2.1.3	ATP [cytosol] + coenzyme A [cytosol] + laurate [cytosol] <=> diphosphate [cytosol] + AMP [cytosol] + lauroyl-CoA [cytosol]	Fatty acid metabolism	CAALFM_C206070WA or CAALFM_C302810CA or CAALFM_C305980CA or CAALFM_C704180WA or CAALFM_CR10160WA
716	r892ANIDULANS	Type II fatty acid synthase	1.6.5.3; 1.1.1.100	3.0 NADPH [cytosol] + 5.0 Acyl-[acp] [cytosol] + 2.0 Malonyl-[acyl-carrier protein] [cytosol] --> 5.0 B00002 [cytosol] + 3.0 NADP(+) [cytosol] + 5.0 CO2 [cytosol] + 6.0 Acyl-carrier protein [cytosol] + Hexadecanoyl-[acp] [cytosol]	Fatty acid metabolism	CAALFM_C304830CA or CAALFM_CR00710CA
717	R03992KEGGR03992	Tetradecanoyl-CoA:glycylpeptide N-tetradecanoyltransferase	2.3.1.97	Glycylpeptide [cytosol] + myristoyl-CoA [cytosol] <=> coenzyme A [cytosol] + N-Tetradecanoylglycylpeptide [cytosol]	Fatty acid metabolism	CAALFM_C401440WA
718	r1201AORYZAE	Fatty-acid synthase	2.3.1.85	2.0 NADPH [cytosol] + Malonyl-[acyl-carrier protein] [cytosol] + Butyryl-[acp] [cytosol] --> H2O [cytosol] + 2.0 NADP(+) [cytosol] + CO2 [cytosol] + Acyl-carrier protein [cytosol] + Hexanoyl-[acp] [cytosol]	Fatty acid metabolism
719	ry110YCM606	2-enoyl-CoA hydratase (3-hydroxydecanoyl-CoA)	1.1.1.n12; 4.2.1.119	H2O [cytosol] + trans-dec-2-enoyl-CoA [cytosol] --> 3-hydroxydecanoyl-CoA [cytosol]	Fatty acid metabolism
720	R07950KEGGR07950	(6Z,9Z,12Z,15Z,18Z)-tetracosapentaenoyl-CoA:oxygen 2-oxidoreductase	1.3.3.6	FADH2 [cytosol] + (2E,6Z,9Z,12Z,15Z,18Z)-Tetracosahexa-2,6,9,12,15,18-enoyl-CoA [cytosol] --> FAD [cytosol] + (6Z,9Z,12Z,15Z,18Z)-Tetracosapentaenoyl-CoA [cytosol]	Fatty acid metabolism	CAALFM_C301930WA or CAALFM_C301960CA or CAALFM_C603560WA
721	ry111YCM606	2-enoyl-CoA hydratase (3-hydroxydodecanoyl-CoA)	1.1.1.n12; 4.2.1.119	H2O [cytosol] + trans-dodec-2-enoyl-CoA [cytosol] --> 3-hydroxylauroyl-CoA [cytosol]	Fatty acid metabolism
722	r895ANIDULANS	Type II fatty acid synthase	1.6.5.3; 1.1.1.100	H2O [cytosol] + NADPH [cytosol] + 6.0 Acyl-[acp] [cytosol] + 2.0 Malonyl-[acyl-carrier protein] [cytosol] --> 6.0 B00002 [cytosol] + NADP(+) [cytosol] + 6.0 CO2 [cytosol] + 7.0 Acyl-carrier protein [cytosol] + Octadecenoyl-[acp] [cytosol]	Fatty acid metabolism	CAALFM_C304830CA or CAALFM_CR00710CA
723	r932ANIDULANS	Fatty acid degradation	1.3.3.6; 4.2.1.17; 1.1.1.-; 2.3.1.16	H2O [cytosol] + 3.0 ATP [cytosol] + 6.0 NAD(+) [cytosol] + 2.0 coenzyme A [cytosol] + FAD [cytosol] + myristate [cytosol] --> NADH [cytosol] + 4.0 diphosphate [cytosol] + AMP [cytosol] + 2.0 acetyl-CoA [cytosol] + 6.0 FADH2 [cytosol]	Fatty acid metabolism	CAALFM_C104750WA or CAALFM_CR05340CA or CAALFM_C300810CA or CAALFM_C401510WA or CAALFM_C301930WA or CAALFM_C301960CA or CAALFM_C603560WA or CAALFM_C200780WA or CAALFM_C301460CA or CAALFM_CR00150CA
724	R08183KEGGR08183	Biosynthesis of unsaturated fatty acids	3.1.2.2	H2O [cytosol] + arachidonyl-CoA [cytosol] --> coenzyme A [cytosol] + arachidonate [cytosol]	Fatty acid metabolism
725	R222RXNMetaCyc	aldehyde dehydrogenase (NAD+)	1.2.1.3	H2O [cytosol] + NAD(+) [cytosol] + octanal [cytosol] <=> NADH [cytosol] + octanoate [cytosol]	Fatty acid metabolism	CAALFM_C100410CA or CAALFM_C202970CA or CAALFM_C702010CA
726	R637ANIGER			2.0 NADPH [cytosol] + Malonyl-[acyl-carrier protein] [cytosol] + Tetradecanoyl-[acp] [cytosol] --> H2O [cytosol] + 2.0 NADP(+) [cytosol] + CO2 [cytosol] + Acyl-carrier protein [cytosol] + Hexadecanoyl-[acp] [cytosol]	Fatty acid metabolism
727	ry19YCM606	elongase II or III (3-oxoicosanoyl-CoA)	2.3.1.199	malonyl-CoA [cytosol] + stearoyl-CoA [cytosol] --> coenzyme A [cytosol] + CO2 [cytosol] + 3-oxoicosanoyl-CoA [cytosol]	Fatty acid metabolism	CAALFM_C305280CA or CAALFM_C112790CA or CAALFM_C203230CA
728	r0102YCM606R03991	myristoyl-CoA:acetylCoA C-myristoyltransferase	2.3.1.16; 2.3.1.155	coenzyme A [cytosol] + 3-oxopalmitoyl-CoA [cytosol] --> acetyl-CoA [cytosol] + myristoyl-CoA [cytosol]	Fatty acid metabolism	CAALFM_C200780WA or CAALFM_C301460CA or CAALFM_CR00150CA
729	N64624614629RXNMetaCyc	3alpha,7alpha,12alpha-Trihydroxy-5beta-cholestanate:CoA ligase (AMP-forming)	6.2.1.7	ATP [cytosol] + coenzyme A [cytosol] + trihydroxycoprostanoate [cytosol] <=> diphosphate [cytosol] + AMP [cytosol] + (25R)-3alpha,7alpha,12alpha-trihydroxy-5beta-cholestan-26-oyl-CoA [cytosol]	Fatty acid metabolism
730	r0252YCM606	carnitine O-acetyltransferase	2.3.1.7	acetyl-CoA [cytosol] + (R)-carnitine [cytosol] <=> coenzyme A [cytosol] + O-acetylcarnitine [cytosol]	Fatty acid metabolism
731	ry42YCM606	trans-2-enoyl-CoA reductase	1.3.1.93	NADPH [cytosol] + trans-tetracos-2-enoyl-coa [cytosol] --> NADP(+) [cytosol] + Tetracosanoyl-CoA [cytosol]	Fatty acid metabolism	CAALFM_C101050CA
732	r1232AORYZAER04544	(3R)-3-hydroxypalmitoyl-[acyl-carrier-protein] hydro-lyase	2.3.1.85; 2.3.1.86; 2.3.1.-; 4.2.1.59	(3R)-3-Hydroxypalmitoyl-[acyl-carrier protein] [cytosol] <=> H2O [cytosol] + trans-Hexadec-2-enoyl-[acp] [cytosol]	Fatty acid metabolism	(CAALFM_C500190CA and CAALFM_C304830CA) or CAALFM_CR04240CA
733	ry25YCM606	B-ketoacyl-CoA reductase (3-hydroxyoctadecanoyl-CoA)	1.1.1.330	NADPH [cytosol] + 3-oxooctadecanoyl-CoA [cytosol] --> NADP(+) [cytosol] + (S)-3-Hydroxyoctadecanoyl-CoA [cytosol]	Fatty acid metabolism	CAALFM_CR06070WA
734	ry39YCM606	trans-2-enoyl-CoA reductase	1.3.1.93	NADPH [cytosol] + trans-octadec-2-enoyl-CoA [cytosol] --> NADP(+) [cytosol] + stearoyl-CoA [cytosol]	Fatty acid metabolism	CAALFM_C101050CA
735	ry98YCM606	acyl-CoA oxidase (butanoyl-CoA)	1.3.3.6	oxygen [cytosol] + butyryl-CoA [cytosol] --> H2O2 [cytosol] + Crotonoyl-CoA [cytosol]	Fatty acid metabolism	CAALFM_C301930WA or CAALFM_C301960CA or CAALFM_C603560WA
736	ry120YCM606	2-enoyl-CoA hydratase (3-hydroxydocosanoyl-CoA)	1.1.1.n12; 4.2.1.119	H2O [cytosol] + trans-docos-2-enoyl-coa [cytosol] <=> (r)-3-hydroxydocosanoyl-coa [cytosol]	Fatty acid metabolism
737	r1275AORYZAER08163	octadecanoyl-[acyl-carrier protein] hydrolase	3.1.2.14	H2O [cytosol] + Octadecanoyl-[acyl-carrier protein] [cytosol] --> Acyl-carrier protein [cytosol] + stearate [cytosol]	Fatty acid metabolism	CAALFM_C500190CA
738	R03776KEGGR03776	trans-Oct-2-enoyl-CoA reductase	1.3.1.8; 1.3.1.38	NADPH [cytosol] + trans-oct-2-enoyl-CoA [cytosol] --> NADP(+) [cytosol] + octanoyl-CoA [cytosol]	Fatty acid metabolism	CAALFM_C111700CA or CAALFM_C300200CA
739	R627ANIGER			2.0 NADPH [cytosol] + Malonyl-[acyl-carrier protein] [cytosol] + Decanoyl-[acp] [cytosol] --> H2O [cytosol] + 2.0 NADP(+) [cytosol] + CO2 [cytosol] + Acyl-carrier protein [cytosol] + Dodecanoyl-[acyl-carrier protein] [cytosol]	Fatty acid metabolism
740	ry12YCM606	3-hydroxyacyl-thioester dehydratase (trans-oct-2-enoyl-ACP)	4.2.1.-	(3R)-3-Hydroxyoctanoyl-[acyl-carrier protein] [cytosol] <=> H2O [cytosol] + trans-Oct-2-enoyl-[acp] [cytosol]	Fatty acid metabolism	CAALFM_CR05790CA
741	R01779KEGGR01779	(3R)-3-hydroxyacyl-CoA:NADP+ oxidoreductase	1.1.1.36	NADP(+) [cytosol] + (3R)-3-Hydroxyacyl-CoA [cytosol] <=> NADPH [cytosol] + 3-Oxoacyl-CoA [cytosol]	Fatty acid metabolism
742	r1277AORYZAER02814	Oleoyl-[acyl-carrier-protein] hydrolase	3.1.2.14	H2O [cytosol] + Octadecenoyl-[acp] [cytosol] --> Acyl-carrier protein [cytosol] + (9Z)-Octadecenoic acid [cytosol]	Fatty acid metabolism	CAALFM_C500190CA
743	r0105YCM606R03858	Lauroyl-CoA:acetyl-CoA C-acyltransferase	2.3.1.16	coenzyme A [cytosol] + 3-oxotetradecanoyl-CoA [cytosol] --> acetyl-CoA [cytosol] + lauroyl-CoA [cytosol]	Fatty acid metabolism	CAALFM_C200780WA or CAALFM_C301460CA or CAALFM_CR00150CA
744	R08175KEGGR08175	Icosanoyl-CoA hydrolase	3.1.2.2	H2O [cytosol] + Eicosanoyl-CoA [cytosol] --> coenzyme A [cytosol] + icosanoate [cytosol]	Fatty acid metabolism
745	ry147YCM606	acetyl-CoA C-acyltransferase (hexanoyl-CoA)	2.3.1.16	coenzyme A [cytosol] + 3-oxooctanoyl-CoA [cytosol] --> acetyl-CoA [cytosol] + hexanoyl-CoA [cytosol]	Fatty acid metabolism	CAALFM_C200780WA or CAALFM_C301460CA or CAALFM_CR00150CA
746	r0402YCM606R01280	Palmitate:CoA ligase (AMP-forming)	6.2.1.3	ATP [cytosol] + coenzyme A [cytosol] + palmitate [cytosol] --> diphosphate [cytosol] + AMP [cytosol] + palmitoyl-CoA [cytosol]	Fatty acid metabolism	CAALFM_C206070WA or CAALFM_C302810CA or CAALFM_C305980CA or CAALFM_C704180WA or CAALFM_CR10160WA
747	r1279AORYZAE	Acetyl coenzyme A-acyl-carrier-protein transacylase	3.1.2.14	H2O [cytosol] + Linolenoyl-[acp] [cytosol] --> Acyl-carrier protein [cytosol] + linoleate [cytosol]	Fatty acid metabolism	CAALFM_C500190CA
748	ry24YCM606	B-ketoacyl-CoA reductase ((S)-3-hydroxypalmitoyl-CoA)	1.1.1.330	NADPH [cytosol] + 3-oxopalmitoyl-CoA [cytosol] --> NADP(+) [cytosol] + (s)-3-hydroxypalmitoyl-coa [cytosol]	Fatty acid metabolism	CAALFM_CR06070WA
749	R08180KEGGR08180	acyl-coenzyme A thioesterase 1/2/4	3.1.2.2	H2O [cytosol] + (4Z,7Z,10Z,13Z,16Z,19Z)-Docosahexaenoyl-CoA [cytosol] --> coenzyme A [cytosol] + 4,7,10,13,16,19-Docosahexaenoic acid [cytosol]	Fatty acid metabolism
750	ry29YCM606	B-ketoacyl-CoA reductase ((S)-3-hydroxyhexacosanoyl-CoA)	1.1.1.330	NADPH [cytosol] + 3-oxohexacosanoyl-CoA [cytosol] --> NADP(+) [cytosol] + (S)-3-hydroxyhexacosanoyl-CoA [cytosol]	Fatty acid metabolism	CAALFM_CR06070WA
751	R09475KEGGR09475	acetate:[acyl-carrier-protein] ligase (AMP-forming)	6.2.1.35	ATP [cytosol] + acetate [cytosol] + Acyl-carrier protein [cytosol] --> diphosphate [cytosol] + AMP [cytosol] + Acetyl-[acyl-carrier protein] [cytosol]	Fatty acid metabolism
752	R07937KEGGR07937	(4Z,7Z,10Z,13Z,16Z,19Z)-docosahexaenoyl-CoA:acetyl-CoA C-acyltransferase	2.3.1.16; 2.3.1.176	coenzyme A [cytosol] + (6Z,9Z,12Z,15Z,18Z,21Z)-3-Oxotetracosahexa-6,9,12,15,18,21-enoyl-CoA [cytosol] --> acetyl-CoA [cytosol] + (4Z,7Z,10Z,13Z,16Z,19Z)-Docosahexaenoyl-CoA [cytosol]	Fatty acid metabolism	CAALFM_C200780WA or CAALFM_C301460CA or CAALFM_CR00150CA
753	ry126YCM606	B-hydroxyacyl-CoA dehydratase (trans-hexadec-2-enoyl-CoA)	4.2.1.134	H2O [cytosol] + trans-hexadec-2-enoyl-CoA [cytosol] --> (3S)-Hydroxypalmitoleoyl-CoA [cytosol]	Fatty acid metabolism	CAALFM_C703050WA or CAALFM_C703040WA or CAALFM_CR05140WA
754	ry59YCM606	fatty-acid--CoA ligase (hexadecenoate)	6.2.1.3	ATP [cytosol] + coenzyme A [cytosol] + palmitoleate [cytosol] <=> diphosphate [cytosol] + AMP [cytosol] + palmitoleoyl-CoA [cytosol]	Fatty acid metabolism	CAALFM_C206070WA or CAALFM_C302810CA or CAALFM_C305980CA or CAALFM_C704180WA or CAALFM_CR10160WA
755	r1032iAL1006	carnitine O-acetyltransferase	2.3.1.7	butyryl-CoA [cytosol] + (R)-carnitine [cytosol] <=> coenzyme A [cytosol] + butyrylcarnitine [cytosol]	Fatty acid metabolism
756	R701ANIGERR08158	decanoyl-[acyl-carrier protein] hydrolase	3.1.2.21	H2O [cytosol] + Decanoyl-[acp] [cytosol] --> Acyl-carrier protein [cytosol] + decanoate [cytosol]	Fatty acid metabolism
757	R617ANIGER			2.0 NADPH [cytosol] + Malonyl-[acyl-carrier protein] [cytosol] + Hexanoyl-[acp] [cytosol] --> H2O [cytosol] + 2.0 NADP(+) [cytosol] + CO2 [cytosol] + Acyl-carrier protein [cytosol] + Octanoyl-[acp] [cytosol]	Fatty acid metabolism
758	ry150YCM606	acetyl-CoA C-acyltransferase (docosanoyl-CoA)	2.3.1.16	coenzyme A [cytosol] + 3-keto-C24-CoA [cytosol] --> acetyl-CoA [cytosol] + Docosanoyl-CoA [cytosol]	Fatty acid metabolism	CAALFM_C200780WA or CAALFM_C301460CA or CAALFM_CR00150CA
759	r1239AORYZAER07764	3-hydroxyacyl-[acyl-carrier-protein] dehydratase	2.3.1.-; 4.2.1.-	3-Hydroxyoctadecanoyl-[acp] [cytosol] <=> H2O [cytosol] + (2E)-Octadecenoyl-[acp] [cytosol]	Fatty acid metabolism	CAALFM_CR04240CA or CAALFM_CR05790CA
760	ry96YCM606	peroxisomal acyl-CoA thioesterase	3.1.2.2	H2O [cytosol] + palmitoleoyl-CoA [cytosol] --> coenzyme A [cytosol] + palmitoleate [cytosol]	Fatty acid metabolism
761	ry146YCM606	acetyl-CoA C-acyltransferase (butanoyl-CoA)	2.3.1.16	coenzyme A [cytosol] + 3-oxohexanoyl-CoA [cytosol] --> acetyl-CoA [cytosol] + butyryl-CoA [cytosol]	Fatty acid metabolism	CAALFM_C200780WA or CAALFM_C301460CA or CAALFM_CR00150CA
762	ry149YCM606	acetyl-CoA C-acyltransferase (icosanoyl-CoA)	2.3.1.16	coenzyme A [cytosol] + 3-oxodocosanoyl-CoA [cytosol] --> acetyl-CoA [cytosol] + Eicosanoyl-CoA [cytosol]	Fatty acid metabolism	CAALFM_C200780WA or CAALFM_C301460CA or CAALFM_CR00150CA
763	R04756KEGGR04756	cis,cis-3,6-Dodecadienoyl-CoA delta3-cis-delta2-trans-isomerase	5.3.3.8	cis,cis-3,6-Dodecadienoyl-CoA [cytosol] <=> trans,cis-Lauro-2,6-dienoyl-CoA [cytosol]	Fatty acid metabolism	CAALFM_CR08670CA or CAALFM_CR08690CA
764	R618ANIGERR04960	Octanoyl-[acyl-carrier protein]:malonyl-[acyl-carrier-protein] C-acyltransferase (decarboxylating)	2.3.1.41; 2.3.1.85; 2.3.1.86; 2.3.1.179; 2.3.1.-	Malonyl-[acyl-carrier protein] [cytosol] + Octanoyl-[acp] [cytosol] --> CO2 [cytosol] + Acyl-carrier protein [cytosol] + 3-oxodecanoyl-[acp] [cytosol]	Fatty acid metabolism	(CAALFM_C500190CA and CAALFM_C304830CA) or CAALFM_CR04240CA
765	ry129YCM606	3-hydroxyacyl-CoA dehydrogenase (3-oxododecanoyl-CoA)	1.1.1.n12; 4.2.1.119	NAD(+) [cytosol] + 3-hydroxylauroyl-CoA [cytosol] --> NADH [cytosol] + 3-oxolauroyl-CoA [cytosol]	Fatty acid metabolism
766	ry135YCM606	3-hydroxyacyl-CoA dehydrogenase (3-oxooctanoyl-CoA)	1.1.1.n12; 4.2.1.119	NAD(+) [cytosol] + (r)-3-hydroxyoctanoyl-coa [cytosol] --> NADH [cytosol] + 3-oxooctanoyl-CoA [cytosol]	Fatty acid metabolism
767	ry41YCM606	trans-2-enoyl-CoA reductase	1.3.1.93	NADPH [cytosol] + trans-docos-2-enoyl-coa [cytosol] --> NADP(+) [cytosol] + Docosanoyl-CoA [cytosol]	Fatty acid metabolism	CAALFM_C101050CA
768	ry21YCM606	elongase II or III (3-oxotetracosanoyl-CoA)	2.3.1.199	malonyl-CoA [cytosol] + Docosanoyl-CoA [cytosol] --> coenzyme A [cytosol] + CO2 [cytosol] + 3-keto-C24-CoA [cytosol]	Fatty acid metabolism	CAALFM_C305280CA or CAALFM_C112790CA or CAALFM_C203230CA
769	R04961KEGGR04961	decanoyl-[acp]:NAD+ trans-2-oxidoreductase	1.3.1.9; 2.3.1.-	NAD(+) [cytosol] + Decanoyl-[acp] [cytosol] --> NADH [cytosol] + trans-Dec-2-enoyl-[acp] [cytosol]	Fatty acid metabolism	CAALFM_C500190CA or CAALFM_CR04240CA
770	ry6YCM606	B-ketoacyl-ACP synthase (3-oxo-octanoyl-ACP)	2.3.1.41	Malonyl-[acyl-carrier protein] [cytosol] + Hexanoyl-[acp] [cytosol] --> CO2 [cytosol] + Acyl-carrier protein [cytosol] + 3-oxooctanoyl-[acp] [cytosol]	Fatty acid metabolism	CAALFM_C304830CA
771	r889ANIDULANS	Type II fatty acid synthase	1.6.5.3; 1.1.1.100	2.0 NADPH [cytosol] + 4.0 Acyl-[acp] [cytosol] + Malonyl-[acyl-carrier protein] [cytosol] --> 4.0 B00002 [cytosol] + 2.0 NADP(+) [cytosol] + 3.0 CO2 [cytosol] + 4.0 Acyl-carrier protein [cytosol] + Dodecanoyl-[acyl-carrier protein] [cytosol]	Fatty acid metabolism	CAALFM_CR00710CA
772	ry100YCM606	acyl-CoA oxidase (octanoyl-CoA)	1.3.3.6	oxygen [cytosol] + octanoyl-CoA [cytosol] --> H2O2 [cytosol] + trans-oct-2-enoyl-CoA [cytosol]	Fatty acid metabolism	CAALFM_C301930WA or CAALFM_C301960CA or CAALFM_C603560WA
773	R03856KEGGR03856	trans-Dodec-2-enoyl-CoA reductase	1.3.1.8; 1.3.1.38	NADPH [cytosol] + trans-dodec-2-enoyl-CoA [cytosol] --> NADP(+) [cytosol] + lauroyl-CoA [cytosol]	Fatty acid metabolism	CAALFM_C111700CA or CAALFM_C300200CA
774	ry103YCM606	acyl-CoA oxidase (tetracosanoyl-CoA)	1.3.3.6	oxygen [cytosol] + Tetracosanoyl-CoA [cytosol] --> H2O2 [cytosol] + trans-tetracos-2-enoyl-coa [cytosol]	Fatty acid metabolism	CAALFM_C301930WA or CAALFM_C301960CA or CAALFM_C603560WA
775	R699ANIGER	Acyl-ACP-hydrolase	3.1.2.14	H2O [cytosol] + Hexanoyl-[acp] [cytosol] --> Acyl-carrier protein [cytosol] + hexanoate [cytosol]	Fatty acid metabolism	CAALFM_C500190CA
776	r1218AORYZAER04965	(3R)-3-Hydroxybutanoyl-[acyl-carrier-protein] hydro-lyase	2.3.1.85; 2.3.1.86; 2.3.1.-; 4.2.1.59	(R)-3-Hydroxydodecanoyl-[acp] [cytosol] <=> H2O [cytosol] + trans-Dodec-2-enoyl-[acp] [cytosol]	Fatty acid metabolism	(CAALFM_C500190CA and CAALFM_C304830CA) or CAALFM_CR04240CA
777	ry36YCM606	B-hydroxyacyl-CoA dehydratase (trans-hexacos-2-enoyl-CoA)	4.2.1.134	(S)-3-hydroxyhexacosanoyl-CoA [cytosol] <=> H2O [cytosol] + trans-hexacos-2-enoyl-CoA [cytosol]	Fatty acid metabolism	CAALFM_C703050WA or CAALFM_C703040WA or CAALFM_CR05140WA
778	r1213AORYZAER04962	decanoyl-[acp]:NADP+ trans-2-oxidoreductase	1.3.1.10; 1.3.1.39; 1.3.1.104; 2.3.1.85; 2.3.1.86	NADPH [cytosol] + trans-Dec-2-enoyl-[acp] [cytosol] --> NADP(+) [cytosol] + Decanoyl-[acp] [cytosol]	Fatty acid metabolism	CAALFM_C500190CA and CAALFM_C304830CA
779	r678iLC915R02115	Steryl-ester acylhydrolase	3.1.1.13	9.0 H2O [cytosol] + 3.0 Lanosterol ester [cytosol] --> B00002 [cytosol] + palmitate [cytosol] + 1,2-Diacyl-sn-glycerol [cytosol] + (9Z)-Octadecenoic acid [cytosol] + stearate [cytosol] + linoleate [cytosol] + (9Z,12Z,15Z)-Octadecatrienoic acid [cytosol]	Fatty acid metabolism	CAALFM_C113510CA or CAALFM_C200740CA or CAALFM_C300400CA
780	R04745KEGGR04745	(S)-hydroxyoctanoyl-CoA:NAD+ oxidoreductase	1.1.1.35; 1.1.1.211	NADH [cytosol] + 3-oxooctanoyl-CoA [cytosol] --> NAD(+) [cytosol] + 3-hydroxyoctanoyl-CoA [cytosol]	Fatty acid metabolism
781	ry31YCM606	B-hydroxyacyl-CoA dehydratase (trans-hexadec-2-enoyl-CoA)	4.2.1.134	(s)-3-hydroxypalmitoyl-coa [cytosol] <=> H2O [cytosol] + trans-hexadec-2-enoyl-CoA [cytosol]	Fatty acid metabolism	CAALFM_C703050WA or CAALFM_C703040WA or CAALFM_CR05140WA
782	ry20YCM606	elongase II or III (3-oxodocosanoyl-CoA)	2.3.1.199	malonyl-CoA [cytosol] + Eicosanoyl-CoA [cytosol] --> coenzyme A [cytosol] + CO2 [cytosol] + 3-oxodocosanoyl-CoA [cytosol]	Fatty acid metabolism	CAALFM_C305280CA or CAALFM_C112790CA or CAALFM_C203230CA
783	ry71YCM606	fatty-acid--CoA ligase (arachidate)	6.2.1.3	ATP [cytosol] + coenzyme A [cytosol] + icosanoate [cytosol] <=> diphosphate [cytosol] + AMP [cytosol] + Eicosanoyl-CoA [cytosol]	Fatty acid metabolism	CAALFM_C206070WA or CAALFM_C302810CA or CAALFM_C305980CA or CAALFM_C704180WA or CAALFM_CR10160WA
784	ry73YCM606	fatty-acid--CoA ligase (lignoceric acid)	6.2.1.3	ATP [cytosol] + coenzyme A [cytosol] + lignoceric acid [cytosol] <=> diphosphate [cytosol] + AMP [cytosol] + Tetracosanoyl-CoA [cytosol]	Fatty acid metabolism	CAALFM_C206070WA or CAALFM_C302810CA or CAALFM_C305980CA or CAALFM_C704180WA or CAALFM_CR10160WA
785	R07765KEGGR07765	octadecanoyl-[acp]:NAD+ trans-2-oxidoreductase	1.3.1.9; 1.3.1.-; 2.3.1.-	NADH [cytosol] + (2E)-Octadecenoyl-[acp] [cytosol] <=> NAD(+) [cytosol] + Octadecanoyl-[acyl-carrier protein] [cytosol]	Fatty acid metabolism	CAALFM_C500190CA or CAALFM_C500290WA or CAALFM_CR04240CA
786	R622ANIGER			2.0 NADPH [cytosol] + Malonyl-[acyl-carrier protein] [cytosol] + Octanoyl-[acp] [cytosol] --> H2O [cytosol] + 2.0 NADP(+) [cytosol] + CO2 [cytosol] + Acyl-carrier protein [cytosol] + Decanoyl-[acp] [cytosol]	Fatty acid metabolism
787	r888ANIDULANS	Type II fatty acid synthase	1.6.5.3; 1.1.1.100	3.0 NADPH [cytosol] + 3.0 Acyl-[acp] [cytosol] + Malonyl-[acyl-carrier protein] [cytosol] --> 3.0 B00002 [cytosol] + H2O [cytosol] + 3.0 NADP(+) [cytosol] + 2.0 CO2 [cytosol] + 3.0 Acyl-carrier protein [cytosol] + Decanoyl-[acp] [cytosol]	Fatty acid metabolism	CAALFM_C304830CA or CAALFM_CR00710CA
788	R07934KEGGR07934	(6Z,9Z,12Z,15Z,18Z,21Z)-tetracosahexaenoyl-CoA:oxygen 2-oxidoreductase	1.3.3.6	FADH2 [cytosol] + (2E,6Z,9Z,12Z,15Z,18Z,21Z)-Tetracosahepta-2,6,9,12,15,18,21-enoyl-CoA [cytosol] --> FAD [cytosol] + (6Z,9Z,12Z,15Z,18Z,21Z)-Tetracosahexaenoyl-CoA [cytosol]	Fatty acid metabolism	CAALFM_C301930WA or CAALFM_C301960CA or CAALFM_C603560WA
789	ry121YCM606	2-enoyl-CoA hydratase (3-hydroxytetracosanoyl-CoA)	1.1.1.n12; 4.2.1.119	H2O [cytosol] + trans-tetracos-2-enoyl-coa [cytosol] --> (r)-3-hydroxytetracosanoyl-coa [cytosol]	Fatty acid metabolism
790	r896ANIDULANS	Type II fatty acid synthase	1.6.5.3; 1.1.1.100	3.0 NADPH [cytosol] + 6.0 Acyl-[acp] [cytosol] + Malonyl-[acyl-carrier protein] [cytosol] --> 6.0 B00002 [cytosol] + 2.0 H2O [cytosol] + 3.0 NADP(+) [cytosol] + 3.0 CO2 [cytosol] + 6.0 Acyl-carrier protein [cytosol] + Linolenoyl-[acp] [cytosol]	Fatty acid metabolism	CAALFM_C304830CA or CAALFM_CR00710CA
791	R04955KEGGR04955	hexanoyl-[acp]:NAD+ trans-2-oxidoreductase	1.3.1.9; 2.3.1.-	NAD(+) [cytosol] + Hexanoyl-[acp] [cytosol] <=> NADH [cytosol] + trans-Hex-2-enoyl-[acp] [cytosol]	Fatty acid metabolism	CAALFM_C500190CA or CAALFM_CR04240CA
792	R04969KEGGR04969	hexadecanoyl-[acp]:NAD+ trans-2-oxidoreductase	1.3.1.9; 2.3.1.-	NAD(+) [cytosol] + Hexadecanoyl-[acp] [cytosol] --> NADH [cytosol] + trans-Hexadec-2-enoyl-[acp] [cytosol]	Fatty acid metabolism	CAALFM_C500190CA or CAALFM_CR04240CA
793	ry9YCM606	3-oxoacyl-ACP reductase (3-hydroxyoctanoyl-ACP)	1.1.1.100	NADPH [cytosol] + 3-oxooctanoyl-[acp] [cytosol] --> NADP(+) [cytosol] + (3R)-3-Hydroxyoctanoyl-[acyl-carrier protein] [cytosol]	Fatty acid metabolism	CAALFM_C304830CA or CAALFM_CR00710CA
794	R09698KEGGR09698	(3R)-3-hydroxyacyl-CoA hydro-lyase	4.2.1.119	(3R)-3-Hydroxyacyl-CoA [cytosol] <=> H2O [cytosol] + trans-2,3-didehydroacyl-CoA [cytosol]	Fatty acid metabolism
795	R08177KEGGR08177	Linoleoyl-CoA hydrolase	3.1.2.2	H2O [cytosol] + (9Z,12Z)-Octadecadienoyl-CoA [cytosol] --> coenzyme A [cytosol] + linoleate [cytosol]	Fatty acid metabolism
796	r1244AORYZAE	Stearoyl-CoA 9-desaturase	1.14.19.1	NADH [cytosol] + oxygen [cytosol] + Octadecanoyl-[acyl-carrier protein] [cytosol] --> 2.0 H2O [cytosol] + NAD(+) [cytosol] + Octadecenoyl-[acp] [cytosol]	Fatty acid metabolism	CAALFM_C207090CA or CAALFM_C108360CA
797	ACYLCOASYNRXNMetaCyc	Acid--thiol ligase	6.2.1	ATP [cytosol] + coenzyme A [cytosol] + a 2,3,4-saturated fatty acid [cytosol] <=> diphosphate [cytosol] + AMP [cytosol] + a 2,3,4-saturated fatty acyl CoA [cytosol]	Fatty acid metabolism
798	R706ANIGERR01706	hexadecanoyl-[acyl-carrier protein] hydrolase	2.3.1.85; 3.1.2.14	H2O [cytosol] + Hexadecanoyl-[acp] [cytosol] --> Acyl-carrier protein [cytosol] + palmitate [cytosol]	Fatty acid metabolism	CAALFM_C500190CA
799	r0847YCM606R01274	palmitoyl-CoA hydrolase	3.1.2.2; 3.1.2.22	H2O [cytosol] + palmitoyl-CoA [cytosol] --> coenzyme A [cytosol] + palmitate [cytosol]	Fatty acid metabolism	CAALFM_CR04490CA
800	ry13YCM606	enoyl-ACP reductase (butanoyl-ACP)	1.3.1.104	NADPH [cytosol] + But-2-enoyl-[acyl-carrier protein] [cytosol] --> NADP(+) [cytosol] + Butyryl-[acp] [cytosol]	Fatty acid metabolism
801	R09449KEGGR09449	very-long-chain acyl-CoA:NADP+ oxidoreductase	1.3.1.93	NADPH [cytosol] + trans-2,3-didehydroacyl-CoA [cytosol] <=> B00002 [cytosol] + NADP(+) [cytosol] + long-chain acyl-CoAs [cytosol]	Fatty acid metabolism	CAALFM_C101050CA
802	r890ANIDULANS	Type II fatty acid synthase	1.6.5.3; 1.1.1.100	H2O [cytosol] + NADPH [cytosol] + 5.0 Acyl-[acp] [cytosol] + Malonyl-[acyl-carrier protein] [cytosol] --> 5.0 B00002 [cytosol] + NADP(+) [cytosol] + 4.0 CO2 [cytosol] + 5.0 Acyl-carrier protein [cytosol] + Tetradecanoyl-[acp] [cytosol]	Fatty acid metabolism	CAALFM_C304830CA or CAALFM_CR00710CA
803	R03990KEGGR03990	tetradecanoyl-CoA:electron-transfer flavoprotein 2,3-oxidoreductase	1.3.3.6; 1.3.8.7; 1.3.8.8; 1.3.8.9; 1.3.99.-	FADH2 [cytosol] + trans-tetradec-2-enoyl-CoA [cytosol] --> FAD [cytosol] + myristoyl-CoA [cytosol]	Fatty acid metabolism	CAALFM_C301930WA or CAALFM_C301960CA or CAALFM_C603560WA or CAALFM_CR08920WA
804	ry14YCM606	enoyl-ACP reductase (hexanoyl-ACP)	1.3.1.104	NADPH [cytosol] + trans-Hex-2-enoyl-[acp] [cytosol] --> NADP(+) [cytosol] + Hexanoyl-[acp] [cytosol]	Fatty acid metabolism
805	ry139YCM606	3-hydroxyacyl-CoA dehydrogenase (3-oxohexadecanoyl-CoA)	1.1.1.n12; 4.2.1.119	NAD(+) [cytosol] + (3S)-Hydroxypalmitoleoyl-CoA [cytosol] --> NADH [cytosol] + 3-oxopalmitoyl-CoA [cytosol]	Fatty acid metabolism
806	ry35YCM606	B-hydroxyacyl-CoA dehydratase (trans-tetracos-2-enoyl-CoA)	4.2.1.134	3-hydroxy-C24-CoA [cytosol] <=> H2O [cytosol] + trans-tetracos-2-enoyl-coa [cytosol]	Fatty acid metabolism	CAALFM_C703050WA or CAALFM_C703040WA or CAALFM_CR05140WA
807	RXN1082MetaCyc	glutaconate CoA-transferase	2.8.3.12	acetyl-CoA [cytosol] + 2-hydroxyglutarate [cytosol] --> acetate [cytosol] + 2-Hydroxyglutaryl-CoA	Fatty acid metabolism
808	RXN1083MetaCyc	(R)-2-hydroxyglutaryl-CoA dehydratase	4.2.1.167	2-Hydroxyglutaryl-CoA --> H2O [cytosol] + (E)-Glutaconyl-CoA	Fatty acid metabolism
809	r0244YCM606R05641	ergosterol:NADP+ Delta24(24(1))-oxidoreductase	1.3.1.71	NADPH [cytosol] + ergosta-5,7,22,24(28)-tetraen-3beta-ol [cytosol] --> NADP(+) [cytosol] + ergosterol [cytosol]	Steroid biosynthesis
810	ry1117YCM606	episteryl ester hydrolase	3.1.1.13	H2O [cytosol] + episteryl oleate [cytosol] --> (9Z)-Octadecenoic acid [cytosol] + episterol [cytosol]	Steroid biosynthesis	CAALFM_C113510CA or CAALFM_C200740CA or CAALFM_C300400CA
811	r32iLC915R07494	3beta-hydroxysteroid-4alpha-carboxylate 3-dehydrogenase (decarboxylating)	1.1.1.170	NADP(+) [cytosol] + 4alpha-Methylzymosterol-4-carboxylate [cytosol] --> NADPH [cytosol] + CO2 [cytosol] + 3-Keto-4-methylzymosterol [cytosol]	Steroid biosynthesis	CAALFM_C406270CA
812	ry1122YCM606	zymosteryl ester hydrolase	3.1.1.13	H2O [cytosol] + zymosteryl palmitoleate [cytosol] --> zymosterol [cytosol] + palmitoleate [cytosol]	Steroid biosynthesis	CAALFM_C113510CA or CAALFM_C200740CA or CAALFM_C300400CA
813	ry881YCM606	acyl-CoA:sterol acyltransferase (palmitoleoyl-CoA:ergosterol)	2.3.1.26	ergosterol [cytosol] + palmitoleoyl-CoA [cytosol] <=> coenzyme A [cytosol] + ergosteryl palmitoleate [cytosol]	Steroid biosynthesis	CAALFM_C206940CA
814	ry1127YCM606	TAG lipase	3.1.1.-; 3.1.1.3	6.0 Triacylglycerol [cytosol] --> 10.0 B00002 [cytosol] + 14.0 H2O [cytosol] + 4.0 Diacylglycerol [cytosol] + palmitoleate [cytosol]	Steroid biosynthesis	CAALFM_C302880WA or CAALFM_C303010CA or CAALFM_C201920CA or CAALFM_C109590CA or CAALFM_CR09220CA or CAALFM_C702830CA or CAALFM_C703300CA or CAALFM_C702880CA or CAALFM_C604490WA or CAALFM_C109600CA or CAALFM_C601740CA or CAALFM_CR04420CA
815	ry1114YCM606	ergosteryl ester hydrolase (16:1), lipid particle	3.1.1.13	H2O [cytosol] + ergosteryl palmitoleate [cytosol] --> ergosterol [cytosol] + palmitoleate [cytosol]	Steroid biosynthesis	CAALFM_C113510CA or CAALFM_C200740CA or CAALFM_C300400CA
816	ry1121YCM606	lanosteryl ester hydrolase (18:1), lipid particle	3.1.1.13	H2O [cytosol] + lanosteryl oleate [cytosol] --> (9Z)-Octadecenoic acid [cytosol] + lanosterol [cytosol]	Steroid biosynthesis	CAALFM_C113510CA or CAALFM_C200740CA or CAALFM_C300400CA
817	ry1126YCM606	TAG lipase	3.1.1.-; 3.1.1.3	6.0 Triacylglycerol [cytosol] --> 10.0 B00002 [cytosol] + 14.0 H2O [cytosol] + 4.0 Diacylglycerol [cytosol] + palmitate [cytosol]	Steroid biosynthesis	CAALFM_C302880WA or CAALFM_C303010CA or CAALFM_C201920CA or CAALFM_C109590CA or CAALFM_CR09220CA or CAALFM_C702830CA or CAALFM_C703300CA or CAALFM_C702880CA or CAALFM_C604490WA or CAALFM_C109600CA or CAALFM_C601740CA or CAALFM_CR04420CA
818	ry238YCM606	diacylglycerol acyltransferase	2.3.1.20; 2.3.1.22; 2.3.1.26	10.0 B00002 [cytosol] + 15.0 H2O [cytosol] + 4.0 Diacylglycerol [cytosol] + palmitoleoyl-CoA [cytosol] --> coenzyme A [cytosol] + 6.0 Triacylglycerol [cytosol]	Steroid biosynthesis	CAALFM_C206940CA
819	R03200KEGGR03200	(S)-2,3-Epoxysqualene mutase (cyclizing, cycloartenol-forming)	5.4.99.8	(S)-2,3-epoxysqualene [cytosol] --> cycloartenol [cytosol]	Steroid biosynthesis
820	ry875YCM606	acyl-CoA:sterol acyltransferase (palmitoleoyl-CoA:episterol), ER membrane	2.3.1.26	episterol [cytosol] + palmitoleoyl-CoA [cytosol] <=> coenzyme A [cytosol] + episteryl palmitoleate [cytosol]	Steroid biosynthesis	CAALFM_C206940CA
821	r1012YCM606R06223	squalene synthase	2.5.1.21	NADPH [cytosol] + 2.0 2-trans,6-trans-farnesyl diphosphate [cytosol] --> NADP(+) [cytosol] + 2.0 diphosphate [cytosol] + squalene [cytosol]	Steroid biosynthesis	CAALFM_C208610WA
822	ry879YCM606	acyl-CoA:sterol acyltransferase (palmitoleoyl-CoA:lanosterol)	2.3.1.26	lanosterol [cytosol] + palmitoleoyl-CoA [cytosol] <=> coenzyme A [cytosol] + lanosteryl palmitoleate [cytosol]	Steroid biosynthesis	CAALFM_C206940CA
823	ry1119YCM606	fecosteryl ester hydrolase	3.1.1.13	H2O [cytosol] + fecosteryl oleate [cytosol] --> (9Z)-Octadecenoic acid [cytosol] + fecosterol [cytosol]	Steroid biosynthesis	CAALFM_C113510CA or CAALFM_C200740CA or CAALFM_C300400CA
824	ry1115YCM606	ergosteryl ester hydrolase	3.1.1.13	H2O [cytosol] + ergosteryl oleate [cytosol] --> (9Z)-Octadecenoic acid [cytosol] + ergosterol [cytosol]	Steroid biosynthesis	CAALFM_C113510CA or CAALFM_C200740CA or CAALFM_C300400CA
825	r0698YCM606R03199	(S)-2,3-Epoxysqualene mutase (cyclizing, lanosterol-forming)	5.4.99.7	(S)-2,3-epoxysqualene [cytosol] --> lanosterol [cytosol]	Steroid biosynthesis	CAALFM_C202460WA
826	ry882YCM606	acyl-CoA:sterol acyltransferase (oleoyl-CoA:zymosterol)	2.3.1.26	oleoyl-CoA [cytosol] + zymosterol [cytosol] <=> coenzyme A [cytosol] + zymosteryl oleate [cytosol]	Steroid biosynthesis	CAALFM_C206940CA
827	R02872KEGGR02872	presqualene-diphosphate diphosphate-lyase (reducing, squalene-forming)	1.3.1.96; 2.5.1.21	NADPH [cytosol] + presqualene diphosphate [cytosol] --> NADP(+) [cytosol] + diphosphate [cytosol] + squalene [cytosol]	Steroid biosynthesis	CAALFM_C208610WA
828	R01451KEGGR01451	Cholesterol:NAD+ delta7-oxidoreductase	1.3.1.21	NAD(+) [cytosol] + cholesterol [cytosol] --> NADH [cytosol] + cholesta-5,7-dien-3beta-ol [cytosol]	Steroid biosynthesis
829	RXN11881MetaCyc	4alpha,14alpha-dimethyl-5alpha-cholesta-8,24-dien-3beta-ol demethylase	1.14.14.154	3.0 NADPH [cytosol] + 3.0 oxygen [cytosol] + 4alpha,14alpha-dimethyl-5alpha-cholesta-8,24-dien-3beta-ol [cytosol] <=> 4.0 H2O [cytosol] + 3.0 NADP(+) [cytosol] + formate [cytosol] + 4alpha-methyl-5alpha-cholesta-8,14,24-trien-3beta-ol [cytosol]	Steroid biosynthesis	CAALFM_C500660CA
830	ry230YCM606			10.0 B00002 [cytosol] + 15.0 H2O [cytosol] + palmitoyl-CoA [cytosol] + 4.0 Diacylglycerol [cytosol] --> coenzyme A [cytosol] + 6.0 Triacylglycerol [cytosol]	Steroid biosynthesis
831	R05731KEGGR05731	obtusifoliol,[reduced NADPH---hemoprotein reductase]:oxygen oxidoreductase (14-methyl cleaving)	1.14.14.154	3.0 NADPH [cytosol] + 3.0 oxygen [cytosol] + obtusifoliol [cytosol] --> 4.0 H2O [cytosol] + 3.0 NADP(+) [cytosol] + formate [cytosol] + 4alpha-methyl-5alpha-ergosta-8,14,24(28)-trien-3beta-ol [cytosol]	Steroid biosynthesis	CAALFM_C500660CA
832	ry1116YCM606	episteryl ester hydrolase	3.1.1.13	H2O [cytosol] + episteryl palmitoleate [cytosol] --> palmitoleate [cytosol] + episterol [cytosol]	Steroid biosynthesis	CAALFM_C113510CA or CAALFM_C200740CA or CAALFM_C300400CA
833	ry1120YCM606	lanosteryl ester hydrolase	3.1.1.13	H2O [cytosol] + lanosteryl palmitoleate [cytosol] --> lanosterol [cytosol] + palmitoleate [cytosol]	Steroid biosynthesis	CAALFM_C113510CA or CAALFM_C200740CA or CAALFM_C300400CA
834	ry883YCM606	acyl-CoA:sterol acyltransferase (palmitoleoyl-CoA:zymosterol)	2.3.1.26	zymosterol [cytosol] + palmitoleoyl-CoA [cytosol] <=> coenzyme A [cytosol] + zymosteryl palmitoleate [cytosol]	Steroid biosynthesis	CAALFM_C206940CA
835	R01462KEGGR01462	cholesterol ester acylhydrolase	3.1.1.13	H2O [cytosol] + Cholesterol ester [cytosol] --> fatty acid [cytosol] + cholesterol [cytosol]	Steroid biosynthesis	CAALFM_C113510CA or CAALFM_C200740CA or CAALFM_C300400CA
836	R07487KEGGR07487	7-dehydrocholesterol reductase	1.3.1.21	isofucosterol [cytosol] --> 5-dehydroavenasterol [cytosol]	Steroid biosynthesis
837	r0986YCM606R04427	S-Adenosyl-L-methionine:zymosterol C-methyltransferase	2.1.1.41	S-adenosyl-L-methionine [cytosol] + zymosterol [cytosol] --> S-adenosyl-L-homocysteine [cytosol] + fecosterol [cytosol]	Steroid biosynthesis	CAALFM_C302150CA
838	ry878YCM606	acyl-CoA:sterol acyltransferase (oleoyl-CoA:lanosterol)	2.3.1.26	oleoyl-CoA [cytosol] + lanosterol [cytosol] <=> coenzyme A [cytosol] + lanosteryl oleate [cytosol]	Steroid biosynthesis	CAALFM_C206940CA
839	r0241YCM606R07509	14-Demethyllanosterol,ferrocytochrome-b5:oxygen oxidoreductase (hydroxylating)	1.14.18.9	2.0 NADPH [cytosol] + 2.0 oxygen [cytosol] + 14-demethyllanosterol [cytosol] --> 2.0 H2O [cytosol] + 2.0 NADP(+) [cytosol] + 4alpha-Methylzymosterol-4-carboxylate [cytosol]	Steroid biosynthesis	CAALFM_CR02370WA
840	R07481KEGGR07481	sterol methyltransferase	2.1.1.41	S-adenosyl-L-homocysteine [cytosol] + 24-methylenecycloartanol [cytosol] --> S-adenosyl-L-methionine [cytosol] + cycloartenol [cytosol]	Steroid biosynthesis	CAALFM_C302150CA
841	R00702KEGGR00702	farnesyl-diphosphate:farnesyl-diphosphate farnesyltransferase	2.5.1.21; 2.5.1.96; 2.5.1.103	2.0 2-trans,6-trans-farnesyl diphosphate [cytosol] --> diphosphate [cytosol] + presqualene diphosphate [cytosol]	Steroid biosynthesis	CAALFM_C208610WA
842	R07483KEGGR07483	4alpha-methyl-5alpha-ergosta-8,14,24(28)-dien-3beta-ol Delta14-sterol reductase	1.3.1.70	NADP(+) [cytosol] + 4alpha-methyl-5alpha-ergosta-8,24-dien-3beta-ol [cytosol] --> NADPH [cytosol] + 4alpha-methyl-5alpha-ergosta-8,14,24(28)-trien-3beta-ol [cytosol]	Steroid biosynthesis	CAALFM_C209400CA
843	R07499KEGGR07499	Delta24-sterol reductase	1.3.1.72	2.0 NADPH [cytosol] + 14-demethyllanosterol [cytosol] <=> 2.0 NADP(+) [cytosol] + 4,4-dimethyl-5alpha-cholesta-8-en-3-beta-ol [cytosol]	Steroid biosynthesis
844	ry880YCM606	acyl-CoA:sterol acyltransferase (oleoyl-CoA:ergosterol)	2.3.1.26	oleoyl-CoA [cytosol] + ergosterol [cytosol] <=> coenzyme A [cytosol] + ergosteryl oleate [cytosol]	Steroid biosynthesis	CAALFM_C206940CA
845	R10194KEGGR10194	C30 botryococcene:NADP+ oxidoreductase	1.3.1.97	NADP(+) [cytosol] + diphosphate [cytosol] + C30 Botryococcene [cytosol] <=> NADPH [cytosol] + presqualene diphosphate [cytosol]	Steroid biosynthesis
846	R07492KEGGR07492	7-dehydrocholesterol reductase	1.3.1.21	24-methylenecholesterol [cytosol] --> 5-dehydro episterol [cytosol]	Steroid biosynthesis
847	ry125YCM606	2-enoyl-CoA hydratase (3-hydroxy-cis-octadec-9-enoyl-CoA)	1.1.1.n12; 4.2.1.119	H2O [cytosol] + oleoyl-CoA [cytosol] --> (3S)-Hydroxy-cis-octadec-9-enoyl-CoA [cytosol]	Steroid biosynthesis
848	ry874YCM606	acyl-CoA:sterol acyltransferase (oleoyl-CoA:episterol)	2.3.1.26	oleoyl-CoA [cytosol] + episterol [cytosol] <=> coenzyme A [cytosol] + episteryl oleate [cytosol]	Steroid biosynthesis	CAALFM_C206940CA
849	ry876YCM606	acyl-CoA:sterol acyltransferase (oleoyl-CoA:fecosterol)	2.3.1.26	oleoyl-CoA [cytosol] + fecosterol [cytosol] <=> coenzyme A [cytosol] + fecosteryl oleate [cytosol]	Steroid biosynthesis	CAALFM_C206940CA
850	r1011YCM606R02874	squalene,NADPH-hemoprotein:oxygen oxidoreductase (2,3-epoxidizing)	1.14.14.17	NADPH [cytosol] + oxygen [cytosol] + squalene [cytosol] --> H2O [cytosol] + NADP(+) [cytosol] + (S)-2,3-epoxysqualene [cytosol]	Steroid biosynthesis	CAALFM_C108590CA
851	r0317YCM606R05640	lanosterol,[reduced NADPH---hemoprotein reductase]:oxygen oxidoreductase (14-methyl cleaving)	1.14.14.154	3.0 NADPH [cytosol] + 3.0 oxygen [cytosol] + lanosterol [cytosol] --> 4.0 H2O [cytosol] + 3.0 NADP(+) [cytosol] + formate [cytosol] + 14-demethyllanosterol [cytosol]	Steroid biosynthesis	CAALFM_C500660CA
852	R01461KEGGR01461	Acyl-CoA:cholesterol O-acyltransferase	2.3.1.26	acyl-CoA [cytosol] + cholesterol [cytosol] <=> coenzyme A [cytosol] + Cholesterol ester [cytosol]	Steroid biosynthesis	CAALFM_C206940CA
853	R01456KEGGR01456	cholesterol:NADP+ delta7-oxidoreductase	1.3.1.21	NADP(+) [cytosol] + cholesterol [cytosol] --> NADPH [cytosol] + cholesta-5,7-dien-3beta-ol [cytosol]	Steroid biosynthesis
854	ry1123YCM606	zymosteryl ester hydrolase	3.1.1.13	H2O [cytosol] + zymosteryl oleate [cytosol] --> (9Z)-Octadecenoic acid [cytosol] + zymosterol [cytosol]	Steroid biosynthesis	CAALFM_C113510CA or CAALFM_C200740CA or CAALFM_C300400CA
855	ry1118YCM606	fecosteryl ester hydrolase	3.1.1.13	H2O [cytosol] + fecosteryl palmitoleate [cytosol] --> fecosterol [cytosol] + palmitoleate [cytosol]	Steroid biosynthesis	CAALFM_C113510CA or CAALFM_C200740CA or CAALFM_C300400CA
856	ry877YCM606	acyl-CoA:sterol acyltransferase (palmitoleoyl-CoA:fecosterol)	2.3.1.26	fecosterol [cytosol] + palmitoleoyl-CoA [cytosol] <=> coenzyme A [cytosol] + fecosteryl palmitoleate [cytosol]	Steroid biosynthesis	CAALFM_C206940CA
857	r0243YCM606R07497			fecosterol [cytosol] --> episterol [cytosol]	Steroid biosynthesis
858	R07505KEGGR07505	episterol,ferrocytochrome b5:oxygen oxidoreductase 5,6-dehydrogenating	1.14.19.20	NADP(+) [cytosol] + episterol [cytosol] --> NADPH [cytosol] + 5,7,24(28)-ergostatrienol [cytosol]	Steroid biosynthesis	CAALFM_C104770CA
859	R07506KEGGR07506	ergosta-5,7,24(28)-trien-3beta-ol,NADPH:oxygen oxidoreductase (22,23-dehydrogenating)	1.14.19.41	NADP(+) [cytosol] + 5,7,24(28)-ergostatrienol [cytosol] --> NADPH [cytosol] + ergosta-5,7,22,24(28)-tetraen-3beta-ol [cytosol]	Steroid biosynthesis
860	r0231YCM606R05639	4,4-dimethyl-5a-cholesta-8,24-dien-3b-ol:NADP+ D14-oxidoreductase	1.3.1.70	NADP(+) [cytosol] + 4,4-dimethylcholesta-8,14,24-trienol[c] [cytosol] --> NADPH [cytosol] + 14-demethyllanosterol [cytosol]	Steroid biosynthesis	CAALFM_C209400CA
861	r0236YCM606R07495	4alpha-methylzymosterol:NADP+ 3-oxidoreductase	1.1.1.270	NADPH [cytosol] + 3-Keto-4-methylzymosterol [cytosol] --> NADP(+) [cytosol] + 4alpha-methylzymosterol [cytosol]	Steroid biosynthesis	CAALFM_CR01140CA
862	r0238YCM606	C-4 methyl sterol oxidase	1.14.13.72	NADPH [cytosol] + oxygen [cytosol] + 4alpha-methylzymosterol [cytosol] --> H2O [cytosol] + NADP(+) [cytosol] + zymosterol intermediate 1a [cytosol]	Steroid biosynthesis
863	r0239YCM606	C-4 methyl sterol oxidase	1.14.13.72	NADPH [cytosol] + oxygen [cytosol] + zymosterol intermediate 1a [cytosol] --> 2.0 H2O [cytosol] + NADP(+) [cytosol] + zymosterol intermediate 1b [cytosol]	Steroid biosynthesis
864	r0240YCM606	C-4 methyl sterol oxidase	1.14.13.72	NADPH [cytosol] + oxygen [cytosol] + zymosterol intermediate 1b [cytosol] --> H2O [cytosol] + NADP(+) [cytosol] + zymosterol intermediate 1c [cytosol]	Steroid biosynthesis
865	r0234YCM606	C-3 sterol dehydrogenase	1.1.1.170	3.0 H2O [cytosol] + 5.0 NADP(+) [cytosol] + zymosterol intermediate 1c [cytosol] --> 5.0 NADPH [cytosol] + 2.0 CO2 [cytosol] + zymosterol intermediate 2 [cytosol]	Steroid biosynthesis	CAALFM_C406270CA
866	r0237YCM606	C-3 sterol keto reductase (zymosterol)	1.1.1.270	NADPH [cytosol] + zymosterol intermediate 2 [cytosol] --> NADP(+) [cytosol] + zymosterol [cytosol]	Steroid biosynthesis	CAALFM_CR01140CA
867	r1007YCM606R02976	ATP:sphinganine 1-phosphotransferase	2.7.1.91	ATP [cytosol] + sphinganine [cytosol] --> ADP [cytosol] + sphinganine 1-phosphate [cytosol]	Sphingolipid metabolism	CAALFM_C112080WA
868	r1576AORYZAER06526	dihydroceramide,ferrocytochrome b5:oxygen oxidoreductase (C4-hydroxylating)	1.14.18.5	NADPH [cytosol] + oxygen [cytosol] + Dihydroceramide [cytosol] --> H2O [cytosol] + NADP(+) [cytosol] + Ceramide II [cytosol]	Sphingolipid metabolism	CAALFM_C202860WA or CAALFM_C505480WA
869	R01496KEGGR01496	acyl-CoA:sphingosine N-acyltransferase	2.3.1.24	acyl-CoA [cytosol] + sphingosine [cytosol] <=> coenzyme A [cytosol] + N-Acylsphingosine [cytosol]	Sphingolipid metabolism	(CAALFM_C305730CA and CAALFM_C109580CA) or (CAALFM_CR01060WA and CAALFM_C109580CA)
870	R06527KEGGR06527	acyl-CoA: phytosphingosine N-acyltransferase	2.3.1.24	phytosphingosine [cytosol] + C26-CoA [cytosol] <=> coenzyme A [cytosol] + Ceramide II [cytosol]	Sphingolipid metabolism	(CAALFM_C305730CA and CAALFM_C109580CA) or (CAALFM_CR01060WA and CAALFM_C109580CA)
871	R04856KEGGR04856	Sulfatide sulfohydrolase; Cerebroside-3-sulfate 3-sulfohydrolase	3.1.6.1; 3.1.6.8	H2O [cytosol] + galactosylceramide sulfates [cytosol] <=> sulfate [cytosol] + Galactosylceramide [cytosol]	Sphingolipid metabolism	CAALFM_C302360CA
872	r0266YCM606R06527	acyl-CoA: phytosphingosine N-acyltransferase	2.3.1.24	phytosphingosine [cytosol] + hexacosanoyl-CoA [cytosol] --> coenzyme A [cytosol] + ceramide-2 (C26) [cytosol]	Sphingolipid metabolism	(CAALFM_C305730CA and CAALFM_C109580CA) or (CAALFM_CR01060WA and CAALFM_C109580CA)
873	r0264YCM606R06517	acyl-CoA:sphingosine N-acyltransferase	2.3.1.24	sphinganine [cytosol] + hexacosanoyl-CoA [cytosol] --> coenzyme A [cytosol] + ceramide-1 (C26) [cytosol]	Sphingolipid metabolism	(CAALFM_C305730CA and CAALFM_C109580CA) or (CAALFM_CR01060WA and CAALFM_C109580CA)
874	r588iLC915R01926	ATP:sphingosine 1-phosphotransferase; sphingosine kinase	2.7.1.91	ATP [cytosol] + sphingosine [cytosol] --> ADP [cytosol] + sphingosine-1-phosphate [cytosol]	Sphingolipid metabolism	CAALFM_C112080WA
875	r1572AORYZAE	Sphingosine-1-phosphate lyase	4.1.2.27	phytosphingosine 1-phosphate [cytosol] --> H2O [cytosol] + Ethanolamine phosphate [cytosol] + hexadecanal [cytosol]	Sphingolipid metabolism	CAALFM_C303680WA
876	r366iLC915R06517	acyl-CoA:sphingosine N-acyltransferase	2.3.1.24	acyl-CoA [cytosol] + sphinganine [cytosol] <=> coenzyme A [cytosol] + Dihydroceramide [cytosol]	Sphingolipid metabolism	(CAALFM_C305730CA and CAALFM_C109580CA) or (CAALFM_CR01060WA and CAALFM_C109580CA)
877	R03355KEGGR03355	beta-D-Galactosyl-1,4-beta-D-glucosylceramide galactohydrolase	3.2.1.23	H2O [cytosol] + beta-D-Galactosyl-(1->4)-beta-D-glucosyl-(1<->1)-ceramide [cytosol] <=> D-galactose [cytosol] + Glucosylceramide [cytosol]	Sphingolipid metabolism
878	R03492KEGGR03492	beta-D-Galactosyl-1,4-beta-D-glucosylceramide N-acetylhexosaminohydrolase	3.2.1.52	H2O [cytosol] + GA2 [cytosol] <=> N-acetyl-alpha-D-galactosamine [cytosol] + beta-D-Galactosyl-(1->4)-beta-D-glucosyl-(1<->1)-ceramide [cytosol]	Sphingolipid metabolism	CAALFM_C503610WA
879	R935ANIGER	3-dehydrosphinganine reductase	1.1.1.102	NADPH [cytosol] + 3-dehydrosphinganine (C20) [cytosol] --> NADP(+) [cytosol] + sphinganine (C20) [cytosol]	Sphingolipid metabolism	CAALFM_CR07380CA
880	R03491KEGGR03491	exo-alpha-sialidase	3.2.1.18	N-acetylneuraminate [cytosol] + beta-D-Galactosyl-(1->4)-beta-D-glucosyl-(1<->1)-ceramide [cytosol] <=> H2O [cytosol] + alpha-N-Acetylneuraminyl-2,3-beta-D-galactosyl-1,4-beta-D-glucosylceramide [cytosol]	Sphingolipid metabolism
881	R932ANIGER	3-dehydrosphinganine reductase	1.1.1.102	NADPH [cytosol] + 3-dehydrosphinganine [cytosol] --> NADP(+) [cytosol] + sphinganine (C18) [cytosol]	Sphingolipid metabolism	CAALFM_CR07380CA
882	R02543KEGGR02543	Acyl-CoA:sphingosine N-acyltransferase	2.3.1.24	acyl-CoA [cytosol] + Sphingosyl-phosphocholine [cytosol] <=> coenzyme A [cytosol] + Sphingomyelin [cytosol]	Sphingolipid metabolism	(CAALFM_C305730CA and CAALFM_C109580CA) or (CAALFM_CR01060WA and CAALFM_C109580CA)
883	R06521KEGGR06521	3-sn-phosphatidate phosphohydrolase	3.1.3.4; 3.1.3.-	H2O [cytosol] + sphingosine-1-phosphate [cytosol] --> phosphate [cytosol] + sphingosine [cytosol]	Sphingolipid metabolism	CAALFM_C111470CA or CAALFM_C111640CA or CAALFM_C201550WA or CAALFM_C702500CA or CAALFM_C101400CA or CAALFM_C101650WA or CAALFM_C109990WA or CAALFM_C303860WA or CAALFM_C400880WA or CAALFM_C504360CA or CAALFM_C603040CA
884	r464iLC915R01497	UDP-glucose:N-acylsphingosine D-glucosyltransferase	2.4.1.80	UDP-glucose [cytosol] + N-Acylsphingosine [cytosol] <=> UDP [cytosol] + Glucosylceramide [cytosol]	Sphingolipid metabolism	CAALFM_C402010CA
885	r0993YCM606R01281	Palmitoyl-CoA:L-serine C-palmitoyltransferase (decarboxylating)	2.3.1.50	L-serine [cytosol] + palmitoyl-CoA [cytosol] --> coenzyme A [cytosol] + CO2 [cytosol] + 3-dehydrosphinganine [cytosol]	Sphingolipid metabolism	CAALFM_C113900CA and CAALFM_CR08640CA
886	r1003YCM606R02464	Sphinganine-1-phosphate pamlmitaldehyde-lyase	4.1.2.27	sphinganine 1-phosphate [cytosol] --> Ethanolamine phosphate [cytosol] + hexadecanal [cytosol]	Sphingolipid metabolism	CAALFM_C303680WA
887	R01500KEGGR01500	UDP-alpha-D-galactose:N-acylsphingosine D-galactosyltransferase	2.4.1.47	UDP-D-galactose [cytosol] + N-Acylsphingosine [cytosol] <=> UDP [cytosol] + Galactosylceramide [cytosol]	Sphingolipid metabolism
888	r0343YCM606	dihydroceramidase	3.5.1.-	H2O [cytosol] + ceramide-2 (C26) [cytosol] --> phytosphingosine [cytosol] + cerotate [cytosol]	Sphingolipid metabolism	CAALFM_C201330CA or CAALFM_C109050WA or CAALFM_C501340WA or CAALFM_CR01800CA or CAALFM_C102740CA
889	RXN12645MetaCyc	3-dehydrosphinganine reductase	1.1.1.102	NADP(+) [cytosol] + L-threo-sphinganine [cytosol] <=> NADPH [cytosol] + 3-dehydrosphinganine [cytosol]	Sphingolipid metabolism	CAALFM_CR07380CA
890	r1333iLC915R06516	sphingosine-1-phosphate palmitaldehyde-lyase (phosphoethanolamine-forming)	4.1.2.27; 4.1.2.-	sphingosine-1-phosphate [cytosol] <=> Ethanolamine phosphate [cytosol] + Hexadecenal [cytosol]	Sphingolipid metabolism	CAALFM_C303680WA
891	r0921YCM606	Phytosphingosine phosphate lyase	4.1.2.27	phytosphingosine 1-phosphate [cytosol] --> Ethanolamine phosphate [cytosol] + 2-hydroxyhexadecanal [cytosol]	Sphingolipid metabolism	CAALFM_C303680WA
892	R02979KEGGR02979		1.3.99.-	sphingosine [cytosol] + FADH2 [cytosol] --> FAD [cytosol] + sphinganine [cytosol]	Sphingolipid metabolism
893	r1005YCM606R06520	3-sn-phosphatidate phosphohydrolase	3.1.3.4; 3.1.3.-	H2O [cytosol] + sphinganine 1-phosphate [cytosol] --> phosphate [cytosol] + sphinganine [cytosol]	Sphingolipid metabolism	CAALFM_C111470CA or CAALFM_C111640CA or CAALFM_C201550WA or CAALFM_C702500CA or CAALFM_C101400CA or CAALFM_C101650WA or CAALFM_C109990WA or CAALFM_C303860WA or CAALFM_C400880WA or CAALFM_C504360CA or CAALFM_C603040CA
894	R06522KEGGR06522	3-sn-phosphatidate phosphohydrolase	3.1.3.4; 3.1.3.-	H2O [cytosol] + Ceramide 1-phosphate [cytosol] <=> phosphate [cytosol] + N-Acylsphingosine [cytosol]	Sphingolipid metabolism	CAALFM_C111470CA or CAALFM_C111640CA or CAALFM_C201550WA or CAALFM_C702500CA or CAALFM_C101400CA or CAALFM_C101650WA or CAALFM_C109990WA or CAALFM_C303860WA or CAALFM_C400880WA or CAALFM_C504360CA or CAALFM_C603040CA
895	R02541KEGGR02541	Sphingomyelin cholinephosphohydrolase	3.1.4.12	H2O [cytosol] + Sphingomyelin [cytosol] <=> N-Acylsphingosine [cytosol] + choline phosphate [cytosol]	Sphingolipid metabolism	CAALFM_CR05830CA
896	r0601YCM606	IPS phospholipase C	3.1.4.-	H2O [cytosol] + mannosylinositol phosphorylceramide B (C26) [cytosol] --> ceramide-2 (C26) [cytosol] + mannose-1D-myo-inositol 1-phosphate [cytosol]	Sphingolipid metabolism	CAALFM_C102840WA
897	r1006YCM606	sphingolipid long chain base kinase (phytosphingosine)	2.7.1.91	ATP [cytosol] + phytosphingosine [cytosol] --> ADP [cytosol] + phytosphingosine 1-phosphate [cytosol]	Sphingolipid metabolism	CAALFM_C112080WA
898	R933ANIGER	Sphingosine hydroxylase/syringomycin response protein 2	SUR2	NADPH [cytosol] + oxygen [cytosol] + sphinganine (C18) [cytosol] --> H2O [cytosol] + NADP(+) [cytosol] + phytosphingosine [cytosol]	Sphingolipid metabolism
899	R03486KEGGR03486	UDP-alpha-D-galactose:beta-D-galactosyl-(1->4)-D-glucosyl-(1<->1)-ceramide 4II-alpha-D-galactosyltransferase	2.4.1.228	UDP-D-galactose [cytosol] + beta-D-Galactosyl-(1->4)-beta-D-glucosyl-(1<->1)-ceramide [cytosol] --> UDP [cytosol] + alpha-D-Galactosyl-(1->4)-beta-D-galactosyl-(1->4)-beta-D-glucosyl-(1<->1)-ceramide [cytosol]	Sphingolipid metabolism
900	R03331KEGGR03331	sn-Glycero-3-phospho-1-inositol inositolphosphohydrolase	3.1.4.43	H2O [cytosol] + 1-(sn-glycero-3-phospho)-1D-myo-inositol [cytosol] <=> glycerol [cytosol] + 1D-myo-inositol 1-phosphate [cytosol]	Glycerolipid metabolism
901	R03756KEGGR03756	2,3-dehydroacyl-CoA:2-acylglycerol O-acyltransferase	2.3.1.22	2.0 B00002 [cytosol] + 2.0 H2O [cytosol] + 2,3-Dehydroacyl-CoA [cytosol] + 3.0 Monoacylglycerol [cytosol] <=> coenzyme A [cytosol] + 3.0 1,2-Diacyl-sn-glycerol [cytosol]	Glycerolipid metabolism
902	R01752KEGGR01752	D-Glyceraldehyde:NAD+ oxidoreductase	1.2.1.3	H2O [cytosol] + NAD(+) [cytosol] + D-glyceraldehyde [cytosol] --> NADH [cytosol] + D-glycerate [cytosol]	Glycerolipid metabolism	CAALFM_C100410CA or CAALFM_C202970CA or CAALFM_C702010CA
903	r1616AORYZAE	Triacylglycerol lipase	3.1.1.3	Acyl-carrier protein [cytosol] + 3.0 Triacylglycerol [cytosol] --> 2.0 B00002 [cytosol] + 2.0 H2O [cytosol] + 3.0 Diacylglycerol [cytosol] + Acyl-[acp] [cytosol]	Glycerolipid metabolism	CAALFM_C109590CA or CAALFM_CR09220CA or CAALFM_C702830CA or CAALFM_C703300CA or CAALFM_C702880CA or CAALFM_C604490WA or CAALFM_C109600CA or CAALFM_C601740CA
904	ry1086YCM606	DGPP phosphatase	3.1.3.4; 3.1.3.81	H2O [cytosol] + 1,2-diacylglycerol 3-diphosphate [cytosol] --> phosphate [cytosol] + phosphatidate [cytosol]	Glycerolipid metabolism	CAALFM_C111470CA or CAALFM_C111640CA or CAALFM_C201550WA or CAALFM_C702500CA
905	ry746YCM606	PE diacylglycerol acyltransferase	2.3.1.158	Diacylglycerol [cytosol] + Phosphatidylethanolamine [cytosol] <=> Triacylglycerol [cytosol] + 1-Acyl-sn-glycero-3-phosphoethanolamine [cytosol]	Glycerolipid metabolism	CAALFM_C100870WA
906	R00851KEGGR00851	acyl-CoA:sn-glycerol-3-phosphate 1-O-acyltransferase	2.3.1.15	acyl-CoA [cytosol] + sn-glycerol 3-phosphate [cytosol] --> coenzyme A [cytosol] + 1-acyl-sn-glycerol 3-phosphate [cytosol]	Glycerolipid metabolism	CAALFM_C202890WA or CAALFM_C300820WA
907	R03755KEGGR03755	acyl-CoA:2-acylglycerol O-acyltransferase	2.3.1.22	acyl-CoA [cytosol] + Monoacylglycerol [cytosol] --> coenzyme A [cytosol] + 1,2-Diacyl-sn-glycerol [cytosol]	Glycerolipid metabolism
908	R03838KEGGR03838	Acyl-CoA:2-acylglycerol O-acyltransferase	2.3.1.22	2.0 B00002 [cytosol] + 2.0 H2O [cytosol] + 2,3-Dehydroacyl-CoA [cytosol] + 3.0 2-Acylglycerol [cytosol] <=> coenzyme A [cytosol] + 3.0 1,2-Diacyl-sn-glycerol [cytosol]	Glycerolipid metabolism
909	R02688KEGGR02688	1,2-Diacyl-sn-glycerol acylhydrolase	3.1.1.3	H2O [cytosol] + 1,2-Diacyl-sn-glycerol [cytosol] --> fatty acid [cytosol] + 2-Acylglycerol [cytosol]	Glycerolipid metabolism	CAALFM_C109590CA or CAALFM_CR09220CA or CAALFM_C702830CA or CAALFM_C703300CA or CAALFM_C702880CA or CAALFM_C604490WA or CAALFM_C109600CA or CAALFM_C601740CA
910	R01404KEGGR01404	acyl-[acyl-carrier protein]:NADP+ oxidoreductase	1.3.1.10; 1.3.1.39; 1.3.1.104	NADP(+) [cytosol] + Acyl-[acp] [cytosol] --> NADPH [cytosol] + trans-2,3-Dehydroacyl-[acyl-carrier protein] [cytosol]	Glycerolipid metabolism
911	ry206YCM606	PA phosphatase	3.1.3.4	H2O [cytosol] + phosphatidate [cytosol] --> phosphate [cytosol] + Diacylglycerol [cytosol]	Glycerolipid metabolism	CAALFM_C111470CA or CAALFM_C111640CA or CAALFM_C201550WA or CAALFM_C702500CA
912	ry1170YCM606	MAG lipase	3.1.1.23	7.0 1-monoglycerides [cytosol] --> 7.0 B00002 [cytosol] + 14.0 H2O [cytosol] + 4.0 glycerol [cytosol] + palmitate [cytosol]	Glycerolipid metabolism	CAALFM_C109980CA or CAALFM_C702140WA
913	R986ANIGERR02239	1,2-diacyl-sn-glycerol 3-phosphate phosphohydrolase	3.1.3.4; 3.1.3.81	H2O [cytosol] + phosphatidate [cytosol] --> phosphate [cytosol] + 1,2-Diacyl-sn-glycerol [cytosol]	Glycerolipid metabolism	CAALFM_C111470CA or CAALFM_C111640CA or CAALFM_C201550WA or CAALFM_C702500CA
914	ry1102YCM606	lysoPA phosphatase		H2O [cytosol] + 1-acyl-sn-glycerol 3-phosphate [cytosol] --> phosphate [cytosol] + 1-monoglycerides [cytosol]	Glycerolipid metabolism
915	R02240KEGGR02240	ATP:1,2-diacylglycerol 3-phosphotransferase	2.7.1.107	ATP [cytosol] + 1,2-Diacyl-sn-glycerol [cytosol] --> ADP [cytosol] + phosphatidate [cytosol]	Glycerolipid metabolism
916	r1615AORYZAE	Diacylglycerol O-acyltransferase	2.3.1.20	3.0 B00002 [cytosol] + 2.0 H2O [cytosol] + 3.0 Diacylglycerol [cytosol] + long-chain acyl-CoAs [cytosol] --> coenzyme A [cytosol] + 3.0 Triacylglycerol [cytosol]	Glycerolipid metabolism
917	ry810YCM606	PC diacylglycerol acyltransferase	2.3.1.158	Diacylglycerol [cytosol] + phosphatidylcholine [cytosol] <=> Triacylglycerol [cytosol] + 1-acylglycerophosphocholine [cytosol]	Glycerolipid metabolism	CAALFM_C100870WA
918	ry1194YCM606	PA kinase		ATP [cytosol] + phosphatidate [cytosol] <=> ADP [cytosol] + 1,2-diacylglycerol 3-diphosphate [cytosol]	Glycerolipid metabolism
919	R09381KEGGR09381	acyl-ACP:1-acyl-sn-glycerol-3-phosphate 2-O-acyltransferase	2.3.1.51	2.0 B00002 [cytosol] + 2.0 H2O [cytosol] + Acyl-[acp] [cytosol] + 3.0 1-acyl-sn-glycerol 3-phosphate [cytosol] --> Acyl-carrier protein [cytosol] + 3.0 phosphatidate [cytosol]	Glycerolipid metabolism	CAALFM_C302600CA
920	R02687KEGGR02687	1,2-diacyl-sn-glycerol acylhydrolase	3.1.1.3	H2O [cytosol] + 1,2-Diacyl-sn-glycerol [cytosol] --> fatty acid [cytosol] + Monoacylglycerol [cytosol]	Glycerolipid metabolism	CAALFM_C109590CA or CAALFM_CR09220CA or CAALFM_C702830CA or CAALFM_C703300CA or CAALFM_C702880CA or CAALFM_C604490WA or CAALFM_C109600CA or CAALFM_C601740CA
921	ry1171YCM606	MAG lipase	3.1.1.23	7.0 1-monoglycerides [cytosol] --> 7.0 B00002 [cytosol] + 14.0 H2O [cytosol] + 4.0 glycerol [cytosol] + palmitoleate [cytosol]	Glycerolipid metabolism	CAALFM_C109980CA or CAALFM_C702140WA
922	r0488YCM606R00847	ATP:glycerol 3-phosphotransferase	2.7.1.30	ATP [cytosol] + glycerol [cytosol] --> ADP [cytosol] + sn-glycerol 3-phosphate [cytosol]	Glycerolipid metabolism	CAALFM_CR05220CA
923	r1629AORYZAE	Triacylglycerol lipase	3.1.1.3	3.0 Diacylglycerol [cytosol] + Acyl-carrier protein [cytosol] --> 2.0 B00002 [cytosol] + 2.0 H2O [cytosol] + Acyl-[acp] [cytosol] + 3.0 1-monoglycerides [cytosol]	Glycerolipid metabolism	CAALFM_C109590CA or CAALFM_CR09220CA or CAALFM_C702830CA or CAALFM_C703300CA or CAALFM_C702880CA or CAALFM_C604490WA or CAALFM_C109600CA or CAALFM_C601740CA
924	R02250KEGGR02250	triacylglycerol acylhydrolase	3.1.1.3	H2O [cytosol] + Triacylglycerol [cytosol] --> fatty acid [cytosol] + 1,2-Diacyl-sn-glycerol [cytosol]	Glycerolipid metabolism	CAALFM_C109590CA or CAALFM_CR09220CA or CAALFM_C702830CA or CAALFM_C703300CA or CAALFM_C702880CA or CAALFM_C604490WA or CAALFM_C109600CA or CAALFM_C601740CA
925	ry1906YCM606	glycerol dehydrogenase (NADP-dependent)	1.1.1.156	NADPH [cytosol] + glycerone [cytosol] --> NADP(+) [cytosol] + glycerol [cytosol]	Glycerolipid metabolism	CAALFM_C307330WA or CAALFM_C307340WA
926	r0164YCM606R01041	glycerol:NADP+ oxidoreductase	1.1.1.2; 1.1.1.21; 1.1.1.72; 1.1.1.372	NADPH [cytosol] + D-glyceraldehyde [cytosol] --> NADP(+) [cytosol] + glycerol [cytosol]	Glycerolipid metabolism	CAALFM_C602480WA
927	r1647AORYZAE	Phospholipid diacylglycerol acyltransferase	2.3.1.158	Diacylglycerol [cytosol] + Phosphatidylserine [cytosol] --> Triacylglycerol [cytosol] + lysophosphatidylserine [cytosol]	Glycerolipid metabolism	CAALFM_C100870WA
928	R01403KEGGR01403	acyl-[acyl-carrier-protein]:NAD+ oxidoreductase	1.3.1.9	NAD(+) [cytosol] + Acyl-[acp] [cytosol] --> NADH [cytosol] + trans-2,3-Dehydroacyl-[acyl-carrier protein] [cytosol]	Glycerolipid metabolism	CAALFM_C500190CA
929	R02694KEGGR02694	2,3-Dehydroacyl-CoA:1,2-diacylglycerol O-acyltransferase	2.3.1.20	2.0 B00002 [cytosol] + 2.0 H2O [cytosol] + 2,3-Dehydroacyl-CoA [cytosol] + 3.0 1,2-Diacyl-sn-glycerol [cytosol] <=> coenzyme A [cytosol] + 3.0 Triacylglycerol [cytosol]	Glycerolipid metabolism
930	R02251KEGGR02251	acyl-CoA:1,2-diacyl-sn-glycerol O-acyltransferase	2.3.1.20	coenzyme A [cytosol] + Triacylglycerol [cytosol] --> acyl-CoA [cytosol] + 1,2-Diacyl-sn-glycerol [cytosol]	Glycerolipid metabolism
931	RXN14073MetaCyc	glycerophosphodiester phosphodiesterase	3.1.4.46	H2O [cytosol] + glycerophosphoglycerol [cytosol] --> sn-glycerol 3-phosphate [cytosol] + glycerol [cytosol]	Glycerolipid metabolism	CAALFM_C504510WA
932	R02241KEGGR02241	acyl-CoA:1-acyl-sn-glycerol-3-phosphate 2-O-acyltransferase	2.3.1.51	coenzyme A [cytosol] + phosphatidate [cytosol] --> acyl-CoA [cytosol] + 1-acyl-sn-glycerol 3-phosphate [cytosol]	Glycerolipid metabolism	CAALFM_C302600CA
933	R02617KEGGR02617	2,3-Dehydroacyl-CoA:sn-glycerol-3-phosphate O-acyltransferase	2.3.1.15	2.0 B00002 [cytosol] + 2.0 H2O [cytosol] + 3.0 sn-glycerol 3-phosphate [cytosol] + 2,3-Dehydroacyl-CoA [cytosol] --> coenzyme A [cytosol] + 3.0 1-acyl-sn-glycerol 3-phosphate [cytosol]	Glycerolipid metabolism	CAALFM_C202890WA or CAALFM_C300820WA
934	R05333KEGGR05333	Phospholipid:1,2-diacyl-sn-glycerol O-acyltransferase	2.3.1.158	1,2-Diacyl-sn-glycerol [cytosol] + phospholipids [cytosol] <=> Triacylglycerol [cytosol] + Lysophospholipid [cytosol]	Glycerolipid metabolism	CAALFM_C100870WA
935	R02760KEGGR02760	2,3-Dehydroacyl-CoA:1-acyl-sn-glycerol-3-phosphate 2-O-acyltransferase	2.3.1.51	2.0 B00002 [cytosol] + 2.0 H2O [cytosol] + 2,3-Dehydroacyl-CoA [cytosol] + 3.0 1-acyl-sn-glycerol 3-phosphate [cytosol] <=> coenzyme A [cytosol] + 3.0 phosphatidate [cytosol]	Glycerolipid metabolism	CAALFM_C302600CA
936	ry1158YCM606	DAG lipase	3.1.1.3	4.0 Diacylglycerol [cytosol] --> 7.0 B00002 [cytosol] + 14.0 H2O [cytosol] + palmitoleate [cytosol] + 1-monoglycerides [cytosol]	Glycerolipid metabolism	CAALFM_C109590CA or CAALFM_CR09220CA or CAALFM_C702830CA or CAALFM_C703300CA or CAALFM_C702880CA or CAALFM_C604490WA or CAALFM_C109600CA or CAALFM_C601740CA
937	R09380KEGGR09380	acyl-ACP:sn-glycerol-3-phosphate 1-O-acyltransferase	2.3.1.15	2.0 B00002 [cytosol] + 2.0 H2O [cytosol] + 3.0 sn-glycerol 3-phosphate [cytosol] + Acyl-[acp] [cytosol] --> Acyl-carrier protein [cytosol] + 3.0 1-acyl-sn-glycerol 3-phosphate [cytosol]	Glycerolipid metabolism	CAALFM_C202890WA or CAALFM_C300820WA
938	R01352KEGGR01352	2-acylglycerol acylhydrolase	3.1.1.23	H2O [cytosol] + 2-Acylglycerol [cytosol] --> glycerol [cytosol] + fatty acid [cytosol]	Glycerolipid metabolism	CAALFM_C109980CA or CAALFM_C702140WA
939	R01351KEGGR01351	1-acylglycerol acylhydrolase	3.1.1.23	H2O [cytosol] + Monoacylglycerol [cytosol] --> glycerol [cytosol] + fatty acid [cytosol]	Glycerolipid metabolism	CAALFM_C109980CA or CAALFM_C702140WA
940	r239ANIDULANSR01036	Glycerol:NAD+ oxidoreductase	1.1.1.21; 1.1.1.72	NADH [cytosol] + D-glyceraldehyde [cytosol] --> NAD(+) [cytosol] + glycerol [cytosol]	Glycerolipid metabolism
941	RXN12430MetaCyc	1-16:0-2-18:2-phosphatidylcholine sn-1 acylhydrolase	3.1.1.32	H2O [cytosol] + 1-palmitoyl-2-linoleoyl-phosphatidylcholine [cytosol] <=> palmitate [cytosol] + 2-18:2(9Z,12Z)-lysophosphatidylcholine [cytosol]	Glycerolipid metabolism
942	R02609KEGGR02609	5beta-Cholestan-3-one:NADP+ 4,5-oxidoreductase	1.3.1.3	NADP(+) [cytosol] + 5beta-cholestan-3-one [cytosol] <=> NADPH [cytosol] + cholest-4-en-3-one [cytosol]	Cholesterol metabolism
943	RXN12710MetaCyc	3-oxoacyl CoA thiolase	2.3.1.16	coenzyme A [cytosol] + 3,22-dioxochol-4-en-24-oyl-CoA [cytosol] <=> acetyl-CoA [cytosol] + 3-oxo-23,24-bisnorchol-4-en-22-oyl-CoA [cytosol]	Cholesterol metabolism	CAALFM_C200780WA or CAALFM_C301460CA or CAALFM_CR00150CA
944	RXN12694MetaCyc	steroid delta-isomerase	5.3.3.1	cholest-5-en-3-one [cytosol] <=> cholest-4-en-3-one [cytosol]	Cholesterol metabolism
945	RXN12709MetaCyc		1.1.1	NAD(+) [cytosol] + 22-hydroxy-3-oxochol-4-en-24-oyl-CoA [cytosol] <=> NADH [cytosol] + 3,22-dioxochol-4-en-24-oyl-CoA [cytosol]	Cholesterol metabolism
946	RXN6624MetaCyc	5alpha-cholesta-8-en-3-one reductase	1.1.1.270	NADPH [cytosol] + 5alpha-cholesta-8-en-3-one [cytosol] <=> NADP(+) [cytosol] + 5alpha-Cholest-8-en-3beta-ol [cytosol]	Cholesterol metabolism	CAALFM_CR01140CA
947	RXN12705MetaCyc	3-hydroxyacyl-CoA dehydrogenase	1.1.1.35	NAD(+) [cytosol] + 24-hydroxy-3-oxocholest-4-en-26-oyl-CoA [cytosol] <=> NADH [cytosol] + 3,24-dioxocholest-4-en-26-oyl-CoA [cytosol]	Cholesterol metabolism
948	R02610KEGGR02610	5alpha-cholestan-3-one:NADP+ delta4-oxidoreductase	1.3.1.22	NADP(+) [cytosol] + 5alpha-cholestan-3-one [cytosol] <=> NADPH [cytosol] + cholest-4-en-3-one [cytosol]	Cholesterol metabolism
949	RXN12706MetaCyc	3,24-dioxocholest-4-en-27-oyl-CoA:coenzyme A propanoyl-transferase	2.3.1.176	coenzyme A [cytosol] + 3,24-dioxocholest-4-en-26-oyl-CoA [cytosol] <=> propionyl-CoA [cytosol] + 3-oxochol-4-en-24-oyl-CoA [cytosol]	Cholesterol metabolism
950	RXN12702MetaCyc	3-oxocholest-4-en-26-oate—CoA ligase	6.2.1.42	ATP [cytosol] + coenzyme A [cytosol] + 3-oxocholest-4-en-26-oate [cytosol] <=> diphosphate [cytosol] + AMP [cytosol] + 3-oxocholest-4-en-26-oyl-CoA [cytosol]	Cholesterol metabolism
951	R04321KEGGR04321	CDP-choline:1-alkyl-2-acetylglycerol cholinephosphotransferase	2.7.8.2	CDP-choline [cytosol] + 1-O-alkyl-2-acetyl-sn-glycerol [cytosol] <=> CMP [cytosol] + 2-Acetyl-1-alkyl-sn-glycero-3-phosphocholine [cytosol]	Ether lipid metabolism
952	R03455KEGGR03455	Acetyl-CoA:1-alkyl-sn-glycero-3-phosphate 2-O-acetyltransferase	2.3.1.105	acetyl-CoA [cytosol] + 1-Alkyl-sn-glycero-3-phosphate [cytosol] <=> coenzyme A [cytosol] + 2-Acetyl-1-alkyl-sn-glycero-3-phosphate [cytosol]	Ether lipid metabolism
953	R07379KEGGR07379	plasmenylethanolamine 2-acylhydrolase	3.1.1.4	H2O [cytosol] + O-1-Alk-1-enyl-2-acyl-sn-glycero-3-phosphoethanolamine [cytosol] <=> Carboxylate [cytosol] + 1-(1-Alkenyl)-sn-glycero-3-phosphoethanolamine [cytosol]	Ether lipid metabolism	CAALFM_C300400CA
954	r516iLC915R07386		2.6.-.-	choline [cytosol] + O-1-Alk-1-enyl-2-acyl-sn-glycero-3-phosphoethanolamine [cytosol] <=> ethanolamine [cytosol] + Plasmenylcholine [cytosol]	Ether lipid metabolism
955	R03438KEGGR03438	Acyl-CoA:1-alkyl-sn-glycero-3-phosphocholine O-acyltransferase	2.3.1.23; 2.3.1.63	acyl-CoA [cytosol] + 1-Alkyl-2-lyso-sn-glycero-3-phosphocholine [cytosol] <=> coenzyme A [cytosol] + 1-Organyl-2-acyl-sn-glycero-3-phosphocholine [cytosol]	Ether lipid metabolism
956	R07385KEGGR07385	phospholipase D	3.1.4.4	H2O [cytosol] + O-1-Alk-1-enyl-2-acyl-sn-glycero-3-phosphoethanolamine [cytosol] <=> ethanolamine [cytosol] + 2-Acyl-1-(1-alkenyl)-sn-glycero-3-phosphate [cytosol]	Ether lipid metabolism	CAALFM_C111590WA
957	R03415KEGGR03415	1-(1-alkenyl)-sn-glycero-3-phosphoethanolamine aldehydohydrolase	3.3.2.2	B00002 [cytosol] + 2.0 H2O [cytosol] + 1-(1-Alkenyl)-sn-glycero-3-phosphoethanolamine [cytosol] <=> 2.0 aldehyde [cytosol] + sn-glycero-3-Phosphoethanolamine [cytosol]	Ether lipid metabolism
958	R04311KEGGR04311	1-Acyl-glycerone-3-phosphate:long-chain-alcohol O-3-phospho-2-oxopropanyltransferase	2.5.1.26	4.0 Long-chain alcohol [cytosol] + Acylglycerone phosphate [cytosol] <=> 3.0 B00002 [cytosol] + 3.0 H2O [cytosol] + Long-chain acid anion [cytosol] + O-alkylglycerone phosphate [cytosol]	Ether lipid metabolism
959	R03454KEGGR03454	1-Alkyl-2-acetyl-sn-glycero-3-phosphate phosphohydrolase	3.1.3.59	H2O [cytosol] + 2-Acetyl-1-alkyl-sn-glycero-3-phosphate [cytosol] <=> phosphate [cytosol] + 1-O-alkyl-2-acetyl-sn-glycerol [cytosol]	Ether lipid metabolism
960	R07389KEGGR07389	diacylglycerol cholinephosphotransferase	2.7.8.2	CDP-choline [cytosol] + 1-Alkyl-2-acylglycerol [cytosol] <=> CMP [cytosol] + 1-Organyl-2-acyl-sn-glycero-3-phosphocholine [cytosol]	Ether lipid metabolism
961	R04162KEGGR04162	1-Alkyl-2-acyl-sn-glycero-3-phosphate phosphohydrolase	3.1.3.4	H2O [cytosol] + 2-Acyl-1-alkyl-sn-glycero-3-phosphate [cytosol] <=> phosphate [cytosol] + 1-Alkyl-2-acylglycerol [cytosol]	Ether lipid metabolism	CAALFM_C111470CA or CAALFM_C111640CA or CAALFM_C201550WA or CAALFM_C702500CA
962	R07384KEGGR07384	ethanolaminephosphotransferase	2.7.8.1	CMP [cytosol] + O-1-Alk-1-enyl-2-acyl-sn-glycero-3-phosphoethanolamine [cytosol] <=> CDP-ethanolamine [cytosol] + 1-Alkenyl-2-acylglycerol [cytosol]	Ether lipid metabolism	CAALFM_C702690CA
963	R06364KEGGR06364	CDPethanolamine:1-alkyl-2-acylglycerol ethanolaminephosphotransferase	2.7.8.1	CDP-ethanolamine [cytosol] + 1-Alkyl-2-acylglycerol [cytosol] <=> CMP [cytosol] + 1-Alkyl-2-acylglycerophosphoethanolamine [cytosol]	Ether lipid metabolism	CAALFM_C702690CA
964	R04360KEGGR04360	1-acylglycerone phosphate reductase	1.1.1.101	NADP(+) [cytosol] + 1-Alkyl-sn-glycero-3-phosphate [cytosol] <=> NADPH [cytosol] + O-alkylglycerone phosphate [cytosol]	Ether lipid metabolism	CAALFM_C300900CA or CAALFM_C603270CA
965	R04361KEGGR04361	Acyl-CoA:1-alkyl-sn-glycero-3-phosphate 2-O-acyltransferase	2.3.1.-	acyl-CoA [cytosol] + 1-Alkyl-sn-glycero-3-phosphate [cytosol] <=> coenzyme A [cytosol] + 2-Acyl-1-alkyl-sn-glycero-3-phosphate [cytosol]	Ether lipid metabolism	CAALFM_CR04240CA
966	R07387KEGGR07387	plasmanylcholine 2-acylhydrolase	3.1.1.4	H2O [cytosol] + 1-Organyl-2-acyl-sn-glycero-3-phosphocholine [cytosol] <=> Carboxylate [cytosol] + 1-Alkyl-2-lyso-sn-glycero-3-phosphocholine [cytosol]	Ether lipid metabolism	CAALFM_C300400CA
967	R04810KEGGR04810	(24R,25R)-3alpha,7alpha,24-trihydroxy-5beta-cholestanoyl-CoA:NAD+ oxidoreductase	1.1.1.-	NADH [cytosol] + 3alpha,7alpha-dihydroxy-24-oxo-5beta-cholestanoyl CoA [cytosol] --> NAD(+) [cytosol] + (24R,25R)-3alpha,7alpha,24-trihydroxy-5beta-cholestanoyl CoA [cytosol]	Primary bile acid biosynthesis	CAALFM_C104750WA or CAALFM_CR05340CA or CAALFM_C300810CA or CAALFM_C401510WA
968	R08728KEGGR08728	3beta,7alpha-dihydroxy-5-cholestenoate:NAD+ 3-oxidoreductase	1.1.1.181	NAD(+) [cytosol] + 3beta,7alpha-Dihydroxy-5-cholesten-26-oic acid [cytosol] <=> NADH [cytosol] + 7alpha-Hydroxy-3-oxo-4-cholestenoate [cytosol]	Primary bile acid biosynthesis
969	R04506KEGGR04506	3alpha,7alpha-Dihydroxy-5beta-cholestan-26-al:NAD+ oxidoreductase	1.2.1.3	H2O [cytosol] + NAD(+) [cytosol] + (25R)-3alpha,7alpha-dihydroxy-5beta-cholestan-26-al [cytosol] --> NADH [cytosol] + (25R)-3alpha,7alpha-dihydroxy-5-beta-cholestanate [cytosol]	Primary bile acid biosynthesis	CAALFM_C100410CA or CAALFM_C202970CA or CAALFM_C702010CA
970	R08738KEGGR08738	3alpha,7alpha-dihydroxy-5beta-cholestanate:CoA ligase (AMP-forming)	6.2.1.7	ATP [cytosol] + coenzyme A [cytosol] + (25R)-3alpha,7alpha-dihydroxy-5-beta-cholestanate [cytosol] --> diphosphate [cytosol] + AMP [cytosol] + (25R)-3alpha,7alpha-dihydroxy-5beta-cholestanoyl-CoA [cytosol]	Primary bile acid biosynthesis
971	R02794KEGGR02794	Cholate:CoA ligase (AMP-forming)	6.2.1.7	ATP [cytosol] + coenzyme A [cytosol] + cholate [cytosol] --> diphosphate [cytosol] + AMP [cytosol] + choloyl-CoA [cytosol]	Primary bile acid biosynthesis
972	R04823KEGGR04823	7alpha,12alpha-Dihydroxy-5beta-cholestan-3-one:NADP+ delta4-oxidoreductase	1.3.1.3	NADP(+) [cytosol] + 7alpha,12alpha-dihydroxy-5beta-cholestan-3-one [cytosol] <=> NADPH [cytosol] + 7alpha,12alpha-dihydroxycholest-4-en-3-one [cytosol]	Primary bile acid biosynthesis
973	R08721KEGGR08721	(24S)-cholest-5-ene-3beta,7alpha,24-triol:NAD+ 3-oxidoreductase	1.1.1.181	NAD(+) [cytosol] + (24R)-cholest-5-ene-3beta,7alpha,24-triol [cytosol] <=> NADH [cytosol] + 7alpha,24-Dihydroxy-4-cholesten-3-one [cytosol]	Primary bile acid biosynthesis
974	R07296KEGGR07296	choloyl-CoA hydrolase	3.1.2.27	H2O [cytosol] + choloyl-CoA [cytosol] --> coenzyme A [cytosol] + cholate [cytosol]	Primary bile acid biosynthesis
975	R04813KEGGR04813	(24R,25R)-3alpha,7alpha,12alpha,24-tetrahydroxy-5beta-cholestanoyl-CoA hydro-lyase [(24E)-3alpha,7alpha,12alpha-trihydroxy-5beta-cholest-24-enoyl-CoA-forming]	4.2.1.107	H2O [cytosol] + (24E)-3alpha,7alpha,12alpha-trihydroxy-5beta-cholest-24-enoyl-CoA [cytosol] --> (24R,25R)-3alpha,7alpha,12alpha,24-tetrahydroxy-5beta-cholestanoyl CoA [cytosol]	Primary bile acid biosynthesis
976	R08723KEGGR08723	cholest-5-ene-3beta,7alpha,25-triol:NAD+ 3-oxidoreductase	1.1.1.181	NAD(+) [cytosol] + cholest-5-ene-3beta,7alpha,25-triol [cytosol] <=> NADH [cytosol] + 7alpha,25-Dihydroxy-4-cholesten-3-one [cytosol]	Primary bile acid biosynthesis
977	R08743KEGGR08743	chenodeoxycholate:CoA ligase (AMP-forming)	6.2.1.7	diphosphate [cytosol] + AMP [cytosol] + chenodeoxycholoyl-CoA [cytosol] <=> ATP [cytosol] + coenzyme A [cytosol] + chenodeoxycholate [cytosol]	Primary bile acid biosynthesis
978	R04580KEGGR04580	3alpha,7alpha,12alpha-Trihydroxy-5beta-cholestanate:CoA ligase (AMP-forming)	6.2.1.7	ATP [cytosol] + coenzyme A [cytosol] + 3alpha,7alpha,12alpha-Trihydroxy-5beta-cholestan-26-oate [cytosol] <=> diphosphate [cytosol] + AMP [cytosol] + 3alpha,7alpha,12alpha-Trihydroxy-5beta-cholestanoyl-CoA [cytosol]	Primary bile acid biosynthesis
979	R08724KEGGR08724	7alpha,27-dihydroxycholesterol:NAD+ 3-oxidoreductase	1.1.1.181	NAD(+) [cytosol] + 7-alpha,26-dihydroxycholesterol [cytosol] <=> NADH [cytosol] + 7alpha,26-Dihydroxy-4-cholesten-3-one [cytosol]	Primary bile acid biosynthesis
980	R03978KEGGR03978	lithocholate:FAD oxidoreductase (7alpha-dehydroxylating)		FADH2 [cytosol] + chenodeoxycholate [cytosol] <=> H2O [cytosol] + FAD [cytosol] + lithocholate [cytosol]	Primary bile acid biosynthesis
981	R04817KEGGR04817	7alpha-Hydroxy-5beta-cholestan-3-one:NADP+ delta4-oxidoreductase	1.3.1.3	NADP(+) [cytosol] + 7alpha-hydroxy-5beta-cholestan-3-one [cytosol] <=> NADPH [cytosol] + 7alpha-hydroxycholest-4-en-3-one [cytosol]	Primary bile acid biosynthesis
982	R08733KEGGR08733	3alpha,7alpha,12alpha-trihydroxy-5beta-cholestanoate:CoA ligase (AMP-forming)	6.2.1.7	ATP [cytosol] + coenzyme A [cytosol] + 3alpha,7alpha,12alpha-Trihydroxy-5beta-cholestan-26-oate [cytosol] <=> diphosphate [cytosol] + AMP [cytosol] + (25R)-3alpha,7alpha,12alpha-trihydroxy-5beta-cholestan-26-oyl-CoA [cytosol]	Primary bile acid biosynthesis
983	R07220KEGGR07220	deoxycholate:FAD oxidoreductase (7alpha-dehydroxylating)		H2O [cytosol] + FAD [cytosol] + deoxycholate [cytosol] <=> cholate [cytosol] + FADH2 [cytosol]	Primary bile acid biosynthesis
984	R04263KEGGR04263	7alpha-Hydroxycholesterol:NAD+ 3-oxidoreductase	1.1.1.181	NAD(+) [cytosol] + 7alpha-hydroxycholesterol [cytosol] <=> NADH [cytosol] + 7alpha-hydroxycholest-4-en-3-one [cytosol]	Primary bile acid biosynthesis
985	R04264KEGGR04264	Cholest-5-ene-3beta,7alpha-diol:NAD+ 3-oxidoreductase	1.1.1.181	NADP(+) [cytosol] + 7alpha-hydroxycholesterol [cytosol] <=> NADPH [cytosol] + 7alpha-hydroxycholest-4-en-3-one [cytosol]	Primary bile acid biosynthesis
986	R04812KEGGR04812	(24R,25R)-3alpha,7alpha,12alpha,24-tetrahydroxy-5beta-cholestanoyl-CoA:NAD+ oxidoreductase	1.1.1.-	NADH [cytosol] + 3alpha,7alpha,12alpha-trihydroxy-24-oxo-5-beta-cholestanoyl CoA [cytosol] --> NAD(+) [cytosol] + (24R,25R)-3alpha,7alpha,12alpha,24-tetrahydroxy-5beta-cholestanoyl CoA [cytosol]	Primary bile acid biosynthesis	CAALFM_C104750WA or CAALFM_CR05340CA or CAALFM_C300810CA or CAALFM_C401510WA
987	R03974KEGGR03974	chenodeoxycholoyl-CoA hydrolase	3.1.2.27	H2O [cytosol] + chenodeoxycholoyl-CoA [cytosol] --> coenzyme A [cytosol] + chenodeoxycholate [cytosol]	Primary bile acid biosynthesis
988	R04809KEGGR04809	(24R,25R)-3alpha,7alpha,24-trihydroxy-5beta-cholestanoyl-CoA hydro-lyase [(24E)-3alpha,7alpha-Dihydroxy-5beta-cholest-24-enoyl-CoA-forming]	4.2.1.107	H2O [cytosol] + (24E)-3alpha,7alpha-dihydroxy-5beta-cholest-24-enoyl-CoA [cytosol] <=> (24R,25R)-3alpha,7alpha,24-trihydroxy-5beta-cholestanoyl CoA [cytosol]	Primary bile acid biosynthesis
989	R07042KEGGR07042		1.14.14.1	(5Z,8Z,11Z,13E)-(15S)-15-hydroperoxyicosa-5,8,11,13-tetraenoate [cytosol] <=> 15H-11,12-EETA [cytosol]	Arachidonic acid metabolism	CAALFM_CR04630CA
990	R07051KEGGR07051	arachidonate: monooxygenase	1.14.13.-; 1.14.14.1; 1.14.14.-	NADPH [cytosol] + oxygen [cytosol] + arachidonate [cytosol] --> H2O [cytosol] + NADP(+) [cytosol] + (5Z,11Z,14Z)-8,9-Epoxyeicosa-5,11,14-trienoic acid [cytosol]	Arachidonic acid metabolism	(CAALFM_C103550CA and CAALFM_C501290CA) or (CAALFM_CR04630CA and CAALFM_CR04640WA)
991	R07043KEGGR07043		1.14.14.1	(5Z,8Z,11Z,13E)-(15S)-15-hydroperoxyicosa-5,8,11,13-tetraenoate [cytosol] <=> 11H-14,15-EETA [cytosol]	Arachidonic acid metabolism	CAALFM_CR04630CA
992	R07054KEGGR07054	arachidonate: monooxygenase	1.14.14.1	NADPH [cytosol] + oxygen [cytosol] + arachidonate [cytosol] --> H2O [cytosol] + NADP(+) [cytosol] + 16(R)-HETE [cytosol]	Arachidonic acid metabolism	CAALFM_CR04630CA
993	R02684KEGGR02684	(5Z,13E)-(15S)-9alpha,11alpha,15-trihydroxyprosta-5,13-dienoate:NADP+ 11-oxidoreductase	1.1.1.188	NADP(+) [cytosol] + prostaglandin F2alpha [cytosol] <=> NADPH [cytosol] + prostaglandin D2 [cytosol]	Arachidonic acid metabolism
994	R03867KEGGR03867	(5-Glutamyl)-peptide:amino-acid 5-glutamyltransferase	2.3.2.2	Amino acid [cytosol] + leukotriene-C4 [cytosol] <=> 5-L-Glutamyl amino acid [cytosol] + Leukotriene D4 [cytosol]	Arachidonic acid metabolism	CAALFM_C100550WA or CAALFM_C403540CA
995	R07048KEGGR07048	arachidonate: monooxygenase	1.14.13.-; 1.14.14.1; 1.14.14.-	NADPH [cytosol] + oxygen [cytosol] + arachidonate [cytosol] --> H2O [cytosol] + NADP(+) [cytosol] + 14,15-EET [cytosol]	Arachidonic acid metabolism	(CAALFM_C103550CA and CAALFM_C501290CA) or (CAALFM_CR04630CA and CAALFM_CR04640WA)
996	R07607KEGGR07607	peptide-methionine:thioredoxin-disulfide S-oxidoreductase	1.8.4.12	H2O [cytosol] + Oxidized thioredoxin [cytosol] + Peptide-L-methionine [cytosol] <=> Reduced thioredoxin [cytosol] + Peptide-L-methionine (R)-S-oxide [cytosol]	Arachidonic acid metabolism	CAALFM_C101040WA
997	R07046KEGGR07046	arachidonate: monooxygenase	1.14.13.-; 1.14.14.1; 1.14.14.80; 1.14.14.-	NADPH [cytosol] + oxygen [cytosol] + arachidonate [cytosol] --> H2O [cytosol] + NADP(+) [cytosol] + 19(S)-HETE [cytosol]	Arachidonic acid metabolism	(CAALFM_C103550CA and CAALFM_C501290CA) or (CAALFM_CR04630CA and CAALFM_CR04640WA)
998	R07044KEGGR07044		1.14.14.1	11,12,15-THETA [cytosol] --> H2O [cytosol] + 15H-11,12-EETA [cytosol]	Arachidonic acid metabolism	CAALFM_CR04630CA
999	R02799KEGGR02799	11-epi-Prostaglandin F2alpha:NADP+ 11-oxidoreductase	1.1.1.188	NADP(+) [cytosol] + 11-epi-PGF2a [cytosol] <=> NADPH [cytosol] + prostaglandin D2 [cytosol]	Arachidonic acid metabolism
1000	R04120KEGGR04120	peptide-L-methionine:thioredoxin-disulfide S-oxidoreductase [L-methionine (S)-S-oxide-forming]	1.8.4.11	H2O [cytosol] + Oxidized thioredoxin [cytosol] + Peptide-L-methionine [cytosol] <=> Reduced thioredoxin [cytosol] + Peptide-L-methionine (S)-S-oxide [cytosol]	Arachidonic acid metabolism
1001	r0707YCM606R03057	(7E,9E,11Z,14Z)-(5S,6S)-5,6-Epoxyicosa-7,9,11,14-tetraenoate hydrolase	3.3.2.6	H2O [cytosol] + leukotriene A4 [cytosol] <=> leukotriene B4 [cytosol]	Arachidonic acid metabolism	CAALFM_C110490WA
1002	R07034KEGGR07034	Glutathione: 5-HPETE oxidoreductase	1.11.1.9	2.0 glutathione [cytosol] + (6E,8Z,11Z,14Z)-(5s)-5-hydroperoxycosa-6,8,11,14-tetraenoate [cytosol] <=> H2O [cytosol] + glutathione disulfide [cytosol] + 5-HETE [cytosol]	Arachidonic acid metabolism
1003	R03878KEGGR03878			H2O [cytosol] + thromboxane A2 [cytosol] <=> Thromboxane B2 [cytosol]	Arachidonic acid metabolism
1004	R07052KEGGR07052	arachidonate: monooxygenase	1.14.13.-; 1.14.14.1	NADPH [cytosol] + oxygen [cytosol] + arachidonate [cytosol] --> H2O [cytosol] + NADP(+) [cytosol] + 5,6-EET [cytosol]	Arachidonic acid metabolism	(CAALFM_C103550CA and CAALFM_C501290CA) or (CAALFM_CR04630CA and CAALFM_CR04640WA)
1005	R07050KEGGR07050	arachidonate: monooxygenase	1.14.13.-; 1.14.14.1; 1.14.14.-	NADPH [cytosol] + oxygen [cytosol] + arachidonate [cytosol] --> H2O [cytosol] + NADP(+) [cytosol] + 11,12-EET [cytosol]	Arachidonic acid metabolism	(CAALFM_C103550CA and CAALFM_C501290CA) or (CAALFM_CR04630CA and CAALFM_CR04640WA)
1006	R09506KEGGR09506	thioredoxin:(5Z,9alpha,11alpha,13E,15S)-9,11-epidioxy-15-hydroxy-prosta-5,13-dienoate oxidoreductase	1.11.1.20	Reduced thioredoxin [cytosol] + prostaglandin-H2 [cytosol] <=> Oxidized thioredoxin [cytosol] + prostaglandin F2alpha [cytosol]	Arachidonic acid metabolism
1007	R07035KEGGR07035	Glutathione: 15-HPETE oxidoreductase	1.11.1.9	2.0 glutathione [cytosol] + (5Z,8Z,11Z,13E)-(15S)-15-hydroperoxyicosa-5,8,11,13-tetraenoate [cytosol] <=> H2O [cytosol] + glutathione disulfide [cytosol] + (15S)-15-hydroxy-5,8,11-cis-13-trans-icosatetraenoate [cytosol]	Arachidonic acid metabolism
1008	R03521KEGGR03521			H2O [cytosol] + prostaglandin I2 [cytosol] <=> 6-Keto-PGF1a [cytosol]	Arachidonic acid metabolism
1009	R07045KEGGR07045	11,14,15-THETA: monooxygenase	1.14.14.1	11,14,15-THETA [cytosol] --> H2O [cytosol] + 11H-14,15-EETA [cytosol]	Arachidonic acid metabolism	CAALFM_CR04630CA
1010	r1038YCM606R02016	NADPH:oxidized-thioredoxin oxidoreductase	1.8.1.9	NADPH [cytosol] + Oxidized thioredoxin [cytosol] --> NADP(+) [cytosol] + Reduced thioredoxin [cytosol]	Arachidonic acid metabolism	CAALFM_C502710WA
1011	R09875KEGGR09875	leukotriene-C4 hydrolase	3.4.19.14	H2O [cytosol] + leukotriene-C4 [cytosol] <=> L-glutamate [cytosol] + Leukotriene D4 [cytosol]	Arachidonic acid metabolism
1012	R07056KEGGR07056	linoleate epoxidase	1.14.13.-; 1.14.14.1; 1.14.14.-	NADPH [cytosol] + oxygen [cytosol] + linoleate [cytosol] --> H2O [cytosol] + NADP(+) [cytosol] + 12(13)-EpOME [cytosol]	Linoleic acid metabolism	(CAALFM_C103550CA and CAALFM_C501290CA) or (CAALFM_CR04630CA and CAALFM_CR04640WA)
1013	R07055KEGGR07055	linoleate: monooxygenase	1.14.13.-; 1.14.14.1; 1.14.14.-	NADPH [cytosol] + oxygen [cytosol] + linoleate [cytosol] --> H2O [cytosol] + NADP(+) [cytosol] + 9(10)-EpOME [cytosol]	Linoleic acid metabolism	(CAALFM_C103550CA and CAALFM_C501290CA) or (CAALFM_CR04630CA and CAALFM_CR04640WA)
1014	R07890KEGGR07890	3-hydroxyacyl-CoA dehydrogenase	1.1.1.35; 1.1.1.211	NADH [cytosol] + 3-Oxo-OPC8-CoA [cytosol] --> NAD(+) [cytosol] + 3-Hydroxy-OPC8-CoA [cytosol]	alpha-Linolenic acid metabolism
1015	R07866KEGGR07866			9,10-EOT [cytosol] --> 10-OPDA [cytosol]	alpha-Linolenic acid metabolism
1016	R07888KEGGR07888	acyl-CoA oxidase	1.3.3.6	FADH2 [cytosol] + trans-2-Enoyl-OPC8-CoA [cytosol] --> FAD [cytosol] + OPC8-CoA [cytosol]	alpha-Linolenic acid metabolism	CAALFM_C301930WA or CAALFM_C301960CA or CAALFM_C603560WA
1017	R07869KEGGR07869	linolenate 13S-lipoxygenase	1.13.11.12	oxygen [cytosol] + (9Z,12Z,15Z)-Octadecatrienoic acid [cytosol] <=> 13(S)-HPOT [cytosol]	alpha-Linolenic acid metabolism
1018	R07894KEGGR07894	3-hydroxyacyl-CoA dehydrogenase	1.1.1.35; 1.1.1.211	NADH [cytosol] + 3-Oxo-OPC6-CoA [cytosol] --> NAD(+) [cytosol] + 3-Hydroxy-OPC6-CoA [cytosol]	alpha-Linolenic acid metabolism
1019	R07895KEGGR07895	acetyl-CoA C-acyltransferase	2.3.1.16	coenzyme A [cytosol] + 3-Oxo-OPC6-CoA [cytosol] --> acetyl-CoA [cytosol] + OPC4-CoA [cytosol]	alpha-Linolenic acid metabolism	CAALFM_C200780WA or CAALFM_C301460CA or CAALFM_CR00150CA
1020	R07899KEGGR07899	acetyl-CoA C-acyltransferase	2.3.1.16	coenzyme A [cytosol] + 3-Oxo-OPC4-CoA [cytosol] --> acetyl-CoA [cytosol] + (+)-7-Isojasmonic acid CoA [cytosol]	alpha-Linolenic acid metabolism	CAALFM_C200780WA or CAALFM_C301460CA or CAALFM_CR00150CA
1021	R07863KEGGR07863	(9Z,11E,15Z)-(13S)-hydroperoxyoctadeca-9,11,15-trienoate 12,13-hydro-lyase [(9Z,15Z)-(13S)-12,13-epoxyoctadeca-9,11,15-trienoate-forming]	4.2.1.92	13(S)-HPOT [cytosol] <=> H2O [cytosol] + 12,13(S)-epoxylinolenate [cytosol]	alpha-Linolenic acid metabolism
1022	R03402KEGGR03402	(9Z)-(13S)-12,13-Epoxyoctadeca-9,11,15-trienoate isomerase	5.3.99.6	12,13(S)-epoxylinolenate [cytosol] <=> 12-oxo-cis-10,15-phytodienoate [cytosol]	alpha-Linolenic acid metabolism
1023	R03401KEGGR03401	8-[(1R,2R)-3-oxo-2-{(Z)-pent-2-enyl}cyclopentyl]octanoate:NADP+ 4-oxidoreductase	1.3.1.42	NADP(+) [cytosol] + 3-oxo-2-(cis-2'-pentenyl)-cyclopentane-1-octanoate [cytosol] <=> NADPH [cytosol] + 12-oxo-cis-10,15-phytodienoate [cytosol]	alpha-Linolenic acid metabolism
1024	R07897KEGGR07897	enoyl-CoA hydratase/3-hydroxyacyl-CoA dehydrogenase	4.2.1.17; 4.2.1.74	H2O [cytosol] + trans-2-Enoyl-OPC4-CoA [cytosol] --> 3-Hydroxy-OPC4-CoA [cytosol]	alpha-Linolenic acid metabolism
1025	R07898KEGGR07898	enoyl-CoA hydratase/3-hydroxyacyl-CoA dehydrogenase	1.1.1.35; 1.1.1.211	NADH [cytosol] + 3-Oxo-OPC4-CoA [cytosol] --> NAD(+) [cytosol] + 3-Hydroxy-OPC4-CoA [cytosol]	alpha-Linolenic acid metabolism
1026	R07887KEGGR07887	3-oxo-2-(2'-[Z]-pentenyl)cyclopentane-1-octanoate CoA ligase	6.2.1.-	ATP [cytosol] + coenzyme A [cytosol] + 3-oxo-2-(cis-2'-pentenyl)-cyclopentane-1-octanoate [cytosol] <=> diphosphate [cytosol] + AMP [cytosol] + OPC8-CoA [cytosol]	alpha-Linolenic acid metabolism
1027	R07892KEGGR07892	acyl-CoA oxidase	1.3.3.6	FADH2 [cytosol] + trans-2-Enoyl-OPC6-CoA [cytosol] --> FAD [cytosol] + OPC6-CoA [cytosol]	alpha-Linolenic acid metabolism	CAALFM_C301930WA or CAALFM_C301960CA or CAALFM_C603560WA
1028	R07896KEGGR07896	acyl-CoA oxidase	1.3.3.6	FADH2 [cytosol] + trans-2-Enoyl-OPC4-CoA [cytosol] --> FAD [cytosol] + OPC4-CoA [cytosol]	alpha-Linolenic acid metabolism	CAALFM_C301930WA or CAALFM_C301960CA or CAALFM_C603560WA
1029	R07889KEGGR07889	enoyl-CoA hydratase/3-hydroxyacyl-CoA dehydrogenase	4.2.1.17; 4.2.1.74	H2O [cytosol] + trans-2-Enoyl-OPC8-CoA [cytosol] --> 3-Hydroxy-OPC8-CoA [cytosol]	alpha-Linolenic acid metabolism
1030	R07891KEGGR07891	acetyl-CoA acyltransferase	2.3.1.16	coenzyme A [cytosol] + 3-Oxo-OPC8-CoA [cytosol] --> acetyl-CoA [cytosol] + OPC6-CoA [cytosol]	alpha-Linolenic acid metabolism	CAALFM_C200780WA or CAALFM_C301460CA or CAALFM_CR00150CA
1031	R07893KEGGR07893	enoyl-CoA hydratase/3-hydroxyacyl-CoA dehydrogenase	4.2.1.17; 4.2.1.74	H2O [cytosol] + trans-2-Enoyl-OPC6-CoA [cytosol] --> 3-Hydroxy-OPC6-CoA [cytosol]	alpha-Linolenic acid metabolism
1032	R07859KEGGR07859	secretory phospholipase A2	3.1.1.4	H2O [cytosol] + phosphatidylcholine [cytosol] --> 1-acylglycerophosphocholine [cytosol] + (9Z,12Z,15Z)-Octadecatrienoic acid [cytosol]	alpha-Linolenic acid metabolism	CAALFM_C300400CA
1033	RXN12754MetaCyc			H2O [cytosol] + NADH [cytosol] <=> (R)-NADHX [cytosol]	NAD and NADP Conversion
1034	r1716AORYZAE	NADH pyrophosphatase	3.6.1.22	H2O [cytosol] + NAD(+) [cytosol] --> AMP [cytosol] + nicotinamide mononucleotide [cytosol]	NAD and NADP Conversion	CAALFM_C602410WA
1035	RXN12752MetaCyc	NADHX epimerase	5.1.99.6	(R)-NADHX [cytosol] <=> (S)-NADHX [cytosol]	NAD and NADP Conversion	CAALFM_C102220CA
1036	R00129KEGGR00129	(6S)-6beta-hydroxy-1,4,5,6-tetrahydronicotinamide-adenine dinucleotide hydro-lyase (ATP-hydrolysing, NADH-forming)	4.2.1.93	ATP [cytosol] + (S)-NADHX [cytosol] --> NADH [cytosol] + ADP [cytosol] + phosphate [cytosol]	NAD and NADP Conversion	CAALFM_C602030CA
1037	ALDHDEHYDROGRXNMetaCyc	Aldehyde:NAD+ oxidoreductase	1.2.1.3	H2O [cytosol] + NAD(+) [cytosol] + aldehyde [cytosol] <=> NADH [cytosol] + a carboxylate [cytosol]	NAD and NADP Conversion	CAALFM_C100410CA or CAALFM_C202970CA or CAALFM_C702010CA
1038	R08372KEGGR08372			1-hydroxyalkyl-sn-glycerol [cytosol] <=> aldehyde [cytosol] + glycerol [cytosol]	NAD and NADP Conversion
1039	RXN06727MetaCyc	(S)-NADHX dehydratase	4.2.1.136	ADP [cytosol] + (S)-NADHX [cytosol] --> NADH [cytosol] + phosphate [cytosol] + AMP [cytosol]	NAD and NADP Conversion
1040	R09384KEGGR09384	CTP:tRNA cytidylyltransferase	2.7.7.72	CTP [cytosol] + tRNA with a 3' cytidine [cytosol] <=> diphosphate [cytosol] + tRNA with a 3' CC [cytosol]	Nucleotide salvage pathway
1041	R530ANIGER	Adenylate kinase	2.7.4.3	AMP [cytosol] + CTP [cytosol] <=> ADP [cytosol] + CDP [cytosol]	Nucleotide salvage pathway	CAALFM_C100340WA or CAALFM_C601910WA
1042	R00574KEGGR00574	CTP diphosphate-lyase (cyclizing; 3',5'-cyclic-CMP-forming)	4.6.1.6	CTP [cytosol] <=> diphosphate [cytosol] + 3',5'-cyclic CMP [cytosol]	Nucleotide salvage pathway
1043	r1120AORYZAE	S-methyl-5-thioadenosine phosphorylase	2.4.2.1	phosphate [cytosol] + 2'-deoxyguanosine [cytosol] <=> guanine [cytosol] + 2-deoxyribose 1-phosphate [cytosol]	Nucleotide salvage pathway	CAALFM_C303180CA
1044	R03789KEGGR03789	tRNA-guanosine34:queuine tRNA-D-ribosyltransferase	2.4.2.29	preQ1 [cytosol] + tRNA guanine [cytosol] <=> guanine [cytosol] + tRNA queuine [cytosol]	Nucleotide salvage pathway
1045	r1118AORYZAE	S-methyl-5-thioadenosine phosphorylase	2.4.2.1	hypoxanthine [cytosol] + 2-deoxyribose 1-phosphate [cytosol] --> phosphate [cytosol] + 2'-deoxyinosine [cytosol]	Nucleotide salvage pathway	CAALFM_C303180CA
1046	r0915YCM606R01072	5-phosphoribosylamine:diphosphate phospho-alpha-D-ribosyltransferase (glutamate-amidating)	2.4.2.14	H2O [cytosol] + L-glutamine [cytosol] + 5-phospho-alpha-D-ribose 1-diphosphate [cytosol] --> diphosphate [cytosol] + L-glutamate [cytosol] + 5-Phosphoribosylamine [cytosol]	Purine metabolism	CAALFM_C107710CA
1047	r0911YCM606R04209	1-(5-phospho-D-ribosyl)-5-amino-4-imidazolecarboxylate carboxy-lyase	4.1.1.21	H2O [cytosol] + ATP [cytosol] + CO2 [cytosol] + 5-amino-1-(5-phospho-D-ribosyl)imidazole [cytosol] --> ADP [cytosol] + phosphate [cytosol] + 1-(5-Phospho-D-ribosyl)-5-amino-4-imidazolecarboxylate [cytosol]	Purine metabolism	CAALFM_C304520CA
1048	r1091YCM606R02142	XMP:pyrophosphate phosphoribosyltransferase	2.4.2.8; 2.4.2.22	5-phospho-alpha-D-ribose 1-diphosphate [cytosol] + xanthine [cytosol] --> diphosphate [cytosol] + Xanthosine 5'-phosphate [cytosol]	Purine metabolism	CAALFM_C202740CA
1049	r0912YCM606R04560	10-Formyltetrahydrofolate:5'-phosphoribosyl-5-amino-4-imidazolecarboxamide formyltransferase	2.1.2.3	10-Formyltetrahydrofolate [cytosol] + 5-amino-1-(5-phospho-D-ribosyl)imidazole-4-carboxamide [cytosol] <=> tetrahydrofolate [cytosol] + 5-formamido-1-(5-phospho-D-ribosyl)imidazole-4-carboxamide [cytosol]	Purine metabolism	CAALFM_CR04090CA
1050	r0948YCM606R02748	Deoxyinosine:orthophosphate ribosyltransferase	2.4.2.1; 2.4.2.4	hypoxanthine [cytosol] + 2-Deoxy-D-ribose 1-phosphate [cytosol] --> phosphate [cytosol] + 2'-deoxyinosine [cytosol]	Purine metabolism	CAALFM_C303180CA
1051	r0947YCM606R01969	Deoxyguanosine:orthophosphate ribosyltransferase	2.4.2.1; 2.4.2.4	phosphate [cytosol] + 2'-deoxyguanosine [cytosol] <=> guanine [cytosol] + 2-Deoxy-D-ribose 1-phosphate [cytosol]	Purine metabolism	CAALFM_C303180CA
1052	R468ANIGERR04209	1-(5-phospho-D-ribosyl)-5-amino-4-imidazolecarboxylate carboxy-lyase	4.1.1.21	CO2 [cytosol] + 5-amino-1-(5-phospho-D-ribosyl)imidazole [cytosol] <=> 1-(5-Phospho-D-ribosyl)-5-amino-4-imidazolecarboxylate [cytosol]	Purine metabolism	CAALFM_C304520CA
1053	r1069AORYZAER03409	guanosine 3'-diphosphate 5'-triphosphate 5'-phosphohydrolase	3.6.1.11; 3.6.1.40	H2O [cytosol] + guanosine 3'-diphosphate 5'-triphosphate [cytosol] <=> phosphate [cytosol] + guanosine 3',5'-bis(diphosphate) [cytosol]	Purine metabolism	CAALFM_C206110WA
1054	r796iLC915R06601	5-hydroxyisourate amidohydrolase	3.5.2.17	H2O [cytosol] + 5-hydroxyisourate [cytosol] <=> 5-Hydroxy-2-oxo-4-ureido-2,5-dihydro-1H-imidazole-5-carboxylate [cytosol]	Purine metabolism	CAALFM_C208460CA
1055	r1064AORYZAER00426	GTP diphosphohydrolase (diphosphate-forming); Guanosine 5'-triphosphate pyrophosphohydrolase	3.6.1.8; 3.6.1.-	H2O [cytosol] + GTP [cytosol] --> diphosphate [cytosol] + GMP [cytosol]	Purine metabolism	CAALFM_C106800WA
1056	R00128KEGGR00128	Adenosine-tetraphosphate phosphohydrolase	3.6.1.14	H2O [cytosol] + Adenosine 5'-tetraphosphate [cytosol] <=> ATP [cytosol] + phosphate [cytosol]	Purine metabolism
1057	r0946YCM606R02557	Deoxyadenosine:orthophosphate ribosyltransferase	2.4.2.1	adenine [cytosol] + 2-Deoxy-D-ribose 1-phosphate [cytosol] --> phosphate [cytosol] + 2'-deoxyadenosine [cytosol]	Purine metabolism	CAALFM_C303180CA
1058	r1065AORYZAER01855	2'-Deoxyguanosine 5'-triphosphate diphosphohydrolase	3.6.1.-	H2O [cytosol] + dGTP [cytosol] --> diphosphate [cytosol] + dGMP [cytosol]	Purine metabolism	CAALFM_C106800WA
1059	r0153YCM606R01135	IMP:L-aspartate ligase (GDP-forming)	6.3.4.4	GTP [cytosol] + L-aspartate [cytosol] + IMP [cytosol] --> phosphate [cytosol] + GDP [cytosol] + N6-(1,2-Dicarboxyethyl)-AMP [cytosol]	Purine metabolism	CAALFM_C109640WA
1060	r0142YCM606R00185	ATP:adenosine 5'-phosphotransferase	2.7.1.20; 2.7.1.74	ATP [cytosol] + adenosine [cytosol] --> ADP [cytosol] + AMP [cytosol]	Purine metabolism	CAALFM_C603080CA
1061	R03531KEGGR03531	2'-Deoxyinosine-5'-triphosphate pyrophosphohydrolase; dITP diphosphohydrolase (diphosphate-forming)	3.6.1.66; 3.6.1.-	H2O [cytosol] + dITP [cytosol] --> diphosphate [cytosol] + dIMP [cytosol]	Purine metabolism	CAALFM_C106800WA
1062	r0037YCM606	3',5'-cyclic-nucleotide phosphodiesterase	3.1.4.53	H2O [cytosol] + 3',5'-cyclic CMP [cytosol] --> CMP [cytosol]	Purine metabolism
1063	r0077YCM606R01126	inosine 5'-monophosphate phosphohydrolase	3.1.3.5; 3.1.3.99	H2O [cytosol] + IMP [cytosol] --> phosphate [cytosol] + inosine [cytosol]	Purine metabolism	CAALFM_C101650WA or CAALFM_C107430WA
1064	r0079YCM606R04463	5'-Phosphoribosylformylglycinamide:L-glutamine amido-ligase (ADP-forming)	6.3.5.3	H2O [cytosol] + ATP [cytosol] + L-glutamine [cytosol] + 5'-Phosphoribosyl-N-formylglycinamide [cytosol] --> ADP [cytosol] + phosphate [cytosol] + L-glutamate [cytosol] + 2-(Formamido)-N1-(5'-phosphoribosyl)acetamidine [cytosol]	Purine metabolism	CAALFM_CR04740CA
1065	RXN14195MetaCyc	dATP phosphohydrolase	3.6.1.5	2.0 H2O [cytosol] + dATP [cytosol] --> 2.0 phosphate [cytosol] + dAMP [cytosol]	Purine metabolism	CAALFM_C406230CA
1066	R07278KEGGR07278	dGTP:depurinated-DNA purine transferase	2.6.99.1	dGTP [cytosol] + Apurinic site in DNA [cytosol] <=> DNA containing guanine [cytosol] + deoxyribose triphosphate [cytosol]	Purine metabolism
1067	r1063AORYZAER00720	Inosine 5'-triphosphate pyrophosphohydrolase	3.6.1.8; 3.6.1.66; 3.6.1.-	H2O [cytosol] + ITP [cytosol] --> diphosphate [cytosol] + IMP [cytosol]	Purine metabolism	CAALFM_C106800WA
1068	r0190YCM606R02424	(S)-allantoin amidohydrolase	3.5.2.5	H2O [cytosol] + allantoin [cytosol] <=> allantoate [cytosol]	Purine metabolism	CAALFM_C300180CA
1069	r0570YCM606R01127	IMP 1,2-hydrolase (decyclizing)	3.5.4.10	5-formamido-1-(5-phospho-D-ribosyl)imidazole-4-carboxamide [cytosol] <=> H2O [cytosol] + IMP [cytosol]	Purine metabolism
1070	RXN11410MetaCyc			dGTP [cytosol] + hydroxyl radical [cytosol] <=> 8-oxo-dGTP [cytosol]	Purine metabolism
1071	r1032AORYZAE	Phosphoribosylformylglycinamidine cyclo-ligase	6.3.4.13	ATP [cytosol] + glycine [cytosol] + 5-phospho-D-ribosylamine [cytosol] <=> ADP [cytosol] + phosphate [cytosol] + 5'-Phosphoribosylglycinamide [cytosol]	Purine metabolism	CAALFM_C107890CA
1072	r0034YCM606	3',5'-cyclic-nucleotide phosphodiesterase	3.1.4.53	H2O [cytosol] + 3',5'-cyclic dAMP [cytosol] --> dAMP [cytosol]	Purine metabolism
1073	R04378KEGGR04378	1-(5'-Phosphoribosyl)-5-amino-4-imidazolecarboxamide:pyrophosphate phosphoribosyltransferase	2.4.2.7	5-phospho-alpha-D-ribose 1-diphosphate [cytosol] + 5-Amino-4-imidazolecarboxyamide [cytosol] --> diphosphate [cytosol] + 5-amino-1-(5-phospho-D-ribosyl)imidazole-4-carboxamide [cytosol]	Purine metabolism	CAALFM_C201430WA
1074	r0798YCM606R01857	ATP:dGDP phosphotransferase	2.7.4.6	ATP [cytosol] + dGDP [cytosol] --> ADP [cytosol] + dGTP [cytosol]	Purine metabolism	CAALFM_C502890WA
1075	RXN8344MetaCyc	molybdopterin adenylyltransferase	2.7.7.75	ATP [cytosol] + H2Dtpp-mP [cytosol] <=> diphosphate [cytosol] + adenylyl-molybdopterin [cytosol]	Purine metabolism
1076	r0978YCM606R02019	2'-Deoxyguanosine 5'-diphosphate:oxidized-thioredoxin 2'-oxidoreductase	1.17.4.1	GDP [cytosol] + Reduced thioredoxin [cytosol] --> H2O [cytosol] + Oxidized thioredoxin [cytosol] + dGDP [cytosol]	Purine metabolism	CAALFM_CR05570CA or CAALFM_C203160CA
1077	r1613YCM606R00183	adenosine 5'-monophosphate phosphohydrolase	3.1.3.5	H2O [cytosol] + AMP [cytosol] --> phosphate [cytosol] + adenosine [cytosol]	Purine metabolism	CAALFM_C107430WA
1078	r0562YCM606R01132	IMP:diphosphate phospho-D-ribosyltransferase	2.4.2.8	5-phospho-alpha-D-ribose 1-diphosphate [cytosol] + hypoxanthine [cytosol] --> diphosphate [cytosol] + IMP [cytosol]	Purine metabolism	CAALFM_C202740CA
1079	r0150YCM606	adenylate kinase (GTP)	2.7.4.10	AMP [cytosol] + GTP [cytosol] <=> ADP [cytosol] + GDP [cytosol]	Purine metabolism	CAALFM_C700060CA
1080	r0789YCM606R00328	GDP phosphohydrolase	3.6.1.5; 3.6.1.6; 3.6.1.42	H2O [cytosol] + GDP [cytosol] --> phosphate [cytosol] + GMP [cytosol]	Purine metabolism	CAALFM_C306120CA or CAALFM_C406230CA
1081	r0222YCM606R00126	ADP:ATP adenylyltransferase	2.7.7.53	ATP [cytosol] + ADP [cytosol] --> phosphate [cytosol] + P(1),P(4)-bis(5'-adenosyl) tetraphosphate [cytosol]	Purine metabolism	CAALFM_C603410CA
1082	r798iLC915R02425	(S)-allantoin amidohydrolase	3.5.2.5	H2O [cytosol] + (S)(+)-Allantoin [cytosol] <=> allantoate [cytosol]	Purine metabolism	CAALFM_C300180CA
1083	r0565YCM606R01130	IMP:NAD+ oxidoreductase	1.1.1.205	H2O [cytosol] + NAD(+) [cytosol] + IMP [cytosol] --> NADH [cytosol] + Xanthosine 5'-phosphate [cytosol]	Purine metabolism	CAALFM_C206390CA
1084	r0800YCM606R00330	ATP:GDP phosphotransferase	2.7.4.6	ATP [cytosol] + GDP [cytosol] --> ADP [cytosol] + GTP [cytosol]	Purine metabolism	CAALFM_C502890WA
1085	R06063KEGGR06063			H2O [cytosol] + 5-hydroxyisourate [cytosol] <=> CO2 [cytosol] + (R)-(-)-allantoin [cytosol]	Purine metabolism
1086	RXN05473MetaCyc			2.0 H2O [cytosol] + oxygen [cytosol] + urate [cytosol] <=> CO2 [cytosol] + H2O2 [cytosol] + (S)(+)-Allantoin [cytosol]	Purine metabolism
1087	r1729YCM606R01547	ATP:dAMP phosphotransferase	2.7.4.3; 2.7.4.11	ATP [cytosol] + dAMP [cytosol] --> ADP [cytosol] + dADP [cytosol]	Purine metabolism	CAALFM_C100340WA or CAALFM_C601910WA
1088	DEOXYGUANPHOSPHORRXNMetaCyc	Deoxyguanosine:orthophosphate ribosyltransferase	2.4.2.1	phosphate [cytosol] + 2'-deoxyguanosine [cytosol] <=> guanine [cytosol] + 2'-deoxy-alpha-D-ribose 1-phosphate [cytosol]	Purine metabolism	CAALFM_C303180CA
1089	r0499YCM606R04325	10-formyltetrahydrofolate:5'-phosphoribosylglycinamide formyltransferase	2.1.2.2	10-Formyltetrahydrofolate [cytosol] + 5'-Phosphoribosylglycinamide [cytosol] --> tetrahydrofolate [cytosol] + 5'-Phosphoribosyl-N-formylglycinamide [cytosol]	Purine metabolism	CAALFM_C203090CA
1090	r0944YCM606R01561	adenosine:phosphate alpha-D-ribosyltransferase	2.4.2.1	phosphate [cytosol] + adenosine [cytosol] <=> adenine [cytosol] + alpha-D-ribose 1-phosphate [cytosol]	Purine metabolism	CAALFM_C303180CA
1091	R01618KEGGR01618	APS:ATP adenylyltransferase	2.7.7.53	ATP [cytosol] + 5'-adenylyl sulfate [cytosol] <=> sulfate [cytosol] + P(1),P(4)-bis(5'-adenosyl) tetraphosphate [cytosol]	Purine metabolism	CAALFM_C603410CA
1092	r0949YCM606R02147	guanosine:phosphate alpha-D-ribosyltransferase	2.4.2.1; 2.4.2.15	phosphate [cytosol] + guanosine [cytosol] <=> guanine [cytosol] + alpha-D-ribose 1-phosphate [cytosol]	Purine metabolism	CAALFM_C303180CA
1093	r1620YCM606R02719	xanthosine 5'-phosphate phosphohydrolase	3.1.3.5	H2O [cytosol] + Xanthosine 5'-phosphate [cytosol] --> phosphate [cytosol] + xanthosine [cytosol]	Purine metabolism	CAALFM_C107430WA
1094	R03828KEGGR03828	GTP:mRNA guanylyltransferase	2.7.7.50	GTP [cytosol] + (5')ppPur-mRNA [cytosol] <=> diphosphate [cytosol] + G(5')pppPur-mRNA [cytosol]	Purine metabolism	CAALFM_C405760WA
1095	RXN0384MetaCyc	nucleotide diphosphatase	3.6.1.9	H2O [cytosol] + dATP [cytosol] --> diphosphate [cytosol] + dAMP [cytosol]	Purine metabolism	CAALFM_C503860WA
1096	r0148YCM606R00127	ATP:AMP phosphotransferase	2.7.4.3	ATP [cytosol] + AMP [cytosol] --> 2.0 ADP [cytosol]	Purine metabolism	CAALFM_C100340WA or CAALFM_C601910WA
1097	r0526YCM606R01676	Guanine aminohydrolase	3.5.4.3	H2O [cytosol] + guanine [cytosol] --> xanthine [cytosol] + NH3 [cytosol]	Purine metabolism	CAALFM_C700870WA
1098	r0033YCM606R00191	adenosine 3',5'-phosphate 5'-nucleotidohydrolase	3.1.4.17; 3.1.4.53	H2O [cytosol] + 3',5'-cyclic AMP [cytosol] --> AMP [cytosol]	Purine metabolism	CAALFM_C502290WA
1099	r0140YCM606R01560	Adenosine aminohydrolase	3.5.4.4	H2O [cytosol] + adenosine [cytosol] --> inosine [cytosol] + NH3 [cytosol]	Purine metabolism	CAALFM_C206970WA
1100	DEOXYADENPHOSPHORRXNMetaCyc	Deoxyadenosine:orthophosphate ribosyltransferase	2.4.2.1	adenine [cytosol] + 2'-deoxy-alpha-D-ribose 1-phosphate [cytosol] --> phosphate [cytosol] + 2'-deoxyadenosine [cytosol]	Purine metabolism	CAALFM_C303180CA
1101	r1031YCM606R00942	Tetrahydrofolate:L-glutamate gamma-ligase (ADP-forming)	6.3.2.17	ATP [cytosol] + L-glutamate [cytosol] + tetrahydrofolate [cytosol] <=> ADP [cytosol] + phosphate [cytosol] + Tetrahydrofolyl-[Glu](2) [cytosol]	Purine metabolism	CAALFM_C204380CA
1102	RXN14201MetaCyc	GTP phosphohydrolase	3.6.1.5	2.0 H2O [cytosol] + GTP [cytosol] --> 2.0 phosphate [cytosol] + GMP [cytosol]	Purine metabolism	CAALFM_C406230CA
1103	R517ANIGERR00469	(S)-ureidoglycolate amidohydrolase (decarboxylating)	3.5.1.116	H2O [cytosol] + (-)-ureidoglycolate [cytosol] <=> CO2 [cytosol] + glyoxylate [cytosol] + 2.0 NH3 [cytosol]	Purine metabolism
1104	r0338iAL1006	ATP diphosphate-lyase (cyclizing; 3',5'-cyclic-AMP-forming)	4.6.1.1	dATP [cytosol] --> diphosphate [cytosol] + 3',5'-cyclic dAMP [cytosol]	Purine metabolism	CAALFM_C703070CA
1105	r1619YCM606R01227	guanosine 5'-monophosphate phosphohydrolase	3.1.3.5	H2O [cytosol] + GMP [cytosol] --> phosphate [cytosol] + guanosine [cytosol]	Purine metabolism	CAALFM_C107430WA
1106	r1033AORYZAE	Amidophosphoribosyltransferase	2.4.2.14	H2O [cytosol] + L-glutamine [cytosol] + 5-phospho-alpha-D-ribose 1-diphosphate [cytosol] --> diphosphate [cytosol] + L-glutamate [cytosol] + 5-phospho-D-ribosylamine [cytosol]	Purine metabolism	CAALFM_C107710CA
1107	R06064KEGGR06064			H2O [cytosol] + 5-hydroxyisourate [cytosol] <=> CO2 [cytosol] + (S)(+)-Allantoin [cytosol]	Purine metabolism
1108	R03904KEGGR03904	dATP:depurinated-DNA purinetransferase	2.6.99.1	dATP [cytosol] + Apurinic site in DNA [cytosol] <=> DNA adenine [cytosol] + deoxyribose triphosphate [cytosol]	Purine metabolism
1109	RXN06427MetaCyc	guanosine-3_,5_-bis(diphosphate) 3_-diphosphatase	3.1.7.2	H2O [cytosol] + guanosine 3'-diphosphate 5'-triphosphate [cytosol] <=> diphosphate [cytosol] + GTP [cytosol]	Purine metabolism
1110	r0328YCM606R02556	Deoxyadenosine aminohydrolase	3.5.4.4	H2O [cytosol] + 2'-deoxyadenosine [cytosol] --> NH3 [cytosol] + 2'-deoxyinosine [cytosol]	Purine metabolism	CAALFM_C206970WA
1111	RXN11396MetaCyc	8-oxo-dGTP diphosphatase	3.6.1.55	H2O [cytosol] + 8-oxo-dGTP [cytosol] --> diphosphate [cytosol] + 8-oxo-dGMP [cytosol]	Purine metabolism
1112	R01230KEGGR01230	Xanthosine-5'-phosphate:ammonia ligase (AMP-forming)	6.3.5.2	ATP [cytosol] + Xanthosine 5'-phosphate [cytosol] + NH3 [cytosol] --> diphosphate [cytosol] + AMP [cytosol] + GMP [cytosol]	Purine metabolism	CAALFM_C109490CA
1113	R09882KEGGR09882	P1,P5-bis(5'-adenosyl)pentaphosphate nucleotidohydrolase (AMP-forming)	3.6.1.60	H2O [cytosol] + 5',5'''-diadenosine pentaphosphate [cytosol] <=> AMP [cytosol] + Adenosine 5'-tetraphosphate [cytosol]	Purine metabolism
1114	r0804YCM606R00335	GTP phosphohydrolase	3.6.1.5; 3.6.5.1; 3.6.5.2; 3.6.5.3; 3.6.5.4; 3.6.5.5; 3.6.5.6	H2O [cytosol] + GTP [cytosol] --> phosphate [cytosol] + GDP [cytosol]	Purine metabolism	CAALFM_C406230CA
1115	R487ANIGER	Adenylate kinase	2.7.4.6	AMP [cytosol] + ITP [cytosol] --> ADP [cytosol] + IDP [cytosol]	Purine metabolism	CAALFM_C502890WA
1116	r869ANIDULANS	Nucleoside triphosphatase	3.6.1.15	3.0 H2O [cytosol] + GTP [cytosol] --> 3.0 phosphate [cytosol] + guanosine [cytosol]	Purine metabolism
1117	r0951YCM606R01863	inosine:phosphate alpha-D-ribosyltransferase	2.4.2.1; 2.4.2.15	phosphate [cytosol] + inosine [cytosol] <=> hypoxanthine [cytosol] + alpha-D-ribose 1-phosphate [cytosol]	Purine metabolism	CAALFM_C303180CA
1118	r0801YCM606R00722	ATP:IDP phosphotransferase	2.7.4.6	ATP [cytosol] + IDP [cytosol] --> ADP [cytosol] + ITP [cytosol]	Purine metabolism	CAALFM_C502890WA
1119	RXN8800MetaCyc	AMP phosphorylase	2.4.2.57	phosphate [cytosol] + AMP [cytosol] <=> adenine [cytosol] + alpha-D-ribose 1,5-bisphosphate [cytosol]	Purine metabolism
1120	r0974YCM606R02017	2'-Deoxyadenosine 5'-diphosphate:oxidized-thioredoxin 2'-oxidoreductase	1.17.4.1	ADP [cytosol] + Reduced thioredoxin [cytosol] --> H2O [cytosol] + dADP [cytosol] + Oxidized thioredoxin [cytosol]	Purine metabolism	CAALFM_CR05570CA or CAALFM_C203160CA
1121	RXN11715MetaCyc	chloro-purine nucleoside phosphorylase	2.4.2.1	phosphate [cytosol] + 5'-deoxy-5'-chloroadenosine [cytosol] <=> adenine [cytosol] + 5-chloro-5-deoxyribose 1-phosphate [cytosol]	Purine metabolism	CAALFM_C303180CA
1122	r0793YCM606R00961	IDP phosphohydrolase; inosine diphosphate phosphatase	3.6.1.5; 3.6.1.6; 3.6.1.64	H2O [cytosol] + IDP [cytosol] --> phosphate [cytosol] + IMP [cytosol]	Purine metabolism	CAALFM_C406230CA
1123	r970iLC915R00434	GTP diphosphate-lyase (cyclizing; 3',5'-cyclic-GMP-forming)	4.6.1.1; 4.6.1.2	GTP [cytosol] <=> diphosphate [cytosol] + 3',5'-cyclic GMP [cytosol]	Purine metabolism	CAALFM_C703070CA
1124	r0138YCM606R01244	Adenine aminohydrolase	3.5.4.2	H2O [cytosol] + adenine [cytosol] --> hypoxanthine [cytosol] + NH3 [cytosol]	Purine metabolism	CAALFM_C206970WA
1125	r870ANIDULANS	Nucleoside triphosphatase	3.6.1.15	3.0 H2O [cytosol] + dGTP [cytosol] --> 3.0 phosphate [cytosol] + 2'-deoxyguanosine [cytosol]	Purine metabolism
1126	r0914YCM606R04144	5-Phospho-D-ribosylamine:glycine ligase (ADP-forming)	6.3.4.13	ATP [cytosol] + glycine [cytosol] + 5-Phosphoribosylamine [cytosol] --> ADP [cytosol] + phosphate [cytosol] + 5'-Phosphoribosylglycinamide [cytosol]	Purine metabolism	CAALFM_C107890CA
1127	r0788YCM606R00122	ADP phosphohydrolase	3.6.1.5	H2O [cytosol] + ADP [cytosol] --> phosphate [cytosol] + AMP [cytosol]	Purine metabolism	CAALFM_C406230CA
1128	r0802YCM606R03530	ATP:dIDP phosphotransferase	2.7.4.6	ATP [cytosol] + dIDP [cytosol] <=> ADP [cytosol] + dITP [cytosol]	Purine metabolism	CAALFM_C502890WA
1129	R01052KEGGR01052	ADP:D-ribose-5-phosphate adenylyltransferase	2.7.7.35	ADP [cytosol] + D-ribose 5-phosphate [cytosol] <=> phosphate [cytosol] + 5-deoxy-D-ribofuranos-5-yl-ADP [cytosol]	Purine metabolism
1130	r1614YCM606R02088	2'-deoxyadenosine 5'-monophosphate phosphohydrolase	3.1.3.5; 3.1.3.89	H2O [cytosol] + dAMP [cytosol] --> phosphate [cytosol] + 2'-deoxyadenosine [cytosol]	Purine metabolism	CAALFM_C107430WA
1131	R516ANIGERR02422	Allantoate amidinohydrolase	3.5.3.4	H2O [cytosol] + allantoate [cytosol] <=> urea [cytosol] + (-)-ureidoglycolate [cytosol]	Purine metabolism	CAALFM_C200630CA
1132	r0514YCM606R01231	Xanthosine-5'-phosphate:L-glutamine amido-ligase (AMP-forming)	6.3.5.2	H2O [cytosol] + ATP [cytosol] + L-glutamine [cytosol] + Xanthosine 5'-phosphate [cytosol] --> diphosphate [cytosol] + AMP [cytosol] + L-glutamate [cytosol] + GMP [cytosol]	Purine metabolism	CAALFM_C109490CA
1133	R514ANIGER	Hydroxyisourate hydrolase + spontaneous conversion	3.5.2.17	H2O [cytosol] + 5-hydroxyisourate [cytosol] --> CO2 [cytosol] + allantoin [cytosol]	Purine metabolism	CAALFM_C208460CA
1134	r1723YCM606	dATP deamination		H2O [cytosol] + dATP [cytosol] --> NH3 [cytosol] + dITP [cytosol]	Purine metabolism
1135	r0807YCM606R00719	ITP phosphohydrolase	3.6.1.5	H2O [cytosol] + ITP [cytosol] --> phosphate [cytosol] + IDP [cytosol]	Purine metabolism	CAALFM_C406230CA
1136	RXN14205MetaCyc	8-oxo-dGTP phosphohydrolase	3.6.1.5	2.0 H2O [cytosol] + 8-oxo-dGTP [cytosol] --> 2.0 phosphate [cytosol] + 8-oxo-dGMP [cytosol]	Purine metabolism	CAALFM_C406230CA
1137	r0528YCM606R00332	ATP:GMP phosphotransferase	2.7.4.8	ATP [cytosol] + GMP [cytosol] --> ADP [cytosol] + GDP [cytosol]	Purine metabolism	CAALFM_C503790WA
1138	r0855YCM606R04208	2-(Formamido)-N1-(5-phosphoribosyl)acetamidine cyclo-ligase (ADP-forming)	6.3.3.1	ATP [cytosol] + 2-(Formamido)-N1-(5'-phosphoribosyl)acetamidine [cytosol] --> ADP [cytosol] + phosphate [cytosol] + 5-amino-1-(5-phospho-D-ribosyl)imidazole [cytosol]	Purine metabolism	CAALFM_C107890CA
1139	r0527YCM606R01229	GMP:diphosphate 5-phospho-alpha-D-ribosyltransferase	2.4.2.7; 2.4.2.8; 2.4.2.22	5-phospho-alpha-D-ribose 1-diphosphate [cytosol] + guanine [cytosol] --> diphosphate [cytosol] + GMP [cytosol]	Purine metabolism	CAALFM_C201430WA or CAALFM_C202740CA
1140	r0147YCM606R00089	ATP diphosphate-lyase (cyclizing; 3',5'-cyclic-AMP-forming)	4.6.1.1	ATP [cytosol] --> diphosphate [cytosol] + 3',5'-cyclic AMP [cytosol]	Purine metabolism	CAALFM_C703070CA
1141	DEOXYINOPHOSPHORRXNMetaCyc	Deoxyinosine:orthophosphate ribosyltransferase	2.4.2.1	hypoxanthine [cytosol] + 2'-deoxy-alpha-D-ribose 1-phosphate [cytosol] --> phosphate [cytosol] + 2'-deoxyinosine [cytosol]	Purine metabolism	CAALFM_C303180CA
1142	r0097YCM606R00006	pyruvate:pyruvate acetaldehydetransferase (decarboxylating); 2-acetolactate pyruvate-lyase (carboxylating)	2.2.1.6	2.0 pyruvate [cytosol] --> CO2 [cytosol] + 2-Acetolactate [cytosol]	Purine metabolism	CAALFM_C302320WA
1143	RXN10034MetaCyc	ADP-ribose 1''-phosphate phosphatase	3.1.3.84	H2O [cytosol] + ADP ribose 1''-phosphate [cytosol] <=> phosphate [cytosol] + 5-deoxy-D-ribofuranos-5-yl-ADP [cytosol]	Purine metabolism	CAALFM_C501200WA
1144	R02720KEGGR02720	XTP pyrophosphohydrolase; XTP diphosphohydrolase (diphosphate-forming)	3.6.1.66; 3.6.1.-	H2O [cytosol] + XTP [cytosol] --> diphosphate [cytosol] + Xanthosine 5'-phosphate [cytosol]	Purine metabolism	CAALFM_C106800WA
1145	r1061AORYZAER01054	ADP-ribose ribophosphohydrolase	3.6.1.13; 3.6.1.21; 3.6.1.53; 3.6.1.-	H2O [cytosol] + 5-deoxy-D-ribofuranos-5-yl-ADP [cytosol] --> AMP [cytosol] + D-ribose 5-phosphate [cytosol]	Purine metabolism	CAALFM_C106800WA
1146	r0036YCM606R01234	Guanosine 3',5'-cyclic phosphate 5'-nucleotidohydrolase	3.1.4.17; 3.1.4.35	H2O [cytosol] + 3',5'-cyclic GMP [cytosol] --> GMP [cytosol]	Purine metabolism	CAALFM_C502290WA
1147	r0796YCM606R01137	ATP:dADP phosphotransferase	2.7.4.6	ATP [cytosol] + dADP [cytosol] --> ADP [cytosol] + dATP [cytosol]	Purine metabolism	CAALFM_C502890WA
1148	RXN8801MetaCyc	ribulose 1,5-bisphosphate isomerase	5.3.1.29	alpha-D-ribose 1,5-bisphosphate [cytosol] <=> D-ribulose-1,5-bisphosphate [cytosol]	Purine metabolism
1149	r0035YCM606	3',5'-cyclic-nucleotide phosphodiesterase	3.1.4.53	H2O [cytosol] + 3',5'-cyclic IMP [cytosol] --> IMP [cytosol]	Purine metabolism
1150	r0139YCM606R00190	AMP:diphosphate phospho-D-ribosyltransferase	2.4.2.7; 2.4.2.8	5-phospho-alpha-D-ribose 1-diphosphate [cytosol] + adenine [cytosol] --> diphosphate [cytosol] + AMP [cytosol]	Purine metabolism	CAALFM_C201430WA or CAALFM_C202740CA
1151	RXN14208MetaCyc	dGTP phosphohydrolase	3.6.1.5	2.0 H2O [cytosol] + dGTP [cytosol] --> 2.0 phosphate [cytosol] + dGMP [cytosol]	Purine metabolism	CAALFM_C406230CA
1152	r0151YCM606R04559	1-(5'-Phosphoribosyl)-5-amino-4-(N-succinocarboxamide)-imidazole AMP-lyase	4.3.2.2	1-(5'-Phosphoribosyl)-5-amino-4-(N-succinocarboxamide)-imidazole [cytosol] --> fumarate [cytosol] + 5-amino-1-(5-phospho-D-ribosyl)imidazole-4-carboxamide [cytosol]	Purine metabolism	CAALFM_CR06150CA
1153	r0330YCM606R02090	ATP:dGMP phosphotransferase	2.7.4.8; 2.7.4.12	ATP [cytosol] + dGMP [cytosol] <=> ADP [cytosol] + dGDP [cytosol]	Purine metabolism	CAALFM_C503790WA
1154	r1616YCM606R01968	2'-deoxyguanosine 5'-monophosphate phosphohydrolase	3.1.3.5; 3.1.3.89	H2O [cytosol] + dGMP [cytosol] --> phosphate [cytosol] + 2'-deoxyguanosine [cytosol]	Purine metabolism	CAALFM_C107430WA
1155	R00187KEGGR00187	P1,P3-bis(5'-adenosyl)-triphosphate adenylohydrolase	3.6.1.29	H2O [cytosol] + 5',5'''-diadenosine triphosphate [cytosol] <=> ADP [cytosol] + AMP [cytosol]	Purine metabolism	CAALFM_C306340WA
1156	r0529YCM606	guanylate kinase (GMP:dATP)	2.7.4.8	dATP [cytosol] + GMP [cytosol] <=> GDP [cytosol] + dADP [cytosol]	Purine metabolism	CAALFM_C503790WA
1157	r1073AORYZAER02106	urate:oxygen oxidoreductase	1.7.3.3	H2O [cytosol] + oxygen [cytosol] + urate [cytosol] --> H2O2 [cytosol] + 5-hydroxyisourate [cytosol]	Purine metabolism	CAALFM_C200180CA
1158	r0908YCM606R04591	1-(5-Phosphoribosyl)-5-amino-4-carboxyimidazole:L-aspartate ligase (ADP-forming)	6.3.2.6	ATP [cytosol] + L-aspartate [cytosol] + 1-(5-Phospho-D-ribosyl)-5-amino-4-imidazolecarboxylate [cytosol] --> ADP [cytosol] + phosphate [cytosol] + 1-(5'-Phosphoribosyl)-5-amino-4-(N-succinocarboxamide)-imidazole [cytosol]	Purine metabolism	CAALFM_CR00510CA
1159	r0152YCM606R01083	N6-(1,2-dicarboxyethyl)AMP AMP-lyase (fumarate-forming)	4.3.2.2	N6-(1,2-Dicarboxyethyl)-AMP [cytosol] <=> AMP [cytosol] + fumarate [cytosol]	Purine metabolism	CAALFM_CR06150CA
1160	r0143YCM606R00181	AMP aminohydrolase	3.5.4.6; 3.5.4.17	H2O [cytosol] + AMP [cytosol] --> IMP [cytosol] + NH3 [cytosol]	Purine metabolism	CAALFM_C203360WA
1161	ALLOPHANATEHYDROLASERXNMetaCyc	Urea-1-carboxylate amidohydrolase	3.5.1.54	H2O [cytosol] + urea-1-carboxylate [cytosol] --> 2.0 CO2 [cytosol] + 2.0 NH3 [cytosol]	Purine metabolism	CAALFM_C104660WA
1162	INOSINEKINRXNMetaCyc	ATP:inosine 5'-phosphotransferase	2.7.1.73	ATP [cytosol] + inosine [cytosol] --> ADP [cytosol] + IMP [cytosol]	Purine metabolism
1163	INOSINENUCLEOSIDASERXNMetaCyc	Inosine ribohydrolase	3.2.2.1; 3.2.2.2; 3.2.2.8	H2O [cytosol] + inosine [cytosol] <=> D-ribose [cytosol] + hypoxanthine [cytosol]	Purine metabolism
1164	RXN7682MetaCyc	hypoxanthine:NAD+ oxidoreductase	1.17.1.4	H2O [cytosol] + NAD(+) [cytosol] + hypoxanthine [cytosol] --> NADH [cytosol] + xanthine [cytosol]	Purine metabolism
1165	RXN0901MetaCyc	xanthine:NAD+ oxidoreductase	1.17.1.4	H2O [cytosol] + NAD(+) [cytosol] + xanthine [cytosol] <=> NADH [cytosol] + urate [cytosol]	Purine metabolism
1166	RXN0363MetaCyc	Xanthosine ribohydrolase	3.2.2.1	H2O [cytosol] + xanthosine [cytosol] --> D-ribose [cytosol] + xanthine [cytosol]	Purine metabolism
1167	RXN14513MetaCyc	Phosphoric monoester hydrolases	3.1.3.-	H2O [cytosol] + adenosine 2'-monophosphate [cytosol] --> phosphate [cytosol] + adenosine [cytosol]	Purine metabolism	CAALFM_C101400CA or CAALFM_C101650WA or CAALFM_C109990WA or CAALFM_C303860WA or CAALFM_C400880WA or CAALFM_C504360CA or CAALFM_C603040CA
1168	RXN14512MetaCyc	Phosphoric monoester hydrolases	3.1.3.-	H2O [cytosol] + guanosine 2'-monophosphate [cytosol] --> phosphate [cytosol] + guanosine [cytosol]	Purine metabolism	CAALFM_C101400CA or CAALFM_C101650WA or CAALFM_C109990WA or CAALFM_C303860WA or CAALFM_C400880WA or CAALFM_C504360CA or CAALFM_C603040CA
1169	r0314YCM606R01878	Cytidine aminohydrolase	3.5.4.5	H2O [cytosol] + cytidine [cytosol] --> uridine [cytosol] + NH3 [cytosol]	Pyrimidine metabolism	CAALFM_C406860CA
1170	r0676YCM606	L-allo-threonine dehydrogenase	1.1.1.381	NADP(+) [cytosol] + L-allothreonine [cytosol] <=> NADPH [cytosol] + L-2-amino-3-oxobutanoate [cytosol]	Pyrimidine metabolism	CAALFM_C401510WA
1171	r0803YCM606R02331	ATP:dUDP phosphotransferase	2.7.4.6	ATP [cytosol] + dUDP [cytosol] <=> ADP [cytosol] + dUTP [cytosol]	Pyrimidine metabolism	CAALFM_C502890WA
1172	r0307YCM606R00571	UTP:ammonia ligase (ADP-forming)	6.3.4.2	ATP [cytosol] + UTP [cytosol] + NH3 [cytosol] --> ADP [cytosol] + phosphate [cytosol] + CTP [cytosol]	Pyrimidine metabolism	CAALFM_C504570CA
1173	R02372KEGGR02372	dUTP:cytidine 5'-phosphotransferase	2.7.1.48	dUTP [cytosol] + cytidine [cytosol] --> CMP [cytosol] + dUDP [cytosol]	Pyrimidine metabolism	CAALFM_C304220CA
1174	R00140KEGGR00140	ATP:5-hydroxymethyldeoxycytidylate phosphotransferase	2.7.4.12	ADP [cytosol] + 2'-Deoxy-5-hydroxymethylcytidine-5'-diphosphate [cytosol] <=> ATP [cytosol] + 2'-deoxy-5-hydroxymethylcytidine-5'-phosphate [cytosol]	Pyrimidine metabolism
1175	r1704YCM606R01665	ATP:dCMP phosphotransferase	2.7.4.14; 2.7.4.25	ATP [cytosol] + dCMP [cytosol] --> ADP [cytosol] + dCDP [cytosol]	Pyrimidine metabolism	CAALFM_C104420CA
1176	R01669KEGGR01669	5,10-methylenetetrahydrofolate:deoxycytidylate 5-hydroxymethyltransferase	2.1.2.8	H2O [cytosol] + 5,10-methylenetetrahydrofolate [cytosol] + dCMP [cytosol] --> tetrahydrofolate [cytosol] + 2'-deoxy-5-hydroxymethylcytidine-5'-phosphate [cytosol]	Pyrimidine metabolism
1177	R02091KEGGR02091	dGTP:cytidine 5'-phosphotransferase	2.7.1.48	dGTP [cytosol] + cytidine [cytosol] --> CMP [cytosol] + dGDP [cytosol]	Pyrimidine metabolism	CAALFM_C304220CA
1178	R00967KEGGR00967	UTP:uridine 5'-phosphotransferase	2.7.1.48	UTP [cytosol] + uridine [cytosol] --> UDP [cytosol] + UMP [cytosol]	Pyrimidine metabolism	CAALFM_C304220CA
1179	r0339YCM606			oxygen [cytosol] + (S)-dihydroorotate [cytosol] --> H2O2 [cytosol] + orotate [cytosol]	Pyrimidine metabolism
1180	r1045YCM606R02101	5,10-Methylenetetrahydrofolate:dUMP C-methyltransferase	2.1.1.45	5,10-methylenetetrahydrofolate [cytosol] + dUMP [cytosol] --> dTMP [cytosol] + dihydrofolate [cytosol]	Pyrimidine metabolism	CAALFM_C205190WA
1181	R02097KEGGR02097	dTTP:uridine 5'-phosphotransferase	2.7.1.48	uridine [cytosol] + dTTP [cytosol] --> UMP [cytosol] + dTDP [cytosol]	Pyrimidine metabolism	CAALFM_C304220CA
1182	r1111AORYZAER00662	Uridine triphosphate pyrophosphohydrolase	3.6.1.8; 3.6.1.9	H2O [cytosol] + UTP [cytosol] --> diphosphate [cytosol] + UMP [cytosol]	Pyrimidine metabolism	CAALFM_C503860WA
1183	r0799YCM606R02093	ATP:dTDP phosphotransferase	2.7.4.6	ATP [cytosol] + dTDP [cytosol] --> ADP [cytosol] + dTTP [cytosol]	Pyrimidine metabolism	CAALFM_C502890WA
1184	r1734YCM606R02099	ATP:deoxyuridine 5'-phosphotransferase	2.7.1.21	ATP [cytosol] + 2'-deoxyuridine [cytosol] --> ADP [cytosol] + dUMP [cytosol]	Pyrimidine metabolism
1185	R01668KEGGR01668	dCTP nucleotidohydrolase; deoxycytidine 5'-triphosphate diphosphohydrolase	3.6.1.12; 3.6.1.65	H2O [cytosol] + dCTP [cytosol] --> diphosphate [cytosol] + dCMP [cytosol]	Pyrimidine metabolism
1186	r0790YCM606R00155	UDP phosphohydrolase	3.6.1.5; 3.6.1.6	H2O [cytosol] + UDP [cytosol] --> phosphate [cytosol] + UMP [cytosol]	Pyrimidine metabolism	CAALFM_C406230CA
1187	r0329YCM606R02485	deoxycytidine aminohydrolase	3.5.4.5	H2O [cytosol] + deoxycytidine [cytosol] --> 2'-deoxyuridine [cytosol] + NH3 [cytosol]	Pyrimidine metabolism	CAALFM_C406860CA
1188	r1615YCM606R01664	2'-deoxycytidine 5'-monophosphate phosphohydrolase	3.1.3.5; 3.1.3.89	H2O [cytosol] + dCMP [cytosol] --> phosphate [cytosol] + deoxycytidine [cytosol]	Pyrimidine metabolism	CAALFM_C107430WA
1189	r0805YCM606R00159	UTP phosphohydrolase	3.6.1.5; 3.6.1.39	H2O [cytosol] + UTP [cytosol] --> phosphate [cytosol] + UDP [cytosol]	Pyrimidine metabolism	CAALFM_C406230CA
1190	r0821YCM606R00965	orotidine-5'-phosphate carboxy-lyase (UMP-forming)	4.1.1.23	Orotidine 5'-phosphate [cytosol] --> CO2 [cytosol] + UMP [cytosol]	Pyrimidine metabolism	CAALFM_C301350CA
1191	r1079YCM606R02098	ATP:dUMP phosphotransferase	2.7.4.4; 2.7.4.9	ATP [cytosol] + dUMP [cytosol] --> ADP [cytosol] + dUDP [cytosol]	Pyrimidine metabolism	CAALFM_C111790WA
1192	R00515KEGGR00515	CTP diphosphohydrolase (diphosphate-forming); CTP pyrophosphohydrolase	3.6.1.8; 3.6.1.9; 3.6.1.65	H2O [cytosol] + CTP [cytosol] --> diphosphate [cytosol] + CMP [cytosol]	Pyrimidine metabolism	CAALFM_C503860WA
1193	R02096KEGGR02096	dTTP:cytidine 5'-phosphotransferase	2.7.1.48	dTTP [cytosol] + cytidine [cytosol] --> CMP [cytosol] + dTDP [cytosol]	Pyrimidine metabolism	CAALFM_C304220CA
1194	r0792YCM606R00514	CDP phosphohydrolase	3.6.1.5	H2O [cytosol] + CDP [cytosol] --> phosphate [cytosol] + CMP [cytosol]	Pyrimidine metabolism	CAALFM_C406230CA
1195	r0078YCM606R00963	uridine 5'-monophosphate phosphohydrolase	3.1.3.5	H2O [cytosol] + UMP [cytosol] --> phosphate [cytosol] + uridine [cytosol]	Pyrimidine metabolism	CAALFM_C107430WA
1196	RXN14198MetaCyc	dCTP phosphohydrolase	3.6.1.5	2.0 H2O [cytosol] + dCTP [cytosol] --> 2.0 phosphate [cytosol] + dCMP [cytosol]	Pyrimidine metabolism	CAALFM_C406230CA
1197	r0795YCM606R00570	ATP:CDP phosphotransferase	2.7.4.6	ATP [cytosol] + CDP [cytosol] --> ADP [cytosol] + CTP [cytosol]	Pyrimidine metabolism	CAALFM_C502890WA
1198	R02371KEGGR02371	dCTP:cytidine 5'-phosphotransferase	2.7.1.48	dCTP [cytosol] + cytidine [cytosol] --> CMP [cytosol] + dCDP [cytosol]	Pyrimidine metabolism	CAALFM_C304220CA
1199	r1078YCM606R00968	GTP:uridine 5'-phosphotransferase	2.7.1.48	GTP [cytosol] + uridine [cytosol] --> GDP [cytosol] + UMP [cytosol]	Pyrimidine metabolism	CAALFM_C304220CA
1200	R02095KEGGR02095	dTTP nucleotidohydrolase	3.6.1.5; 3.6.1.39	H2O [cytosol] + dTTP [cytosol] --> phosphate [cytosol] + dTDP [cytosol]	Pyrimidine metabolism	CAALFM_C406230CA
1201	r0976YCM606R02024	2'-Deoxycytidine diphosphate:oxidized-thioredoxin 2'-oxidoreductase	1.17.4.1	CDP [cytosol] + Reduced thioredoxin [cytosol] --> H2O [cytosol] + Oxidized thioredoxin [cytosol] + dCDP [cytosol]	Pyrimidine metabolism	CAALFM_CR05570CA or CAALFM_C203160CA
1202	R00970KEGGR00970	ITP:uridine 5'-phosphotransferase	2.7.1.48	ITP [cytosol] + uridine [cytosol] --> IDP [cytosol] + UMP [cytosol]	Pyrimidine metabolism	CAALFM_C304220CA
1203	R02327KEGGR02327	dCTP:uridine 5'-phosphotransferase	2.7.1.48	uridine [cytosol] + dCTP [cytosol] --> UMP [cytosol] + dCDP [cytosol]	Pyrimidine metabolism	CAALFM_C304220CA
1204	R00962KEGGR00962	ITP:cytidine 5'-phosphotransferase	2.7.1.48	ITP [cytosol] + cytidine [cytosol] --> CMP [cytosol] + IDP [cytosol]	Pyrimidine metabolism	CAALFM_C304220CA
1205	r1092AORYZAE	Thymidine phosphorylase	2.4.2.4	phosphate [cytosol] + thymidine [cytosol] <=> thymine [cytosol] + 2-deoxyribose 1-phosphate [cytosol]	Pyrimidine metabolism
1206	r0306YCM606R00573	UTP:L-glutamine amido-ligase (ADP-forming)	6.3.4.2	H2O [cytosol] + ATP [cytosol] + L-glutamine [cytosol] + UTP [cytosol] --> ADP [cytosol] + phosphate [cytosol] + L-glutamate [cytosol] + CTP [cytosol]	Pyrimidine metabolism	CAALFM_C504570CA
1207	RXN05107MetaCyc	nucleotide diphosphatase	3.6.1.9	H2O [cytosol] + dTTP [cytosol] --> diphosphate [cytosol] + dTMP [cytosol]	Pyrimidine metabolism	CAALFM_C503860WA
1208	R550ANIGERR01080	Uridine ribohydrolase	3.2.2.3	H2O [cytosol] + uridine [cytosol] --> uracil [cytosol] + D-ribose [cytosol]	Pyrimidine metabolism	CAALFM_C207430CA
1209	r1618YCM606R02102	2'-deoxyuridine 5'-monophosphate phosphohydrolase	3.1.3.5; 3.1.3.89	H2O [cytosol] + dUMP [cytosol] --> phosphate [cytosol] + 2'-deoxyuridine [cytosol]	Pyrimidine metabolism	CAALFM_C107430WA
1210	THYMPHOSPHRXNMetaCyc	thymidine:phosphate deoxy-alpha-D-ribosyltransferase	2.4.2.2; 2.4.2.4	phosphate [cytosol] + thymidine [cytosol] <=> thymine [cytosol] + 2'-deoxy-alpha-D-ribose 1-phosphate [cytosol]	Pyrimidine metabolism
1211	r1703YCM606R00512	ATP:CMP phosphotransferase	2.7.4.14; 2.7.4.25	ATP [cytosol] + CMP [cytosol] --> ADP [cytosol] + CDP [cytosol]	Pyrimidine metabolism	CAALFM_C104420CA
1212	r0214YCM606R01397	carbamoyl-phosphate:L-aspartate carbamoyltransferase	2.1.3.2	L-aspartate [cytosol] + carbamoyl phosphate [cytosol] --> phosphate [cytosol] + N-carbamoyl-L-aspartate [cytosol]	Pyrimidine metabolism
1213	R02092KEGGR02092	dTDP phosphohydrolase	3.6.1.5	H2O [cytosol] + dTDP [cytosol] --> phosphate [cytosol] + dTMP [cytosol]	Pyrimidine metabolism	CAALFM_C406230CA
1214	r0761iAL1006R02269	5,6-Dihydrouracil amidohydrolase	3.5.2.2	H2O [cytosol] + 5,6-dihydrouracil [cytosol] --> N-carbamoyl-beta-alanine [cytosol]	Pyrimidine metabolism
1215	RXN14200MetaCyc	dTTP phosphohydrolase	3.6.1.5	2.0 H2O [cytosol] + dTTP [cytosol] --> 2.0 phosphate [cytosol] + dTMP [cytosol]	Pyrimidine metabolism	CAALFM_C406230CA
1216	R533ANIGERR02018	2'-Deoxyuridine 5'-diphosphate:oxidized-thioredoxin 2'-oxidoreductase	1.17.4.1	UDP [cytosol] + Reduced thioredoxin [cytosol] <=> H2O [cytosol] + Oxidized thioredoxin [cytosol] + dUDP [cytosol]	Pyrimidine metabolism	CAALFM_CR05570CA or CAALFM_C203160CA
1217	r0820YCM606R01870	Orotidine-5'-phosphate:diphosphate phospho-alpha-D-ribosyl-transferase	2.4.2.10	diphosphate [cytosol] + Orotidine 5'-phosphate [cytosol] <=> 5-phospho-alpha-D-ribose 1-diphosphate [cytosol] + orotate [cytosol]	Pyrimidine metabolism	CAALFM_CR01650WA
1218	R03315KEGGR03315	ATP:pseudouridine 5'-phosphotransferase	2.7.1.83	ATP [cytosol] + pseudouridine [cytosol] --> ADP [cytosol] + pseudouridine 5'-phosphate [cytosol]	Pyrimidine metabolism	CAALFM_C307920WA
1219	r0806YCM606R00569	CTP phosphohydrolase	3.6.1.5	H2O [cytosol] + CTP [cytosol] --> phosphate [cytosol] + CDP [cytosol]	Pyrimidine metabolism	CAALFM_C406230CA
1220	r0250YCM606R00575	HCO3-:L-glutamine amido-ligase (ADP-forming, carbamate-phosphorylating)	6.3.5.5	H2O [cytosol] + 2.0 ATP [cytosol] + L-glutamine [cytosol] + bicarbonate [cytosol] --> 2.0 ADP [cytosol] + phosphate [cytosol] + L-glutamate [cytosol] + carbamoyl phosphate [cytosol]	Pyrimidine metabolism	CAALFM_C401550CA
1221	RXN11210MetaCyc	beta-ureidopropionase	3.5.1.6	H2O [cytosol] + 3-ureido-isobutyrate [cytosol] <=> CO2 [cytosol] + (R)-3-amino-2-methylpropanoate [cytosol] + NH3 [cytosol]	Pyrimidine metabolism
1222	r0349YCM606R01993	(S)-dihydroorotate amidohydrolase	3.5.2.3	H2O [cytosol] + (S)-dihydroorotate [cytosol] <=> N-carbamoyl-L-aspartate [cytosol]	Pyrimidine metabolism	CAALFM_C500900CA
1223	r2127YCM606R01869	(S)-dihydroorotate:NAD+ oxidoreductase	1.3.1.14	NAD(+) [cytosol] + (S)-dihydroorotate [cytosol] --> NADH [cytosol] + orotate [cytosol]	Pyrimidine metabolism
1224	r0453YCM606R01867	(S)-dihydroorotate:fumarate oxidoreductase	1.3.98.1	fumarate [cytosol] + (S)-dihydroorotate [cytosol] --> succinate [cytosol] + orotate [cytosol]	Pyrimidine metabolism
1225	r0363YCM606R02094	ATP:dTMP phosphotransferase	2.7.4.9; 2.7.4.12	ATP [cytosol] + dTMP [cytosol] --> ADP [cytosol] + dTDP [cytosol]	Pyrimidine metabolism	CAALFM_C111790WA
1226	r1044YCM606R01570	thymidine:phosphate deoxy-alpha-D-ribosyltransferase	2.4.2.2; 2.4.2.4	phosphate [cytosol] + thymidine [cytosol] <=> thymine [cytosol] + 2-Deoxy-D-ribose 1-phosphate [cytosol]	Pyrimidine metabolism
1227	r0327YCM606R02325	dCTP aminohydrolase	3.5.4.13	H2O [cytosol] + dCTP [cytosol] --> dUTP [cytosol] + NH3 [cytosol]	Pyrimidine metabolism
1228	R00139KEGGR00139	ATP:2'-deoxy-5-hydroxymethylcytidine-5'-diphosphate phosphotransferase	2.7.4.6	ATP [cytosol] + 2'-Deoxy-5-hydroxymethylcytidine-5'-diphosphate [cytosol] <=> ADP [cytosol] + 2'-Deoxy-5-hydroxymethylcytidine-5'-triphosphate [cytosol]	Pyrimidine metabolism	CAALFM_C502890WA
1229	r0315YCM606R00517	GTP:cytidine 5'-phosphotransferase	2.7.1.48	GTP [cytosol] + cytidine [cytosol] --> GDP [cytosol] + CMP [cytosol]	Pyrimidine metabolism	CAALFM_C304220CA
1230	r1077YCM606R00964	ATP:uridine 5'-phosphotransferase	2.7.1.48; 2.7.1.213	ATP [cytosol] + uridine [cytosol] --> ADP [cytosol] + UMP [cytosol]	Pyrimidine metabolism	CAALFM_C304220CA
1231	R01549KEGGR01549	dATP:uridine 5'-phosphotransferase	2.7.1.48	dATP [cytosol] + uridine [cytosol] --> UMP [cytosol] + dADP [cytosol]	Pyrimidine metabolism	CAALFM_C304220CA
1232	r0333YCM606R02484	deoxyuridine:orthophosphate 2-deoxy-D-ribosyltransferase; deoxyuridine:orthophosphate ribosyltransferase	2.4.2.1; 2.4.2.2; 2.4.2.3; 2.4.2.4	phosphate [cytosol] + 2'-deoxyuridine [cytosol] --> uracil [cytosol] + 2-Deoxy-D-ribose 1-phosphate [cytosol]	Pyrimidine metabolism	CAALFM_C303180CA
1233	r1074YCM606R00966	UMP:diphosphate phospho-alpha-D-ribosyltransferase	2.4.2.9	uracil [cytosol] + 5-phospho-alpha-D-ribose 1-diphosphate [cytosol] --> diphosphate [cytosol] + UMP [cytosol]	Pyrimidine metabolism	CAALFM_C503390CA
1234	r2074YCM606R01567	ATP:thymidine 5'-phosphotransferase	2.7.1.21	ATP [cytosol] + thymidine [cytosol] --> ADP [cytosol] + dTMP [cytosol]	Pyrimidine metabolism
1235	r0811YCM606R00156	ATP:UDP phosphotransferase	2.7.4.6	ATP [cytosol] + UDP [cytosol] --> ADP [cytosol] + UTP [cytosol]	Pyrimidine metabolism	CAALFM_C502890WA
1236	r0797YCM606R02326	ATP:dCDP phosphotransferase	2.7.4.6	ATP [cytosol] + dCDP [cytosol] --> ADP [cytosol] + dCTP [cytosol]	Pyrimidine metabolism	CAALFM_C502890WA
1237	r0326YCM606R01663	dCMP aminohydrolase	3.5.4.12	H2O [cytosol] + dCMP [cytosol] <=> dUMP [cytosol] + NH3 [cytosol]	Pyrimidine metabolism	CAALFM_C114310WA
1238	r577iLC915R00513	ATP:cytidine 5'-phosphotransferase	2.7.1.48; 2.7.1.213	ATP [cytosol] + cytidine [cytosol] --> ADP [cytosol] + CMP [cytosol]	Pyrimidine metabolism	CAALFM_C304220CA
1239	R00516KEGGR00516	UTP:cytidine 5'-phosphotransferase	2.7.1.48	UTP [cytosol] + cytidine [cytosol] --> UDP [cytosol] + CMP [cytosol]	Pyrimidine metabolism	CAALFM_C304220CA
1240	R02332KEGGR02332	dUTP:uridine 5'-phosphotransferase	2.7.1.48	uridine [cytosol] + dUTP [cytosol] --> UMP [cytosol] + dUDP [cytosol]	Pyrimidine metabolism	CAALFM_C304220CA
1241	R03055KEGGR03055	(R)-5,6-dihydrothymine amidohydrolase	3.5.2.2	H2O [cytosol] + 5,6-dihydrothymine [cytosol] <=> 3-ureido-isobutyrate [cytosol]	Pyrimidine metabolism
1242	r1722YCM606R00088	ATP aminohydrolase	3.5.4.17; 3.5.4.18	H2O [cytosol] + ATP [cytosol] --> ITP [cytosol] + NH3 [cytosol]	Pyrimidine metabolism
1243	RXN14199MetaCyc	dUTP phosphohydrolase	3.6.1.5	2.0 H2O [cytosol] + dUTP [cytosol] --> 2.0 phosphate [cytosol] + dUMP [cytosol]	Pyrimidine metabolism	CAALFM_C406230CA
1244	R525ANIGERR00157	Uridine triphosphate:AMP phosphotransferase; UTP:AMP phosphotransferase	2.7.4.10	AMP [cytosol] + UTP [cytosol] <=> ADP [cytosol] + UDP [cytosol]	Pyrimidine metabolism	CAALFM_C700060CA
1245	r1072YCM606R00158	ATP:UMP phosphotransferase	2.7.4.4; 2.7.4.14; 2.7.4.22	ATP [cytosol] + UMP [cytosol] --> ADP [cytosol] + UDP [cytosol]	Pyrimidine metabolism	CAALFM_C104420CA
1246	R00568KEGGR00568	CTP aminohydrolase	3.5.4.13	H2O [cytosol] + CTP [cytosol] <=> UTP [cytosol] + NH3 [cytosol]	Pyrimidine metabolism
1247	r0364YCM606R02100	dUTP nucleotidohydrolase	3.6.1.23; 3.6.1.-	H2O [cytosol] + dUTP [cytosol] --> diphosphate [cytosol] + dUMP [cytosol]	Pyrimidine metabolism	CAALFM_C101330CA or CAALFM_C106800WA
1248	R01548KEGGR01548	dATP:cytidine 5'-phosphotransferase	2.7.1.48	dATP [cytosol] + cytidine [cytosol] --> CMP [cytosol] + dADP [cytosol]	Pyrimidine metabolism	CAALFM_C304220CA
1249	R09981KEGGR09981			NADH [cytosol] + Ureidoperacrylic acid [cytosol] <=> H2O [cytosol] + NAD(+) [cytosol] + Ureidoacrylate [cytosol]	Pyrimidine metabolism
1250	r0076YCM606R00511	cytidine-5'-monophosphate phosphohydrolase	3.1.3.5; 3.1.3.91	H2O [cytosol] + CMP [cytosol] --> phosphate [cytosol] + cytidine [cytosol]	Pyrimidine metabolism	CAALFM_C107430WA
1251	R01880KEGGR01880	dGTP:uridine 5'-phosphotransferase	2.7.1.48	dGTP [cytosol] + uridine [cytosol] --> UMP [cytosol] + dGDP [cytosol]	Pyrimidine metabolism	CAALFM_C304220CA
1252	R01667KEGGR01667	dCDP nucleotidohydrolase	3.6.1.12	H2O [cytosol] + dCDP [cytosol] <=> phosphate [cytosol] + dCMP [cytosol]	Pyrimidine metabolism
1253	r1617YCM606R01569	thymidylate 5'-phosphohydrolase	3.1.3.5; 3.1.3.35; 3.1.3.89	H2O [cytosol] + dTMP [cytosol] --> phosphate [cytosol] + thymidine [cytosol]	Pyrimidine metabolism	CAALFM_C202690WA or CAALFM_C107430WA
1254	CYTDEAMRXNMetaCyc	Cytosine aminohydrolase	3.5.4.1	H2O [cytosol] + cytosine [cytosol] <=> uracil [cytosol] + NH3 [cytosol]	Pyrimidine metabolism	CAALFM_C600620WA
1255	RXN14511MetaCyc	Phosphoric monoester hydrolases	3.1.3.-	H2O [cytosol] + cytidine 2'-monophosphate [cytosol] --> phosphate [cytosol] + cytidine [cytosol]	Pyrimidine metabolism	CAALFM_C101400CA or CAALFM_C101650WA or CAALFM_C109990WA or CAALFM_C303860WA or CAALFM_C400880WA or CAALFM_C504360CA or CAALFM_C603040CA
1256	RXN14510MetaCyc	Phosphoric monoester hydrolases	3.1.3.-	H2O [cytosol] + uridine 2'-monophosphate [cytosol] --> phosphate [cytosol] + uridine [cytosol]	Pyrimidine metabolism	CAALFM_C101400CA or CAALFM_C101650WA or CAALFM_C109990WA or CAALFM_C303860WA or CAALFM_C400880WA or CAALFM_C504360CA or CAALFM_C603040CA
1257	r567AORYZAER00483	L-aspartate:ammonia ligase (AMP-forming)	6.3.1.1; 6.3.5.4	ATP [cytosol] + L-aspartate [cytosol] + NH3 [cytosol] --> diphosphate [cytosol] + AMP [cytosol] + L-asparagine [cytosol]	Alanine, aspartate, asparagine, glutamate and glutamine metabolism	CAALFM_C209060CA
1258	r703AORYZAE	Glutamyl-tRNA synthetase	6.1.1.17	7.0 ATP [cytosol] + 6.0 L-glutamate [cytosol] + 4.0 transfer RNA [cytosol] --> 2.0 H2O [cytosol] + 8.0 diphosphate [cytosol] + AMP [cytosol] + 6.0 L-glutamyl-tRNA(Glu) [cytosol]	Alanine, aspartate, asparagine, glutamate and glutamine metabolism	CAALFM_C700620WA or CAALFM_CR03110WA
1259	r584AORYZAE	Alanyl-tRNA synthetase	6.1.1.7	ATP [cytosol] + transfer RNA [cytosol] + L-alanine [cytosol] --> diphosphate [cytosol] + AMP [cytosol] + L-Alanyl-tRNA [cytosol]	Alanine, aspartate, asparagine, glutamate and glutamine metabolism	CAALFM_C603720WA
1260	r0679YCM606R00485	L-Asparagine amidohydrolase	3.5.1.1; 3.5.1.38; 3.5.5.4	H2O [cytosol] + L-asparagine [cytosol] --> L-aspartate [cytosol] + NH3 [cytosol]	Alanine, aspartate, asparagine, glutamate and glutamine metabolism	CAALFM_CR10170CA
1261	RXN06984MetaCyc	cytosol nonspecific dipeptidase	3.4.13.18	H2O [cytosol] + glycyl-L-glutamate [cytosol] <=> L-glutamate [cytosol] + glycine [cytosol]	Alanine, aspartate, asparagine, glutamate and glutamine metabolism
1262	R00373KEGGR00373	Glycine:oxaloacetate aminotransferase	2.6.1.35	oxaloacetate [cytosol] + glycine [cytosol] <=> glyoxylate [cytosol] + L-aspartate [cytosol]	Alanine, aspartate, asparagine, glutamate and glutamine metabolism
1263	R01346KEGGR01346	L-asparagine:2-oxo-acid aminotransferase	2.6.1.14	L-asparagine [cytosol] + 2-Oxo acid [cytosol] <=> L-2-Amino acid [cytosol] + 2-oxosuccinamate [cytosol]	Alanine, aspartate, asparagine, glutamate and glutamine metabolism
1264	r0207YCM606R01086	2-(Nomega-L-arginino)succinate arginine-lyase (fumarate-forming)	4.3.2.1	N-(L-Arginino)succinate [cytosol] <=> L-arginine [cytosol] + fumarate [cytosol]	Alanine, aspartate, asparagine, glutamate and glutamine metabolism	CAALFM_C703570WA
1265	r0208YCM606R01954	L-Citrulline:L-aspartate ligase (AMP-forming)	6.3.4.5	ATP [cytosol] + L-aspartate [cytosol] + L-citrulline [cytosol] <=> diphosphate [cytosol] + AMP [cytosol] + N-(L-Arginino)succinate [cytosol]	Alanine, aspartate, asparagine, glutamate and glutamine metabolism	CAALFM_CR00620CA
1266	r0211YCM606R00578	L-aspartate:L-glutamine amido-ligase (AMP-forming)	6.3.5.4	H2O [cytosol] + ATP [cytosol] + L-aspartate [cytosol] + L-glutamine [cytosol] --> diphosphate [cytosol] + AMP [cytosol] + L-glutamate [cytosol] + L-asparagine [cytosol]	Alanine, aspartate, asparagine, glutamate and glutamine metabolism	CAALFM_C209060CA
1267	r0475YCM606R00256	L-glutamine amidohydrolase	1.4.1.13; 1.4.7.1; 3.5.1.2; 3.5.1.38; 4.3.2.10; 4.3.3.6; 6.3.4.2; 6.3.5.2; 6.3.5.4; 6.3.5.5	H2O [cytosol] + L-glutamine [cytosol] --> L-glutamate [cytosol] + NH3 [cytosol]	Alanine, aspartate, asparagine, glutamate and glutamine metabolism	CAALFM_C504570CA or CAALFM_C703720CA or CAALFM_C109490CA or CAALFM_C401550CA or CAALFM_C209060CA
1268	R00708KEGGR00708	(S)-1-pyrroline-5-carboxylate:NADP+ oxidoreductase	1.2.1.88	2.0 H2O [cytosol] + NADP(+) [cytosol] + (S)-1-pyrroline-5-carboxylate [cytosol] --> NADPH [cytosol] + L-glutamate [cytosol]	Alanine, aspartate, asparagine, glutamate and glutamine metabolism	CAALFM_C504880CA
1269	RXN06976MetaCyc	cytosol nonspecific dipeptidase	3.4.13.18	H2O [cytosol] + L-alanyl-L-glutamine [cytosol] <=> L-glutamine [cytosol] + L-alanine [cytosol]	Alanine, aspartate, asparagine, glutamate and glutamine metabolism
1270	ASPAROXORXNMetaCyc	Transaminases (aminotransferases)	2.6.1.-	glyoxylate [cytosol] + L-asparagine [cytosol] <=> glycine [cytosol] + 2-oxosuccinamate [cytosol]	Alanine, aspartate, asparagine, glutamate and glutamine metabolism
1271	R00490KEGGR00490	L-aspartate ammonia-lyase (fumarate-forming)	4.3.1.1	L-aspartate [cytosol] <=> fumarate [cytosol] + NH3 [cytosol]	Alanine, aspartate, asparagine, glutamate and glutamine metabolism
1272	R03421KEGGR03421	N4-(beta-N-Acetyl-D-glucosaminyl)-L-asparagine amidohydrolase	3.5.1.26	H2O [cytosol] + N4-(beta-N-acetyl-D-glucosaminyl)-L-asparagine [cytosol] --> L-aspartate [cytosol] + N-acetyl-beta-glucosaminylamine [cytosol]	Alanine, aspartate, asparagine, glutamate and glutamine metabolism
1273	R363ANIGERR00707	(S)-1-pyrroline-5-carboxylate:NAD+ oxidoreductase	1.2.1.88	2.0 H2O [cytosol] + NAD(+) [cytosol] + (S)-1-pyrroline-5-carboxylate [cytosol] --> NADH [cytosol] + L-glutamate [cytosol]	Alanine, aspartate, asparagine, glutamate and glutamine metabolism	CAALFM_C504880CA
1274	R292ANIGER	Glutamine-fructose-6-phosphate transaminase (isomerizing)	2.6.1.16	L-glutamine [cytosol] + beta-D-fructofuranose 6-phosphate [cytosol] --> L-glutamate [cytosol] + D-glucosamine 6-phosphate [cytosol]	Alanine, aspartate, asparagine, glutamate and glutamine metabolism	CAALFM_C302280CA
1275	r1088iLC915R05861	D-alanine:oxygen oxidoreductase (deaminating)	1.4.3.3; 1.4.3.19	H2O [cytosol] + oxygen [cytosol] + L-alanine [cytosol] --> pyruvate [cytosol] + H2O2 [cytosol] + NH3 [cytosol]	Alanine, aspartate, asparagine, glutamate and glutamine metabolism	CAALFM_C103670CA
1276	RXN06982MetaCyc	cytosol nonspecific dipeptidase	3.4.13.18	H2O [cytosol] + gly-asn [cytosol] <=> glycine [cytosol] + L-asparagine [cytosol]	Alanine, aspartate, asparagine, glutamate and glutamine metabolism
1277	R10082KEGGR10082	2-oxoglutarate/L-arginine monooxygenase/decarboxylase (succinate-forming)	1.14.20.7	delta-Hydroxyarginine [cytosol] <=> H2O [cytosol] + (S)-1-pyrroline-5-carboxylate [cytosol] + aminomethanamidine [cytosol]	Alanine, aspartate, asparagine, glutamate and glutamine metabolism
1278	r705AORYZAE	Glutaminyl-tRNA synthetase	6.1.1.18	7.0 ATP [cytosol] + 6.0 L-glutamine [cytosol] + 4.0 transfer RNA [cytosol] --> 2.0 H2O [cytosol] + 8.0 diphosphate [cytosol] + AMP [cytosol] + 6.0 Glutaminyl-tRNA [cytosol]	Alanine, aspartate, asparagine, glutamate and glutamine metabolism
1279	RXN06975MetaCyc	cytosol nonspecific dipeptidase	3.4.13.18	H2O [cytosol] + ala-asp [cytosol] <=> L-aspartate [cytosol] + L-alanine [cytosol]	Alanine, aspartate, asparagine, glutamate and glutamine metabolism
1280	R01266KEGGR01266	1-beta-Aspartyl-N-acetyl-D-glucosaminylamine L-asparaginohydrolase	3.2.2.11	H2O [cytosol] + N4-(beta-N-acetyl-D-glucosaminyl)-L-asparagine [cytosol] <=> 2-Acetamido-2-deoxy-D-glucose [cytosol] + L-asparagine [cytosol]	Alanine, aspartate, asparagine, glutamate and glutamine metabolism
1281	R04238KEGGR04238	Aminoacyl-tRNA aminoacylhydrolase	3.1.1.29	H2O [cytosol] + N-substituted aminoacyl-tRNA [cytosol] <=> transfer RNA [cytosol] + N-Substituted amino acid [cytosol]	Alanine, aspartate, asparagine, glutamate and glutamine metabolism
1282	r0156YCM606R00369	L-Alanine:glyoxylate aminotransferase	2.6.1.44	glyoxylate [cytosol] + L-alanine [cytosol] --> pyruvate [cytosol] + glycine [cytosol]	Alanine, aspartate, asparagine, glutamate and glutamine metabolism
1283	R00269KEGGR00269	2-oxoglutaramate amidohydrolase	3.5.1.3; 3.5.1.111	H2O [cytosol] + 2-oxoglutaramate [cytosol] <=> 2-oxoglutarate [cytosol] + NH3 [cytosol]	Alanine, aspartate, asparagine, glutamate and glutamine metabolism	CAALFM_C110700CA
1284	r585AORYZAE	Aspartyl-tRNA synthetase	6.1.1.12	ATP [cytosol] + L-aspartate [cytosol] + transfer RNA [cytosol] --> diphosphate [cytosol] + AMP [cytosol] + L-aspartyl-tRNA(Asp) [cytosol]	Alanine, aspartate, asparagine, glutamate and glutamine metabolism
1285	RXN06983MetaCyc	cytosol nonspecific dipeptidase	3.4.13.18	H2O [cytosol] + gly-gln [cytosol] <=> glycine [cytosol] + L-glutamine [cytosol]	Alanine, aspartate, asparagine, glutamate and glutamine metabolism
1286	R03528KEGGR03528	L-cysteine-S-conjugate aryl-thiol-lyase (deaminating; pyruvate-forming)	4.4.1.13	H2O [cytosol] + RS-CH2-CH(NH3+)COO- [cytosol] <=> pyruvate [cytosol] + Aryl thiol [cytosol] + NH3 [cytosol]	Alanine, aspartate, asparagine, glutamate and glutamine metabolism	CAALFM_C200390CA
1287	r589AORYZAE	Asparaginyl-tRNA synthetase	6.1.1.22	ATP [cytosol] + transfer RNA [cytosol] + L-asparagine [cytosol] --> diphosphate [cytosol] + AMP [cytosol] + L-Asparaginyl-tRNA(Asn) [cytosol]	Alanine, aspartate, asparagine, glutamate and glutamine metabolism
1288	R335ANIGERR00357	L-Aspartic acid:oxygen oxidoreductase (deaminating)	1.4.3.2; 1.4.3.16	H2O [cytosol] + oxygen [cytosol] + L-aspartate [cytosol] --> H2O2 [cytosol] + oxaloacetate [cytosol] + NH3 [cytosol]	Alanine, aspartate, asparagine, glutamate and glutamine metabolism
1289	R01773KEGGR01773	L-Homoserine:NAD+ oxidoreductase	1.1.1.3	NADH [cytosol] + L-aspartate-semialdehyde [cytosol] --> NAD(+) [cytosol] + L-homoserine [cytosol]	Glycine, serine and threonine metabolism	CAALFM_C102620CA
1290	AMINOPROPDEHYDROGRXNMetaCyc	(R)-1-Aminopropan-2-ol:NAD+ oxidoreductase	1.1.1.75	NADH [cytosol] + aminoacetone [cytosol] <=> NAD(+) [cytosol] + 1-amino-propan-2-ol [cytosol]	Glycine, serine and threonine metabolism
1291	r0200YCM606R02529	aminoacetone:oxygen oxidoreductase(deaminating)	1.4.3.4; 1.4.3.21	H2O [cytosol] + oxygen [cytosol] + aminoacetone [cytosol] --> H2O2 [cytosol] + methylglyoxal [cytosol] + NH3 [cytosol]	Glycine, serine and threonine metabolism	CAALFM_C203120WA or CAALFM_C206700WA
1292	r243iLC915R00366	glycine:oxygen oxidoreductase (deaminating); Aminoacetic acid:oxygen oxidoreductase (deaminating)	1.4.3.3; 1.4.3.19	H2O [cytosol] + oxygen [cytosol] + glycine [cytosol] --> H2O2 [cytosol] + glyoxylate [cytosol] + NH3 [cytosol]	Glycine, serine and threonine metabolism	CAALFM_C103670CA
1293	r570ANIDULANS	Homoserine dehydrogenase I	1.1.1.3	NADPH [cytosol] + L-Aspartate 4-semialdehyde [cytosol] --> NADP(+) [cytosol] + L-homoserine [cytosol]	Glycine, serine and threonine metabolism	CAALFM_C102620CA
1294	r0309YCM606R01290	L-serine hydro-lyase (adding homocysteine; L-cystathionine-forming)	4.2.1.22	L-serine [cytosol] + L-homocysteine [cytosol] --> H2O [cytosol] + L-cystathionine [cytosol]	Glycine, serine and threonine metabolism	CAALFM_C101870CA
1295	CARNRACERXNMetaCyc	carnitine racemase	5.1.2.M1	D-carnitine [cytosol] <=> (R)-carnitine [cytosol]	Glycine, serine and threonine metabolism
1296	R02566KEGGR02566	p-Cumic alcohol:NADP+ oxidoreductase	1.2.1.8	H2O [cytosol] + NADP(+) [cytosol] + betaine aldehyde [cytosol] --> NADPH [cytosol] + glycine betaine [cytosol]	Glycine, serine and threonine metabolism
1297	r759AORYZAE	Glycyl-tRNA synthetase	6.1.1.14	ATP [cytosol] + glycine [cytosol] + transfer RNA [cytosol] --> diphosphate [cytosol] + AMP [cytosol] + Glycyl-tRNA(Gly) [cytosol]	Glycine, serine and threonine metabolism
1298	R01921KEGGR01921	(S)-Carnitine:NAD+ oxidoreductase	1.1.1.254	NAD(+) [cytosol] + D-carnitine [cytosol] <=> NADH [cytosol] + 3-dehydrocarnitine [cytosol]	Glycine, serine and threonine metabolism
1299	r0675YCM606R06171	L-allo-threonine acetaldehyde-lyase (glycine-forming)	4.1.2.48; 4.1.2.49	L-allothreonine [cytosol] --> glycine [cytosol] + acetaldehyde [cytosol]	Glycine, serine and threonine metabolism	CAALFM_C110450WA or CAALFM_CR04880WA
1300	RXN14033MetaCyc	Transaminases (aminotransferases)	2.6.1.-	H2O [cytosol] + 2-aminobutyrate [cytosol] <=> 2-oxobutanoate [cytosol] + NH3 [cytosol]	Glycine, serine and threonine metabolism
1301	r0310YCM606R01001	L-cystathionine cysteine-lyase (deaminating; 2-oxobutanoate-forming)	4.4.1.1	H2O [cytosol] + L-cystathionine [cytosol] --> L-cysteine [cytosol] + 2-oxobutanoate [cytosol] + NH3 [cytosol]	Glycine, serine and threonine metabolism	CAALFM_CR08340WA
1302	R08637KEGGR08637	2-Aminobut-2-enoate aminohydrolase (spontaneous)		H2O [cytosol] + 2-Aminobut-2-enoate [cytosol] --> 2-oxobutanoate [cytosol] + NH3 [cytosol]	Glycine, serine and threonine metabolism
1303	r578ANIDULANS	Glycine dehydrogenase	1.4.4.2	B00002 [cytosol] + glycine [cytosol] + lipoamide [cytosol] <=> CO2 [cytosol] + S-Aminomethyldihydrolipoylprotein [cytosol]	Glycine, serine and threonine metabolism	CAALFM_C108400CA
1304	R07244KEGGR07244	S-adenosyl-L-methionine:N,N-dimethylglycine N-methyltransferase	2.1.1.157; 2.1.1.161; 2.1.1.162	S-adenosyl-L-methionine [cytosol] + N,N-dimethylglycine [cytosol] --> S-adenosyl-L-homocysteine [cytosol] + glycine betaine [cytosol]	Glycine, serine and threonine metabolism
1305	r1040YCM606R00751	L-threonine acetaldehyde-lyase (glycine-forming)	4.1.2.5; 4.1.2.48	L-threonine [cytosol] --> glycine [cytosol] + acetaldehyde [cytosol]	Glycine, serine and threonine metabolism	CAALFM_C110450WA or CAALFM_CR04880WA
1306	R07243KEGGR07243	S-adenosyl-L-methionine:sarcosine N-methyltransferase	2.1.1.156; 2.1.1.157; 2.1.1.162	S-adenosyl-L-methionine [cytosol] + sarcosine [cytosol] <=> S-adenosyl-L-homocysteine [cytosol] + N,N-dimethylglycine [cytosol]	Glycine, serine and threonine metabolism
1307	RXN06977MetaCyc	cytosol nonspecific dipeptidase	3.4.13.18	H2O [cytosol] + ala-gly [cytosol] <=> glycine [cytosol] + L-alanine [cytosol]	Glycine, serine and threonine metabolism
1308	R448ANIGERR02722	L-serine hydro-lyase [adding 1-C-(indol-3-yl)glycerol 3-phosphate; L-tryptophan and glyceraldehyde-3-phosphate-forming]	4.2.1.20	L-serine [cytosol] + Indoleglycerol phosphate [cytosol] --> H2O [cytosol] + L-tryptophan [cytosol] + D-glyceraldehyde 3-phosphate [cytosol]	Glycine, serine and threonine metabolism	CAALFM_C406110CA
1309	RXN8627MetaCyc			ATP [cytosol] + 1-amino-propan-2-ol [cytosol] <=> ADP [cytosol] + (R)-1-amino-2-propanol O-2-phosphate [cytosol]	Glycine, serine and threonine metabolism
1310	R00193KEGGR00193	S-Adenosyl-L-homocysteine aminohydrolase	3.5.4.28	H2O [cytosol] + S-adenosyl-L-homocysteine [cytosol] --> NH3 [cytosol] + S-Inosyl-L-homocysteine [cytosol]	Glycine, serine and threonine metabolism
1311	R374ANIGER	Aspartic beta semialdehyde dehydrogenase, aspartate semialdehyde dehydrogenase	1.2.1.11	NADPH [cytosol] + 4-phospho-L-aspartate [cytosol] --> NADP(+) [cytosol] + phosphate [cytosol] + L-Aspartate 4-semialdehyde [cytosol]	Glycine, serine and threonine metabolism	CAALFM_C202370CA
1312	r0506YCM606R03425	glycine:lipoylprotein oxidoreductase (decarboxylating and acceptor-aminomethylating)	1.4.4.2	glycine [cytosol] + Lipoylprotein [cytosol] --> CO2 [cytosol] + S-Aminomethyldihydrolipoylprotein [cytosol]	Glycine, serine and threonine metabolism	CAALFM_C108400CA
1313	r0508YCM606R03815	dihydrolipoylprotein:NAD+ oxidoreductase	1.8.1.4	NAD(+) [cytosol] + Dihydrolipoylprotein [cytosol] --> NADH [cytosol] + Lipoylprotein [cytosol]	Glycine, serine and threonine metabolism	CAALFM_CR07400CA
1314	r0547YCM606R01775	L-homoserine:NADP+ oxidoreductase	1.1.1.3	NADPH [cytosol] + L-aspartate-semialdehyde [cytosol] --> NADP(+) [cytosol] + L-homoserine [cytosol]	Glycine, serine and threonine metabolism	CAALFM_C102620CA
1315	r0692YCM606R00996	L-threonine ammonia-lyase (2-oxobutanoate-forming)	4.3.1.19	L-threonine [cytosol] --> 2-oxobutanoate [cytosol] + NH3 [cytosol]	Glycine, serine and threonine metabolism	CAALFM_C206190WA
1316	R02853KEGGR02853	D-O-Phosphoserine phosphohydrolase	3.1.3.3	H2O [cytosol] + D-O-Phosphoserine [cytosol] --> phosphate [cytosol] + D-serine [cytosol]	Glycine, serine and threonine metabolism	CAALFM_C202690WA
1317	RXN06974MetaCyc	cytosol nonspecific dipeptidase	3.4.13.18	H2O [cytosol] + gly-met [cytosol] <=> glycine [cytosol] + L-methionine [cytosol]	Glycine, serine and threonine metabolism
1318	R10061KEGGR10061	S-adenosyl-L-methionine:sarcosine N-methyltransferase [betaine-forming]	2.1.1.157	2.0 S-adenosyl-L-methionine [cytosol] + sarcosine [cytosol] --> 2.0 S-adenosyl-L-homocysteine [cytosol] + glycine betaine [cytosol]	Glycine, serine and threonine metabolism
1319	RXN5882MetaCyc			3.0 H2O [cytosol] + trimethylaminoacetone [cytosol] <=> CO2 [cytosol] + glycine betaine [cytosol]	Glycine, serine and threonine metabolism
1320	r0507YCM606R04125	S-aminomethyldihydrolipoylprotein:(6S)-tetrahydrofolate aminomethyltransferase (ammonia-forming)	2.1.2.10	tetrahydrofolate [cytosol] + S-Aminomethyldihydrolipoylprotein [cytosol] --> 5,10-methylenetetrahydrofolate [cytosol] + NH3 [cytosol] + Dihydrolipoylprotein [cytosol]	Glycine, serine and threonine metabolism	CAALFM_C602500CA
1321	r749AORYZAER02565	p-cumic alcohol:NAD+ oxidoreductase	1.2.1.8	H2O [cytosol] + NAD(+) [cytosol] + betaine aldehyde [cytosol] --> NADH [cytosol] + glycine betaine [cytosol]	Glycine, serine and threonine metabolism
1322	r0081YCM606R00830	succinyl-CoA:glycine C-succinyltransferase (decarboxylating)	2.3.1.37	glycine [cytosol] + succinyl-CoA [cytosol] --> coenzyme A [cytosol] + CO2 [cytosol] + 5-aminolevulinate [cytosol]	Glycine, serine and threonine metabolism	CAALFM_CR02000CA
1323	r0219YCM606R02291	L-Aspartate-4-semialdehyde:NADP+ oxidoreductase (phosphorylating)	1.2.1.11	NADPH [cytosol] + 4-phospho-L-aspartate [cytosol] --> NADP(+) [cytosol] + phosphate [cytosol] + L-aspartate-semialdehyde [cytosol]	Glycine, serine and threonine metabolism	CAALFM_C202370CA
1324	r915iLC915R00891	L-serine hydro-lyase (adding hydrogen sulfide, L-cysteine-forming)	4.2.1.22	L-serine [cytosol] + H2S [cytosol] --> H2O [cytosol] + L-cysteine [cytosol]	Glycine, serine and threonine metabolism	CAALFM_C101870CA
1325	r748AORYZAE	Choline dehydrogenase	1.1.99.1	FAD [cytosol] + choline [cytosol] --> betaine aldehyde [cytosol] + FADH2 [cytosol]	Glycine, serine and threonine metabolism
1326	R08557KEGGR08557	choline dehydrogenase	1.1.1.1	NADH [cytosol] + betaine aldehyde [cytosol] --> NAD(+) [cytosol] + choline [cytosol]	Glycine, serine and threonine metabolism	CAALFM_C108330CA
1327	R375ANIGER	Homoserine dehydrogenase I	1.1.1.3	NADH [cytosol] + L-Aspartate 4-semialdehyde [cytosol] --> NAD(+) [cytosol] + L-homoserine [cytosol]	Glycine, serine and threonine metabolism	CAALFM_C102620CA
1328	r0689YCM606R00220	L-serine ammonia-lyase	4.3.1.17; 4.3.1.19	L-serine [cytosol] --> pyruvate [cytosol] + NH3 [cytosol]	Glycine, serine and threonine metabolism	CAALFM_C206190WA or CAALFM_C201270WA or CAALFM_C306280WA
1329	RXN06988MetaCyc	cytosol nonspecific dipeptidase	3.4.13.18	H2O [cytosol] + glycylproline [cytosol] --> glycine [cytosol] + L-proline [cytosol]	Glycine, serine and threonine metabolism
1330	r0548YCM606R01771	ATP:L-homoserine O-phosphotransferase	2.7.1.39	ATP [cytosol] + L-homoserine [cytosol] --> ADP [cytosol] + O-phospho-L-homoserine [cytosol]	Glycine, serine and threonine metabolism	CAALFM_C500650CA
1331	r0559iAL1006R00585	L-Serine:pyruvate aminotransferase	2.6.1.51	pyruvate [cytosol] + L-serine [cytosol] <=> L-alanine [cytosol] + 3-hydroxypyruvate [cytosol]	Glycine, serine and threonine metabolism
1332	RXN5881MetaCyc			3-dehydrocarnitine [cytosol] <=> CO2 [cytosol] + trimethylaminoacetone [cytosol]	Glycine, serine and threonine metabolism
1333	r731AORYZAER01465	L-threonine:NAD+ oxidoreductase	1.1.1.103	NAD(+) [cytosol] + L-threonine [cytosol] --> NADH [cytosol] + L-2-amino-3-oxobutanoate [cytosol]	Glycine, serine and threonine metabolism
1334	HOMOSERDEAMRXNMetaCyc	cystathionine gamma-lyase	4.4.1.1	L-homoserine [cytosol] <=> 2-oxobutanoate [cytosol] + NH3 [cytosol]	Glycine, serine and threonine metabolism	CAALFM_CR08340WA
1335	r757AORYZAE	Seryl-tRNA synthetase	6.1.1.11	ATP [cytosol] + L-serine [cytosol] + transfer RNA [cytosol] --> diphosphate [cytosol] + AMP [cytosol] + L-Seryl-tRNA(Ser) [cytosol]	Glycine, serine and threonine metabolism	CAALFM_C302780WA
1336	R10060KEGGR10060	S-adenosyl-L-methionine:glycine N-methyltransferase [N,N-dimethylglycine-forming]	2.1.1.156	2.0 S-adenosyl-L-methionine [cytosol] + glycine [cytosol] <=> 2.0 S-adenosyl-L-homocysteine [cytosol] + N,N-dimethylglycine [cytosol]	Glycine, serine and threonine metabolism
1337	RXN06980MetaCyc	cytosol nonspecific dipeptidase	3.4.13.18	H2O [cytosol] + ala-thr [cytosol] <=> L-alanine [cytosol] + L-threonine [cytosol]	Glycine, serine and threonine metabolism
1338	r760AORYZAE	Threonyl tRNA synthetase	6.1.1.3	ATP [cytosol] + transfer RNA [cytosol] + L-threonine [cytosol] --> diphosphate [cytosol] + AMP [cytosol] + L-threonyl-tRNA(Thr) [cytosol]	Glycine, serine and threonine metabolism
1339	R00367KEGGR00367	S-Adenosyl-L-methionine:glycine N-methyltransferase	2.1.1.20; 2.1.1.156; 2.1.1.162	S-adenosyl-L-methionine [cytosol] + glycine [cytosol] <=> S-adenosyl-L-homocysteine [cytosol] + sarcosine [cytosol]	Glycine, serine and threonine metabolism
1340	r0215YCM606R00480	ATP:L-aspartate 4-phosphotransferase	2.7.2.4	ATP [cytosol] + L-aspartate [cytosol] --> ADP [cytosol] + 4-phospho-L-aspartate [cytosol]	Glycine, serine and threonine metabolism	CAALFM_C405540WA
1341	r1041YCM606R01466	O-phospho-L-homoserine phosphate-lyase (adding water;L-threonine-forming)	4.2.3.1	H2O [cytosol] + O-phospho-L-homoserine [cytosol] --> phosphate [cytosol] + L-threonine [cytosol]	Glycine, serine and threonine metabolism	CAALFM_C502270WA
1342	CYSTATHIONINEBETASYNTHASERXNMetaCyc	L-serine hydro-lyase (adding homocysteine; L-cystathionine-forming)	4.2.1.22	L-serine [cytosol] + L-homocysteine [cytosol] <=> H2O [cytosol] + Cystathionine [cytosol]	Glycine, serine and threonine metabolism	CAALFM_C101870CA
1343	R07477KEGGR07477	spermidine:NAD+ oxidoreductase	2.5.1.46	NADH [cytosol] + Dehydrospermidine [cytosol] --> NAD(+) [cytosol] + spermidine [cytosol]	Cysteine and methionine metabolism
1344	R02830KEGGR02830	orcinol,NADH:oxygen oxidoreductase (2-hydroxylating)	1.14.13.6	NADH [cytosol] + oxygen [cytosol] + orcinol [cytosol] <=> H2O [cytosol] + NAD(+) [cytosol] + 2,3,5-trihydroxytoluene [cytosol]	Cysteine and methionine metabolism
1345	r0544YCM606R00650	S-Adenosyl-L-methionine:L-homocysteine S-methyltransferase	2.1.1.10	S-adenosyl-L-methionine [cytosol] + L-homocysteine [cytosol] --> S-adenosyl-L-homocysteine [cytosol] + L-methionine [cytosol]	Cysteine and methionine metabolism	CAALFM_C108410CA
1346	RXN06948MetaCyc	L-amino acid N-acyltransferase	2.3.1.1	acetyl-CoA [cytosol] + L-methionine [cytosol] <=> coenzyme A [cytosol] + N-alpha-acetyl-L-methionine [cytosol]	Cysteine and methionine metabolism	CAALFM_C702150CA or CAALFM_C105020CA
1347	R07363KEGGR07363	1,2-dihydroxy-5-(methylthio)pent-1-en-3-one:oxygen oxidoreductase (formate- and CO-forming)	1.13.11.53	oxygen [cytosol] + 1,2-dihydroxy-5-(methylthio)pent-1-en-3-one [cytosol] --> formate [cytosol] + carbon monoxide [cytosol] + 3-(methylthio)propanoate [cytosol]	Cysteine and methionine metabolism	CAALFM_C111100WA
1348	r663AORYZAER00893	L-Cysteine:oxygen oxidoreductase	1.13.11.20	oxygen [cytosol] + L-cysteine [cytosol] --> 3-sulfino-L-alanine [cytosol]	Cysteine and methionine metabolism	CAALFM_CR09180WA
1349	RXN7704MetaCyc	2-oxo-4-methylthiobutanoate carboxy-lyase	4.1.1.1	4-methylthio-2-oxobutanoate [cytosol] <=> CO2 [cytosol] + 3-methylthiopropanal [cytosol]	Cysteine and methionine metabolism	CAALFM_C406570CA
1350	R00895KEGGR00895	L-Cysteine:2-oxoglutarate aminotransferase	2.6.1.1; 2.6.1.3	2-oxoglutarate [cytosol] + L-cysteine [cytosol] <=> L-glutamate [cytosol] + 3-mercaptopyruvate [cytosol]	Cysteine and methionine metabolism	CAALFM_C401200CA or CAALFM_CR07620WA
1351	R00321KEGGR00321	Acetamide amidohydrolase	3.5.1.4	H2O [cytosol] + acetamide [cytosol] --> acetate [cytosol] + NH3 [cytosol]	Cysteine and methionine metabolism	CAALFM_C602660CA or CAALFM_C701670WA or CAALFM_C702920WA
1352	r0145YCM606R00178	S-adenosyl-L-methionine carboxy-lyase [S-adenosyl 3-(methylsulfanyl)propylamine-forming]	4.1.1.50	S-adenosyl-L-methionine [cytosol] --> CO2 [cytosol] + S-adenosylmethioninamine [cytosol]	Cysteine and methionine metabolism	CAALFM_C500700CA
1353	R03104KEGGR03104	3-Mercaptolactate:NAD+ oxidoreductase	1.1.1.27	NADH [cytosol] + 3-mercaptopyruvate [cytosol] --> NAD(+) [cytosol] + 3-Mercaptolactate [cytosol]	Cysteine and methionine metabolism
1354	r104iLC915R07364	1,2-dihydroxy-5-(methylthio)pent-1-en-3-one:oxygen oxidoreductase (formate-forming)	1.13.11.54	oxygen [cytosol] + 1,2-dihydroxy-5-(methylthio)pent-1-en-3-one [cytosol] --> formate [cytosol] + 4-methylthio-2-oxobutanoate [cytosol]	Cysteine and methionine metabolism	CAALFM_C111100WA
1355	r0075YCM606R01402	S-methyl-5'-thioadenosine:phosphate S-methyl-5-thio-alpha-D-ribosyl-transferase	2.4.2.28	phosphate [cytosol] + 5'-S-methyl-5'-thioadenosine [cytosol] --> adenine [cytosol] + S-methyl-5-thio-alpha-D-ribose 1-phosphate [cytosol]	Cysteine and methionine metabolism	CAALFM_C303790WA
1356	R03899KEGGR03899	N1-acetylspermine:oxygen oxidoreductase (3-acetamidopropanal-forming)	1.5.3.13; 1.5.3.17	H2O [cytosol] + oxygen [cytosol] + N(1)-acetylspermine [cytosol] <=> H2O2 [cytosol] + spermidine [cytosol] + 3-acetamidopropanal [cytosol]	Cysteine and methionine metabolism	CAALFM_C402040WA or CAALFM_CR09270CA
1357	R08698KEGGR08698	2-aminoacrylate aminohydrolase		H2O [cytosol] + 2-aminoacrylate [cytosol] --> pyruvate [cytosol] + NH3 [cytosol]	Cysteine and methionine metabolism
1358	r0815YCM606R03260	O-Succinyl-L-homoserine succinate-lyase (adding cysteine)	2.5.1.48	L-cysteine [cytosol] + O-succinyl-L-homoserine [cytosol] <=> succinate [cytosol] + L-cystathionine [cytosol]	Cysteine and methionine metabolism	CAALFM_C103760CA or CAALFM_CR09010CA
1359	r666AORYZAE	Sulfhydryl oxidase	1.8.3.2	oxygen [cytosol] + 4.0 L-cysteine [cytosol] --> 2.0 H2O [cytosol] + 2.0 L-cystine [cytosol]	Cysteine and methionine metabolism	CAALFM_C701720WA or CAALFM_CR03010CA
1360	r0813YCM606R01287	O-acetyl-L-homoserine:hydrogen sulfide S-(3-amino-3-carboxypropyl)transferase; O-acetyl-L-homoserine acetate-lyase (adding hydrogen sulfide)	2.5.1.49	H2S [cytosol] + O-acetyl-L-homoserine [cytosol] --> acetate [cytosol] + L-homocysteine [cytosol]	Cysteine and methionine metabolism
1361	R04859KEGGR04859	O3-acetyl-L-serine:thiosulfate 2-amino-2-carboxyethyltransferase (reducing, L-cysteine-forming); O3-acetyl-L-serine acetate-lyase (thiosulfate-reducing, L-cysteine-forming)	2.5.1.47; 2.5.1.49	thiosulfate [cytosol] + Reduced thioredoxin [cytosol] + O-acetyl-L-serine [cytosol] <=> acetate [cytosol] + sulfite [cytosol] + L-cysteine [cytosol] + Oxidized thioredoxin [cytosol]	Cysteine and methionine metabolism	CAALFM_C400200CA or CAALFM_C602960WA or CAALFM_C704210CA
1362	r0308YCM606R01286	L-cystathionine L-homocysteine-lyase (deaminating; pyruvate-forming)	4.4.1.13	H2O [cytosol] + L-cystathionine [cytosol] --> pyruvate [cytosol] + L-homocysteine [cytosol] + NH3 [cytosol]	Cysteine and methionine metabolism	CAALFM_C200390CA
1363	RXN14164MetaCyc	S-methyl-L-methionine:L-selenocysteine Se-methyltransferase	2.1.1.280	S-methyl-L-methionine [cytosol] + selenocysteine [cytosol] <=> L-methionine [cytosol] + selenomethylselenocysteine [cytosol]	Cysteine and methionine metabolism
1364	r0085YCM606R04405	5-Methyltetrahydropteroyltri-L-glutamate:L-homocysteine S-methyltransferase	2.1.1.14	L-homocysteine [cytosol] + 5-methyltetrahydropteroyltri-L-glutamate [cytosol] --> L-methionine [cytosol] + tetrahydropteroyltri-L-glutamate [cytosol]	Cysteine and methionine metabolism	CAALFM_CR01620CA
1365	r668iLC915R03105	3-mercaptopyruvate:sulfide sulfurtransferase	2.8.1.2	sulfite [cytosol] + 3-mercaptopyruvate [cytosol] <=> pyruvate [cytosol] + thiosulfate [cytosol]	Cysteine and methionine metabolism	CAALFM_C209960WA
1366	r520iLC915R02619	3-sulfino-L-alanine:2-oxoglutarate aminotransferase	2.6.1.1	2-oxoglutarate [cytosol] + 3-sulfino-L-alanine [cytosol] <=> L-glutamate [cytosol] + 3-Sulfinylpyruvate [cytosol]	Cysteine and methionine metabolism	CAALFM_C401200CA or CAALFM_CR07620WA
1367	r1002YCM606R02869	S-adenosylmethioninamine:spermidine 3-aminopropyltransferase	2.5.1.16; 2.5.1.22	spermidine [cytosol] + S-adenosylmethioninamine [cytosol] --> 5'-S-methyl-5'-thioadenosine [cytosol] + spermine [cytosol]	Cysteine and methionine metabolism	CAALFM_C206960WA
1368	MMUMRXNMetaCyc	homocysteine S-methyltransferase	2.1.1.10	L-homocysteine [cytosol] + S-methyl-L-methionine [cytosol] <=> 2.0 L-methionine [cytosol]	Cysteine and methionine metabolism	CAALFM_C108410CA
1369	RXN9758MetaCyc	aldehyde dehydrogenase (NAD+)	1.2.1.3	H2O [cytosol] + NAD(+) [cytosol] + 3-dimethylsulfoniopropionaldehyde [cytosol] <=> NADH [cytosol] + dimethylsulfoniopropanoate [cytosol]	Cysteine and methionine metabolism	CAALFM_C100410CA or CAALFM_C202970CA or CAALFM_C702010CA
1370	R07251KEGGR07251	acyl-CoA:malonyl-CoA C-acyltransferase (dihydromonacolin L-[acp]-forming)	2.3.1.161	6.0 H2O [cytosol] + 11.0 NADP(+) [cytosol] + 9.0 coenzyme A [cytosol] + 8.0 CO2 [cytosol] + S-adenosyl-L-homocysteine [cytosol] + dihydromonacolin-L [cytosol] --> 11.0 NADPH [cytosol] + S-adenosyl-L-methionine [cytosol] + acetyl-CoA [cytosol] + 8.0 malonyl-CoA [cytosol]	Cysteine and methionine metabolism
1371	R03106KEGGR03106			3-mercaptopyruvate [cytosol] + hydrogen cyanide [cytosol] --> pyruvate [cytosol] + thiocyanate [cytosol]	Cysteine and methionine metabolism
1372	R00782KEGGR00782	L-cysteine hydrogen-sulfide-lyase (deaminating; pyruvate-forming)	4.4.1.1; 4.4.1.13; 4.4.1.28	H2O [cytosol] + L-cysteine [cytosol] --> pyruvate [cytosol] + H2S [cytosol] + NH3 [cytosol]	Cysteine and methionine metabolism	CAALFM_C200390CA or CAALFM_CR08340WA
1373	R07608KEGGR07608	L-methionine:thioredoxin-disulfide S-oxidoreductase [L-methionine (R)-S-oxide-forming]	1.8.4.14	H2O [cytosol] + L-methionine [cytosol] + Oxidized thioredoxin [cytosol] <=> Reduced thioredoxin [cytosol] + L-Methionine (R)-S-oxide [cytosol]	Cysteine and methionine metabolism	CAALFM_C602800WA
1374	R08632KEGGR08632	L-cystathionine cysteine-lyase	4.4.1.1	L-cystathionine [cytosol] <=> L-cysteine [cytosol] + 2-Aminobut-2-enoate [cytosol]	Cysteine and methionine metabolism	CAALFM_CR08340WA
1375	r735iLC915R07395	5-(methylthio)-2,3-dioxopentyl-phosphate phosphohydrolase (isomerizing)	3.1.3.77	H2O [cytosol] + 5-(methylsulfanyl)-2,3-dioxopentyl phosphate [cytosol] --> phosphate [cytosol] + 1,2-dihydroxy-5-(methylthio)pent-1-en-3-one [cytosol]	Cysteine and methionine metabolism	CAALFM_C201860CA
1376	r0144YCM606R00192	S-Adenosyl-L-homocysteine hydrolase	3.3.1.1	H2O [cytosol] + S-adenosyl-L-homocysteine [cytosol] --> L-homocysteine [cytosol] + adenosine [cytosol]	Cysteine and methionine metabolism	CAALFM_C504270CA
1377	RXN9017MetaCyc	orcinol O-methyltransferase	2.1.1.6	S-adenosyl-L-methionine [cytosol] + orcinol [cytosol] <=> S-adenosyl-L-homocysteine [cytosol] + 3-methoxy-5-hydroxytoluene [cytosol]	Cysteine and methionine metabolism	CAALFM_C704280CA
1378	R07606KEGGR07606	L-methionine:thioredoxin-disulfide S-oxidoreductase	1.8.4.11; 1.8.4.13	H2O [cytosol] + L-methionine [cytosol] + Oxidized thioredoxin [cytosol] <=> Reduced thioredoxin [cytosol] + L-Methionine (S)-S-oxide [cytosol]	Cysteine and methionine metabolism
1379	R03132KEGGR03132	O-acetyl-L-serine:thiosulfate 2-amino-2-carboxyethyltransferase	2.5.1.144	thiosulfate [cytosol] + O-acetyl-L-serine [cytosol] <=> acetate [cytosol] + S-sulfo-L-cysteine [cytosol]	Cysteine and methionine metabolism
1380	R07393KEGGR07393	2,3-diketo-5-methylthiopentyl-1-phosphate keto---enol-isomerase	3.1.3.77; 5.3.2.5	5-(methylsulfanyl)-2,3-dioxopentyl phosphate [cytosol] <=> 2-Hydroxy-3-keto-5-methylthiopentenyl-1-phosphate [cytosol]	Cysteine and methionine metabolism	CAALFM_C201860CA
1381	r0608iAL1006R07392	S-methyl-5-thio-D-ribulose-1-phosphate hydro-lyase	4.2.1.109	S-methyl-5-thio-alpha-D-ribose 1-phosphate [cytosol] --> H2O [cytosol] + 5-(methylsulfanyl)-2,3-dioxopentyl phosphate [cytosol]	Cysteine and methionine metabolism	CAALFM_C502820CA
1382	r643ANIDULANSR00999	O-Succinyl-L-homoserine succinate-lyase (deaminating; 2-oxobutanoate-forming)	2.5.1.48	H2O [cytosol] + O-succinyl-L-homoserine [cytosol] <=> succinate [cytosol] + 2-oxobutanoate [cytosol] + NH3 [cytosol]	Cysteine and methionine metabolism	CAALFM_C103760CA or CAALFM_CR09010CA
1383	R02408KEGGR02408	L-cystine thiocysteine-lyase (deaminating; pyruvate-forming)	4.4.1.1; 4.4.1.13; 4.4.1.35	H2O [cytosol] + L-cystine [cytosol] <=> pyruvate [cytosol] + NH3 [cytosol] + thiocysteine [cytosol]	Cysteine and methionine metabolism	CAALFM_C200390CA or CAALFM_CR08340WA
1384	r0087YCM606R04420	5-methylthio-5-deoxy-D-ribose-1-phosphate ketol-isomerase	5.3.1.23	S-methyl-5-thio-alpha-D-ribose 1-phosphate [cytosol] <=> S-methyl-5-thio-D-ribulose 1-phosphate [cytosol]	Cysteine and methionine metabolism	CAALFM_C201160WA
1385	r0812YCM606R00651	O-acetyl-L-homoserine:methanethiol 3-amino-3-carboxypropyltransferase; O-Acetyl-L-homoserine acetate-lyase (adding methanethiol)	2.5.1.49	methanethiol [cytosol] + O-acetyl-L-homoserine [cytosol] --> acetate [cytosol] + L-methionine [cytosol]	Cysteine and methionine metabolism
1386	R09660KEGGR09660	S-methyl-5'-thioadenosine amidohydrolase	3.5.4.31	H2O [cytosol] + 5'-S-methyl-5'-thioadenosine [cytosol] <=> NH3 [cytosol] + S-methyl-5'-methylthioinosine [cytosol]	Cysteine and methionine metabolism
1387	R02433KEGGR02433	L-cysteate:2-oxoglutarate aminotransferase	2.6.1.1	2-oxoglutarate [cytosol] + L-cysteate [cytosol] <=> L-glutamate [cytosol] + 3-Sulfopyruvate [cytosol]	Cysteine and methionine metabolism	CAALFM_C401200CA or CAALFM_CR07620WA
1388	r872AORYZAE	Methionyl-tRNA synthetase	6.1.1.10	7.0 ATP [cytosol] + 4.0 transfer RNA [cytosol] + 6.0 L-methionine [cytosol] --> 2.0 H2O [cytosol] + 8.0 diphosphate [cytosol] + AMP [cytosol] + 6.0 L-methionyl-tRNA(Met) [cytosol]	Cysteine and methionine metabolism	CAALFM_C504650CA or CAALFM_C504700CA
1389	r671AORYZAE	Cysteinyl-tRNA synthetase	3.1.1.16	7.0 ATP [cytosol] + 4.0 transfer RNA [cytosol] + 6.0 L-cysteine [cytosol] --> 2.0 H2O [cytosol] + 8.0 diphosphate [cytosol] + AMP [cytosol] + 6.0 L-Cysteinyl-tRNA(Cys) [cytosol]	Cysteine and methionine metabolism
1390	R00900KEGGR00900	L-cysteine,glutathione:NADP+ oxidoreductase (disulfide-forming); NADPH:CoA-glutathione oxidoreductase	1.8.1.9; 1.8.1.10	NADP(+) [cytosol] + glutathione [cytosol] + L-cysteine [cytosol] <=> NADPH [cytosol] + S-glutathionyl-L-cysteine [cytosol]	Cysteine and methionine metabolism	CAALFM_C502710WA
1391	R07394KEGGR07394	2-hydroxy-5-(methylthio)-3-oxopent-1-enyl phosphate phosphohydrolase	3.1.3.77; 3.1.3.87	H2O [cytosol] + 2-Hydroxy-3-keto-5-methylthiopentenyl-1-phosphate [cytosol] --> phosphate [cytosol] + 1,2-dihydroxy-5-(methylthio)pent-1-en-3-one [cytosol]	Cysteine and methionine metabolism	CAALFM_C201860CA
1392	r0086YCM606R07392	S-methyl-5-thio-D-ribulose-1-phosphate hydro-lyase	4.2.1.109	S-methyl-5-thio-D-ribulose 1-phosphate [cytosol] --> H2O [cytosol] + 5-(methylsulfanyl)-2,3-dioxopentyl phosphate [cytosol]	Cysteine and methionine metabolism	CAALFM_C502820CA
1393	r1001YCM606R01920	S-adenosylmethioninamine:putrescine 3-aminopropyltransferase	2.5.1.16	putrescine [cytosol] + S-adenosylmethioninamine [cytosol] --> 5'-S-methyl-5'-thioadenosine [cytosol] + spermidine [cytosol]	Cysteine and methionine metabolism	CAALFM_C206960WA
1394	r0311YCM606R03217	O-Acetyl-L-homoserine succinate-lyase (adding cysteine)	2.5.1.48	L-cysteine [cytosol] + O-acetyl-L-homoserine [cytosol] --> acetate [cytosol] + L-cystathionine [cytosol]	Cysteine and methionine metabolism	CAALFM_C103760CA or CAALFM_CR09010CA
1395	R00590KEGGR00590	L-serine hydro-lyase	4.3.1.17	H2O [cytosol] + 2-aminoacrylate [cytosol] --> L-serine [cytosol]	Cysteine and methionine metabolism	CAALFM_C201270WA or CAALFM_C306280WA
1396	r0026YCM606R07396	aminotransferase	2.6.1.5; 2.6.1.57	L-glutamate [cytosol] + 4-methylthio-2-oxobutanoate [cytosol] --> 2-oxoglutarate [cytosol] + L-methionine [cytosol]	Cysteine and methionine metabolism	CAALFM_C200340CA
1397	R02025KEGGR02025	L-methionine:oxidized-thioredoxin S-oxidoreductase	1.8.4.13; 1.8.4.14	H2O [cytosol] + L-methionine [cytosol] + Oxidized thioredoxin [cytosol] <=> Reduced thioredoxin [cytosol] + L-methionine S-oxide [cytosol]	Cysteine and methionine metabolism	CAALFM_C602800WA
1398	r0549YCM606R01776	Acetyl-CoA:L-homoserine O-acetyltransferase	2.3.1.31	acetyl-CoA [cytosol] + L-homoserine [cytosol] --> coenzyme A [cytosol] + O-acetyl-L-homoserine [cytosol]	Cysteine and methionine metabolism	CAALFM_CR02170WA
1399	r2071YCM606	thiazole phosphate synthesis (xylulose 5-phosphate)		3.0 glycine [cytosol] + L-cysteine [cytosol] + D-xylulose 5-phosphate [cytosol] + O-acetyl-L-homoserine [cytosol] --> 2.0 H2O [cytosol] + 2.0 CO2 [cytosol] + 2.0 pyruvate [cytosol] + acetate [cytosol] + gamma-aminobutyrate [cytosol] + 3.0 NH3 [cytosol] + 4-methyl-5-(2-phosphonooxyethyl)thiazole [cytosol]	Cysteine and methionine metabolism
1400	RXN7706MetaCyc	alcohol dehydrogenase	1.1.1.1	NADH [cytosol] + 3-methylthiopropanal [cytosol] <=> NAD(+) [cytosol] + methionol [cytosol]	Cysteine and methionine metabolism	CAALFM_C108330CA
1401	r0726YCM606R00177	ATP:L-methionine S-adenosyltransferase	2.5.1.6	H2O [cytosol] + ATP [cytosol] + L-methionine [cytosol] --> phosphate [cytosol] + diphosphate [cytosol] + S-adenosyl-L-methionine [cytosol]	Cysteine and methionine metabolism	CAALFM_C111450CA
1402	RXN7708MetaCyc	tryptophan—phenylpyruvate transaminase	2.6.1.28	L-methionine [cytosol] + keto-phenylpyruvate [cytosol] <=> L-phenylalanine [cytosol] + 4-methylthio-2-oxobutanoate [cytosol]	Cysteine and methionine metabolism
1403	3SULFINYLPYRUVATESPONRXNMetaCyc	Acting on carbon-sulfur bonds	3.13.1.-	H2O [cytosol] + 3-Sulfinylpyruvate [cytosol] --> pyruvate [cytosol] + sulfite [cytosol]	Cysteine and methionine metabolism
1404	RXN12561MetaCyc	acetyl-CoA C-acyltransferase	2.3.1.16	acetyl-CoA [cytosol] + propionyl-CoA [cytosol] <=> coenzyme A [cytosol] + beta-ketovaleryl-CoA [cytosol]	Valine, leucine and isoleucine metabolism	CAALFM_C200780WA or CAALFM_C301460CA or CAALFM_CR00150CA
1405	r618ANIDULANSR10170	(2R,3S)-3-isopropylmalate hydro-lyase (2-isopropylmaleate-forming)	4.2.1.33	3-isopropylmalate [cytosol] <=> 2-isopropylmalate [cytosol]	Valine, leucine and isoleucine metabolism	CAALFM_CR00360CA
1406	r804AORYZAE	2-oxoisovalerate dehydrogenase complex	1.2.4.4; 1.8.1.4; 2.3.1.168	NAD(+) [cytosol] + coenzyme A [cytosol] + (S)-3-methyl-2-oxopentanoate [cytosol] --> NADH [cytosol] + CO2 [cytosol] + 2-methylbutanoyl-CoA [cytosol]	Valine, leucine and isoleucine metabolism	CAALFM_CR07400CA
1407	r176iLC915R07600	3-methyl-2-oxobutanoate dehydrogenase (2-methylpropanoyl-transferring)	1.2.4.4	2-Methyl-1-hydroxypropyl-ThPP [cytosol] + Enzyme N6-(lipoyl)lysine [cytosol] <=> thiamin diphosphate [cytosol] + [Dihydrolipoyllysine-residue (2-methylpropanoyl)transferase] S-(2-methylpropanoyl)dihydrolipoyllysine [cytosol]	Valine, leucine and isoleucine metabolism
1408	r819AORYZAER00927	acetyl-CoA:propanoyl-CoA 2-C-acetyltransferase; 2-methylacetoacetyl-CoA thiolase	2.3.1.9; 2.3.1.16	coenzyme A [cytosol] + 2-methylacetoacetyl-CoA [cytosol] <=> acetyl-CoA [cytosol] + propionyl-CoA [cytosol]	Valine, leucine and isoleucine metabolism	CAALFM_C200780WA or CAALFM_C301460CA or CAALFM_CR00150CA
1409	DIHYDROXYMETVALDEHYDRATRXNMetaCyc	(R)-2,3-Dihydroxy-3-methylpentanoate hydro-lyase	4.2.1.9	2,3-Dihydroxy-3-methylpentanoate [cytosol] --> H2O [cytosol] + (S)-3-methyl-2-oxopentanoate [cytosol]	Valine, leucine and isoleucine metabolism	CAALFM_C505410CA
1410	R04188KEGGR04188	L-3-amino-isobutanoate:2-oxoglutarate aminotransferase	2.6.1.22	L-glutamate [cytosol] + (S)-Methylmalonate semialdehyde [cytosol] --> 2-oxoglutarate [cytosol] + (S)-3-amino-2-methylpropanoate [cytosol]	Valine, leucine and isoleucine metabolism	CAALFM_C203640WA or CAALFM_C204190CA
1411	r231iLC915R04095	3-methylbutanoyl-CoA:electron-transfer flavoprotein 2,3-oxidoreductase	1.3.8.4; 1.3.8.7	NAD(+) [cytosol] + 3-isovaleryl-CoA [cytosol] --> NADH [cytosol] + 3-methylbut-2-enoyl-CoA [cytosol]	Valine, leucine and isoleucine metabolism	CAALFM_CR08920WA
1412	r948iLC915R01209	2,3-Dihydroxy-3-methylbutanoate hydro-lyase	4.2.1.9	(R)-2,3-Dihydroxy-3-methylpentanoate [cytosol] <=> H2O [cytosol] + (S)-3-methyl-2-oxopentanoate [cytosol]	Valine, leucine and isoleucine metabolism	CAALFM_C505410CA
1413	r807AORYZAE	Methylcrotonoyl-CoA carboxylase	6.4.1.4	ATP [cytosol] + bicarbonate [cytosol] + 2-methylbut-2-enol-coenzyme A [cytosol] --> ADP [cytosol] + phosphate [cytosol] + trans-3-methylglutaconyl-CoA [cytosol]	Valine, leucine and isoleucine metabolism
1414	r815AORYZAER00922	2-Methyl-3-oxopropanoate:NAD+ oxidoreductase (CoA-propanoylating)	1.2.1.27	NAD(+) [cytosol] + coenzyme A [cytosol] + 2-methyl-3-oxopropanoic acid [cytosol] --> NADH [cytosol] + CO2 [cytosol] + propionyl-CoA [cytosol]	Valine, leucine and isoleucine metabolism	CAALFM_C405130CA
1415	r0662iAL1006R01701	3-methyl-2-oxobutanoate:[dihydrolipoyllysine-residue (2-methylpropanoyl)transferase] lipoyllysine 2-oxidoreductase (decarboxylating, acceptor-2-methylpropanoylating)	1.2.4.4	Enzyme N6-(lipoyl)lysine [cytosol] + (R)-3-methyl-2-oxobutanoate [cytosol] <=> CO2 [cytosol] + [Dihydrolipoyllysine-residue (2-methylpropanoyl)transferase] S-(2-methylpropanoyl)dihydrolipoyllysine [cytosol]	Valine, leucine and isoleucine metabolism
1416	r788AORYZAE	Dihydroxy-acid dehydratase	4.2.1.9	3-hydroxy-3-methyl-2-oxobutanoate [cytosol] --> H2O [cytosol] + (R)-3-methyl-2-oxobutanoate [cytosol]	Valine, leucine and isoleucine metabolism	CAALFM_C505410CA
1417	r83iLC915R05071	(S)-2-Acetolactate methylmutase	1.1.1.86; 5.4.99.3	2-Acetolactate [cytosol] --> 3-hydroxy-3-methyl-2-oxobutanoate [cytosol]	Valine, leucine and isoleucine metabolism	CAALFM_C600870CA
1418	ACETOOHBUTREDUCTOISOMRXNMetaCyc	ketol-acid reductoisomerase (NADP+)	1.1.1.86	NADPH [cytosol] + 2-aceto-2-hydroxy-butanoate [cytosol] --> NADP(+) [cytosol] + 2,3-Dihydroxy-3-methylpentanoate [cytosol]	Valine, leucine and isoleucine metabolism	CAALFM_C600870CA
1419	r179iLC915R07603	3-methyl-2-oxobutanoate dehydrogenase (2-methylpropanoyl-transferring)	1.2.4.4	thiamin diphosphate [cytosol] + (S)-3-methyl-2-oxopentanoate [cytosol] --> CO2 [cytosol] + 2-Methyl-1-hydroxybutyl-ThPP [cytosol]	Valine, leucine and isoleucine metabolism
1420	r814AORYZAER02047	3-Hydroxy-2-methylpropanoate:NAD+ oxidoreductase	1.1.1.31	NADH [cytosol] + 2-methyl-3-oxopropanoic acid [cytosol] --> NAD(+) [cytosol] + 3-hydroxy-2-methylpropanoate [cytosol]	Valine, leucine and isoleucine metabolism	CAALFM_C602890CA
1421	r0663YCM606R02199	L-Isoleucine:2-oxoglutarate aminotransferase	2.6.1.42	2-oxoglutarate [cytosol] + L-isoleucine [cytosol] <=> L-glutamate [cytosol] + (S)-3-methyl-2-oxopentanoate [cytosol]	Valine, leucine and isoleucine metabolism	CAALFM_C305590CA or CAALFM_C204230WA
1422	R76ANIGERR00925	Propanoate:CoA ligase (AMP-forming)	6.2.1.1; 6.2.1.17	ATP [cytosol] + coenzyme A [cytosol] + propionate [cytosol] <=> diphosphate [cytosol] + AMP [cytosol] + propionyl-CoA [cytosol]	Valine, leucine and isoleucine metabolism	CAALFM_C210350CA or CAALFM_C104290CA
1423	r0060YCM606R04001	3-Isopropylmalate hydro-lyase	4.2.1.33	3-isopropylmalate [cytosol] <=> H2O [cytosol] + 2-isopropylmaleate [cytosol]	Valine, leucine and isoleucine metabolism	CAALFM_CR00360CA
1424	r0663iAL1006R04225	(S)-3-Methyl-2-oxopentanoate:[dihydrolipoyllysine-residue (2-methylpropanoyl)transferase] lipoyllysine 2-oxidoreductase (decarboxylating, acceptor-2-methylpropanoylating)	1.2.4.4	(S)-3-methyl-2-oxopentanoate [cytosol] + Enzyme N6-(lipoyl)lysine [cytosol] <=> CO2 [cytosol] + [Dihydrolipoyllysine-residue (2-methylpropanoyl)transferase] S-(2-methylbutanoyl)dihydrolipoyllysine [cytosol]	Valine, leucine and isoleucine metabolism
1425	r1082iLC915R04138	3-Methylcrotonoyl-CoA:carbon-dioxide ligase (ADP-forming)	6.4.1.4	H2O [cytosol] + ATP [cytosol] + CO2 [cytosol] + 3-methylbut-2-enoyl-CoA [cytosol] <=> ADP [cytosol] + phosphate [cytosol] + trans-3-methylglutaconyl-CoA [cytosol]	Valine, leucine and isoleucine metabolism
1426	r80iLC915R04440	(R)-2,3-Dihydroxy-3-methylbutanoate:NADP+ oxidoreductase (isomerizing)	1.1.1.86	NADPH [cytosol] + 3-hydroxy-3-methyl-2-oxobutanoate [cytosol] --> NADP(+) [cytosol] + (R)-2,3-dihydroxy-3-methylbutanoate [cytosol]	Valine, leucine and isoleucine metabolism	CAALFM_C600870CA
1427	r82iLC915R05068	(R)-2,3-Dihydroxy-3-methylpentanoate:NADP+ oxidoreductase (isomerizing)	1.1.1.86	NADPH [cytosol] + (R)-3-hydroxy-3-methyl-2-oxopentanoate [cytosol] --> NADP(+) [cytosol] + (R)-2,3-Dihydroxy-3-methylpentanoate [cytosol]	Valine, leucine and isoleucine metabolism	CAALFM_C600870CA
1428	r0669iAL1006R02661	2-methylpropanoyl-CoA:(acceptor) 2,3-oxidoreductase	1.3.8.1; 1.3.8.7; 1.3.99.12; 1.3.99.-	FAD [cytosol] + isobutyryl-CoA [cytosol] --> FADH2 [cytosol] + 2-Methylprop-2-enoyl-CoA [cytosol]	Valine, leucine and isoleucine metabolism	CAALFM_CR08920WA
1429	R763ANIGER	Acetoacetate:CoA ligase (AMP-forming)	6.2.1.16	ATP [cytosol] + coenzyme A [cytosol] + acetoacetate [cytosol] --> diphosphate [cytosol] + AMP [cytosol] + acetoacetyl-CoA [cytosol]	Valine, leucine and isoleucine metabolism
1430	r0352YCM606R04441	(R)-2,3-Dihydroxy-3-methylbutanoate hydro-lyase	4.2.1.9	(R)-2,3-dihydroxy-3-methylbutanoate [cytosol] --> H2O [cytosol] + (R)-3-methyl-2-oxobutanoate [cytosol]	Valine, leucine and isoleucine metabolism	CAALFM_C505410CA
1431	r47iLC915R05066	3-Hydroxy-2-methylpropanoate:NAD+ oxidoreductase	1.1.1.31; 1.1.1.35	NADH [cytosol] + (S)-Methylmalonate semialdehyde [cytosol] --> NAD(+) [cytosol] + (S)-3-Hydroxyisobutyrate [cytosol]	Valine, leucine and isoleucine metabolism	CAALFM_C602890CA
1432	r0669YCM606	ketol-acid reductoisomerase (2-aceto-2-hydroxybutanoate)	1.1.1.86	NADPH [cytosol] + acetohydroxybutyrate [cytosol] --> NADP(+) [cytosol] + (2R,3R)-2,3-dihydroxy-3-methylpentanoate [cytosol]	Valine, leucine and isoleucine metabolism	CAALFM_C600870CA
1433	r0061YCM606R04426	(2R,3S)-3-isopropylmalate:NAD+ oxidoreductase	1.1.1.85	NADH [cytosol] + (2S)-2-isopropyl-3-oxosuccinate [cytosol] --> NAD(+) [cytosol] + 3-isopropylmalate [cytosol]	Valine, leucine and isoleucine metabolism	CAALFM_C700400WA
1434	R03869KEGGR03869	(S)-Methylmalonate semialdehyde:NAD+ oxidoreductase	1.2.1.3	H2O [cytosol] + NAD(+) [cytosol] + (S)-Methylmalonate semialdehyde [cytosol] --> NADH [cytosol] + methylmalonate [cytosol]	Valine, leucine and isoleucine metabolism	CAALFM_C100410CA or CAALFM_C202970CA or CAALFM_C702010CA
1435	R02050KEGGR02050	(R)-3-Amino-2-methylpropanoate:pyruvate aminotransferase	2.6.1.40	pyruvate [cytosol] + (R)-3-amino-2-methylpropanoate [cytosol] <=> L-alanine [cytosol] + 2-methyl-3-oxopropanoic acid [cytosol]	Valine, leucine and isoleucine metabolism
1436	r0029YCM606R01652	3-isopropylmalate dehydrogenase	1.1.1.85	(2S)-2-isopropyl-3-oxosuccinate [cytosol] --> CO2 [cytosol] + 4-methyl-2-oxopentanoate [cytosol]	Valine, leucine and isoleucine metabolism	CAALFM_C700400WA
1437	r0654iAL1006R05069	(S)-2-Aceto-2-hydroxybutanoate:NADP+ oxidoreductase (isomerizing)	1.1.1.86; 5.4.99.3	NADPH [cytosol] + acetohydroxybutyrate [cytosol] --> NADP(+) [cytosol] + (R)-3-hydroxy-3-methyl-2-oxopentanoate [cytosol]	Valine, leucine and isoleucine metabolism	CAALFM_C600870CA
1438	r0023YCM606R03968	2-Isopropylmalate hydro-lyase	4.2.1.33	H2O [cytosol] + 2-isopropylmaleate [cytosol] <=> 2-isopropylmalate [cytosol]	Valine, leucine and isoleucine metabolism	CAALFM_CR00360CA
1439	r698iLC915R05064	(S)-3-Hydroxyisobutyryl-CoA hydrolase	3.1.2.4	H2O [cytosol] + (S)-3-Hydroxyisobutyryl-CoA [cytosol] --> coenzyme A [cytosol] + (S)-3-Hydroxyisobutyrate [cytosol]	Valine, leucine and isoleucine metabolism	CAALFM_C103320CA
1440	r798AORYZAE	2-isopropylmalate synthase	2.3.3.13	H2O [cytosol] + acetyl-CoA [cytosol] + (R)-3-methyl-2-oxobutanoate [cytosol] --> coenzyme A [cytosol] + 2-isopropylmalate [cytosol]	Valine, leucine and isoleucine metabolism	CAALFM_C100170WA or CAALFM_C209750WA
1441	r0699YCM606R01090	L-Leucine:2-oxoglutarate aminotransferase	2.6.1.6; 2.6.1.42; 2.6.1.67	2-oxoglutarate [cytosol] + L-leucine [cytosol] <=> L-glutamate [cytosol] + 4-methyl-2-oxopentanoate [cytosol]	Valine, leucine and isoleucine metabolism	CAALFM_C305590CA or CAALFM_C204230WA
1442	r806AORYZAE	Isovaleryl-CoA dehydrogenase	1.3.99.10	FAD [cytosol] + 3-isovaleryl-CoA [cytosol] --> FADH2 [cytosol] + 2-methylbut-2-enol-coenzyme A [cytosol]	Valine, leucine and isoleucine metabolism
1443	r177iLC915R07601	3-methyl-2-oxobutanoate dehydrogenase (2-methylpropanoyl-transferring)	1.2.4.4	thiamin diphosphate [cytosol] + 4-methyl-2-oxopentanoate [cytosol] --> CO2 [cytosol] + 3-Methyl-1-hydroxybutyl-ThPP [cytosol]	Valine, leucine and isoleucine metabolism
1444	r613ANIDULANS	Ketol-acid reductoisomerase	1.1.1.86	NADPH [cytosol] + 2-Acetolactate [cytosol] --> NADP(+) [cytosol] + 3-hydroxy-3-methyl-2-oxobutanoate [cytosol]	Valine, leucine and isoleucine metabolism	CAALFM_C600870CA
1445	r0664iAL1006R01702	4-methyl-2-oxopentanoate:[dihydrolipoyllysine-residue (2-methylpropanoyl)transferase] lipoyllysine 2-oxidoreductase (decarboxylating, acceptor-2-methylpropanoylating)	1.2.4.4	4-methyl-2-oxopentanoate [cytosol] + Enzyme N6-(lipoyl)lysine [cytosol] --> CO2 [cytosol] + [Dihydrolipoyllysine-residue (2-methylpropanoyl)transferase] S-(3-methylbutanoyl)dihydrolipoyllysine [cytosol]	Valine, leucine and isoleucine metabolism
1446	r0072YCM606	4-methyl-2-oxopentanoate decarboxylase	4.1.1.-	4-methyl-2-oxopentanoate [cytosol] --> CO2 [cytosol] + 3-methylbutanal [cytosol]	Valine, leucine and isoleucine metabolism	CAALFM_CR06860CA
1447	r0096YCM606	acetohydroxy acid isomeroreductase	1.1.1.86	NADPH [cytosol] + 2-Acetolactate [cytosol] --> NADP(+) [cytosol] + (R)-2,3-dihydroxy-3-methylbutanoate [cytosol]	Valine, leucine and isoleucine metabolism	CAALFM_C600870CA
1448	r0680iAL1006R03352	3-Hydroxy-2-methylpropanoyl-CoA hydrolase	3.1.2.4	H2O [cytosol] + (S)-3-Hydroxyisobutyryl-CoA [cytosol] --> coenzyme A [cytosol] + 3-hydroxy-2-methylpropanoate [cytosol]	Valine, leucine and isoleucine metabolism	CAALFM_C103320CA
1449	R406ANIGER	Adenylate kinase	2.6.1.42	5.0 L-glutamate [cytosol] + 3.0 (R)-3-methyl-2-oxobutanoate [cytosol] --> 9.0 H2O [cytosol] + 2.0 2-oxoglutarate [cytosol] + 5.0 L-isoleucine [cytosol]	Valine, leucine and isoleucine metabolism	CAALFM_C305590CA or CAALFM_C204230WA
1450	ACETOOHBUTSYNRXNMetaCyc	pyruvate:2-oxobutanoate acetaldehydetransferase (decarboxylating)	2.2.1.6	pyruvate [cytosol] + 2-oxobutanoate [cytosol] <=> CO2 [cytosol] + 2-aceto-2-hydroxy-butanoate [cytosol]	Valine, leucine and isoleucine metabolism	CAALFM_C302320WA
1451	r905iLC915R04204	(2S,3S)-3-Hydroxy-2-methylbutanoyl-CoA hydro-liase	4.2.1.17	H2O [cytosol] + 2-Methylbut-2-enoyl-CoA [cytosol] <=> (2S,3S)-3-Hydroxy-2-methylbutanoyl-CoA [cytosol]	Valine, leucine and isoleucine metabolism
1452	r0655iAL1006R05068	(R)-2,3-Dihydroxy-3-methylpentanoate:NADP+ oxidoreductase (isomerizing)	1.1.1.86	NADPH [cytosol] + (R)-3-hydroxy-3-methyl-2-oxopentanoate [cytosol] <=> NADP(+) [cytosol] + (2R,3R)-2,3-dihydroxy-3-methylpentanoate [cytosol]	Valine, leucine and isoleucine metabolism	CAALFM_C600870CA
1453	N24664614640RXNMetaCyc	(R)-3-Amino-2-methylpropanoate:pyruvate aminotransferase	2.6.1.40	pyruvate [cytosol] + (R)-3-amino-2-methylpropanoate [cytosol] <=> L-alanine [cytosol] + (S)-Methylmalonate semialdehyde [cytosol]	Valine, leucine and isoleucine metabolism
1454	r803AORYZAE	2-oxoisovalerate dehydrogenase complex	1.2.4.4; 1.8.1.4; 2.3.1.168	NAD(+) [cytosol] + coenzyme A [cytosol] + (R)-3-methyl-2-oxobutanoate [cytosol] --> NADH [cytosol] + CO2 [cytosol] + isobutyryl-CoA [cytosol]	Valine, leucine and isoleucine metabolism	CAALFM_CR07400CA
1455	r323iLC915R04673	(S)-2-Aceto-2-hydroxybutanoate pyruvate-lyase (carboxylating)	2.2.1.6	2-oxobutanoate [cytosol] + 2-(alpha-Hydroxyethyl)thiamine diphosphate [cytosol] <=> thiamin diphosphate [cytosol] + acetohydroxybutyrate [cytosol]	Valine, leucine and isoleucine metabolism	CAALFM_C302320WA
1456	r805AORYZAE	2-oxoisovalerate dehydrogenase complex	1.2.4.4; 1.8.1.4; 2.3.1.168	NAD(+) [cytosol] + coenzyme A [cytosol] + (2S)-2-isopropyl-3-oxosuccinate [cytosol] --> NADH [cytosol] + 2.0 CO2 [cytosol] + 3-isovaleryl-CoA [cytosol]	Valine, leucine and isoleucine metabolism	CAALFM_CR07400CA
1457	r175iLC915R07599	2-oxoisovalerate dehydrogenase E1 component alpha subunit	1.2.4.4	thiamin diphosphate [cytosol] + (R)-3-methyl-2-oxobutanoate [cytosol] --> CO2 [cytosol] + 2-Methyl-1-hydroxypropyl-ThPP [cytosol]	Valine, leucine and isoleucine metabolism
1458	r782AORYZAE	Branched chain amino acid aminotransferase	2.6.1.42	2-oxoglutarate [cytosol] + L-valine [cytosol] <=> L-glutamate [cytosol] + (R)-3-methyl-2-oxobutanoate [cytosol]	Valine, leucine and isoleucine metabolism	CAALFM_C305590CA or CAALFM_C204230WA
1459	r793AORYZAE	Dihydroxy-acid dehydratase	4.2.1.9	6.0 (R)-2,3-dihydroxy-3-methylbutanoate [cytosol] --> 9.0 H2O [cytosol] + 5.0 (S)-3-methyl-2-oxopentanoate [cytosol]	Valine, leucine and isoleucine metabolism	CAALFM_C505410CA
1460	r826AORYZAE	Leucyl-tRNA synthetase	6.1.1.4	7.0 ATP [cytosol] + 4.0 transfer RNA [cytosol] + 6.0 L-leucine [cytosol] --> 2.0 H2O [cytosol] + 8.0 diphosphate [cytosol] + AMP [cytosol] + 6.0 L-Leucyl-tRNA [cytosol]	Valine, leucine and isoleucine metabolism
1461	r823AORYZAE	Isoleucyl-tRNA synthetase	6.1.1.5	7.0 ATP [cytosol] + 4.0 transfer RNA [cytosol] + 6.0 L-isoleucine [cytosol] --> 2.0 H2O [cytosol] + 8.0 diphosphate [cytosol] + AMP [cytosol] + 6.0 L-isoleucyl-tRNA(Ile) [cytosol]	Valine, leucine and isoleucine metabolism
1462	r0062YCM606	3-methyl-2-oxobutanoate decarboxylase	4.1.1.-; 4.1.1.1; 4.1.1.43; 4.1.1.74	(R)-3-methyl-2-oxobutanoate [cytosol] --> CO2 [cytosol] + isobutyraldehyde [cytosol]	Valine, leucine and isoleucine metabolism	CAALFM_C406570CA or CAALFM_CR06860CA
1463	r180iLC915R07604	2-oxoisovalerate dehydrogenase E1 component	1.2.4.4	2-Methyl-1-hydroxybutyl-ThPP [cytosol] + Enzyme N6-(lipoyl)lysine [cytosol] <=> thiamin diphosphate [cytosol] + [Dihydrolipoyllysine-residue (2-methylpropanoyl)transferase] S-(2-methylbutanoyl)dihydrolipoyllysine [cytosol]	Valine, leucine and isoleucine metabolism
1464	r0016YCM606R08648	pyruvate:2-oxobutanoate acetaldehydetransferase (decarboxylating)	2.2.1.6	pyruvate [cytosol] + 2-oxobutanoate [cytosol] --> CO2 [cytosol] + acetohydroxybutyrate [cytosol]	Valine, leucine and isoleucine metabolism	CAALFM_C302320WA
1465	r906iLC915R04224	(S)-3-Hydroxyisobutyryl-CoA hydro-lyase	4.2.1.17	H2O [cytosol] + 2-Methylprop-2-enoyl-CoA [cytosol] <=> (S)-3-Hydroxyisobutyryl-CoA [cytosol]	Valine, leucine and isoleucine metabolism
1466	r60iLC915R04203	(2S,3S)-3-hydroxy-2-methylbutanoyl-CoA:NAD+ oxidoreductase	1.1.1.35; 1.1.1.178	NAD(+) [cytosol] + (2S,3S)-3-Hydroxy-2-methylbutanoyl-CoA [cytosol] <=> NADH [cytosol] + 2-methylacetoacetyl-CoA [cytosol]	Valine, leucine and isoleucine metabolism
1467	R404ANIGER	Ketol-acid reductoisomerase	1.1.1.86	4.0 H2O [cytosol] + NADPH [cytosol] + 5.0 acetohydroxybutyrate [cytosol] --> NADP(+) [cytosol] + 6.0 (R)-2,3-dihydroxy-3-methylbutanoate [cytosol]	Valine, leucine and isoleucine metabolism	CAALFM_C600870CA
1468	r0353YCM606R05070	(R)-2,3-Dihydroxy-3-methylpentanoate hydro-lyase	4.2.1.9	(2R,3R)-2,3-dihydroxy-3-methylpentanoate [cytosol] --> H2O [cytosol] + (S)-3-methyl-2-oxopentanoate [cytosol]	Valine, leucine and isoleucine metabolism	CAALFM_C505410CA
1469	r825AORYZAE	Valyl-tRNA synthetase	6.1.1.9	7.0 ATP [cytosol] + 4.0 transfer RNA [cytosol] + 6.0 L-valine [cytosol] --> 2.0 H2O [cytosol] + 8.0 diphosphate [cytosol] + AMP [cytosol] + 6.0 L-Valyl-tRNA(Val) [cytosol]	Valine, leucine and isoleucine metabolism
1470	RXN06979MetaCyc	cytosol nonspecific dipeptidase	3.4.13.18	H2O [cytosol] + ala-leu [cytosol] <=> L-leucine [cytosol] + L-alanine [cytosol]	Valine, leucine and isoleucine metabolism
1471	r178iLC915R07602	2-oxoisovalerate dehydrogenase E1 component	1.2.4.4	3-Methyl-1-hydroxybutyl-ThPP [cytosol] + Enzyme N6-(lipoyl)lysine [cytosol] <=> thiamin diphosphate [cytosol] + [Dihydrolipoyllysine-residue (2-methylpropanoyl)transferase] S-(3-methylbutanoyl)dihydrolipoyllysine [cytosol]	Valine, leucine and isoleucine metabolism
1472	r0064YCM606R03894	(3S)-3-Methyl-2-oxopentanoate carboxy-lyase	4.1.1.72	(S)-3-methyl-2-oxopentanoate [cytosol] --> CO2 [cytosol] + 2-methylbutanal [cytosol]	Valine, leucine and isoleucine metabolism
1473	R04137KEGGR04137	3-hydroxyisovaleryl-CoA hydro-lyase	4.2.1.17	H2O [cytosol] + 3-methylbut-2-enoyl-CoA [cytosol] --> 3-Hydroxyisovaleryl-CoA [cytosol]	Valine, leucine and isoleucine metabolism
1474	R05071KEGGR05071	(S)-2-Acetolactate methylmutase	1.1.1.86; 5.4.99.3	(2S)-2-hydroxy-2-methyl-3-oxobutanoate [cytosol] <=> 3-hydroxy-3-methyl-2-oxobutanoate [cytosol]	Valine, leucine and isoleucine metabolism	CAALFM_C600870CA
1475	R10013KEGGR10013			(2R,3R)-3-Methylglutamyl-5-semialdehyde-N6-lysine [cytosol] <=> H2O [cytosol] + L-pyrrolysine [cytosol]	Lysine metabolism
1476	R07613KEGGR07613	LL-2,6-diaminoheptanedioate:2-oxoglutarate aminotransferase	2.6.1.83	2-oxoglutarate [cytosol] + L,L-diaminopimelate [cytosol] --> H2O [cytosol] + L-glutamate [cytosol] + (S)-2,3,4,5-tetrahydrodipicolinate [cytosol]	Lysine metabolism
1477	R02733KEGGR02733	N6-Acetyl-LL-2,6-diaminoheptanedioate amidohydrolase	3.5.1.47	H2O [cytosol] + N-acetyl-L,L-2,6-diaminopimelate [cytosol] --> acetate [cytosol] + L,L-diaminopimelate [cytosol]	Lysine metabolism
1478	R09596KEGGR09596	UDP-N-acetylmuramoyl-L-alanyl-D-glutamate:D-lysine alpha-ligase (ADP-forming)	6.3.2.37	ATP [cytosol] + UDP-N-acetylmuramoyl-L-alanyl-D-glutamate [cytosol] + D-lysine [cytosol] <=> ADP [cytosol] + phosphate [cytosol] + UDP-N-acetylmuramoyl-L-alanyl-D-glutamyl-D-lysine [cytosol]	Lysine metabolism
1479	r158iLC915R03098	L-2-aminoadipate-6-semialdehyde:NADP+ 6-oxidoreductase; ATP:L-2-aminoadipate 6-O-adenylyltransferase	1.2.1.95	ATP [cytosol] + L-2-aminoadipate [cytosol] <=> diphosphate [cytosol] + L-2-Aminoadipate adenylate [cytosol]	Lysine metabolism	CAALFM_C102820WA
1480	R04390KEGGR04390	L-2-aminoadipate-6-semialdehyde:NADP+ 6-oxidoreductase	1.2.1.95	NADPH [cytosol] + alpha-Aminoadipoyl-S-acyl enzyme [cytosol] --> NADP(+) [cytosol] + L-2-aminoadipate 6-semialdehyde [cytosol] + Holo-Lys2 [cytosol]	Lysine metabolism	CAALFM_C102820WA
1481	R02401KEGGR02401	glutarate-semialdehyde:NAD+ oxidoreductase	1.2.1.20	H2O [cytosol] + NAD(+) [cytosol] + glutarate semialdehyde [cytosol] <=> NADH [cytosol] + glutarate [cytosol]	Lysine metabolism	CAALFM_C101810CA or CAALFM_C303470WA
1482	r628ANIDULANS	L-Aminoadipate-semialdehyde dehydrogenase	1.2.1.31	ATP [cytosol] + NADH [cytosol] + L-2-aminoadipate [cytosol] --> NAD(+) [cytosol] + diphosphate [cytosol] + AMP [cytosol] + L-2-aminoadipate 6-semialdehyde [cytosol]	Lysine metabolism	CAALFM_C100410CA or CAALFM_C202970CA or CAALFM_C702010CA
1483	R00457KEGGR00457	L-Lysine:2-oxoglutarate 6-aminotransferase	2.6.1.36	2-oxoglutarate [cytosol] + L-lysine [cytosol] --> L-glutamate [cytosol] + L-2-aminoadipate 6-semialdehyde [cytosol]	Lysine metabolism
1484	r159iLC915R04390	L-2-aminoadipate-6-semialdehyde:NADP+ 6-oxidoreductase	1.2.1.95	NADH [cytosol] + alpha-Aminoadipoyl-S-acyl enzyme [cytosol] --> NAD(+) [cytosol] + L-2-aminoadipate 6-semialdehyde [cytosol] + Holo-Lys2 [cytosol]	Lysine metabolism	CAALFM_C102820WA
1485	r160iLC915R04863	L-2-aminoadipate-6-semialdehyde:NADP+ 6-oxidoreductase	1.2.1.95	L-2-Aminoadipate adenylate [cytosol] + Holo-Lys2 [cytosol] <=> AMP [cytosol] + alpha-Aminoadipoyl-S-acyl enzyme [cytosol]	Lysine metabolism	CAALFM_C102820WA
1486	r627ANIDULANS	L-Aminoadipate-semialdehyde dehydrogenase	1.2.1.31	ATP [cytosol] + NADPH [cytosol] + L-2-aminoadipate [cytosol] --> NADP(+) [cytosol] + diphosphate [cytosol] + AMP [cytosol] + L-2-aminoadipate 6-semialdehyde [cytosol]	Lysine metabolism	CAALFM_C100410CA or CAALFM_C202970CA or CAALFM_C702010CA
1487	R02274KEGGR02274	5-aminopentanoate:2-oxoglutarate aminotransferase	2.6.1.48	2-oxoglutarate [cytosol] + 5-aminopentanoate [cytosol] <=> L-glutamate [cytosol] + glutarate semialdehyde [cytosol]	Lysine metabolism
1488	R09510KEGGR09510	protein-N6,N6-dimethyl-L-lysine,2-oxoglutarate:oxygen oxidoreductase	1.14.11.27	oxygen [cytosol] + 2-oxoglutarate [cytosol] + Protein N6,N6-dimethyl-L-lysine [cytosol] <=> CO2 [cytosol] + succinate [cytosol] + formaldehyde [cytosol] + Protein N6-methyl-L-lysine [cytosol]	Lysine metabolism	CAALFM_CR00750CA
1489	R04365KEGGR04365	Succinyl-CoA:2,3,4,5-tetrahydropyridine-2,6-dicarboxylate N-succinyltransferase	2.3.1.117	H2O [cytosol] + succinyl-CoA [cytosol] + (S)-2,3,4,5-tetrahydrodipicolinate [cytosol] <=> coenzyme A [cytosol] + N-succinyl-2-amino-6-ketopimelate [cytosol]	Lysine metabolism
1490	r0737iAL1006R02571	Glutaryl-CoA:dihydrolipoamide S-succinyltransferase	2.3.1.61	coenzyme A [cytosol] + [Dihydrolipoyllysine-residue succinyltransferase] S-glutaryldihydrolipoyllysine [cytosol] --> glutaryl-CoA [cytosol] + Enzyme N6-(dihydrolipoyl)lysine [cytosol]	Lysine metabolism	CAALFM_CR07420WA
1491	RXN12042MetaCyc	UDP-N-acetylmuramoyl-L-alanyl-D-glutamate--D-lysine ligase	6.3.2.37	ATP [cytosol] + UDP-N-acetylmuramoyl-L-alanyl-D-glutamate [cytosol] + D-lysine [cytosol] <=> ADP [cytosol] + phosphate [cytosol] + UDP-N-acetylmuramoyl-L-alanyl-gamma-D-glutamyl-D-lysine [cytosol]	Lysine metabolism
1492	R04336KEGGR04336			H2O [cytosol] + (S)-2,3,4,5-tetrahydrodipicolinate [cytosol] --> L-2-Amino-6-oxoheptanedioate [cytosol]	Lysine metabolism
1493	R02788KEGGR02788	UDP-N-acetylmuramoyl-L-alanyl-D-glutamate:(L)-meso-2,6-diaminoheptanedioate gamma-ligase (ADP-forming); UDP-N-acetylmuramoyl-L-alanyl-D-glutamate:meso-2,6-diaminoheptanedioate ligase (ADP-forming)	6.3.2.13	ATP [cytosol] + meso-diaminopimelate [cytosol] + UDP-N-acetylmuramoyl-L-alanyl-D-glutamate [cytosol] <=> ADP [cytosol] + phosphate [cytosol] + UDP-N-acetylmuramoyl-L-alanyl-D-gamma-glutamyl-meso-2,6-diaminopimelate [cytosol]	Lysine metabolism
1494	R09511KEGGR09511	protein-N6-methyl-L-lysine,2-oxoglutarate:oxygen oxidoreductase	1.14.11.27	oxygen [cytosol] + 2-oxoglutarate [cytosol] + Protein N6-methyl-L-lysine [cytosol] --> CO2 [cytosol] + succinate [cytosol] + formaldehyde [cytosol] + Protein lysine [cytosol]	Lysine metabolism	CAALFM_CR00750CA
1495	R09597KEGGR09597	L-lysine:[tRNA(Ile2)]-cytidine34 ligase (AMP-forming)	6.3.4.19	ATP [cytosol] + L-lysine [cytosol] + [tRNA(Ile2)]-cytidine34 [cytosol] <=> diphosphate [cytosol] + AMP [cytosol] + [tRNA(Ile2)]-lysidine34 [cytosol]	Lysine metabolism
1496	r0027YCM606R03444	(R)-2-hydroxybutane-1,2,4-tricarboxylate hydro-lyase	4.2.1.114; 4.2.1.-	homocitrate [cytosol] <=> H2O [cytosol] + but-1-ene-1,2,4-tricarboxylate [cytosol]	Lysine metabolism	CAALFM_CR05790CA
1497	R00451KEGGR00451	meso-2,6-diaminoheptanedioate carboxy-lyase (L-lysine-forming)	4.1.1.20	meso-diaminopimelate [cytosol] --> CO2 [cytosol] + L-lysine [cytosol]	Lysine metabolism
1498	r0988YCM606R00715	N6-(L-1,3-Dicarboxypropyl)-L-lysine:NAD+ oxidoreductase (L-lysine-forming)	1.5.1.7	H2O [cytosol] + NAD(+) [cytosol] + L-saccharopine [cytosol] --> NADH [cytosol] + 2-oxoglutarate [cytosol] + L-lysine [cytosol]	Lysine metabolism	CAALFM_C405320WA
1499	R02735KEGGR02735	LL-2,6-Diaminoheptanedioate 2-epimerase	5.1.1.7	L,L-diaminopimelate [cytosol] <=> meso-diaminopimelate [cytosol]	Lysine metabolism
1500	r0738iAL1006R01940	2-Oxoadipate:lipoamde 2-oxidoreductase(decarboxylating and acceptor-succinylating)	1.2.4.2	2-Oxoadipate [cytosol] + Enzyme N6-(lipoyl)lysine [cytosol] <=> CO2 [cytosol] + [Dihydrolipoyllysine-residue succinyltransferase] S-glutaryldihydrolipoyllysine [cytosol]	Lysine metabolism	CAALFM_C300880WA
1501	R04364KEGGR04364	Acetyl-CoA:L-2,3,4,5-tetrahydrodipicolinate N2-acetyltransferase	2.3.1.89; 2.3.1.-	coenzyme A [cytosol] + L-2-acetamido-6-oxoheptanedioate [cytosol] --> H2O [cytosol] + acetyl-CoA [cytosol] + (S)-2,3,4,5-tetrahydrodipicolinate [cytosol]	Lysine metabolism	CAALFM_CR04240CA
1502	R04467KEGGR04467		2.6.1.-	2-oxoglutarate [cytosol] + N-acetyl-L,L-2,6-diaminopimelate [cytosol] <=> L-glutamate [cytosol] + L-2-acetamido-6-oxoheptanedioate [cytosol]	Lysine metabolism
1503	R10056KEGGR10056	protein-N6,N6-dimethyl-L-lysine,2-oxoglutarate:oxygen oxidoreductase	1.14.11.27	2.0 oxygen [cytosol] + 2.0 2-oxoglutarate [cytosol] + Protein N6,N6-dimethyl-L-lysine [cytosol] --> 2.0 CO2 [cytosol] + 2.0 succinate [cytosol] + 2.0 formaldehyde [cytosol] + Protein lysine [cytosol]	Lysine metabolism	CAALFM_CR00750CA
1504	r0542YCM606R04371	Homoisocitrate hydro-lyase	4.2.1.36; 4.2.1.114	H2O [cytosol] + but-1-ene-1,2,4-tricarboxylate [cytosol] <=> Homoisocitrate [cytosol]	Lysine metabolism	CAALFM_C404410CA
1505	R03771KEGGR03771	L-lysyl-tRNA(Lys):phosphatidylglycerol 3-O-lysyltransferase	2.3.2.3	phosphatidylglycerol [cytosol] + L-Lysyl-tRNA [cytosol] <=> transfer RNA [cytosol] + 3-phosphatidyl-1'-(3'-O-L-lysyl)glycerol [cytosol]	Lysine metabolism
1506	R02313KEGGR02313	N6-(L-1,3-Dicarboxypropyl)-L-lysine:NAD+ oxidoreductase; N6-(L-1,3-Dicarboxypropyl)-L-lysine:NAD+ oxidoreductase (L-glutamate-forming)	1.5.1.9	NADH [cytosol] + L-glutamate [cytosol] + L-2-aminoadipate 6-semialdehyde [cytosol] --> H2O [cytosol] + NAD(+) [cytosol] + L-saccharopine [cytosol]	Lysine metabolism
1507	r0018YCM606R01939	L-2-aminoadipate:2-oxoglutarate aminotransferase	2.6.1.39	L-glutamate [cytosol] + 2-Oxoadipate [cytosol] <=> 2-oxoglutarate [cytosol] + L-2-aminoadipate [cytosol]	Lysine metabolism	CAALFM_C200340CA
1508	r308iSS884R04867	S-adenosyl-L-methionine:cytochrome-c-L-lysine N6-methyltransferase	2.1.1.43; 2.1.1.59; 2.1.1.60	S-adenosyl-L-methionine [cytosol] + Protein N6,N6-dimethyl-L-lysine [cytosol] <=> S-adenosyl-L-homocysteine [cytosol] + Protein N6,N6,N6-trimethyl-L-lysine [cytosol]	Lysine metabolism	CAALFM_C210250CA or CAALFM_C306300WA or CAALFM_C100960CA or CAALFM_CR10360CA
1509	r0989YCM606R02315	N6-(L-1,3-Dicarboxypropyl)-L-lysine:NADP+ oxidoreductase	1.5.1.10	NADPH [cytosol] + L-glutamate [cytosol] + L-2-aminoadipate 6-semialdehyde [cytosol] --> H2O [cytosol] + NADP(+) [cytosol] + L-saccharopine [cytosol]	Lysine metabolism	CAALFM_C306590WA
1510	RXN8163MetaCyc	D-lysine oxidase	1.4.3.3	H2O [cytosol] + D-lysine [cytosol] <=> NH3 [cytosol] + 2-keto-6-aminocaproate [cytosol]	Lysine metabolism	CAALFM_C103670CA
1511	r297iLC915R04866	S-adenosyl-L-methionine:cytochrome-c-L-lysine N6-methyltransferase	2.1.1.43; 2.1.1.59; 2.1.1.60	S-adenosyl-L-methionine [cytosol] + Protein N6-methyl-L-lysine [cytosol] --> S-adenosyl-L-homocysteine [cytosol] + Protein N6,N6-dimethyl-L-lysine [cytosol]	Lysine metabolism	CAALFM_C210250CA or CAALFM_C306300WA or CAALFM_C100960CA or CAALFM_CR10360CA
1512	r299iLC915R03875	histone-lysine N-methyltransferase	2.1.1.43; 2.1.1.59; 2.1.1.60	S-adenosyl-L-homocysteine [cytosol] + Protein N6-methyl-L-lysine [cytosol] --> S-adenosyl-L-methionine [cytosol] + Protein lysine [cytosol]	Lysine metabolism	CAALFM_C210250CA or CAALFM_C306300WA or CAALFM_C100960CA or CAALFM_CR10360CA
1513	R02734KEGGR02734	N-Succinyl-LL-2,6-diaminoheptanedioate amidohydrolase	3.5.1.18	H2O [cytosol] + N-succinyl-L,L-2,6-diaminopimelate [cytosol] --> succinate [cytosol] + L,L-diaminopimelate [cytosol]	Lysine metabolism
1514	r843AORYZAE	Lysyl-tRNA synthetase	6.1.1.6	ATP [cytosol] + L-lysine [cytosol] + transfer RNA [cytosol] --> diphosphate [cytosol] + AMP [cytosol] + L-Lysyl-tRNA [cytosol]	Lysine metabolism	CAALFM_C307410CA
1515	r0545YCM606R01934	(1R,2S)-1-hydroxybutane-1,2,4-tricarboxylate:NAD+ oxidoreductase (decarboxylating); homoisocitrate:NAD+ oxidoreductase (decarboxylating)	1.1.1.87; 1.1.1.286	NAD(+) [cytosol] + Homoisocitrate [cytosol] --> NADH [cytosol] + CO2 [cytosol] + 2-Oxoadipate [cytosol]	Lysine metabolism	CAALFM_CR01400WA
1516	r0678YCM606R03103	L-2-aminoadipate-6-semialdehyde:NADP+ 6-oxidoreductase	1.2.1.31	NADPH [cytosol] + L-2-aminoadipate [cytosol] --> H2O [cytosol] + NADP(+) [cytosol] + L-2-aminoadipate 6-semialdehyde [cytosol]	Lysine metabolism	CAALFM_C100410CA or CAALFM_C202970CA or CAALFM_C702010CA
1517	r161iLC915R03102	L-2-aminoadipate-6-semialdehyde:NAD+ 6-oxidoreductase	1.2.1.31	H2O [cytosol] + NAD(+) [cytosol] + L-2-aminoadipate 6-semialdehyde [cytosol] --> NADH [cytosol] + L-2-aminoadipate [cytosol]	Lysine metabolism	CAALFM_C100410CA or CAALFM_C202970CA or CAALFM_C702010CA
1518	R00716KEGGR00716	N6-(L-1,3-Dicarboxypropyl)-L-lysine:NADP+ oxidoreductase (L-lysine-forming)	1.5.1.8	H2O [cytosol] + NADP(+) [cytosol] + L-saccharopine [cytosol] <=> NADPH [cytosol] + 2-oxoglutarate [cytosol] + L-lysine [cytosol]	Lysine metabolism
1519	R04475KEGGR04475	N-Succinyl-L-2,6-diaminoheptanedioate:2-oxoglutarate amino-transferase	2.6.1.17	2-oxoglutarate [cytosol] + N-succinyl-L,L-2,6-diaminopimelate [cytosol] <=> L-glutamate [cytosol] + N-succinyl-2-amino-6-ketopimelate [cytosol]	Lysine metabolism
1520	N146144611461RXNMetaCyc	4-Trimethylammoniobutanoate,2-oxoglutarate:oxygen oxidoreductase (3-hydroxylating)	1.14.11.1	oxygen [cytosol] + 2-oxoglutarate [cytosol] + 4-Trimethylammoniobutanoate [cytosol] --> CO2 [cytosol] + succinate [cytosol] + (R)-carnitine [cytosol]	Lysine metabolism
1521	r157iLC915R03283	4-Trimethylammoniobutanal:NAD+ 1-oxidoreductase; 4-Trimethylammoniobutanal:NAD+ oxidoreductase	1.2.1.3; 1.2.1.47	H2O [cytosol] + NAD(+) [cytosol] + 4-trimethylammoniobutanal [cytosol] --> NADH [cytosol] + 4-Trimethylammoniobutanoate [cytosol]	Lysine metabolism	CAALFM_C100410CA or CAALFM_C202970CA or CAALFM_C702010CA
1522	GLUTARYLCOADEHYDROGENASERXNMetaCyc	glutaryl-CoA:electron-transfer flavoprotein 2,3-oxidoreductase (decarboxylating)	1.3.8.6	glutaryl-CoA [cytosol] + Electron-transferring flavoprotein <=> CO2 [cytosol] + Crotonoyl-CoA [cytosol] + Reduced electron-transferring flavoprotein	Lysine metabolism
1523	GLUTARYLCOADEHYDROGRXNMetaCyc	glutaryl-CoA:electron-transfer flavoprotein 2,3-oxidoreductase	1.3.8.6	glutaryl-CoA [cytosol] + Electron-transferring flavoprotein <=> (E)-Glutaconyl-CoA + Reduced electron-transferring flavoprotein	Lysine metabolism
1524	LYSINE23AMINOMUTASERXNMetaCyc	L-Lysine 2,3-aminomutase	5.4.3.2	L-lysine [cytosol] <=> L-beta-lysine	Lysine metabolism
1525	BETALYSINE56AMINOMUTASERXNMetaCyc	(3S)-3,6-diaminohexanoate 5,6-aminomutase	5.4.3.4	L-beta-lysine <=> (3S,5S)-3,5-diaminohexanoate	Lysine metabolism
1526	RXN_1_4_1_11_MetaCyc	L-erythro-3,5-diaminohexanoate:NAD+ oxidoreductase (deaminating)	1.4.1.11	H2O [cytosol] + NAD(+) [cytosol] + (3S,5S)-3,5-diaminohexanoate <=> NADH [cytosol] + NH3 [cytosol] + (S)-5-amino-3-oxohexanoate	Lysine metabolism
1527	R125RXNMetaCyc	(5S)-5-amino-3-oxohexanoate:acetyl-CoA ethylamine transferase	2.3.1.247	acetyl-CoA [cytosol] + (S)-5-amino-3-oxohexanoate <=> acetoacetate [cytosol] + L-3-aminobutanoyl-CoA	Lysine metabolism
1528	RXN_4_3_1_14_MetaCyc	L-3-aminobutyryl-CoA ammonia-lyase	4.3.1.14	L-3-aminobutanoyl-CoA <=> Crotonoyl-CoA [cytosol] + NH3 [cytosol]	Lysine metabolism
1529	ARGININEDEIMINASERXNMetaCyc	arginine deiminase	3.5.3.6	L-arginine [cytosol] + H2O [cytosol] --> NH3 [cytosol] + L-citrulline [cytosol]	Arginine and proline metabolism
1530	R10064KEGGR10064	putrescine:2-oxoglutarate aminotransferase	2.6.1.82	2-oxoglutarate [cytosol] + putrescine [cytosol] <=> H2O [cytosol] + L-glutamate [cytosol] + 1-pyrroline [cytosol]	Arginine and proline metabolism
1531	r0673YCM606R05051	L-erythro-4-Hydroxyglutamate:NAD+ oxidoreductase	1.2.1.88	H2O [cytosol] + NAD(+) [cytosol] + L-4-hydroxyglutamic semialdehyde [cytosol] <=> NADH [cytosol] + erythro-4-hydroxy-L-glutamic acid [cytosol]	Arginine and proline metabolism	CAALFM_C504880CA
1532	R01151KEGGR01151	Putrescine:oxygen oxidoreductase (deaminating)	1.4.3.10; 1.4.3.22	H2O [cytosol] + oxygen [cytosol] + putrescine [cytosol] --> H2O2 [cytosol] + 4-aminobutanal [cytosol] + NH3 [cytosol]	Arginine and proline metabolism
1533	R03178KEGGR03178	2-oxo-5-Guanidinopentanoate carboxy-lyase	4.1.1.75	2-ketoarginine [cytosol] <=> CO2 [cytosol] + 4-guanidinobutyraldehyde [cytosol]	Arginine and proline metabolism
1534	r0115YCM606R02649	ATP:N-acetyl-L-glutamate 5-phosphotransferase	2.7.2.8	ATP [cytosol] + N-acetyl-L-glutamate [cytosol] --> ADP [cytosol] + N-acetyl-L-gamma-glutamyl phosphate [cytosol]	Arginine and proline metabolism	CAALFM_C109290CA
1535	GUANIDINOBUTYRASEMetaCyc	guanidinobutyrase	3.5.3.7	4-guanidinobutanoate [cytosol] + H2O [cytosol] --> gamma-aminobutyrate [cytosol] + urea [cytosol]	Arginine and proline metabolism
1536	R03249KEGGR03249			H2O [cytosol] + delta-(1)-pyrroline 2-carboxylate [cytosol] --> 2-keto-ornithine [cytosol]	Arginine and proline metabolism
1537	r0672YCM606R04444	L-1-pyrroline-3-hydroxy-5-carboxylate:NAD+ oxidoreductase	1.2.1.88	2.0 H2O [cytosol] + NAD(+) [cytosol] + L-1-pyrroline-3-hydroxy-5-carboxylate [cytosol] --> NADH [cytosol] + erythro-4-hydroxy-L-glutamic acid [cytosol]	Arginine and proline metabolism	CAALFM_C504880CA
1538	r0199YCM606R03180	4-Guanidinobutanamide amidohydrolase	3.5.1.4	H2O [cytosol] + 4-guanidinobutanamide [cytosol] --> 4-guanidinobutanoate [cytosol] + NH3 [cytosol]	Arginine and proline metabolism	CAALFM_C602660CA or CAALFM_C701670WA or CAALFM_C702920WA
1539	r116iLC915R05724	nitric oxide, NAD(P)H2:oxygen oxidoreductase	1.14.12.17	NADH [cytosol] + 2.0 oxygen [cytosol] + 2.0 nitric oxide [cytosol] --> NAD(+) [cytosol] + 2.0 nitrate [cytosol]	Arginine and proline metabolism	CAALFM_CR07790CA
1540	r2050YCM606	spermidine acetyltransferase		acetyl-CoA [cytosol] + spermidine [cytosol] --> coenzyme A [cytosol] + N1-acetylspermidine [cytosol]	Arginine and proline metabolism
1541	R02894KEGGR02894	D-Proline:oxygen oxidoreductase	1.4.3.3	oxygen [cytosol] + D-proline [cytosol] --> H2O2 [cytosol] + delta-(1)-pyrroline 2-carboxylate [cytosol]	Arginine and proline metabolism	CAALFM_C103670CA
1542	R346ANIGERR01398	Carbamoyl-phosphate:L-ornithine carbamoyltransferase	2.1.3.3	L-ornithine [cytosol] + carbamoyl phosphate [cytosol] --> phosphate [cytosol] + L-citrulline [cytosol]	Arginine and proline metabolism	CAALFM_C603230WA
1543	r0929YCM606	polyamine oxidase	1.5.3.17	H2O [cytosol] + oxygen [cytosol] + N1-acetylspermidine [cytosol] --> H2O2 [cytosol] + N-acetylputrescine [cytosol] + 3-aminopropanal [cytosol]	Arginine and proline metabolism	CAALFM_C402040WA or CAALFM_CR09270CA
1544	r617AORYZAE	Proline dehydrogenase	1.5.99.8	FAD [cytosol] + L-proline [cytosol] --> FADH2 [cytosol] + (S)-1-pyrroline-5-carboxylate [cytosol]	Arginine and proline metabolism
1545	r856iLC915R00471	4-hydroxy-2-oxoglutarate glyoxylate-lyase (pyruvate-forming)	4.1.3.16	D-4-Hydroxy-2-oxoglutarate [cytosol] <=> pyruvate [cytosol] + glyoxylate [cytosol]	Arginine and proline metabolism
1546	r701ANIDULANS	gamma-Glutamyl phosphate reductase	1.2.1.41	NADH [cytosol] + D-alpha-glutamyl phosphate [cytosol] --> NAD(+) [cytosol] + phosphate [cytosol] + L-Glutamate 5-semialdehyde [cytosol]	Arginine and proline metabolism	CAALFM_C307220CA
1547	r1075YCM606R00774	Urea:carbon-dioxide ligase (ADP-forming)	6.3.4.6	ATP [cytosol] + urea [cytosol] + bicarbonate [cytosol] --> ADP [cytosol] + phosphate [cytosol] + urea-1-carboxylate [cytosol]	Arginine and proline metabolism	CAALFM_C104660WA
1548	R04217KEGGR04217	N2-succinyl-L-ornithine:2-oxoglutarate 5-aminotransferase	2.6.1.81	2-oxoglutarate [cytosol] + N2-succinyl-L-ornithine [cytosol] <=> L-glutamate [cytosol] + N2-succinyl-L-glutamate 5-semialdehyde [cytosol]	Arginine and proline metabolism
1549	R02280KEGGR02280	1-pyrroline-4-hydroxy-2-carboxylate aminohydrolase (decyclizing)	3.5.4.22	H2O [cytosol] + 1-pyrroline-4-hydroxy-2-carboxylate [cytosol] --> 2,5-dioxopentanoate [cytosol] + NH3 [cytosol]	Arginine and proline metabolism
1550	r0468YCM606R00239	ATP:L-glutamate 5-phosphotransferase	2.7.2.11	ATP [cytosol] + L-glutamate [cytosol] --> ADP [cytosol] + L-Glutamyl 5-phosphate [cytosol]	Arginine and proline metabolism	CAALFM_CR10580WA
1551	R04445KEGGR04445	L-1-pyrroline-3-hydroxy-5-carboxylate:NADP+ oxidoreductase	1.2.1.88	2.0 H2O [cytosol] + NADP(+) [cytosol] + L-1-pyrroline-3-hydroxy-5-carboxylate [cytosol] --> NADPH [cytosol] + erythro-4-hydroxy-L-glutamic acid [cytosol]	Arginine and proline metabolism	CAALFM_C504880CA
1552	PRDABSTRXNMetaCyc	D-proline reductase	1.4.1.12; 1.21.4.1	NADH [cytosol] + D-proline [cytosol] <=> NAD(+) [cytosol] + 5-aminopentanoate [cytosol]	Arginine and proline metabolism
1553	R01992KEGGR01992	alpha-Aminobutyryl histidine hydrolase	3.4.13.18; 3.4.13.20	H2O [cytosol] + gamma-Aminobutyryl histidine [cytosol] <=> L-histidine [cytosol] + gamma-aminobutyrate [cytosol]	Arginine and proline metabolism
1554	r524ANIDULANS	Putrescine aminopropyltransferase	2.5.1.16	2.0 S-adenosyl-L-methionine [cytosol] + 5.0 putrescine [cytosol] --> 4.0 H2O [cytosol] + 2.0 5'-S-methyl-5'-thioadenosine [cytosol] + 4.0 spermidine [cytosol]	Arginine and proline metabolism	CAALFM_C206960WA
1555	R05050KEGGR05050	N4-Acetylaminobutanal:NAD+ oxidoreductase	1.2.1.3	H2O [cytosol] + NAD(+) [cytosol] + 4-acetamidobutanal [cytosol] --> NADH [cytosol] + 4-acetamidobutanoate [cytosol]	Arginine and proline metabolism	CAALFM_C100410CA or CAALFM_C202970CA or CAALFM_C702010CA
1556	R05725KEGGR05725	nitric oxide, NADPH2:oxygen oxidoreductase	1.14.12.17	NADPH [cytosol] + 2.0 oxygen [cytosol] + 2.0 nitric oxide [cytosol] --> NADP(+) [cytosol] + 2.0 nitrate [cytosol]	Arginine and proline metabolism	CAALFM_CR07790CA
1557	R04221KEGGR04221	cis-4-Hydroxy-D-proline:oxygen oxidoreductase (deaminating)	1.4.3.3	oxygen [cytosol] + cis-4-hydroxy-D-proline [cytosol] --> H2O2 [cytosol] + 1-pyrroline-4-hydroxy-2-carboxylate [cytosol]	Arginine and proline metabolism	CAALFM_C103670CA
1558	R453ANIGERR01248	L-Proline:NAD+ 5-oxidoreductase	1.5.1.2	NAD(+) [cytosol] + L-proline [cytosol] <=> NADH [cytosol] + (S)-1-pyrroline-5-carboxylate [cytosol]	Arginine and proline metabolism	CAALFM_C400240CA
1559	r519iLC915R05052	L-erythro-4-hydroxyglutamate:2-oxoglutarate aminotransferase	2.6.1.1; 2.6.1.23	2-oxoglutarate [cytosol] + erythro-4-hydroxy-L-glutamic acid [cytosol] <=> L-glutamate [cytosol] + D-4-Hydroxy-2-oxoglutarate [cytosol]	Arginine and proline metabolism	CAALFM_C401200CA or CAALFM_CR07620WA
1560	R449ANIGERR00245	L-glutamate gamma-semialdehyde:NAD+ oxidoreductase	1.2.1.88	H2O [cytosol] + NAD(+) [cytosol] + L-Glutamate 5-semialdehyde [cytosol] --> NADH [cytosol] + L-glutamate [cytosol]	Arginine and proline metabolism	CAALFM_C504880CA
1561	r0201YCM606R02549	4-aminobutanal:NAD+ 1-oxidoreductase; 4-aminobutyraldehyde:NAD+ oxidoreductase	1.2.1.3; 1.2.1.19; 1.2.1.-	H2O [cytosol] + NAD(+) [cytosol] + 4-aminobutanal [cytosol] --> NADH [cytosol] + gamma-aminobutyrate [cytosol]	Arginine and proline metabolism	CAALFM_C100410CA or CAALFM_C202970CA or CAALFM_C702010CA
1562	R04025KEGGR04025	N-Acetylputrescine:oxygen oxidoreductase(deaminating)(flavin-containing)	1.4.3.4	H2O [cytosol] + oxygen [cytosol] + N-acetylputrescine [cytosol] --> H2O2 [cytosol] + NH3 [cytosol] + 4-acetamidobutanal [cytosol]	Arginine and proline metabolism
1563	r639AORYZAER01255	proline racemase	5.1.1.4	L-proline [cytosol] <=> D-proline [cytosol]	Arginine and proline metabolism
1564	R01343KEGGR01343	L-Ornithine:2-oxo-acid aminotransferase	2.6.1.13	L-ornithine [cytosol] + 2-Oxo acid [cytosol] <=> L-2-Amino acid [cytosol] + L-Glutamate 5-semialdehyde [cytosol]	Arginine and proline metabolism	CAALFM_C400160CA
1565	R452ANIGER	Gamma-glutamyl kinase, glutamate kinase	2.7.2.11	ATP [cytosol] + L-glutamate [cytosol] --> ADP [cytosol] + D-alpha-glutamyl phosphate [cytosol]	Arginine and proline metabolism	CAALFM_CR10580WA
1566	R01919KEGGR01919	Spermidine:putrescine 4-aminobutyltransferase (propane-1,3-diamine-forming)	2.5.1.44; 2.5.1.45	putrescine [cytosol] + spermidine [cytosol] <=> trimethylenediamine [cytosol] + sym-homospermidine [cytosol]	Arginine and proline metabolism
1567	R00559KEGGR00559	L-Arginine:oxygen 2-oxidoreductase (decarboxylating)	1.13.12.1	oxygen [cytosol] + L-arginine [cytosol] --> H2O [cytosol] + CO2 [cytosol] + 4-guanidinobutanamide [cytosol]	Arginine and proline metabolism
1568	r522ANIDULANSR00670	L-ornithine carboxy-lyase (putrescine-forming)	4.1.1.17	L-ornithine [cytosol] --> CO2 [cytosol] + putrescine [cytosol]	Arginine and proline metabolism	CAALFM_C100740CA
1569	r0473YCM606R03313	L-glutamate-5-semialdehyde:NADP+ 5-oxidoreductase (phosphorylating)	1.2.1.41	NADPH [cytosol] + L-Glutamyl 5-phosphate [cytosol] --> NADP(+) [cytosol] + phosphate [cytosol] + L-Glutamate 5-semialdehyde [cytosol]	Arginine and proline metabolism	CAALFM_C307220CA
1570	r0687YCM606R03293	trans-4-Hydroxy-L-proline:NADP+ 5-oxidoreductase	1.5.1.2	2.0 NADPH [cytosol] + L-1-pyrroline-3-hydroxy-5-carboxylate [cytosol] --> H2O [cytosol] + 2.0 NADP(+) [cytosol] + L-proline [cytosol]	Arginine and proline metabolism	CAALFM_C400240CA
1571	R03295KEGGR03295	trans-4-hydroxy-L-proline:quinone oxidoreductase	1.5.5.3	FADH2 [cytosol] + L-1-pyrroline-3-hydroxy-5-carboxylate [cytosol] --> FAD [cytosol] + trans-4-hydroxy-L-proline [cytosol]	Arginine and proline metabolism
1572	R07408KEGGR07408	putrescine-2-oxoglutarate transaminase	2.6.1.82	4-aminobutanal [cytosol] --> H2O [cytosol] + 1-pyrroline [cytosol]	Arginine and proline metabolism
1573	r0759YCM606R03443	N-acetyl-L-glutamate-5-semialdehyde:NADP+ 5-oxidoreductase (phosphrylating)	1.2.1.38	NADPH [cytosol] + N-acetyl-L-gamma-glutamyl phosphate [cytosol] --> NADP(+) [cytosol] + phosphate [cytosol] + N-acetyl-L-glutamate 5-semialdehyde [cytosol]	Arginine and proline metabolism	CAALFM_C109290CA
1574	r0674YCM606R00258	L-Alanine:2-oxoglutarate aminotransferase	2.6.1.2	2-oxoglutarate [cytosol] + L-alanine [cytosol] <=> pyruvate [cytosol] + L-glutamate [cytosol]	Arginine and proline metabolism	CAALFM_C303480CA
1575	r651AORYZAE	Arginyl-tRNA synthetase	6.1.1.19	7.0 ATP [cytosol] + 6.0 L-arginine [cytosol] + 4.0 transfer RNA [cytosol] --> 2.0 H2O [cytosol] + 8.0 diphosphate [cytosol] + AMP [cytosol] + 6.0 L-Arginyl-tRNA(Arg) [cytosol]	Arginine and proline metabolism
1576	R09074KEGGR09074	N1-acetylspermidine:oxygen oxidoreductase (3-acetamidopropanal-forming)	1.5.3.13; 1.5.3.17	H2O [cytosol] + oxygen [cytosol] + N1-acetylspermidine [cytosol] <=> H2O2 [cytosol] + putrescine [cytosol] + 3-acetamidopropanal [cytosol]	Arginine and proline metabolism	CAALFM_C402040WA or CAALFM_CR09270CA
1577	r650AORYZAE	Nitric-oxide synthase	1.14.13.39	2.0 NADPH [cytosol] + 2.0 oxygen [cytosol] + L-arginine [cytosol] --> 2.0 H2O [cytosol] + 2.0 NADP(+) [cytosol] + L-citrulline [cytosol] + oxidonitrate(1-) [cytosol]	Arginine and proline metabolism
1578	r0216YCM606R00355	L-Aspartate:2-oxoglutarate aminotransferase	2.6.1.1	2-oxoglutarate [cytosol] + L-aspartate [cytosol] <=> L-glutamate [cytosol] + oxaloacetate [cytosol]	Arginine and proline metabolism	CAALFM_C401200CA or CAALFM_CR07620WA
1579	r706ANIDULANSR03293	trans-4-Hydroxy-L-proline:NADP+ 5-oxidoreductase	1.5.1.2	NADPH [cytosol] + L-1-pyrroline-3-hydroxy-5-carboxylate [cytosol] --> NADP(+) [cytosol] + trans-4-hydroxy-L-proline [cytosol]	Arginine and proline metabolism	CAALFM_C400240CA
1580	R339ANIGERR00667	L-Ornithine:2-oxo-acid aminotransferase	2.6.1.13	2-oxoglutarate [cytosol] + L-ornithine [cytosol] <=> L-glutamate [cytosol] + L-Glutamate 5-semialdehyde [cytosol]	Arginine and proline metabolism	CAALFM_C400160CA
1581	R451ANIGERR01251	L-Proline:NADP+ 5-oxidoreductase	1.5.1.2	NADPH [cytosol] + (S)-1-pyrroline-5-carboxylate [cytosol] --> NADP(+) [cytosol] + L-proline [cytosol]	Arginine and proline metabolism	CAALFM_C400240CA
1582	r652AORYZAE	Prolyl-tRNA synthetase	6.1.1.15	ATP [cytosol] + transfer RNA [cytosol] + L-proline [cytosol] --> diphosphate [cytosol] + AMP [cytosol] + L-Prolyl-tRNA(Pro) [cytosol]	Arginine and proline metabolism
1583	R07419KEGGR07419	4-(gamma-L-glutamylamino)butanoate amidohydrolase	3.5.1.94	H2O [cytosol] + 4-(L-gamma-glutamylamino)butanoate [cytosol] <=> L-glutamate [cytosol] + gamma-aminobutyrate [cytosol]	Arginine and proline metabolism
1584	R01155KEGGR01155	putrescine:2-oxoglutarate aminotransferase	2.6.1.29; 2.6.1.82	L-glutamate [cytosol] + 4-aminobutanal [cytosol] --> 2-oxoglutarate [cytosol] + putrescine [cytosol]	Arginine and proline metabolism
1585	R00558KEGGR00558	L-arginine,NADPH:oxygen oxidoreductase (N-(omega)-hydroxyarginine-forming)	1.14.13.39	NADPH [cytosol] + oxygen [cytosol] + L-arginine [cytosol] --> H2O [cytosol] + NADP(+) [cytosol] + N-(omega)-Hydroxyarginine [cytosol]	Arginine and proline metabolism
1586	r0761YCM606R00259	acetyl-CoA:L-glutamate N-acetyltransferase	2.3.1.1	acetyl-CoA [cytosol] + L-glutamate [cytosol] --> coenzyme A [cytosol] + N-acetyl-L-glutamate [cytosol]	Arginine and proline metabolism	CAALFM_C702150CA or CAALFM_C105020CA
1587	RXN7561MetaCyc	ornithine succinyltransferase	2.3.1.109	L-ornithine [cytosol] + succinyl-CoA [cytosol] <=> coenzyme A [cytosol] + N2-succinyl-L-ornithine [cytosol]	Arginine and proline metabolism
1588	R00111KEGGR00111	N-(omega)-Hydroxyarginine,NADPH:oxygen oxidoreductase (nitric-oxide-forming)	1.14.13.39	NADPH [cytosol] + 2.0 oxygen [cytosol] + 2.0 N-(omega)-Hydroxyarginine [cytosol] --> 2.0 H2O [cytosol] + NADP(+) [cytosol] + 2.0 L-citrulline [cytosol] + 2.0 nitric oxide [cytosol]	Arginine and proline metabolism
1589	r0118YCM606R02283	N2-Acetyl-L-ornithine:2-oxoglutarate aminotransferase	2.6.1.11	L-glutamate [cytosol] + N-acetyl-L-glutamate 5-semialdehyde [cytosol] --> 2-oxoglutarate [cytosol] + N2-acetyl-L-ornithine [cytosol]	Arginine and proline metabolism	CAALFM_C405070CA
1590	r612AORYZAER01157	Agmatine amidinohydrolase	3.5.3.11	H2O [cytosol] + agmatine [cytosol] <=> urea [cytosol] + putrescine [cytosol]	Arginine and proline metabolism	CAALFM_C304200WA or CAALFM_C601680CA
1591	r0937YCM606R09076	spermidine:oxygen oxidoreductase (spermidine-forming)	1.5.3.16; 1.5.3.17	H2O [cytosol] + oxygen [cytosol] + spermine [cytosol] --> H2O2 [cytosol] + spermidine [cytosol] + 3-aminopropanal [cytosol]	Arginine and proline metabolism	CAALFM_C402040WA or CAALFM_CR09270CA
1592	R01986KEGGR01986	4-Aminobutyraldehyde:NAD+ oxidoreductase	1.2.1.3	H2O [cytosol] + NADP(+) [cytosol] + 4-aminobutanal [cytosol] --> NADPH [cytosol] + gamma-aminobutyrate [cytosol]	Arginine and proline metabolism	CAALFM_C100410CA or CAALFM_C202970CA or CAALFM_C702010CA
1593	R342ANIGERR00551	L-Arginine amidinohydrolase	3.5.3.1	H2O [cytosol] + L-arginine [cytosol] --> L-ornithine [cytosol] + urea [cytosol]	Arginine and proline metabolism	CAALFM_C504490CA
1594	R351ANIGERR02282	N2-Acetyl-L-ornithine:L-glutamate N-acetyltransferase	2.3.1.35	L-glutamate [cytosol] + N2-acetyl-L-ornithine [cytosol] <=> L-ornithine [cytosol] + N-acetyl-L-glutamate [cytosol]	Arginine and proline metabolism	CAALFM_C702150CA
1595	R09445KEGGR09445	nitrous-oxide:menaquinone oxidoreductase	1.7.5.2	Menaquinol [cytosol] + 2.0 nitric oxide [cytosol] <=> H2O [cytosol] + Menaquinone [cytosol] + N2O [cytosol]	Arginine and proline metabolism
1596	R09077KEGGR09077	spermidine:oxygen oxidoreductase (3-aminopropanal-forming)	1.5.3.17	H2O [cytosol] + oxygen [cytosol] + spermidine [cytosol] --> H2O2 [cytosol] + putrescine [cytosol] + 3-aminopropanal [cytosol]	Arginine and proline metabolism	CAALFM_C402040WA or CAALFM_CR09270CA
1597	R00671KEGGR00671	L-ornithine ammonia-lyase (cyclizing; L-proline-forming)	4.3.1.12	L-ornithine [cytosol] --> L-proline [cytosol] + NH3 [cytosol]	Arginine and proline metabolism
1598	r702ANIDULANS	gamma-Glutamyl phosphate reductase	1.2.1.41	NADPH [cytosol] + D-alpha-glutamyl phosphate [cytosol] --> NADP(+) [cytosol] + phosphate [cytosol] + L-Glutamate 5-semialdehyde [cytosol]	Arginine and proline metabolism	CAALFM_C307220CA
1599	r707ANIDULANSR03291	trans-4-Hydroxy-L-proline:NAD+ 5-oxidoreductase	1.5.1.2	NADH [cytosol] + L-1-pyrroline-3-hydroxy-5-carboxylate [cytosol] --> NAD(+) [cytosol] + trans-4-hydroxy-L-proline [cytosol]	Arginine and proline metabolism	CAALFM_C400240CA
1600	R00668KEGGR00668	L-ornithine:2-oxoglutarate aminotransferase	2.6.1.13	H2O [cytosol] + L-glutamate [cytosol] + 1-pyrroline-5-carboxylate [cytosol] --> 2-oxoglutarate [cytosol] + L-ornithine [cytosol]	Arginine and proline metabolism	CAALFM_C400160CA
1601	UREASERXNMetaCyc	Urea amidohydrolase	3.5.1.5	H2O [cytosol] + urea [cytosol] <=> CO2 [cytosol] + 2.0 NH3 [cytosol]	Arginine and proline metabolism
1602	ACETYLORNDEACETRXNMetaCyc	N2-Acetyl-L-ornithine amidohydrolase	3.5.1.14; 3.5.1.16	H2O [cytosol] + N2-acetyl-L-ornithine [cytosol] <=> acetate [cytosol] + L-ornithine [cytosol]	Arginine and proline metabolism
1603	R01166KEGGR01166	Nalpha-(beta-alanyl)-L-histidine hydrolase	3.4.13.18; 3.4.13.20	H2O [cytosol] + carnosine [cytosol] --> beta-alanine [cytosol] + L-histidine [cytosol]	Histidine metabolism
1604	r39iLC915R01163	L-histidinal:NAD+ oxidoreductase	1.1.1.23	H2O [cytosol] + NAD(+) [cytosol] + L-histidinal [cytosol] --> NADH [cytosol] + L-histidine [cytosol]	Histidine metabolism	CAALFM_C400140CA
1605	r0909YCM606R04037	1-(5-phospho-D-ribosyl)-AMP 1,6-hydrolase	3.5.4.19	H2O [cytosol] + N1-(5-Phospho-D-ribosyl)-AMP [cytosol] --> 1-(5-phospho-D-ribosyl)-5-[(5-phospho-D-ribosylamino)methylideneamino]imidazole-4-carboxamide [cytosol]	Histidine metabolism	CAALFM_C400140CA
1606	r40iLC915R03012	L-Histidinol:NAD+ oxidoreductase	1.1.1.23	NAD(+) [cytosol] + L-histidinol [cytosol] <=> NADH [cytosol] + L-histidinal [cytosol]	Histidine metabolism	CAALFM_C400140CA
1607	R393ANIGERR01167	L-histidine carboxy-lyase (histamine-forming)	4.1.1.22	L-histidine [cytosol] --> CO2 [cytosol] + histamine [cytosol]	Histidine metabolism
1608	R01161KEGGR01161	L-histidine:2-oxoglutarate aminotransferase	2.6.1.38	2-oxoglutarate [cytosol] + L-histidine [cytosol] <=> L-glutamate [cytosol] + imidazole-pyruvate [cytosol]	Histidine metabolism
1609	R03288KEGGR03288	beta-alanyl-N(pi)-methyl-L-histidine hydrolase; anserine hydrolase	3.4.13.5; 3.4.13.20	H2O [cytosol] + anserine [cytosol] --> beta-alanine [cytosol] + N(pi)-methyl-L-histidine [cytosol]	Histidine metabolism
1610	CARNOSINESYNTHASERXNMetaCyc	carnosine synthase	6.3.2.11	ATP [cytosol] + beta-alanine [cytosol] + L-histidine [cytosol] <=> ADP [cytosol] + phosphate [cytosol] + carnosine [cytosol]	Histidine metabolism
1611	r0225YCM606R01071	1-(5-phospho-D-ribosyl)-ATP:diphosphate phospho-alpha-D-ribosyl-transferase	2.4.2.17	ATP [cytosol] + 5-phospho-alpha-D-ribose 1-diphosphate [cytosol] --> diphosphate [cytosol] + 1-(5-phospho-D-ribosyl)-ATP [cytosol]	Histidine metabolism	CAALFM_C505320CA
1612	R00270KEGGR00270			H2O [cytosol] + 4-oxoglutaramate [cytosol] --> 2-oxoglutarate [cytosol] + NH3 [cytosol]	Histidine metabolism
1613	r780AORYZAE	Histidyl-tRNA synthetase	6.1.1.21	ATP [cytosol] + transfer RNA [cytosol] + L-histidine [cytosol] --> diphosphate [cytosol] + AMP [cytosol] + L-Histidyl-tRNA(His) [cytosol]	Histidine metabolism
1614	R02144KEGGR02144	S-adenosyl-L-methionine:carnosine N-methyltransferase	2.1.1.22	S-adenosyl-L-homocysteine [cytosol] + anserine [cytosol] --> S-adenosyl-L-methionine [cytosol] + carnosine [cytosol]	Histidine metabolism	CAALFM_CR08040WA
1615	RXN7571MetaCyc	histidine-pyruvate aminotransferase	2.6.1.58	pyruvate [cytosol] + L-histidine [cytosol] <=> L-alanine [cytosol] + imidazole-pyruvate [cytosol]	Histidine metabolism	CAALFM_C405560CA
1616	R02150KEGGR02150	1H-Imidazole-4-ethanamine:oxygen oxidoreductase (deaminating) (copper-containing)	1.4.3.22	H2O [cytosol] + oxygen [cytosol] + histamine [cytosol] --> H2O2 [cytosol] + NH3 [cytosol] + imidazole acetaldehyde [cytosol]	Histidine metabolism
1617	r0910YCM606R04035	Phosphoribosyl-ATP pyrophosphohydrolase	3.6.1.31	H2O [cytosol] + 1-(5-phospho-D-ribosyl)-ATP [cytosol] --> diphosphate [cytosol] + N1-(5-Phospho-D-ribosyl)-AMP [cytosol]	Histidine metabolism	CAALFM_C400140CA
1618	R04065KEGGR04065	Imidazole acetaldehyde:NAD+ oxidoreductase	1.2.1.3	H2O [cytosol] + NAD(+) [cytosol] + imidazole acetaldehyde [cytosol] --> NADH [cytosol] + 4-imidazoleacetate [cytosol]	Histidine metabolism	CAALFM_C100410CA or CAALFM_C202970CA or CAALFM_C702010CA
1619	r0536YCM606R01158	L-histidinol:NAD+ oxidoreductase	1.1.1.23	H2O [cytosol] + 2.0 NAD(+) [cytosol] + L-histidinol [cytosol] --> 2.0 NADH [cytosol] + L-histidine [cytosol]	Histidine metabolism	CAALFM_C400140CA
1620	r777AORYZAER02288	4-imidazolone-5-propanoate amidohydrolase	3.5.2.7	H2O [cytosol] + 4-Imidazolone-5-propanoate [cytosol] --> N-Formimino-L-glutamate [cytosol]	Histidine metabolism
1621	R10052KEGGR10052	(2R,3S)-3-isopropylmalate:NAD+ oxidoreductase	1.1.1.85	NAD(+) [cytosol] + 3-isopropylmalate [cytosol] <=> NADH [cytosol] + CO2 [cytosol] + 4-methyl-2-oxopentanoate [cytosol]	Histidine metabolism	CAALFM_C700400WA
1622	R04282KEGGR04282			formyl-isoglutamine [cytosol] --> H2O [cytosol] + 4-Imidazolone-5-propanoate [cytosol]	Histidine metabolism
1623	r0538YCM606R03243	5-Amino-2-oxopentanoate:2-oxoglutarate aminotransferase	2.6.1.9	L-glutamate [cytosol] + 3-(imidazol-4-yl)-2-oxopropyl phosphate [cytosol] --> 2-oxoglutarate [cytosol] + L-histidinol phosphate [cytosol]	Histidine metabolism	CAALFM_C400650WA
1624	R04996KEGGR04996	3-Methylimidazole acetaldehyde:NAD+ oxidoreductase	1.2.1.5	H2O [cytosol] + NAD(+) [cytosol] + 1-Methylimidazole-4-acetaldehyde [cytosol] --> NADH [cytosol] + 1-Methyl-4-imidazoleacetic acid [cytosol]	Histidine metabolism	CAALFM_CR04870CA
1625	RXN7593MetaCyc			4.0 H2O [cytosol] + oxygen [cytosol] + 2.0 4-Imidazolone-5-propanoate [cytosol] <=> 2.0 formate [cytosol] + 2.0 NH3 [cytosol] + 2.0 4-oxoglutaramate [cytosol]	Histidine metabolism
1626	r0563YCM606R04558	5-[(5-phospho-1-deoxy-D-ribulos-1-ylamino)methylideneamino]-1-(5-phospho-beta-D-ribosyl)imidazole-4-carboxamide D-erythro-1-(imidazol-4-yl)glycerol 3-phosphate-lyase (L-glutamine-hydrolysing; 5-amino-1-(5-phospho-beta-D-ribosyl)imidazole-4-carboxamide-forming)	4.3.2.10	L-glutamine [cytosol] + 5-[(5-phospho-1-deoxy-D-ribulos-1-ylamino)methylideneamino]-1-(5-phospho-D-ribosyl)imidazole-4-carboxamide [cytosol] --> L-glutamate [cytosol] + D-erythro-1-(imidazol-4-yl)glycerol 3-phosphate [cytosol] + 5-amino-1-(5-phospho-D-ribosyl)imidazole-4-carboxamide [cytosol]	Histidine metabolism	CAALFM_C703720CA
1627	r0007YCM606R04640	N-(5'-phospho-D-ribosylformimino)-5-amino-1- (5''-phospho-D-ribosyl)-4-imidazolecarboxamide ketol-isomerase; 1-(5-phospho-beta-D-ribosyl)-5-[(5-phospho-beta-D-ribosylamino)methylideneamino]imidazole-4-carboxamide aldose-ketose-isomerase	5.3.1.16	1-(5-phospho-D-ribosyl)-5-[(5-phospho-D-ribosylamino)methylideneamino]imidazole-4-carboxamide [cytosol] --> 5-[(5-phospho-1-deoxy-D-ribulos-1-ylamino)methylideneamino]-1-(5-phospho-D-ribosyl)imidazole-4-carboxamide [cytosol]	Histidine metabolism	CAALFM_C405640CA
1628	r0564YCM606R03457	D-erythro-1-(Imidazol-4-yl)glycerol 3-phosphate hydro-lyase	4.2.1.19	D-erythro-1-(imidazol-4-yl)glycerol 3-phosphate [cytosol] --> H2O [cytosol] + 3-(imidazol-4-yl)-2-oxopropyl phosphate [cytosol]	Histidine metabolism	CAALFM_C204810WA
1629	r0537YCM606R03013	L-histidinol-phosphate phosphohydrolase	3.1.3.15	H2O [cytosol] + L-histidinol phosphate [cytosol] --> phosphate [cytosol] + L-histidinol [cytosol]	Histidine metabolism	CAALFM_C703650WA
1630	r779AORYZAER02285	N-Formimino-L-glutamate formiminohydrolase	3.5.3.8	H2O [cytosol] + N-Formimino-L-glutamate [cytosol] --> L-glutamate [cytosol] + formamide [cytosol]	Histidine metabolism
1631	RXN06978MetaCyc	cytosol nonspecific dipeptidase	3.4.13.18	H2O [cytosol] + ala-his [cytosol] <=> L-alanine [cytosol] + L-histidine [cytosol]	Histidine metabolism
1632	HISTIDINEAMMONIALYASERXNMetaCyc	L-histidine ammonia-lyase (urocanate-forming)	4.3.1.3	L-histidine [cytosol] --> urocanate + NH3 [cytosol]	Histidine metabolism
1633	UROCANATEHYDRATASEMetaCyc	4,5-Dihydro-4-oxo-5-imidazolepropanoate hydro-lyase	4.2.1.49	H2O [cytosol] + urocanate --> 4-Imidazolone-5-propanoate [cytosol]	Histidine metabolism
1634	R03302KEGGR03302	3,4-Dihydroxyphenylacetaldehyde:NADP+ oxidoreductase	1.2.1.5	H2O [cytosol] + NADP(+) [cytosol] + 3,4-dihydroxyphenylacetaldehyde [cytosol] --> NADPH [cytosol] + 3,4-dihydroxyphenylacetate [cytosol]	Phenylalanine, tyrosine and tryptophan metabolism	CAALFM_CR04870CA
1635	R06942KEGGR06942	(3S)-3-hydroxyacyl-CoA hydro-lyase	4.2.1.17	H2O [cytosol] + trans-2,3-dehydroadipyl-coA [cytosol] <=> 3-hydroxyadipyl-CoA [cytosol]	Phenylalanine, tyrosine and tryptophan metabolism
1636	RXN12261MetaCyc			H2O [cytosol] + benzaldehyde [cytosol] <=> salicylaldehyde [cytosol]	Phenylalanine, tyrosine and tryptophan metabolism
1637	R03445KEGGR03445			H2O [cytosol] + kynurenic acid [cytosol] --> 4-(2-Aminophenyl)-2,4-dioxobutanoate [cytosol]	Phenylalanine, tyrosine and tryptophan metabolism
1638	r929AORYZAE	Peroxidase	1.11.1.7	2.0 H2O2 [cytosol] + L-phenylalanine [cytosol] --> 3.0 H2O [cytosol] + CO2 [cytosol] + 2-phenylacetamide [cytosol]	Phenylalanine, tyrosine and tryptophan metabolism
1639	r892AORYZAER00685	L-tryptophan decarboxy-lyase	4.1.1.28; 4.1.1.105	L-tryptophan [cytosol] --> CO2 [cytosol] + tryptamine [cytosol]	Phenylalanine, tyrosine and tryptophan metabolism
1640	R02908KEGGR02908	5-Hydroxytryptamine:oxygen oxidoreductase(deaminating)(flavin-containing)	1.4.3.4	H2O [cytosol] + oxygen [cytosol] + serotonin [cytosol] --> H2O2 [cytosol] + NH3 [cytosol] + 5-Hydroxyindoleacetaldehyde [cytosol]	Phenylalanine, tyrosine and tryptophan metabolism
1641	R02516KEGGR02516	4-hydroxyphenylacetate,NADPH:oxygen oxidoreductase (1-hydroxylating)	1.14.13.18	NADPH [cytosol] + oxygen [cytosol] + 4-hydroxyphenylacetate [cytosol] <=> H2O [cytosol] + NADP(+) [cytosol] + homogentisate [cytosol]	Phenylalanine, tyrosine and tryptophan metabolism
[truncated: 1,675 more rows]

## Sheet: Metabolites
	ID	Name
1	CHEBI52321	fecosterol ester [cytosol]
2	CHEBI52320	ergosterol ester [cytosol]
3	CHEBI52327	3-oxoicosanoyl-CoA [cytosol]
[truncated: 2,730 more rows]

## Sheet: Genes
	ID	Name
[truncated: 771 more rows]
