# Supplementary material for: Metabolic modeling predicts specific gut bacteria as key determinants for Candida albicans colonization levels
Source: ISME J. 2020 Dec 15;15(5):1257–70. doi: 10.1038/s41396-020-00848-z (PMC8115155; doi:10.1038/s41396-020-00848-z)
Supplement: Supplementary file 8 — Supplementary Table S4 [file 41396_2020_848_MOESM8_ESM.xlsx]

## Sheet: Duplicates
Duplicate metabolites
Metabolite1	Metabolite2	Metabolite3	Metabolite4	ID1	ID2	ID3	ID4	Kept reactions	Deleted reactions	Consideration
N-Acetyl-alpha-D-glucosamine 1-phosphate	N-acetyl-alpha-D-glucosamine 1-phosphate			C04501	Cluster2978			R05332KEGGR05332: C00024 + C06156 --> C00010 + C04501	N246346146157RXNMetaCyc: C00024 + C06156 <=> C00010 + Cluster2978
								r0882YCM606R08193: C00357 <=> C04501	PHOSACETYLGLUCOSAMINEMUTRXNMetaCyc: Cluster2978 <=> C00357
								r1069YCM606R00416: C00075 + C04501 <=> C00013 + C00043	NAG1PURIDYLTRANSRXNMetaCyc: C00075 + Cluster2978 <=> C00013 + C00043
Lavandulyl diphosphate	lavandulyl diphosphate			C18052	Cluster4096			R08950KEGGR08950: 2.0 C00235 <=> C00013 + C18052	N24654614669RXNMetaCyc: 2.0 C00235 <=> C00013 + Cluster4096
Catechol	catechol			C00090	C15571			R00827KEGGR00827: C00019 + C00090 <-- C00021 + C01502	R07330KEGGR07330: C00019 + C15571 <-- C00021 + C15572
								R00822KEGGR00822: C00230 --> C00011 + C00090
								R245ANIGER: C00005 + C00007 + C01502 --> C00001 + C00006 + C00067 + C00090
								R00814KEGGR00814: C00006 + C04221 <=> C00005 + C00090
								R00816KEGGR00816: C00007 + C00090 --> C00682
Glutathione amide disulfide	glutathione amide disulfide			C19690	Cluster1752			R09561KEGGR09561: C00003 + 2.0 C19689 <=> C00004 + C19690	RXN6702MetaCyc: C00004 + Cluster1752 <=> C00003 + 2.0 Cluster4791
Glutathione amide	glutathione amide			C19689	Cluster4791
Chrysanthemyl diphosphate	chrysanthemyl diphosphate			C18051	Cluster5699			R08948KEGGR08948: 2.0 C00235 <=> C00013 + C18051	N24654614667RXNMetaCyc: 2.0 C00235 <=> C00013 + Cluster5699
Molybdenum cofactor	molybdenum cofactor			C18237	Cluster2966			R09735KEGGR09735: C06232 + C19848 <=> C00001 + C00020 + C18237	RXN8348MetaCyc: C06232 + Cluster3459 <=> C00001 + C00020 + Cluster2966
3-[(3aS,4S,7aS)-7a-Methyl-1,5-dioxo-octahydro-1H-inden-4-yl]propanoate	3-[(3aS,4S,7aS)-7a-methyl-1,5-dioxo-octahydro-1H-inden-4-yl]propanoate			C20199	Cluster1897			R09883KEGGR09883: C00001 + C04844 <=> C20199 + C20240	RXN12718MetaCyc: C00001 + C04844 <=> Cluster1897 + Cluster2631	RXN12746MetaCyc was kept by replacing Metabolite2 with Metabolite1
(2Z,4Z)-2-Hydroxyhexa-2,4-dienoate	(2Z,4Z)-2-hydroxyhexa-2,4-dienoate			C20240	Cluster2631
								RXN12746MetaCyc: C00002 + C00010 + Cluster1897[C20199] <=> C00013 + C00020 + Cluster1321
3-(3-Hydroxyphenyl)propanoate	3-(3-hydroxyphenyl)propanoate			C11457	CHEBI57277			R06786KEGGR06786: C00004 + C00007 + C11457 <=> C00001 + C00003 + C04044	MHPHYDROXYRXNMetaCyc: C00004 + C00007 + CHEBI57277 <=> C00001 + C00003 + C04044
(Z)-2-Methylbutanal oxime	(Z)-2-methylbutanal oxime			C20312	C19491			R10030KEGGR10030: C19491 <=> C20312		The correct name of Metabolite2 is (E)-2-methylbutanal oxime.Hence, these metabolites have different functions. For instance, R10030KEGGR10030 is a spontaneous transformation reaction
								R09403KEGGR09403: 2.0 C00005 + 2.0 C00007 + C00407 <=> 3.0 C00001 + 2.0 C00006 + C00011 + C19491
								R10036KEGGR10036: C00005 + C00007 + C20312 <=> 2.0 C00001 + C00006 + C18796
6-Phospho-D-gluconate	6-phospho-D-gluconate			C00345	CHEBI16863			RXN05185MetaCyc: C00001 + C00345 <=>[-->] C00009 + C00257	R174ANIGER: C00002 + C00257 --> C00008 + CHEBI16863	RXN05185MetaCyc was converted to irreversible
								r558iLC915R01737: C00002 + C00257 --> C00008 + C00345	R26ANIGER: C00006 + CHEBI16863 --> C00005 + C00011 + C00199
								r0091YCM606R02035: C00001 + C01236 --> C00345
								r0889YCM606R01528: C00006 + C00345 --> C00005 + C00011 + C00199
								RXN3341MetaCyc: C00003 + C00345 --> C00004 + C00011 + C00199
D-glycero-alpha-D-manno-Heptose 1,7-bisphosphate	D-glycero-alpha-D-manno-heptose 1,7-bisphosphate			C19879	Cluster351			R09771KEGGR09771: C00001 + C19879 <=> C00009 + C19880	RXN11365MetaCyc: C00001 + Cluster351 <=> C00009 + C07838
5-Androstene-3,17-dione	5-androstene-3,17-dione			C20252	Cluster1275			R09955KEGGR09955: C20252 <=> C00280	RXN66362MetaCyc: Cluster1275 <=> C00280	RXN12746MetaCyc was kept by replacing Metabolite2 with Metabolite1
								RXN66342MetaCyc: C00003 + C01227 <=> C00004 + Cluster1275[C20252]
Carnitine	carnitine			C00487	CHEBI17126			r406iLC915R02396: C00010 + C02571 <=> C00024 + C00487	r100ANIDULANS: C00024 + CHEBI17126 <=> C00010 + C02571	r1105iAL1006 and r1032iAL1006 was kept by replacing Metabolite2 with Metabolite1
								r111iLC915R02397: C00007 + C00026 + C01181 --> C00011 + C00042 + C00487
								r1105iAL1006: C00100 + CHEBI17126[C00487] <=> C00010 + C03017
								r1032iAL1006: C00136 + CHEBI17126[C00487] <=> C00010 + C02862
Guaiacol	guaiacol			C01502	C15572			R00827KEGGR00827: C00019 + C00090 <-- C00021 + C01502	R07330KEGGR07330: C00019 + C00090 <-- C00021 + C15572
								R245ANIGER: C00005 + C00007 + C01502 --> C00001 + C00006 + C00067 + C00090
(S)-Benzoin	(S)-benzoin	benzoin		C20227	Cluster41	C01408		R09932KEGGR09932: C00006 + C20227 <=> C00005 + C20226	RXN12898MetaCyc: C00006 + Cluster41 <=> C00005 + Cluster299	Metabolite1 and Metabolite3 were kept as different metabolites due to different functions found in databases (e.g. Kegg)
								R00027KEGGR00027: C01408 <=> 2.0 C00261
3-Iodo-L-tyrosine	3-iodo-L-tyrosine			C02515	Cluster1148			R09522KEGGR09522: C00006 + C00708 + C02515 <=> C00005 + C01060	RXN11331MetaCyc: C00005 + C01060 <=> C00006 + C00708 + Cluster1148	RXN11330MetaCyc was kept by replacing Metabolite2 with Metabolite1
								R03953KEGGR03953: C00027 + C01060 + C02515 <=> 2.0 C00001 + C02218 + C02465
								RXN11330MetaCyc: C00005 + Cluster1148[C02515] <=> C00006 + C00082 + C00708
D-glycero-alpha-D-manno-heptose 1-phosphate	D-glycero-alpha-D-manno-Heptose 1-phosphate			C07838	C19880			R09772KEGGR09772: C00044 + C19880 <=> C00013 + C19881	RXN11363MetaCyc: C00044 + C07838 <=> C00013 + C19881	C07838 was removed by removing RXN11365MetaCyc (6-phospho-D-gluconate case). Hence, the equivalent metabolite C19880 was kept and replaced accordingly.
								R05644KEGGR05644: C00002 + C07838[C19880] <=> C00013 + C06397
								R05647KEGGR05647: C00001 + C11472 <=> C00009 + C07838[C19880]
								R09771KEGGR09771: C00001 + C19879 <=> C00009 + C19880
2-Hydroxy-dAMP	2-hydroxy-dAMP			C19970	Cluster4564			R09833KEGGR09833: C00001 + C19969 <=> C00013 + C19970	RXN12815MetaCyc: C00001 + Cluster4563 <=> C00013 + Cluster4564
2-Hydroxy-2'-deoxyadenosine 5'-triphosphate	2-hydroxy-dATP			C19969	Cluster4563
Cellobiose	cellobiose			C00185	Cluster6021			r351AORYZAER00026: C00001 + C00185 --> 2.0 C00221	RXN10773MetaCyc: C00001 + Cluster6021 <=> 2.0 C00221
								r444ANIDULANS: 3.0 C00185 --> C00001 + 2.0 CHEBI37671
								R00952KEGGR00952: C00009 + C00185 <=> C00031 + C00103
								R00306KEGGR00306: C00001 + C00185 --> 2.0 C00031
								R02886KEGGR02886: C00001 + 2.0 CHEBI18246 --> 3.0 C00185
(r)-3-hydroxydocosanoyl-CoA	3-hydroxydocosanoyl-coa			CHEBI76459	CHEBI52325			ry120YCM606: C00001 + Cluster20006 -->[<=>] CHEBI76459	ry34YCM606: CHEBI52325 <=> C00001 + Cluster20006	ry27YCM606 was kept by replacing Metabolite2 with Metabolite1. Regarding the free Gibbs energy reported in Metacyc, ry120YCM606 was modified to reversible form.
								ry27YCM606: C00005 + CHEBI52328 --> C00006 + CHEBI52325[CHEBI76459]
								ry137YCM606: C00003 + CHEBI76459 --> C00004 + CHEBI52328
(r)-3-hydroxyicosanoyl-coa	3-hydroxyicosanoyl-CoA			CHEBI76453	CHEBI52324			ry136YCM606: C00003 + CHEBI76453 --> C00004 + CHEBI52327	R818ANIGER: C00003 + CHEBI52324 <=> C00004 + CHEBI52327	ry26YCM606 was kept by replacing Metabolite2 with Metabolite1. Regarding the free Gibbs energy reported in Metacyc, ry119YCM606 was modified to reversible form.
								ry119YCM606: C00001 + CHEBI75061 -->[<=>] CHEBI76453	ry33YCM606: CHEBI52324 <=> C00001 + CHEBI75061
								ry26YCM606: C00005 + CHEBI52327 --> C00006 + CHEBI52324[CHEBI76453]
(S)-3-Hydroxyoctadecanoyl-CoA	3-hydroxyoctadecanoyl-CoA			CHEBI50577	C16217			r894iLC915R07760: C00001 + C16218 -->[<=>] CHEBI50577	ry32YCM606: C16217 <=> C00001 + C16218	ry131YCM606 and ry25YCM606 were kept by replacing Metabolite2 with Metabolite1. Regarding the Gibbs free energy reported in Metacyc, r894iLC915R07760 was modified to reversible form.
								ry131YCM606: C00003 + C16217[CHEBI50577] --> C00004 + C16216
								ry25YCM606: C00005 + C16216 --> C00006 + C16217[CHEBI50577]
(25R)-3alpha,7alpha-dihydroxy-5beta-cholestanoyl-CoA	3alpha,7alpha-Dihydroxy-5beta-cholestanoyl-CoA			C17345	C04644			R08738KEGGR08738: C00002 + C00010 + C04554 <=>[-->] C00013 + C00020 + C17345	R04507KEGGR04507: C00002 + C00010 + C04554 --> C00013 + C00020 + C04644	Regarding the Gibbs free energy (-12.7 kcal/mol) reported in Metacyc, R08738KEGGR08738 was modified to irreversible form.
(R)-carnitine	D-carnitine	carnitine	Carnitine	C00318	C15025	CHEBI17126	C00487	CARNRACERXNMetaCyc: C15025 <=> C00318	r100ANIDULANS: C00024 + CHEBI17126 --> C00010 + C02571	r1032iAL1006 and r1105iAL1006 were kept by replacing Metabolite4 with Metabolite1. Regarding the low Gibbs free energy (-3.6kcal/mol) reported in Metacyc, r0252YCM606 was modified to reversible form. Regarding the high Gibbs free energy (-109.6 kcal/mol), N146144611461RXNMetaCyc was modified to irreversible form
								r0252YCM606: C00024 + C00318 -->[<=>] C00010 + C02571	r406iLC915R02396: C00010 + C02571 <=> C00024 + C00487
								R01923KEGGR01923: C00154 + C00318 <=> C00010 + C02990	r111iLC915R02397: C00007 + C00026 + C01181 --> C00011 + C00042 + C00487
								N146144611461RXNMetaCyc: C00007 + C00026 + C01181 <=>[-->] C00011 + C00042 + C00318
								r1032iAL1006: C00136 + C00487[C00318] <=> C00010 + C02862
								r1105iAL1006: C00100 + C00487[C00318] <=> C00010 + C03017
								R01921KEGGR01921: C00003 + C15025 <=> C00004 + C02636
Amino acid	L-2-Amino acid	D-Amino acid	a D-amino acid	C00045	C00151	C00405	CHEBI59871	R02191KEGGR02191: C00024 + C00405 <=> C00010 + C03135	DAMINOACIDNACETYLTRANSFERASERXNMetaCyc: C00024 + CHEBI59871 <=> C00010 + C03135
								R01344KEGGR01344: C00022 + C00405 <=> C00133 + C00161
								R03867KEGGR03867: C00045 + C02166 <=> C03363 + C05951
								r417iLC915R04159: C00045 + C03193 <=> C00012 + C03363
								R04913KEGGR04913: C00161 + C05651 <=> C00045 + C05652
								R01346KEGGR01346: C00152 + C00161 <=> C00151 + C02362
								R01343KEGGR01343: C00077 + C00161 <=> C00151 + C01165
								R01262KEGGR01262: C00051 + C00151 <=> C01419 + C03740
L-cystine	cystine			C00491	C01420			R02408KEGGR02408: C00001 + C00491 <=> C00022 + C01342 + C01962	CYSTHIOCYSRXNMetaCyc: C00001 + C01420 <=> C00022 + C01342 + C01962
								r666AORYZAE: C00007 + 4.0 C00097 --> 2.0 C00001 + 2.0 C00491
(R)-lipoate	Lipoate			Cluster6337	C00725			RXN8654MetaCyc: C00002 + Cluster6337 <=>[-->] C00013 + C16238	r647iLC915R07770: C00002 + C00725 --> C00013 + C16238	Regarding the Gibbs free energy (-45.3 kcal/mol) reported in Metacyc, RXN8654MetaCyc was modified to irreversible form.
D-Lactaldehyde	(S)-lactaldehyde	lactaldehyde		C00937	C00424	C05999		r969AORYZAE: C00001 + C00003 + C00937 <=> C00004 + C00186	r0756iAL1006: C00001 + C00003 + C05999 --> C00004 + C00186	There are common reactions between generic and both specific forms (S- and D-) of lactaldehyde. Moreover, specific forms can produce L- and D- forms of lactate separately, which have different functions. Hence, all forms of this metabolite were kept and only three common reactions for the generic compound were deleted.
								R70ANIGER: C00005 + C00546 --> C00006 + C00937	r0069iAL1006R07139: C00005 + C00546 --> C00006 + C05999
								R71ANIGERR01735: C00001 + C00003 + C00937 --> C00004 + C00256	r0047iAL1006R01446: C00001 + C00003 + C05999 --> C00004 + C00256
								r0696YCM606R01446: C00001 + C00003 + C00424 --> C00004 + C00186
								r0688YCM606R02260: C00005 + C00546 --> C00006 + C00424
								r135AORYZAE: C00001 + C00003 + C00424 --> C00004 + C00256
								r36iLC915R02531: C00004 + C00546 --> C00003 + C05999
								R02577KEGGR02577: C00006 + C00583 <=> C00005 + C05999
L-cystathionine	Cystathionine			C02291	C00542			r0309YCM606R01290: C00065 + C00155 --> C00001 + C02291	R01289KEGGR01289: C00065 + C00155 --> C00001 + C00542
								r0815YCM606R03260: C00097 + C01118 <=> C00042 + C02291	R02508KEGGR02508: C00042 + C00542 <-- C00097 + C01118
								r0308YCM606R01286: C00001 + C02291 --> C00022 + C00155 + C01342
								r0310YCM606R01001: C00001 + C02291 --> C00097 + C00109 + C01342
								R08632KEGGR08632: C02291 <=> C00097 + C17234
								r0311YCM606R03217: C00097 + C01077 --> C00033 + C02291
(S)-citramalate	citramalate			C02614	CHEBI13997			R00325KEGGR00325: C02614 <=> C00022 + C00033	r551AORYZAE: CHEBI13997 --> C00022 + C00033
								R03693KEGGR03693: C02614 <=> C00001 + C01732	r550AORYZAE: C00001 + C01732 --> CHEBI13997
								R03154KEGGR03154: C00091 + C02614 <=> C00042 + C01011
(S)-3-Hydroxybutanoyl-CoA	(3R)-3-Hydroxybutanoyl-CoA	3-hydroxybutanoyl-CoA		C01144	C03561	C05116		r59iLC915R01975: C00003 + C01144 <-- C00004 + C00332	R856ANIGER: C00003 + C05116 <-- C00004 + C00332
								r904iLC915R03026: C00001 + C00877 <=> C01144	R855ANIGERR05595: C00001 + C00877 <=> C05116
								R03276KEGGR03276: C01144 <=> C03561
								ry133YCM606: C00003 + C03561 --> C00004 + C00332
								ry116YCM606: C00001 + C00877 --> C03561
								R03276KEGGR03276: C01144 <=> C03561
(s)-3-hydroxypalmitoyl-coa	3-hydroxypalmitoyl-CoA			CHEBI27402	C05258			ry31YCM606: CHEBI27402 <=> C00001 + C05272	ry113YCM606: C00001 + C05272 --> C05258	C05258 is (s)-3-hydroxypalmitoyl-coa and has a wrong name in the original model. Hence, both metabolites are same. ry130YCM606 was kept by replacing Metabolite2 with Metabolite1
								ry24YCM606: C00005 + C05259 --> C00006 + CHEBI27402
								ry130YCM606: C00003 + C05258[CHEBI27402] --> C00004 + C05259
L-glutamate	Glutamate			C00025	C00302			R458ANIGER: 2.0 C00001 + C05715 <=> C00025 + C01342	R01887KEGGR01887: 2.0 C00001 + C05715 <-- C00302 + C01342
								R00895KEGGR00895: C00026 + C00097 <=> C00025 + C00957	R00896KEGGR00896: C00026 + C00097 <=> C00302 + C00957
2-Acetamido-2-deoxy-D-glucose	N-acetyl-D-glucosamine			C00140	CHEBI17411			R01206KEGGR01206: CHEBI17029 <=> C00140	R297ANIGER: CHEBI17029 --> CHEBI17411	RXN12626MetaCyc, RXN05226MetaCyc and R381RXNMetaCyc were kept by replacing Metabolite2 with Metabolite1
								R00022KEGGR00022: C00001 + C01674 --> 2.0 C00140	r393AORYZAE: C00001 + C01674 --> 2.0 CHEBI17411
								RXN12626MetaCyc: C00001 + Cluster1302 <=> CHEBI17411[C00140] + C01674
								RXN05226MetaCyc: C00001 + Cluster6574 <=> CHEBI17411[C00140] + Cluster6575
								R381RXNMetaCyc: C00645 <=> CHEBI17411[C00140]

## Sheet: EGCs
Erroneous Energy-Generating Cycles (EGC)
Order of refinements	Energy molecule	Energy dissipation reaction	Optimal value [before refinements]	#Active reactions in the network [before refinements]	Thermodynamically infeasible reaction	Modified reaction	Description
Step1	ATP	H2O + ATP --> ADP + Pi	1	4	R763ANIGER: ATP + CoA + Acetoacetate <-- ADP + Pi + Acetoacetyl-CoA	ATP + CoA + Acetoacetate --> AMP + PPi + Acetoacetyl-CoA	R763ANIGER: acetoacetate—CoA ligase is reported as AMP producing reaction in KEGG, Metacyc, and BRENDA databases. Gibbs free energy of -8.24 Kcal/mol reported in Metacyc leads the reaction in forward direction
	CTP	H2O + CTP --> CDP + Pi	1	5
	GTP	H2O + GTP --> GDP + Pi	1	5
	UTP	H2O + UTP --> UDP + Pi	1	5
	ITP	H2O + ITP --> IDP + Pi	1	5
Step2	NADH	NADH --> NAD(+)	4	12	RXN9153MetaCyc: H2O + Trichloroethene <=> Trichloroethanol RXN9149MetaCyc: 2 H2O + Trichloroethene <=> Trichloroacetate	RXN9153MetaCyc: H2O + Trichloroethene --> Trichloroethanol RXN9149MetaCyc: 2 H2O + Trichloroethene --> Trichloroacetate	Gibbs free energy of RXN9153MetaCyc and RXN9149MetaCyc are -88 and -112 kcal/mol respectively. Hence, both are supposed to occure in forward direction.
	NADPH	NADPH --> NADP(+)	4	20
	FADH2	FADH2 --> FAD	4	19
	GLU	H2O + L-glutamate --> 2-oxoglutarate + NH3	3.33	22
Step3	Q8H2	ubiquinol-8 --> ubiquinone-8	1	2	DHHBMETHYLTRANSFERRXNMetaCyc: S-adenosyl-L-methionine + 3-demethylubiquinol-8 <=> S-adenosyl-L-homocysteine + ubiquinol-8 R05614KEGGR05614: S-adenosyl-L-methionine + 3-demethylubiquinol-8 <-- S-adenosyl-L-homocysteine + ubiquinone-8	DHHBMETHYLTRANSFERRXNMetaCyc: S-adenosyl-L-methionine + 3-demethylubiquinol-8 --> S-adenosyl-L-homocysteine + ubiquinol-8 R05614KEGGR05614: S-adenosyl-L-methionine + 3-demethylubiquinol-8 --> S-adenosyl-L-homocysteine + ubiquinone-8	Gibbs free energy of DHHBMETHYLTRANSFERRXNMetaCyc is -4.3 kcal/mol. Moreover, both reactions are catalyzed by same enzyme (2.1.1.64) and only differ in one metabolite (ubiquinol-8/ubiquinone-8). Therefore, both reactions were hypothesied to occur in forward direction.
Step4	ACCOA	H2O + acetyl-CoA --> acetate + coenzyme A	1	2	R05509KEGGR05509: acetyl-CoA + acrylate <=> acetate + acryloyl-CoA	R05509KEGGR05509: acetyl-CoA + acrylate --> acetate + acryloyl-CoA	No evidence was found about favorable direction of this reaction. To remove the related EGC, the reaction was inevitably modified to irreversible form.
	FMNH2	FMNH2 --> FMN	0	0
	DMMQL8	demethylmenaquinol-8 --> demethylmenaquinone-8	0	0

## Sheet: Refinements using Biologs
ID	Equation	Status	Phenotypic microarray
RXN14500MetaCyc	RXN14500MetaCyc: alpha-D-mannose <=> D-mannose	Gap-filled	Wild-type
KDPGALDOLRXNMetaCyc	KDPGALDOLRXNMetaCyc: 2-dehydro-3-deoxy-D-gluconate-6-phosphate <=> pyruvate + D-Glyceraldehyde 3-phosphate	Gap-filled	Wild-type
R01791KEGGR01791	2 H2O + Dextrin --> 2 alpha-D-glucose	Refined	Wild-type
DPPENTOMUTRXNMetaCyc	DPPENTOMUTRXNMetaCyc: 2-deoxy-D-ribose 5-phosphate <=> 2-deoxy-D-ribose 1-phosphate	Gap-filled	Wild-type
ALLOPHANATEHYDROLASERXNMetaCyc	ALLOPHANATEHYDROLASERXNMetaCyc: urea-1-carboxylate + H2O --> 2 NH3 + 2 CO2	Gap-filled	Wild-type
UREASERXNMetaCyc	UREASERXNMetaCyc: urea + H2O <=> 2 NH3 + CO2	Gap-filled	Wild-type
R00782KEGGR00782	R00782KEGGR00782: L-cysteine + H2O --> pyruvate + H2S + NH3	Refined	Wild-type
HISTIDINEAMMONIALYASERXNMetaCyc	HISTIDINEAMMONIALYASERXNMetaCyc: L-histidine --> urocanate + NH3	Gap-filled	Wild-type
UROCANATEHYDRATASEMetaCyc	UROCANATEHYDRATASEMetaCyc: H2O + urocanate --> 4-imidazolone-5-propanoate	Gap-filled	Wild-type
LYSINE23AMINOMUTASERXNMetaCyc	LYSINE23AMINOMUTASERXNMetaCyc: L-lysine <=> L-beta-lysine	Gap-filled	Wild-type
BETALYSINE56AMINOMUTASERXNMetaCyc	BETALYSINE56AMINOMUTASERXNMetaCyc: L-beta-lysine <=> (3S,5S)-3,5-diaminohexanoate	Gap-filled	Wild-type
RXN_1_4_1_11_MetaCyc	RXN_1_4_1_11_MetaCyc: (3S,5S)-3,5-diaminohexanoate + NAD +H2O <=> (S)-5-amino-3-oxohexanoate + NH3 + NADH	Gap-filled	Wild-type
R125RXNMetaCyc	R125RXNMetaCyc: (S)-5-amino-3-oxohexanoate + Acetyl-CoA <=> (S)-3-aminobutanoyl-CoA + Acetoacetate	Gap-filled	Wild-type
RXN_4_3_1_14_MetaCyc	RXN_4_3_1_14_MetaCyc: (S)-3-aminobutanoyl-CoA <=> NH3 + Crotonyl-CoA	Gap-filled	Wild-type
GLUTARYLCOADEHYDROGENASERXNMetaCyc	GLUTARYLCOADEHYDROGENASERXNMetaCyc: glutaryl-CoA + Electron-transferring flavoprotein <=> CO2 + Crotonoyl-CoA + Reduced electron-transferring flavoprotein	Gap-filled	Wild-type
GLUTARYLCOADEHYDROGRXNMetaCyc	GLUTARYLCOADEHYDROGRXNMetaCyc: glutaryl-CoA [cytosol] + Electron-transferring flavoprotein <=> (E)-Glutaconyl-CoA + Reduced electron-transferring flavoprotein	Gap-filled	Wild-type
GLUTACONYLCOADECARBOXYLASERXNMetaCyc	GLUTACONYLCOADECARBOXYLASERXNMetaCyc: (E)-Glutaconyl-CoA --> CO2 [cytosol] + Crotonoyl-CoA	Gap-filled	Wild-type
RXN1082MetaCyc	RXN1082MetaCyc: acetyl-CoA + 2-hydroxyglutarate --> acetate + 2-Hydroxyglutaryl-CoA	Gap-filled	Wild-type
RXN1083MetaCyc	RXN1083MetaCyc: 2-Hydroxyglutaryl-CoA --> H2O + (E)-Glutaconyl-CoA	Gap-filled	Wild-type
RXN7708MetaCyc	RXN7708MetaCyc: L-methionine + keto-phenylpyruvate <=> L-phenylalanine + 4-methylthio-2-oxobutanoate	Gap-filled	Wild-type
Ex_C00388	Ex_C00388: 4-imidazoleacetate -->	Gap-filled	Wild-type
CYTDEAMRXNMetaCyc	CYTDEAMRXNMetaCyc: Cytosine + H2O <=> Uracil + NH3	Gap-filled	Wild-type
INOSINEKINRXNMetaCyc	INOSINEKINRXNMetaCyc: inosine + ATP --> IMP + ADP	Gap-filled	Wild-type
INOSINENUCLEOSIDASERXNMetaCyc	INOSINENUCLEOSIDASERXNMetaCyc: inosine + H2O <=> D-ribose + hypoxanthine	Gap-filled	Wild-type
RXN7682MetaCyc	RXN7682MetaCyc: hypoxanthine + NAD(+) + H2O --> xanthine + NADH	Gap-filled	Wild-type
RXN0901MetaCyc	RXN0901MetaCyc: xanthine + NAD(+) + H2O <=> urate + NADH	Gap-filled	Wild-type
RXN0363MetaCyc	RXN0363MetaCyc: xanthosine + H2O --> D-ribose + xanthine	Gap-filled	Wild-type
r639AORYZAER01255	r639AORYZAER01255: L-proline <=> D-proline	Refined	Wild-type
ACETYLORNDEACETRXNMetaCyc	ACETYLORNDEACETRXNMetaCyc: N2-acetyl-L-ornithine + H2O <=> L-ornithine + acetate	Gap-filled	Wild-type
RXN14513MetaCyc	RXN14513MetaCyc: Adenosine 2'-monophosphate + H2O --> Adenosine + Phosphate	Gap-filled	Wild-type
RXN14512MetaCyc	RXN14512MetaCyc: Guanosine 2'-monophosphate + H2O --> Guanosine + Phosphate	Gap-filled	Wild-type
Ex_C06369	Ex_C06369: 2-deoxy-D-glucose -->	Gap-filled	Wild-type
RXN14511MetaCyc	RXN14511MetaCyc: H2O + cytidine 2'-monophosphate --> phosphate + cytidine	Gap-filled	Wild-type
RXN14510MetaCyc	RXN14510MetaCyc: H2O + uridine 2'-monophosphate --> phosphate + uridine	Gap-filled	Wild-type
3SULFINYLPYRUVATESPONRXNMetaCyc	3SULFINYLPYRUVATESPONRXNMetaCyc: 3-Sulfinylpyruvate + H2O --> Sulfite + Pyruvate	Gap-filled	Wild-type
CYSTATHIONINEBETASYNTHASERXNMetaCyc	CYSTATHIONINEBETASYNTHASERXNMetaCyc: L-serine + L-homocysteine <=> Cystathionine + H2O	Gap-filled	Wild-type
HYPOTAURINEDEHYDROGENASERXNMetaCyc	HYPOTAURINEDEHYDROGENASERXNMetaCyc: H2O + NAD(+) + hypotaurine --> NADH + taurine	Gap-filled	Wild-type
Ex_C06735	Ex_C06735: aminoacetaldehyde [cytosol] <=>	Gap-filled	Wild-type
RXN0299MetaCyc	RXN0299MetaCyc: oxygen + 2-oxoglutarate + taurine --> CO2 + succinate + sulfite + aminoacetaldehyde	Gap-filled	Wild-type
r0205YCM606R01759	NADPH [cytosol] + L-arabinose [cytosol] --> NADP(+) [cytosol] + L-arabinitol [cytosol]	Removed	Wild-type
r41iSS884R01758	NAD(+) [cytosol] + L-arabinitol [cytosol] <=> NADH [cytosol] + L-arabinose [cytosol]	Removed	Wild-type
r458ANIDULANSR01762	3.0 H2O [cytosol] + alpha-L-arabinan [cytosol] <=> 2.0 B00001 [cytosol] + 3.0 L-arabinose [cytosol]	Removed	Wild-type
RXN14225MetaCyc	2.0 H2O [cytosol] + NAD(+) [cytosol] + D-glucuronolactone [cytosol] --> NADH [cytosol] + D-glucarate [cytosol]	Refined	Wild-type
R02928KEGGR02928	NAD(+) [cytosol] + galactitol [cytosol] <=> NADH [cytosol] + D-Tagatose [cytosol]	Removed	Wild-type
RXN12078MetaCyc	NADP(+) [cytosol] + galactitol [cytosol] <=> NADPH [cytosol] + beta-D-galactose [cytosol]	Removed	Wild-type
R00589KEGGR00589	L-serine [cytosol] <=> D-serine [cytosol]	Removed	Wild-type
R00221KEGGR00221	D-serine [cytosol] --> pyruvate [cytosol] + NH3 [cytosol]	Removed	Wild-type
R01787KEGGR01787	NADP(+) [cytosol] + D-Sorbitol [cytosol] <=> NADPH [cytosol] + alpha-D-glucose [cytosol]	Removed	Wild-type
r0323YCM606R00875	NAD(+) [cytosol] + D-Sorbitol [cytosol] --> NADH [cytosol] + D-fructose [cytosol]	Removed	Wild-type
R08926KEGGR08926	NAD(+) [cytosol] + 6-Deoxy-L-galactose [cytosol] <=> NADH [cytosol] + L-Fucono-1,5-lactone [cytosol]	Removed	Wild-type
R03161KEGGR03161	ATP [cytosol] + 6-Deoxy-L-galactose [cytosol] <=> ADP [cytosol] + beta-L-fucose 1-phosphate [cytosol]	Removed	Wild-type
R01544KEGGR01544	glucosaminate [cytosol] --> 2-dehydro-3-deoxy-D-gluconate [cytosol] + NH3 [cytosol]	Removed	Wild-type
BETAGALACTOSIDRXNMetaCyc	H2O [cytosol] + lactose [cytosol] <=> beta-D-glucose [cytosol] + beta-D-galactose [cytosol]	Removed	Wild-type
R214ANIGER	H2O [cytosol] + lactose [cytosol] --> D-galactose [cytosol] + alpha-D-glucose [cytosol]	Removed	Wild-type
R01100KEGGR01100	H2O [cytosol] + lactose [cytosol] --> D-glucose [cytosol] + D-galactose [cytosol]	Removed	Wild-type
R163ANIGER	NADPH [cytosol] + D-ribose [cytosol] <=> NADP(+) [cytosol] + Ribitol [cytosol]	Removed	Wild-type
DEOXYADENPHOSPHORRXNMetaCyc	phosphate [cytosol] + 2'-deoxyadenosine [cytosol] <-- adenine [cytosol] + 2'-deoxy-alpha-D-ribose 1-phosphate [cytosol]	Refined	Wild-type
r0946YCM606R02557	phosphate [cytosol] + 2'-deoxyadenosine [cytosol] <-- adenine [cytosol] + 2-Deoxy-D-ribose 1-phosphate [cytosol]	Refined	Wild-type
r1118AORYZAE	phosphate [cytosol] + 2'-deoxyinosine [cytosol] <-- hypoxanthine [cytosol] + 2-deoxyribose 1-phosphate [cytosol]	Refined	Wild-type
r0948YCM606R02748	phosphate [cytosol] + 2'-deoxyinosine [cytosol] <-- hypoxanthine [cytosol] + 2-Deoxy-D-ribose 1-phosphate [cytosol]	Refined	Wild-type
DEOXYINOPHOSPHORRXNMetaCyc	phosphate [cytosol] + 2'-deoxyinosine [cytosol] <-- hypoxanthine [cytosol] + 2'-deoxy-alpha-D-ribose 1-phosphate [cytosol]	Refined	Wild-type
RXN06987MetaCyc	H2O [cytosol] + gly-asp [cytosol] <=> glycine [cytosol] + L-aspartate [cytosol]	Removed	Wild-type
r444ANIDULANS	3.0 Cellobiose [cytosol] --> H2O [cytosol] + 2.0 1,3-beta-D-Glucan [cytosol]	Removed	Wild-type
R00952KEGGR00952	phosphate [cytosol] + Cellobiose [cytosol] <=> D-glucose [cytosol] + alpha-D-glucose 1-phosphate [cytosol]	Removed	Wild-type
R00306KEGGR00306	H2O [cytosol] + Cellobiose [cytosol] --> 2.0 D-glucose [cytosol]	Removed	Wild-type
r351AORYZAER00026	H2O [cytosol] + Cellobiose [cytosol] --> 2.0 beta-D-glucose [cytosol]	Removed	Wild-type
R02419KEGGR02419	(R)-malate [cytosol] <=> H2O [cytosol] + maleate [cytosol]	Removed	Wild-type
R00215KEGGR00215	NAD(+) [cytosol] + (R)-malate [cytosol] --> NADH [cytosol] + CO2 [cytosol] + pyruvate [cytosol]	Removed	Wild-type
RXN11459MetaCyc	digalacturonate [cytosol] <=> D-galacturonate [cytosol] + (4S,5R)-4,5-dihydroxy-2,6-dioxohexanoate [cytosol]	Removed	Wild-type
R01984KEGGR01984	D-galacturonate [cytosol] <=> H2O [cytosol] + D-glucuronolactone [cytosol]	Removed	Wild-type
r389AORYZAER07676	NADPH [cytosol] + D-galacturonate [cytosol] <=> NADP(+) [cytosol] + L-galactonate [cytosol]	Removed	Wild-type
r432ANIDULANS	3.0 H2O [cytosol] + glycogen [cytosol] --> 4.0 alpha-D-glucose [cytosol]	Removed	Wild-type
r0511YCM606	4.0 phosphate [cytosol] + glycogen [cytosol] --> H2O [cytosol] + 4.0 alpha-D-glucose 1-phosphate [cytosol]	Removed	Wild-type
R03490KEGGR03490	UDP-N-acetyl-D-galactosamine [cytosol] + beta-D-Galactosyl-(1->4)-beta-D-glucosyl-(1<->1)-ceramide [cytosol] <=> UDP [cytosol] + GA2 [cytosol]	Removed	Wild-type
R01804KEGGR01804	phosphate [cytosol] + N-acetylneuraminate [cytosol] <=> H2O [cytosol] + phosphoenolpyruvate [cytosol] + 2-Acetamido-2-deoxy-D-mannose [cytosol]	Removed	Wild-type
r0321YCM606R01575	NADP(+) [cytosol] + D-arabinose [cytosol] --> NADPH [cytosol] + D-arabinono-1,4-lactone [cytosol]	Removed	Wild-type
R156ANIGER	NADPH [cytosol] + D-arabinose [cytosol] --> NADP(+) [cytosol] + D-arabinitol [cytosol]	Removed	Wild-type
r0320YCM606R01574	NAD(+) [cytosol] + D-arabinose [cytosol] --> NADH [cytosol] + D-arabinono-1,4-lactone [cytosol]	Removed	Wild-type
R01577KEGGR01577	D-arabinose [cytosol] <=> D-ribulose [cytosol]	Removed	Wild-type
R158ANIGERR07143	NADP(+) [cytosol] + D-arabinitol [cytosol] --> NADPH [cytosol] + D-xylulose [cytosol]	Removed	Wild-type
R02441KEGGR02441	NAD(+) [cytosol] + L-arabinitol [cytosol] <=> NADH [cytosol] + L-ribulose [cytosol]	Removed	Wild-type
R150ANIGERR01903	NAD(+) [cytosol] + L-arabinitol [cytosol] <=> NADH [cytosol] + L-xylulose [cytosol]	Removed	Wild-type
R05769KEGGR05769	UDP-glucose [cytosol] + benzene-1,4-diol [cytosol] <=> UDP [cytosol] + hydroquinone-O-beta-D-glucopyranoside [cytosol]	Removed	Wild-type
RXN11502MetaCyc	H2O [cytosol] + raffinose [cytosol] <=> sucrose [cytosol] + alpha-D-galactose [cytosol]	Removed	Wild-type
r273AORYZAER02410	H2O [cytosol] + raffinose [cytosol] --> D-fructose [cytosol] + melibiose [cytosol]	Removed	Wild-type
RXN8287MetaCyc	2.0 raffinose [cytosol] <=> sucrose [cytosol] + stachyose [cytosol]	Removed	Wild-type
R03558KEGGR03558	UDP-glucose [cytosol] + salicyl alcohol [cytosol] <=> UDP [cytosol] + salicin [cytosol]	Removed	Wild-type
R151ANIGERR01904	NADPH [cytosol] + L-xylulose [cytosol] <=> NADP(+) [cytosol] + xylitol [cytosol]	Removed	Wild-type
R153ANIGER	NADP(+) [cytosol] + xylitol [cytosol] --> NADPH [cytosol] + D-xylulose [cytosol]	Removed	Wild-type
RXN7744MetaCyc	H2O [cytosol] + 2-Methylmaleate [cytosol] <=> beta-methyl-D-malate [cytosol]	Removed	Wild-type
r924iLC915R03898	H2O [cytosol] + 2-Methylmaleate [cytosol] <=> D-erythro-3-Methylmalate [cytosol]	Removed	Wild-type
R03296KEGGR03296	trans-4-hydroxy-L-proline [cytosol] <=> cis-4-hydroxy-D-proline [cytosol]	Removed	Wild-type
r1157iAL1006R00787	3.0 NADPH [cytosol] + nitrite [cytosol] --> 2.0 H2O [cytosol] + 3.0 NADP(+) [cytosol] + NH3 [cytosol]	Removed	Wild-type
R05265KEGGR05265	oxygen [cytosol] + 4-nitrocatechol [cytosol] <=> H2O [cytosol] + nitrite [cytosol] + benzene-1,2,4-triol [cytosol]	Removed	Wild-type
R04175KEGGR04175	2-keto-6-aminocaproate [cytosol] <=> H2O [cytosol] + 1,2-didehydropiperidine-2-carboxylate [cytosol]	Removed	Wild-type
RXN8243MetaCyc	H2O2 [cytosol] + 2-keto-6-aminocaproate [cytosol] <=> H2O [cytosol] + CO2 [cytosol] + 5-aminopentanoate [cytosol]	Removed	Wild-type
r773iLC915R02137	H2O [cytosol] + cytidine [cytosol] --> D-ribose [cytosol] + cytosine [cytosol]	Removed	Wild-type
r974AORYZAER00978	NADPH [cytosol] + uracil [cytosol] --> NADP(+) [cytosol] + 5,6-dihydrouracil [cytosol]	Removed	Wild-type
r1091AORYZAE	phosphate [cytosol] + 2'-deoxyuridine [cytosol] <=> uracil [cytosol] + 2-deoxyribose 1-phosphate [cytosol]	Removed	Wild-type
r0333YCM606R02484	phosphate [cytosol] + 2'-deoxyuridine [cytosol] --> uracil [cytosol] + 2-Deoxy-D-ribose 1-phosphate [cytosol]	Refined	Wild-type
R01415KEGGR01415	NADP(+) [cytosol] + 5,6-dihydrothymine [cytosol] <=> NADPH [cytosol] + thymine [cytosol]	Removed	Wild-type
R02467KEGGR02467	oxygen [cytosol] + cysteamine [cytosol] <=> hypotaurine [cytosol]	Removed	Wild-type
R00557KEGGR00557	3.0 NADPH [cytosol] + 4.0 oxygen [cytosol] + 2.0 L-arginine [cytosol] <=> 4.0 H2O [cytosol] + 3.0 NADP(+) [cytosol] + 2.0 L-citrulline [cytosol] + 2.0 nitric oxide [cytosol]	Removed	ARG1,ARG3,ARG4
R00559KEGGR00559	oxygen [cytosol] + L-arginine [cytosol] --> H2O [cytosol] + CO2 [cytosol] + 4-guanidinobutanamide [cytosol]	Refined	ARG1,ARG3,ARG4
R00558KEGGR00558	NADPH [cytosol] + oxygen [cytosol] + L-arginine [cytosol] --> H2O [cytosol] + NADP(+) [cytosol] + N-(omega)-Hydroxyarginine [cytosol]	Refined	ARG1,ARG3,ARG4
R342ANIGERR00551	H2O [cytosol] + L-arginine [cytosol] --> L-ornithine [cytosol] + urea [cytosol]	Refined	ARG1,ARG3,ARG4
RXN06988MetaCyc	H2O [cytosol] + glycylproline [cytosol] --> glycine [cytosol] + L-proline [cytosol]	Refined	PUT2
r618AORYZAER01252	oxygen [cytosol] + 2-oxoglutarate [cytosol] + L-proline [cytosol] --> CO2 [cytosol] + succinate [cytosol] + trans-4-hydroxy-L-proline [cytosol]	Removed	PUT2
R00671KEGGR00671	L-ornithine [cytosol] --> L-proline [cytosol] + NH3 [cytosol]	Refined	PUT2
R00111KEGGR00111	NADPH [cytosol] + 2.0 oxygen [cytosol] + 2.0 N-(omega)-Hydroxyarginine [cytosol] --> 2.0 H2O [cytosol] + NADP(+) [cytosol] + 2.0 L-citrulline [cytosol] + 2.0 nitric oxide [cytosol]	Refined	PUT2
R09077KEGGR09077	H2O [cytosol] + oxygen [cytosol] + spermidine [cytosol] --> H2O2 [cytosol] + putrescine [cytosol] + 3-aminopropanal [cytosol]	Refined	PUT2
R339ANIGERR00667	2-oxoglutarate [cytosol] + L-ornithine [cytosol] --> L-glutamate [cytosol] + L-Glutamate 5-semialdehyde [cytosol]	Refined	PUT2
r0664iAL1006R01702	4-methyl-2-oxopentanoate [cytosol] + Enzyme N6-(lipoyl)lysine [cytosol] --> CO2 [cytosol] + [Dihydrolipoyllysine-residue (2-methylpropanoyl)transferase] S-(3-methylbutanoyl)dihydrolipoyllysine [cytosol]	Refined	HIS1/LEU12
R401ANIGER	H2O [cytosol] + 7.0 L-glutamate [cytosol] + 11.0 (2S)-2-isopropyl-3-oxosuccinate [cytosol] <=> 14.0 2-oxoglutarate [cytosol] + 7.0 L-leucine [cytosol]	Removed	HIS1/LEU13
ARGININEDEIMINASERXNMetaCyc	L-arginine [cytosol] + H2O [cytosol] --> NH3 [cytosol] + L-citrulline [cytosol]	Gap-filled	ARG1,ARG3,ARG4
GUANIDINOBUTYRASEMetaCyc	4-guanidinobutanoate [cytosol] + H2O [cytosol] --> gamma-aminobutyrate [cytosol] + urea [cytosol]	Gap-filled	ARG1,ARG3,ARG4
r_1682_yeast	oxygen [cytosol] + S-adenosyl-L-methionine [cytosol] + zymosterol [cytosol] --> 2.0 H2O [cytosol] + S-adenosyl-L-homocysteine [cytosol] + ergosta-5,7,22,24(28)-tetraen-3beta-ol [cytosol]	Gap-filled

## Sheet: Modified exchange reactions
Exchange reaction ID	Equation	Status
Ex_C06369	2-deoxy-D-glucose 6-phosphate [cytosol] <=>	Added
Ex_C00575	3',5'-cyclic AMP [cytosol] <=>	Added
Ex_C01005	O-phospho-L-serine [cytosol] <=>	Added
Ex_C00329	D-glucosamine [cytosol] <=>	Added
Ex_C00320	thiosulfate [cytosol] <=>	Added
Ex_C00327	L-citrulline [cytosol] <=>	Added
Ex_C00218	methylamine [cytosol] <=>	Added
Ex_C05332	2-phenylethylamine [cytosol] <=>	Added
Ex_C00179	agmatine [cytosol] <=>	Added
Ex_CHEBI28223	adenosine 2'-monophosphate [cytosol] <=>	Added
Ex_C00020	AMP [cytosol] <=>	Added
Ex_Cluster3898	ala-asp [cytosol] <=>	Added
Ex_C00013	diphosphate [cytosol] <=>	Added
Ex_Cluster168	gly-met [cytosol] <=>	Added
Ex_C01879	5-oxo-L-proline [cytosol] <=>	Added
Ex_CHEBI27931	maltotriose [cytosol] <=>	Added
Ex_C06555	biuret [cytosol] <=>	Added
Ex_C00263	L-homoserine [cytosol] <=>	Added
Ex_C00645	2-Acetamido-2-deoxy-D-mannose [cytosol] <=>	Added
Ex_C00642	4-hydroxyphenylacetate [cytosol] <=>	Added
Ex_C00606	3-sulfino-L-alanine [cytosol] <=>	Added
Ex_C00074	phosphoenolpyruvate [cytosol] <=>	Added
Ex_C00105	UMP [cytosol] <=>	Added
Ex_C00103	alpha-D-glucose 1-phosphate [cytosol] <=>	Added
Ex_C00109	2-oxobutanoate [cytosol] <=>	Added
Ex_Cluster2744	ala-leu [cytosol] <=>	Added
Ex_Cluster519	guanosine 2'-monophosphate [cytosol] <=>	Added
Ex_Cluster1480	L-alanyl-L-glutamine [cytosol] <=>	Added
Ex_C12147	L-threonine O-3-phosphate [cytosol] <=>	Added
Ex_C00483	tyramine [cytosol] <=>	Added
Ex_C00488	formamide [cytosol] <=>	Added
Ex_C00588	choline phosphate [cytosol] <=>	Added
Ex_C00583	1,2-Propanediol [cytosol] <=>	Added
Ex_C00586	2-deoxy-D-glucose [cytosol] <=>	Added
Ex_C00275	D-mannose 6-phosphate [cytosol] <=>	Added
Ex_Cluster3292	cytidine 2'-monophosphate [cytosol] <=>	Added
Ex_C00988	2-phosphoglycolate [cytosol] <=>	Added
Ex_Cluster4793	L-Ala-L-Glu [cytosol] <=>	Added
Ex_C00055	CMP [cytosol] <=>	Added
Ex_C06194	2',3'-Cyclic GMP [cytosol] <=>	Added
Ex_C02989	L-methionine S-oxide [cytosol] <=>	Added
Ex_Cluster419	gly-gln [cytosol] <=>	Added
Ex_C02353	2',3'-cyclic AMP [cytosol] <=>	Added
Ex_C02355	2',3'-Cyclic UMP [cytosol] <=>	Added
Ex_C02354	cytidine 2',3'-cyclic monophosphate [cytosol] <=>	Added
Ex_C00855	D-methionine [cytosol] <=>	Added
Ex_C00636	D-mannose 1-phosphate [cytosol] <=>	Added
Ex_C00631	2-phospho-D-glycerate [cytosol] <=>	Added
Ex_C00149	(S)-malate [cytosol] <=>	Added
Ex_C00144	GMP [cytosol] <=>	Added
Ex_C02532	D-O-Phosphoserine [cytosol] <=>	Added
Ex_C00624	N-acetyl-L-glutamate [cytosol] <=>	Added
Ex_C00156	4-hydroxybenzoate [cytosol] <=>	Added
Ex_Cluster5933	ala-his [cytosol] <=>	Added
Ex_C00942	3',5'-cyclic GMP [cytosol] <=>	Added
Ex_C00941	3',5'-cyclic CMP [cytosol] <=>	Added
Ex_C00431	5-aminopentanoate [cytosol] <=>	Added
Ex_C00388	histamine [cytosol] <=>	Added
Ex_C00542	Cystathionine [cytosol] <=>	Added
Ex_C00366	urate [cytosol] <=>	Added
Ex_C00364	dTMP [cytosol] <=>	Added
Ex_C00092	D-glucose 6-phosphate [cytosol] <=>	Added
Ex_C00164	acetoacetate [cytosol] <=>	Added
Ex_C00160	glycolate [cytosol] <=>	Added
Ex_C00163	propionate [cytosol] <=>	Added
Ex_C01419	Cys-Gly [cytosol] <=>	Added
Ex_Cluster2052	gly-asn [cytosol] <=>	Added
Ex_Cluster774	ala-gly [cytosol] <=>	Added
Ex_C06735	aminoacetaldehyde [cytosol] <=>	Added
Ex_C00392	D-mannitol [cytosol] <=>	Added
Ex_C00085	D-fructose 6-phosphate [cytosol] <=>	Added
Ex_Cluster119	uridine 2'-monophosphate [cytosol] <=>	Added
Ex_C00345	6-Phospho-D-gluconate [cytosol] <=>	Added
Ex_C00346	Ethanolamine phosphate [cytosol] <=>	Added
Ex_Cluster843	ala-thr [cytosol] <=>	Added
Ex_C00186	(S)-lactate [cytosol] <=>	Added
Ex_C00184	glycerone [cytosol] <=>	Added
Ex_C00721	Dextrin [cytosol] <=>	Added
Ex_C02835	4-imidazoleacetate [cytosol] <=>	Added
Ex_C06244	acetamide [cytosol] <=>	Added
Ex_Cluster4672	glycyl-L-glutamate [cytosol] <=>	Added
Ex_C00197	3-phospho-D-glycerate [cytosol] <=>	Added
Ex_C00257	D-gluconate [cytosol] <=>	Added
Ex_C00519	hypotaurine [cytosol] <=>	Added
Ex_C00506	L-cysteate [cytosol] <=>	Added
Ex_C00568	TMP [cytosol] <=>	Deleted
Ex_C03479	5-Formyltetrahydrofolate [cytosol] <=>	Deleted
Ex_C01037	7,8-diaminononanoate [cytosol] <=>	Deleted
Ex_C00517	hexadecanal [cytosol] <=>	Deleted
Ex_CHEBI17137	bisulfite [cytosol] <=>	Deleted

## Sheet: Description
Duplicates	Mostly they differ in one or more alphabets (highlighted in red) among two or more metabolites with different IDs green metabolite IDs -> kept metabolites; red metabolite IDs -> deleted metabolites; gray background -> modified and kept reaction
EGCs	Order of refinements & Energy molecules --> At each step, common EGCs of some energy molecules were removed simultaneously Energy dissipation reaction & Optimal value [before refinements] & #Active reactions in the network [before refinements] --> an energy dissipation reaction was added for each energy molecule. Then, the reaction was optimized through pFBA while prohibiting all influxes. Hence,…
Refinements using Biologs	Considering the compatibility of the model predictions with the phenotypic microarrays, some reactions were I) added as gap-filled reactions, II) removed, III) refined in terms of directionality or metabolite participation Sources of the Biolog data I) Ene IV, Lohse MB, Vladu AV, Morschhäuser J, Johnson AD, Bennett RJ. 2016. Phenotypic Profiling Reveals that Candida albicans Opaque Cells Represen…
Modified exchange reactions	Deleted -> unable to carry flux in FVA analysis; Added -> Potential metabolites which can be consumed by C. albicans on regarding the biolog experiments
* See Methods and Fig. 1A
