# Supplementary material for: Metabolic modeling predicts specific gut bacteria as key determinants for Candida albicans colonization levels
Source: ISME J. 2020 Dec 15;15(5):1257–70. doi: 10.1038/s41396-020-00848-z (PMC8115155; doi:10.1038/s41396-020-00848-z)
Supplement: Supplementary file 9 — Supplementary Table S5 [file 41396_2020_848_MOESM9_ESM.xlsx]

## Sheet: phenotypic microarray per substrate
Substrate	ID	Source	Agreement	Cell type
N-Acetyl-D-Glucosamine	C00140	Carbon	1	Wild-type
D-Saccharic acid	C00818	Carbon	1	Wild-type
D-Galactose	C00124	Carbon	1	Wild-type
L-Aspartic acid	C00049	Carbon	1	Wild-type
L-Proline	C00148	Carbon	1	Wild-type
D-Alanine	C00133	Carbon	1	Wild-type
D-Trehalose	C01083	Carbon	0	Wild-type
D-Mannose	C00159	Carbon	1	Wild-type
D-Serine	C00740	Carbon	1	Wild-type
D-Sorbitol	C00794	Carbon	1	Wild-type
Glycerol	C00116	Carbon	0	Wild-type
L-Fucose	C01019	Carbon	1	Wild-type
D-Xylose	C00181	Carbon	1	Wild-type
L-Lactic acid	C00186	Carbon	1	Wild-type
Formic acid	C00058	Carbon	1	Wild-type
D-Mannitol	C00392	Carbon	1	Wild-type
D-Glucose-6-Phosphate	C00092	Carbon	0	Wild-type
DL-Malic acid	C00149	Carbon	1	Wild-type
D-Ribose	C00121	Carbon	1	Wild-type
D-Fructose	C00095	Carbon	1	Wild-type
Acetic acid	C00033	Carbon	0	Wild-type
a-D-Glucose	C00031	Carbon	1	Wild-type
Maltose	C00208	Carbon	1	Wild-type
D-Melibiose	C05402	Carbon	1	Wild-type
Thymidine	C00214	Carbon	1	Wild-type
L-Asparagine	C00152	Carbon	1	Wild-type
D-Glucosaminic acid	C03752	Carbon	1	Wild-type
1,2-Propanediol	C00583	Carbon	1	Wild-type
a-Ketobutyric acid	C00109	Carbon	1	Wild-type
a-D-Lactose	C00243	Carbon	1	Wild-type
Sucrose	C00089	Carbon	1	Wild-type
Uridine	C00299	Carbon	0	Wild-type
L-Glutamine	C00064	Carbon	1	Wild-type
D-Glucose-1-Phosphate	C00103	Carbon	0	Wild-type
D-Fructose-6-Phosphate	C00085	Carbon	0	Wild-type
a-Hydroxybutyric acid	C05984	Carbon	1	Wild-type
Adonitol	C00474	Carbon	1	Wild-type
Maltotriose	CHEBI27931	Carbon	1	Wild-type
2`-Deoxyadenosine	C00559	Carbon	1	Wild-type
Gly-Asp	Cluster363	Carbon	1	Wild-type
Citric acid	C00158	Carbon	0	Wild-type
m-Inositol	C00137	Carbon	0	Wild-type
Fumaric acid	C00122	Carbon	1	Wild-type
Propionic acid	C00163	Carbon	1	Wild-type
Glycolic acid	C00160	Carbon	1	Wild-type
Glyoxylic acid	C00048	Carbon	1	Wild-type
D-Cellobiose	C00185	Carbon	1	Wild-type
Gly-Glu	Cluster4672	Carbon	0	Wild-type
L-Serine	C00065	Carbon	1	Wild-type
L-Alanine	C00133	Carbon	1	Wild-type
Ala-Gly	Cluster774	Carbon	1	Wild-type
Acetoacetic acid	C00164	Carbon	1	Wild-type
D-Malic acid	C00497	Carbon	1	Wild-type
L-Malic acid	C00149	Carbon	1	Wild-type
p-Hydroxyphenyl Acetic acid	C00642	Carbon	1	Wild-type
Tyramine	C00483	Carbon	1	Wild-type
Pyruvic acid	C00022	Carbon	0	Wild-type
D-Galacturonic acid	C00333	Carbon	1	Wild-type
Phenylethylamine	C05332	Carbon	1	Wild-type
Glycogen	C00182	Carbon	1	Wild-type
Pectin	CHEBI17309	Carbon	1	Wild-type
N-Acetyl-D-Galactosamine	C01132	Carbon	1	Wild-type
N-Acetyl-Neuraminic acid	C00270	Carbon	1	Wild-type
Amygdalin	C08325	Carbon	1	Wild-type
D-Arabinose	C00216	Carbon	1	Wild-type
D-Arabitol	C01904	Carbon	1	Wild-type
L-Arabitol	C00532	Carbon	1	Wild-type
Arbutin	C06186	Carbon	1	Wild-type
2-Deoxy-D-Ribose	C01801	Carbon	1	Wild-type
D-Raffinose	C00492	Carbon	1	Wild-type
Salicin	C01451	Carbon	1	Wild-type
L-Sorbose	C00247	Carbon	1	Wild-type
Stachyose	C01613	Carbon	1	Wild-type
D-Tagatose	C00795	Carbon	1	Wild-type
Xylitol	C00379	Carbon	1	Wild-type
Butyric acid	C00246	Carbon	1	Wild-type
Capric acid	C01571	Carbon	1	Wild-type
Caproic acid	C01585	Carbon	1	Wild-type
Citraconic acid	C02226	Carbon	1	Wild-type
D-Glucosamine	C00329	Carbon	1	Wild-type
2-Hydroxybenzoic acid	C00805	Carbon	1	Wild-type
4-Hydroxybenzoic acid	C00156	Carbon	1	Wild-type
Oxalic acid	C00209	Carbon	1	Wild-type
Acetamide	C06244	Carbon	1	Wild-type
N-Acetyl-L-Glutamic acid	C00624	Carbon	0	Wild-type
Glycine	C00037	Carbon	1	Wild-type
L-Histidine	C00135	Carbon	0	Wild-type
L-Homoserine	C00263	Carbon	1	Wild-type
Hydroxy-L-Proline	C01157	Carbon	1	Wild-type
L-Isoleucine	C00407	Carbon	1	Wild-type
L-Leucine	C00123	Carbon	1	Wild-type
L-Lysine	C00047	Carbon	1	Wild-type
L-Methionine	C00073	Carbon	0	Wild-type
L-Ornithine	C00077	Carbon	1	Wild-type
L-Phenylalanine	C00079	Carbon	1	Wild-type
L-Pyroglutamic acid	C01879	Carbon	1	Wild-type
L-Valine	C00183	Carbon	1	Wild-type
D,L-Carnitine	C15025	Carbon	1	Wild-type
Dihydroxyacetone	C00184	Carbon	1	Wild-type
2,3-Butanedione	C00741	Carbon	1	Wild-type
Ammonia	C01342	Nitrogen	1	Wild-type
Nitrite	C00088	Nitrogen	1	Wild-type
Nitrate	C00244	Nitrogen	1	Wild-type
Urea	C00086	Nitrogen	1	Wild-type
L-Alanine	C00133	Nitrogen	1	Wild-type
L-Arginine	C00062	Nitrogen	1	Wild-type
L-Asparagine	C00152	Nitrogen	1	Wild-type
L-Aspartic acid	C00049	Nitrogen	1	Wild-type
L-Cysteine	C00097	Nitrogen	0	Wild-type
L-Glutamic acid	C00025	Nitrogen	1	Wild-type
L-Glutamine	C00064	Nitrogen	1	Wild-type
Glycine	C00037	Nitrogen	1	Wild-type
L-Histidine	C00135	Nitrogen	1	Wild-type
L-Isoleucine	C00407	Nitrogen	1	Wild-type
L-Leucine	C00123	Nitrogen	1	Wild-type
L-Lysine	C00047	Nitrogen	0	Wild-type
L-Methionine	C00073	Nitrogen	1	Wild-type
L-Phenylalanine	C00079	Nitrogen	1	Wild-type
L-Proline	C00148	Nitrogen	1	Wild-type
L-Serine	C00065	Nitrogen	1	Wild-type
L-Threonine	C00188	Nitrogen	1	Wild-type
L-Tryptophan	C00078	Nitrogen	1	Wild-type
L-Tyrosine	C00082	Nitrogen	1	Wild-type
L-Valine	C00183	Nitrogen	1	Wild-type
D-Lysine	C00739	Nitrogen	1	Wild-type
D-Serine	C00740	Nitrogen	1	Wild-type
L-Citrulline	C00327	Nitrogen	1	Wild-type
L-Homoserine	C00263	Nitrogen	0	Wild-type
L-Ornithine	C00077	Nitrogen	1	Wild-type
L-Pyroglutamic acid	C01879	Nitrogen	0	Wild-type
Methylamine	C00218	Nitrogen	1	Wild-type
Ethylamine	C00797	Nitrogen	0	Wild-type
Ethanolamine	C00189	Nitrogen	1	Wild-type
Putrescine	C00134	Nitrogen	1	Wild-type
Agmatine	C00179	Nitrogen	1	Wild-type
Histamine	C00388	Nitrogen	1	Wild-type
b-Phenylethylamine	C05332	Nitrogen	1	Wild-type
Tyramine	C00483	Nitrogen	1	Wild-type
Formamide	C00488	Nitrogen	1	Wild-type
N-Acetyl-D-Glucosamine	C00140	Nitrogen	1	Wild-type
N-Acetyl-D-Galactosamine	C01132	Nitrogen	1	Wild-type
Adenine	C00147	Nitrogen	1	Wild-type
Adenosine	C00212	Nitrogen	1	Wild-type
Cytidine	C00475	Nitrogen	0	Wild-type
Cytosine	C00380	Nitrogen	1	Wild-type
Guanine	C00242	Nitrogen	0	Wild-type
Guanosine	C00387	Nitrogen	1	Wild-type
Thymine	C00178	Nitrogen	1	Wild-type
Thymidine	C00214	Nitrogen	1	Wild-type
Uridine	C00299	Nitrogen	1	Wild-type
Inosine	C00294	Nitrogen	1	Wild-type
Xanthine	C00385	Nitrogen	1	Wild-type
Xanthosine	C01762	Nitrogen	1	Wild-type
Uric acid	C00366	Nitrogen	1	Wild-type
Allantoin	C01551	Nitrogen	1	Wild-type
d-Amino-N-Valeric acid	C00431	Nitrogen	1	Wild-type
Ala-Asp	Cluster3898	Nitrogen	1	Wild-type
Ala-Gln	Cluster1480	Nitrogen	1	Wild-type
Ala-Glu	Cluster4793	Nitrogen	1	Wild-type
Ala-Gly	Cluster774	Nitrogen	1	Wild-type
Ala-His	Cluster5933	Nitrogen	1	Wild-type
Ala-Leu	Cluster2744	Nitrogen	1	Wild-type
Ala-Thr	Cluster843	Nitrogen	1	Wild-type
Gly-Asn	Cluster2052	Nitrogen	1	Wild-type
Gly-Gln	Cluster419	Nitrogen	1	Wild-type
Gly-Glu	Cluster4672	Nitrogen	1	Wild-type
Gly-Met	Cluster168	Nitrogen	1	Wild-type
Phosphate	C00009	Phosphor	1	Wild-type
Pyrophosphate	C00013	Phosphor	1	Wild-type
Tripolyphosphate	C00536	Phosphor	0	Wild-type
Adenosine 2`-Monophosphate	CHEBI28223	Phosphor	1	Wild-type
Adenosine 5`-Monophosphate	C00020	Phosphor	1	Wild-type
Adenosine 2`,3`-Cyclic Monophosphate	C02353	Phosphor	1	Wild-type
Carbamyl Phosphate	C00169	Phosphor	1	Wild-type
D-2-Phospho-Glyceric acid	C00631	Phosphor	1	Wild-type
D-3-Phospho-Glyceric acid	C00197	Phosphor	1	Wild-type
Guanosine 2`-Monophosphate	Cluster519	Phosphor	1	Wild-type
Guanosine 5`-Monophosphate	C00144	Phosphor	1	Wild-type
Guanosine 2`,3`-Cyclic Monophosphate	C06194	Phosphor	0	Wild-type
Phosphoenol Pyruvate	C00074	Phosphor	1	Wild-type
Phospho-Glycolic acid	C00988	Phosphor	1	Wild-type
D-Glucose-1-Phosphate	C00103	Phosphor	1	Wild-type
D-Glucose-6-Phosphate	C00092	Phosphor	1	Wild-type
D-Glucosamine-6-Phosphate	C00352	Phosphor	1	Wild-type
6-Phospho-Gluconic acid	C00345	Phosphor	1	Wild-type
Cytidine 2`-Monophosphate	Cluster3292	Phosphor	1	Wild-type
Cytidine 5`-Monophosphate	C00055	Phosphor	1	Wild-type
Cytidine 2`,3`-Cyclic Monophosphate	C02354	Phosphor	1	Wild-type
Cytidine 3`,5`-Cyclic Monophosphate	C00941	Phosphor	1	Wild-type
D-Mannose-6-Phosphate	C00275	Phosphor	1	Wild-type
O-Phospho-D-Serine	C02532	Phosphor	1	Wild-type
O-Phospho-L-Serine	C01005	Phosphor	1	Wild-type
O-Phospho-L-Threonine	C12147	Phosphor	1	Wild-type
Uridine 2`-Monophosphate	Cluster119	Phosphor	1	Wild-type
Uridine 5`-Monophosphate	C00105	Phosphor	1	Wild-type
Uridine 2`,3`-Cyclic Monophosphate	C02355	Phosphor	1	Wild-type
Phosphoryl Choline	C00588	Phosphor	1	Wild-type
O-Phosphoryl-Ethanolamine	C00346	Phosphor	1	Wild-type
2-Aminoethyl Phosphonic acid	C03557	Phosphor	1	Wild-type
Thymidine 5`-Monophosphate	C00364	Phosphor	1	Wild-type
Inositol Hexaphosphate	C01204	Phosphor	0	Wild-type
L-Cysteine	C00097	Sulfur	1	Wild-type
Cysteamine	C01678	Sulfur	1	Wild-type
Cystathionine	C00542	Sulfur	1	Wild-type
Glutathione	C00051	Sulfur	0	Wild-type
L-Methionine	C00073	Sulfur	1	Wild-type
Gly-Met	Cluster168	Sulfur	1	Wild-type
Taurine	C00245	Sulfur	1	Wild-type
Hypotaurine	C00519	Sulfur	1	Wild-type
N-Acetyl-D-Glucosamine	C00140	Carbon	1	URA3 mutant
D-Saccharic acid	C00818	Carbon	1	URA3 mutant
D-Galactose	C00124	Carbon	0	URA3 mutant
L-Aspartic acid	C00049	Carbon	1	URA3 mutant
L-Proline	C00148	Carbon	1	URA3 mutant
D-Alanine	C00133	Carbon	1	URA3 mutant
D-Trehalose	C01083	Carbon	1	URA3 mutant
D-Mannose	C00159	Carbon	0	URA3 mutant
D-Serine	C00740	Carbon	1	URA3 mutant
D-Sorbitol	C00794	Carbon	1	URA3 mutant
Glycerol	C00116	Carbon	1	URA3 mutant
L-Fucose	C01019	Carbon	1	URA3 mutant
D-Xylose	C00181	Carbon	0	URA3 mutant
L-Lactic acid	C00186	Carbon	1	URA3 mutant
Formic acid	C00058	Carbon	1	URA3 mutant
D-Mannitol	C00392	Carbon	1	URA3 mutant
D-Glucose-6-Phosphate	C00092	Carbon	1	URA3 mutant
DL-Malic acid	C00149	Carbon	1	URA3 mutant
D-Ribose	C00121	Carbon	0	URA3 mutant
D-Fructose	C00095	Carbon	0	URA3 mutant
Acetic acid	C00033	Carbon	1	URA3 mutant
a-D-Glucose	C00031	Carbon	0	URA3 mutant
Maltose	C00208	Carbon	1	URA3 mutant
D-Melibiose	C05402	Carbon	1	URA3 mutant
Thymidine	C00214	Carbon	1	URA3 mutant
L-Asparagine	C00152	Carbon	1	URA3 mutant
D-Glucosaminic acid	C03752	Carbon	1	URA3 mutant
1,2-Propanediol	C00583	Carbon	1	URA3 mutant
a-Ketobutyric acid	C00109	Carbon	1	URA3 mutant
a-D-Lactose	C00243	Carbon	1	URA3 mutant
Sucrose	C00089	Carbon	1	URA3 mutant
Uridine	C00299	Carbon	1	URA3 mutant
L-Glutamine	C00064	Carbon	1	URA3 mutant
D-Glucose-1-Phosphate	C00103	Carbon	1	URA3 mutant
D-Fructose-6-Phosphate	C00085	Carbon	1	URA3 mutant
a-Hydroxybutyric acid	C05984	Carbon	1	URA3 mutant
Adonitol	C00474	Carbon	1	URA3 mutant
Maltotriose	CHEBI27931	Carbon	1	URA3 mutant
2`-Deoxyadenosine	C00559	Carbon	1	URA3 mutant
Gly-Asp	Cluster363	Carbon	1	URA3 mutant
Citric acid	C00158	Carbon	1	URA3 mutant
m-Inositol	C00137	Carbon	1	URA3 mutant
Fumaric acid	C00122	Carbon	1	URA3 mutant
Propionic acid	C00163	Carbon	1	URA3 mutant
Glycolic acid	C00160	Carbon	1	URA3 mutant
Glyoxylic acid	C00048	Carbon	1	URA3 mutant
D-Cellobiose	C00185	Carbon	1	URA3 mutant
Gly-Glu	Cluster4672	Carbon	1	URA3 mutant
L-Serine	C00065	Carbon	1	URA3 mutant
L-Alanine	C00133	Carbon	1	URA3 mutant
Ala-Gly	Cluster774	Carbon	1	URA3 mutant
Acetoacetic acid	C00164	Carbon	1	URA3 mutant
D-Malic acid	C00497	Carbon	1	URA3 mutant
L-Malic acid	C00149	Carbon	1	URA3 mutant
p-Hydroxyphenyl Acetic acid	C00642	Carbon	1	URA3 mutant
Tyramine	C00483	Carbon	1	URA3 mutant
Pyruvic acid	C00022	Carbon	1	URA3 mutant
D-Galacturonic acid	C00333	Carbon	1	URA3 mutant
Phenylethylamine	C05332	Carbon	1	URA3 mutant
Glycogen	C00182	Carbon	1	URA3 mutant
Pectin	CHEBI17309	Carbon	0	URA3 mutant
N-Acetyl-D-Galactosamine	C01132	Carbon	1	URA3 mutant
N-Acetyl-Neuraminic acid	C00270	Carbon	1	URA3 mutant
Amygdalin	C08325	Carbon	1	URA3 mutant
D-Arabinose	C00216	Carbon	0	URA3 mutant
D-Arabitol	C01904	Carbon	1	URA3 mutant
L-Arabitol	C00532	Carbon	1	URA3 mutant
Arbutin	C06186	Carbon	1	URA3 mutant
2-Deoxy-D-Ribose	C01801	Carbon	0	URA3 mutant
D-Raffinose	C00492	Carbon	1	URA3 mutant
Salicin	C01451	Carbon	1	URA3 mutant
L-Sorbose	C00247	Carbon	1	URA3 mutant
Stachyose	C01613	Carbon	1	URA3 mutant
D-Tagatose	C00795	Carbon	1	URA3 mutant
Xylitol	C00379	Carbon	1	URA3 mutant
Butyric acid	C00246	Carbon	1	URA3 mutant
Capric acid	C01571	Carbon	1	URA3 mutant
Caproic acid	C01585	Carbon	1	URA3 mutant
Citraconic acid	C02226	Carbon	1	URA3 mutant
D-Glucosamine	C00329	Carbon	0	URA3 mutant
2-Hydroxybenzoic acid	C00805	Carbon	1	URA3 mutant
4-Hydroxybenzoic acid	C00156	Carbon	1	URA3 mutant
Oxalic acid	C00209	Carbon	1	URA3 mutant
Acetamide	C06244	Carbon	1	URA3 mutant
N-Acetyl-L-Glutamic acid	C00624	Carbon	1	URA3 mutant
Glycine	C00037	Carbon	1	URA3 mutant
L-Histidine	C00135	Carbon	1	URA3 mutant
L-Homoserine	C00263	Carbon	1	URA3 mutant
Hydroxy-L-Proline	C01157	Carbon	1	URA3 mutant
L-Isoleucine	C00407	Carbon	1	URA3 mutant
L-Leucine	C00123	Carbon	1	URA3 mutant
L-Lysine	C00047	Carbon	1	URA3 mutant
L-Methionine	C00073	Carbon	1	URA3 mutant
L-Ornithine	C00077	Carbon	1	URA3 mutant
L-Phenylalanine	C00079	Carbon	1	URA3 mutant
L-Pyroglutamic acid	C01879	Carbon	1	URA3 mutant
L-Valine	C00183	Carbon	1	URA3 mutant
D,L-Carnitine	C15025	Carbon	1	URA3 mutant
Dihydroxyacetone	C00184	Carbon	0	URA3 mutant
2,3-Butanedione	C00741	Carbon	1	URA3 mutant
Ammonia	C01342	Nitrogen	1	URA3 mutant
Nitrite	C00088	Nitrogen	1	URA3 mutant
Nitrate	C00244	Nitrogen	1	URA3 mutant
Urea	C00086	Nitrogen	1	URA3 mutant
L-Alanine	C00133	Nitrogen	1	URA3 mutant
L-Arginine	C00062	Nitrogen	1	URA3 mutant
L-Asparagine	C00152	Nitrogen	1	URA3 mutant
L-Aspartic acid	C00049	Nitrogen	1	URA3 mutant
L-Cysteine	C00097	Nitrogen	0	URA3 mutant
L-Glutamic acid	C00025	Nitrogen	1	URA3 mutant
L-Glutamine	C00064	Nitrogen	1	URA3 mutant
Glycine	C00037	Nitrogen	1	URA3 mutant
L-Histidine	C00135	Nitrogen	1	URA3 mutant
L-Isoleucine	C00407	Nitrogen	1	URA3 mutant
L-Leucine	C00123	Nitrogen	1	URA3 mutant
L-Lysine	C00047	Nitrogen	1	URA3 mutant
L-Methionine	C00073	Nitrogen	1	URA3 mutant
L-Phenylalanine	C00079	Nitrogen	1	URA3 mutant
L-Proline	C00148	Nitrogen	1	URA3 mutant
L-Serine	C00065	Nitrogen	1	URA3 mutant
L-Threonine	C00188	Nitrogen	1	URA3 mutant
L-Tryptophan	C00078	Nitrogen	1	URA3 mutant
L-Tyrosine	C00082	Nitrogen	1	URA3 mutant
L-Valine	C00183	Nitrogen	1	URA3 mutant
D-Lysine	C00739	Nitrogen	1	URA3 mutant
D-Serine	C00740	Nitrogen	1	URA3 mutant
L-Citrulline	C00327	Nitrogen	1	URA3 mutant
L-Homoserine	C00263	Nitrogen	1	URA3 mutant
L-Ornithine	C00077	Nitrogen	1	URA3 mutant
L-Pyroglutamic acid	C01879	Nitrogen	1	URA3 mutant
Methylamine	C00218	Nitrogen	1	URA3 mutant
Ethylamine	C00797	Nitrogen	1	URA3 mutant
Ethanolamine	C00189	Nitrogen	1	URA3 mutant
Putrescine	C00134	Nitrogen	1	URA3 mutant
Agmatine	C00179	Nitrogen	1	URA3 mutant
Histamine	C00388	Nitrogen	1	URA3 mutant
b-Phenylethylamine	C05332	Nitrogen	1	URA3 mutant
Tyramine	C00483	Nitrogen	1	URA3 mutant
Formamide	C00488	Nitrogen	1	URA3 mutant
N-Acetyl-D-Glucosamine	C00140	Nitrogen	1	URA3 mutant
N-Acetyl-D-Galactosamine	C01132	Nitrogen	1	URA3 mutant
Adenine	C00147	Nitrogen	1	URA3 mutant
Adenosine	C00212	Nitrogen	1	URA3 mutant
Cytidine	C00475	Nitrogen	1	URA3 mutant
Cytosine	C00380	Nitrogen	1	URA3 mutant
Guanine	C00242	Nitrogen	0	URA3 mutant
Guanosine	C00387	Nitrogen	1	URA3 mutant
Thymine	C00178	Nitrogen	1	URA3 mutant
Thymidine	C00214	Nitrogen	1	URA3 mutant
Uridine	C00299	Nitrogen	0	URA3 mutant
Inosine	C00294	Nitrogen	1	URA3 mutant
Xanthine	C00385	Nitrogen	0	URA3 mutant
Xanthosine	C01762	Nitrogen	1	URA3 mutant
Uric acid	C00366	Nitrogen	1	URA3 mutant
Allantoin	C01551	Nitrogen	1	URA3 mutant
d-Amino-N-Valeric acid	C00431	Nitrogen	1	URA3 mutant
Ala-Asp	Cluster3898	Nitrogen	1	URA3 mutant
Ala-Gln	Cluster1480	Nitrogen	1	URA3 mutant
Ala-Glu	Cluster4793	Nitrogen	1	URA3 mutant
Ala-Gly	Cluster774	Nitrogen	1	URA3 mutant
Ala-His	Cluster5933	Nitrogen	1	URA3 mutant
Ala-Leu	Cluster2744	Nitrogen	1	URA3 mutant
Ala-Thr	Cluster843	Nitrogen	1	URA3 mutant
Gly-Asn	Cluster2052	Nitrogen	1	URA3 mutant
Gly-Gln	Cluster419	Nitrogen	1	URA3 mutant
Gly-Glu	Cluster4672	Nitrogen	1	URA3 mutant
Gly-Met	Cluster168	Nitrogen	1	URA3 mutant
Phosphate	C00009	Phosphor	1	URA3 mutant
Pyrophosphate	C00013	Phosphor	0	URA3 mutant
Tripolyphosphate	C00536	Phosphor	1	URA3 mutant
Adenosine 2`-Monophosphate	CHEBI28223	Phosphor	1	URA3 mutant
Adenosine 5`-Monophosphate	C00020	Phosphor	1	URA3 mutant
Adenosine 2`,3`-Cyclic Monophosphate	C02353	Phosphor	1	URA3 mutant
Carbamyl Phosphate	C00169	Phosphor	1	URA3 mutant
D-2-Phospho-Glyceric acid	C00631	Phosphor	1	URA3 mutant
D-3-Phospho-Glyceric acid	C00197	Phosphor	1	URA3 mutant
Guanosine 2`-Monophosphate	Cluster519	Phosphor	1	URA3 mutant
Guanosine 5`-Monophosphate	C00144	Phosphor	1	URA3 mutant
Guanosine 2`,3`-Cyclic Monophosphate	C06194	Phosphor	1	URA3 mutant
Phosphoenol Pyruvate	C00074	Phosphor	1	URA3 mutant
Phospho-Glycolic acid	C00988	Phosphor	1	URA3 mutant
D-Glucose-1-Phosphate	C00103	Phosphor	1	URA3 mutant
D-Glucose-6-Phosphate	C00092	Phosphor	1	URA3 mutant
D-Glucosamine-6-Phosphate	C00352	Phosphor	1	URA3 mutant
6-Phospho-Gluconic acid	C00345	Phosphor	1	URA3 mutant
Cytidine 2`-Monophosphate	Cluster3292	Phosphor	0	URA3 mutant
Cytidine 5`-Monophosphate	C00055	Phosphor	0	URA3 mutant
Cytidine 2`,3`-Cyclic Monophosphate	C02354	Phosphor	0	URA3 mutant
Cytidine 3`,5`-Cyclic Monophosphate	C00941	Phosphor	0	URA3 mutant
D-Mannose-6-Phosphate	C00275	Phosphor	1	URA3 mutant
O-Phospho-D-Serine	C02532	Phosphor	1	URA3 mutant
O-Phospho-L-Serine	C01005	Phosphor	1	URA3 mutant
O-Phospho-L-Threonine	C12147	Phosphor	1	URA3 mutant
Uridine 2`-Monophosphate	Cluster119	Phosphor	0	URA3 mutant
Uridine 5`-Monophosphate	C00105	Phosphor	0	URA3 mutant
Uridine 2`,3`-Cyclic Monophosphate	C02355	Phosphor	0	URA3 mutant
Phosphoryl Choline	C00588	Phosphor	1	URA3 mutant
O-Phosphoryl-Ethanolamine	C00346	Phosphor	1	URA3 mutant
2-Aminoethyl Phosphonic acid	C03557	Phosphor	1	URA3 mutant
Thymidine 5`-Monophosphate	C00364	Phosphor	1	URA3 mutant
Inositol Hexaphosphate	C01204	Phosphor	0	URA3 mutant
L-Cysteine	C00097	Sulfur	1	URA3 mutant
Cysteamine	C01678	Sulfur	1	URA3 mutant
Cystathionine	C00542	Sulfur	1	URA3 mutant
Glutathione	C00051	Sulfur	1	URA3 mutant
L-Methionine	C00073	Sulfur	1	URA3 mutant
Gly-Met	Cluster168	Sulfur	1	URA3 mutant
Taurine	C00245	Sulfur	1	URA3 mutant
Hypotaurine	C00519	Sulfur	1	URA3 mutant
N-Acetyl-D-Glucosamine	C00140	Carbon	0	ARG1 mutant
D-Saccharic acid	C00818	Carbon	1	ARG1 mutant
D-Galactose	C00124	Carbon	0	ARG1 mutant
L-Aspartic acid	C00049	Carbon	1	ARG1 mutant
L-Proline	C00148	Carbon	0	ARG1 mutant
D-Alanine	C00133	Carbon	1	ARG1 mutant
D-Trehalose	C01083	Carbon	0	ARG1 mutant
D-Mannose	C00159	Carbon	0	ARG1 mutant
D-Serine	C00740	Carbon	1	ARG1 mutant
D-Sorbitol	C00794	Carbon	0	ARG1 mutant
Glycerol	C00116	Carbon	1	ARG1 mutant
L-Fucose	C01019	Carbon	1	ARG1 mutant
D-Xylose	C00181	Carbon	0	ARG1 mutant
L-Lactic acid	C00186	Carbon	1	ARG1 mutant
Formic acid	C00058	Carbon	1	ARG1 mutant
D-Mannitol	C00392	Carbon	0	ARG1 mutant
D-Glucose-6-Phosphate	C00092	Carbon	1	ARG1 mutant
DL-Malic acid	C00149	Carbon	1	ARG1 mutant
D-Ribose	C00121	Carbon	0	ARG1 mutant
D-Fructose	C00095	Carbon	0	ARG1 mutant
Acetic acid	C00033	Carbon	0	ARG1 mutant
a-D-Glucose	C00031	Carbon	0	ARG1 mutant
Maltose	C00208	Carbon	0	ARG1 mutant
D-Melibiose	C05402	Carbon	0	ARG1 mutant
Thymidine	C00214	Carbon	1	ARG1 mutant
L-Asparagine	C00152	Carbon	1	ARG1 mutant
D-Glucosaminic acid	C03752	Carbon	1	ARG1 mutant
1,2-Propanediol	C00583	Carbon	1	ARG1 mutant
a-Ketobutyric acid	C00109	Carbon	1	ARG1 mutant
a-D-Lactose	C00243	Carbon	1	ARG1 mutant
Sucrose	C00089	Carbon	0	ARG1 mutant
Uridine	C00299	Carbon	0	ARG1 mutant
L-Glutamine	C00064	Carbon	1	ARG1 mutant
D-Glucose-1-Phosphate	C00103	Carbon	1	ARG1 mutant
D-Fructose-6-Phosphate	C00085	Carbon	1	ARG1 mutant
a-Hydroxybutyric acid	C05984	Carbon	1	ARG1 mutant
Adonitol	C00474	Carbon	0	ARG1 mutant
Maltotriose	CHEBI27931	Carbon	0	ARG1 mutant
2`-Deoxyadenosine	C00559	Carbon	0	ARG1 mutant
Gly-Asp	Cluster363	Carbon	1	ARG1 mutant
Citric acid	C00158	Carbon	1	ARG1 mutant
m-Inositol	C00137	Carbon	1	ARG1 mutant
Fumaric acid	C00122	Carbon	1	ARG1 mutant
Propionic acid	C00163	Carbon	1	ARG1 mutant
Glycolic acid	C00160	Carbon	1	ARG1 mutant
Glyoxylic acid	C00048	Carbon	1	ARG1 mutant
D-Cellobiose	C00185	Carbon	1	ARG1 mutant
Gly-Glu	Cluster4672	Carbon	1	ARG1 mutant
L-Serine	C00065	Carbon	1	ARG1 mutant
L-Alanine	C00133	Carbon	1	ARG1 mutant
Ala-Gly	Cluster774	Carbon	1	ARG1 mutant
Acetoacetic acid	C00164	Carbon	0	ARG1 mutant
D-Malic acid	C00497	Carbon	1	ARG1 mutant
L-Malic acid	C00149	Carbon	0	ARG1 mutant
p-Hydroxyphenyl Acetic acid	C00642	Carbon	1	ARG1 mutant
Tyramine	C00483	Carbon	1	ARG1 mutant
Pyruvic acid	C00022	Carbon	0	ARG1 mutant
D-Galacturonic acid	C00333	Carbon	1	ARG1 mutant
Phenylethylamine	C05332	Carbon	1	ARG1 mutant
Glycogen	C00182	Carbon	1	ARG1 mutant
Pectin	CHEBI17309	Carbon	0	ARG1 mutant
N-Acetyl-D-Galactosamine	C01132	Carbon	1	ARG1 mutant
N-Acetyl-Neuraminic acid	C00270	Carbon	1	ARG1 mutant
Amygdalin	C08325	Carbon	1	ARG1 mutant
D-Arabinose	C00216	Carbon	0	ARG1 mutant
D-Arabitol	C01904	Carbon	0	ARG1 mutant
L-Arabitol	C00532	Carbon	1	ARG1 mutant
Arbutin	C06186	Carbon	1	ARG1 mutant
2-Deoxy-D-Ribose	C01801	Carbon	0	ARG1 mutant
D-Raffinose	C00492	Carbon	1	ARG1 mutant
Salicin	C01451	Carbon	1	ARG1 mutant
L-Sorbose	C00247	Carbon	1	ARG1 mutant
Stachyose	C01613	Carbon	1	ARG1 mutant
D-Tagatose	C00795	Carbon	1	ARG1 mutant
Xylitol	C00379	Carbon	1	ARG1 mutant
Butyric acid	C00246	Carbon	1	ARG1 mutant
Capric acid	C01571	Carbon	1	ARG1 mutant
Caproic acid	C01585	Carbon	1	ARG1 mutant
Citraconic acid	C02226	Carbon	1	ARG1 mutant
D-Glucosamine	C00329	Carbon	0	ARG1 mutant
2-Hydroxybenzoic acid	C00805	Carbon	1	ARG1 mutant
4-Hydroxybenzoic acid	C00156	Carbon	1	ARG1 mutant
Oxalic acid	C00209	Carbon	1	ARG1 mutant
Acetamide	C06244	Carbon	1	ARG1 mutant
N-Acetyl-L-Glutamic acid	C00624	Carbon	1	ARG1 mutant
Glycine	C00037	Carbon	1	ARG1 mutant
L-Histidine	C00135	Carbon	1	ARG1 mutant
L-Homoserine	C00263	Carbon	1	ARG1 mutant
Hydroxy-L-Proline	C01157	Carbon	1	ARG1 mutant
L-Isoleucine	C00407	Carbon	1	ARG1 mutant
L-Leucine	C00123	Carbon	1	ARG1 mutant
L-Lysine	C00047	Carbon	0	ARG1 mutant
L-Methionine	C00073	Carbon	1	ARG1 mutant
L-Ornithine	C00077	Carbon	0	ARG1 mutant
L-Phenylalanine	C00079	Carbon	1	ARG1 mutant
L-Pyroglutamic acid	C01879	Carbon	1	ARG1 mutant
L-Valine	C00183	Carbon	1	ARG1 mutant
D,L-Carnitine	C15025	Carbon	1	ARG1 mutant
Dihydroxyacetone	C00184	Carbon	0	ARG1 mutant
2,3-Butanedione	C00741	Carbon	1	ARG1 mutant
Ammonia	C01342	Nitrogen	1	ARG1 mutant
Nitrite	C00088	Nitrogen	1	ARG1 mutant
Nitrate	C00244	Nitrogen	1	ARG1 mutant
Urea	C00086	Nitrogen	1	ARG1 mutant
L-Alanine	C00133	Nitrogen	1	ARG1 mutant
L-Arginine	C00062	Nitrogen	1	ARG1 mutant
L-Asparagine	C00152	Nitrogen	0	ARG1 mutant
L-Aspartic acid	C00049	Nitrogen	1	ARG1 mutant
L-Cysteine	C00097	Nitrogen	1	ARG1 mutant
L-Glutamic acid	C00025	Nitrogen	0	ARG1 mutant
L-Glutamine	C00064	Nitrogen	1	ARG1 mutant
Glycine	C00037	Nitrogen	1	ARG1 mutant
L-Histidine	C00135	Nitrogen	0	ARG1 mutant
L-Isoleucine	C00407	Nitrogen	1	ARG1 mutant
L-Leucine	C00123	Nitrogen	1	ARG1 mutant
L-Lysine	C00047	Nitrogen	1	ARG1 mutant
L-Methionine	C00073	Nitrogen	1	ARG1 mutant
L-Phenylalanine	C00079	Nitrogen	1	ARG1 mutant
L-Proline	C00148	Nitrogen	1	ARG1 mutant
L-Serine	C00065	Nitrogen	1	ARG1 mutant
L-Threonine	C00188	Nitrogen	1	ARG1 mutant
L-Tryptophan	C00078	Nitrogen	1	ARG1 mutant
L-Tyrosine	C00082	Nitrogen	1	ARG1 mutant
L-Valine	C00183	Nitrogen	1	ARG1 mutant
D-Lysine	C00739	Nitrogen	1	ARG1 mutant
D-Serine	C00740	Nitrogen	1	ARG1 mutant
L-Citrulline	C00327	Nitrogen	1	ARG1 mutant
L-Homoserine	C00263	Nitrogen	1	ARG1 mutant
L-Ornithine	C00077	Nitrogen	1	ARG1 mutant
L-Pyroglutamic acid	C01879	Nitrogen	1	ARG1 mutant
Methylamine	C00218	Nitrogen	1	ARG1 mutant
Ethylamine	C00797	Nitrogen	1	ARG1 mutant
Ethanolamine	C00189	Nitrogen	1	ARG1 mutant
Putrescine	C00134	Nitrogen	1	ARG1 mutant
Agmatine	C00179	Nitrogen	1	ARG1 mutant
Histamine	C00388	Nitrogen	1	ARG1 mutant
b-Phenylethylamine	C05332	Nitrogen	1	ARG1 mutant
Tyramine	C00483	Nitrogen	1	ARG1 mutant
Formamide	C00488	Nitrogen	1	ARG1 mutant
N-Acetyl-D-Glucosamine	C00140	Nitrogen	1	ARG1 mutant
N-Acetyl-D-Galactosamine	C01132	Nitrogen	1	ARG1 mutant
Adenine	C00147	Nitrogen	1	ARG1 mutant
Adenosine	C00212	Nitrogen	1	ARG1 mutant
Cytidine	C00475	Nitrogen	1	ARG1 mutant
Cytosine	C00380	Nitrogen	1	ARG1 mutant
Guanine	C00242	Nitrogen	1	ARG1 mutant
Guanosine	C00387	Nitrogen	1	ARG1 mutant
Thymine	C00178	Nitrogen	1	ARG1 mutant
Thymidine	C00214	Nitrogen	1	ARG1 mutant
Uridine	C00299	Nitrogen	1	ARG1 mutant
Inosine	C00294	Nitrogen	1	ARG1 mutant
Xanthine	C00385	Nitrogen	1	ARG1 mutant
Xanthosine	C01762	Nitrogen	1	ARG1 mutant
Uric acid	C00366	Nitrogen	1	ARG1 mutant
Allantoin	C01551	Nitrogen	1	ARG1 mutant
d-Amino-N-Valeric acid	C00431	Nitrogen	1	ARG1 mutant
Ala-Asp	Cluster3898	Nitrogen	0	ARG1 mutant
Ala-Gln	Cluster1480	Nitrogen	0	ARG1 mutant
Ala-Glu	Cluster4793	Nitrogen	1	ARG1 mutant
Ala-Gly	Cluster774	Nitrogen	1	ARG1 mutant
Ala-His	Cluster5933	Nitrogen	0	ARG1 mutant
Ala-Leu	Cluster2744	Nitrogen	1	ARG1 mutant
Ala-Thr	Cluster843	Nitrogen	1	ARG1 mutant
Gly-Asn	Cluster2052	Nitrogen	1	ARG1 mutant
Gly-Gln	Cluster419	Nitrogen	1	ARG1 mutant
Gly-Glu	Cluster4672	Nitrogen	1	ARG1 mutant
Gly-Met	Cluster168	Nitrogen	1	ARG1 mutant
Phosphate	C00009	Phosphor	1	ARG1 mutant
Pyrophosphate	C00013	Phosphor	0	ARG1 mutant
Tripolyphosphate	C00536	Phosphor	1	ARG1 mutant
Adenosine 2`-Monophosphate	CHEBI28223	Phosphor	1	ARG1 mutant
Adenosine 5`-Monophosphate	C00020	Phosphor	1	ARG1 mutant
Adenosine 2`,3`-Cyclic Monophosphate	C02353	Phosphor	1	ARG1 mutant
Carbamyl Phosphate	C00169	Phosphor	1	ARG1 mutant
D-2-Phospho-Glyceric acid	C00631	Phosphor	1	ARG1 mutant
D-3-Phospho-Glyceric acid	C00197	Phosphor	1	ARG1 mutant
Guanosine 2`-Monophosphate	Cluster519	Phosphor	1	ARG1 mutant
Guanosine 5`-Monophosphate	C00144	Phosphor	1	ARG1 mutant
Guanosine 2`,3`-Cyclic Monophosphate	C06194	Phosphor	1	ARG1 mutant
Phosphoenol Pyruvate	C00074	Phosphor	0	ARG1 mutant
Phospho-Glycolic acid	C00988	Phosphor	1	ARG1 mutant
D-Glucose-1-Phosphate	C00103	Phosphor	1	ARG1 mutant
D-Glucose-6-Phosphate	C00092	Phosphor	1	ARG1 mutant
D-Glucosamine-6-Phosphate	C00352	Phosphor	1	ARG1 mutant
6-Phospho-Gluconic acid	C00345	Phosphor	1	ARG1 mutant
Cytidine 2`-Monophosphate	Cluster3292	Phosphor	1	ARG1 mutant
Cytidine 5`-Monophosphate	C00055	Phosphor	1	ARG1 mutant
Cytidine 2`,3`-Cyclic Monophosphate	C02354	Phosphor	1	ARG1 mutant
Cytidine 3`,5`-Cyclic Monophosphate	C00941	Phosphor	1	ARG1 mutant
D-Mannose-6-Phosphate	C00275	Phosphor	1	ARG1 mutant
O-Phospho-D-Serine	C02532	Phosphor	1	ARG1 mutant
O-Phospho-L-Serine	C01005	Phosphor	1	ARG1 mutant
O-Phospho-L-Threonine	C12147	Phosphor	1	ARG1 mutant
Uridine 2`-Monophosphate	Cluster119	Phosphor	1	ARG1 mutant
Uridine 5`-Monophosphate	C00105	Phosphor	1	ARG1 mutant
Uridine 2`,3`-Cyclic Monophosphate	C02355	Phosphor	1	ARG1 mutant
Phosphoryl Choline	C00588	Phosphor	1	ARG1 mutant
O-Phosphoryl-Ethanolamine	C00346	Phosphor	1	ARG1 mutant
2-Aminoethyl Phosphonic acid	C03557	Phosphor	1	ARG1 mutant
Thymidine 5`-Monophosphate	C00364	Phosphor	1	ARG1 mutant
Inositol Hexaphosphate	C01204	Phosphor	0	ARG1 mutant
L-Cysteine	C00097	Sulfur	1	ARG1 mutant
Cysteamine	C01678	Sulfur	1	ARG1 mutant
Cystathionine	C00542	Sulfur	1	ARG1 mutant
Glutathione	C00051	Sulfur	1	ARG1 mutant
L-Methionine	C00073	Sulfur	1	ARG1 mutant
Gly-Met	Cluster168	Sulfur	1	ARG1 mutant
Taurine	C00245	Sulfur	1	ARG1 mutant
Hypotaurine	C00519	Sulfur	1	ARG1 mutant
N-Acetyl-D-Glucosamine	C00140	Carbon	0	ARG3 mutant
D-Saccharic acid	C00818	Carbon	1	ARG3 mutant
D-Galactose	C00124	Carbon	0	ARG3 mutant
L-Aspartic acid	C00049	Carbon	1	ARG3 mutant
L-Proline	C00148	Carbon	0	ARG3 mutant
D-Alanine	C00133	Carbon	1	ARG3 mutant
D-Trehalose	C01083	Carbon	0	ARG3 mutant
D-Mannose	C00159	Carbon	0	ARG3 mutant
D-Serine	C00740	Carbon	1	ARG3 mutant
D-Sorbitol	C00794	Carbon	0	ARG3 mutant
Glycerol	C00116	Carbon	1	ARG3 mutant
L-Fucose	C01019	Carbon	1	ARG3 mutant
D-Xylose	C00181	Carbon	0	ARG3 mutant
L-Lactic acid	C00186	Carbon	1	ARG3 mutant
Formic acid	C00058	Carbon	1	ARG3 mutant
D-Mannitol	C00392	Carbon	0	ARG3 mutant
D-Glucose-6-Phosphate	C00092	Carbon	1	ARG3 mutant
DL-Malic acid	C00149	Carbon	1	ARG3 mutant
D-Ribose	C00121	Carbon	0	ARG3 mutant
D-Fructose	C00095	Carbon	0	ARG3 mutant
Acetic acid	C00033	Carbon	1	ARG3 mutant
a-D-Glucose	C00031	Carbon	0	ARG3 mutant
Maltose	C00208	Carbon	0	ARG3 mutant
D-Melibiose	C05402	Carbon	1	ARG3 mutant
Thymidine	C00214	Carbon	0	ARG3 mutant
L-Asparagine	C00152	Carbon	1	ARG3 mutant
D-Glucosaminic acid	C03752	Carbon	1	ARG3 mutant
1,2-Propanediol	C00583	Carbon	1	ARG3 mutant
a-Ketobutyric acid	C00109	Carbon	1	ARG3 mutant
a-D-Lactose	C00243	Carbon	1	ARG3 mutant
Sucrose	C00089	Carbon	0	ARG3 mutant
Uridine	C00299	Carbon	1	ARG3 mutant
L-Glutamine	C00064	Carbon	1	ARG3 mutant
D-Glucose-1-Phosphate	C00103	Carbon	1	ARG3 mutant
D-Fructose-6-Phosphate	C00085	Carbon	1	ARG3 mutant
a-Hydroxybutyric acid	C05984	Carbon	1	ARG3 mutant
Adonitol	C00474	Carbon	0	ARG3 mutant
Maltotriose	CHEBI27931	Carbon	0	ARG3 mutant
2`-Deoxyadenosine	C00559	Carbon	0	ARG3 mutant
Gly-Asp	Cluster363	Carbon	1	ARG3 mutant
Citric acid	C00158	Carbon	1	ARG3 mutant
m-Inositol	C00137	Carbon	1	ARG3 mutant
Fumaric acid	C00122	Carbon	1	ARG3 mutant
Propionic acid	C00163	Carbon	1	ARG3 mutant
Glycolic acid	C00160	Carbon	1	ARG3 mutant
Glyoxylic acid	C00048	Carbon	1	ARG3 mutant
D-Cellobiose	C00185	Carbon	1	ARG3 mutant
Gly-Glu	Cluster4672	Carbon	1	ARG3 mutant
L-Serine	C00065	Carbon	1	ARG3 mutant
L-Alanine	C00133	Carbon	1	ARG3 mutant
Ala-Gly	Cluster774	Carbon	1	ARG3 mutant
Acetoacetic acid	C00164	Carbon	0	ARG3 mutant
D-Malic acid	C00497	Carbon	1	ARG3 mutant
L-Malic acid	C00149	Carbon	1	ARG3 mutant
p-Hydroxyphenyl Acetic acid	C00642	Carbon	1	ARG3 mutant
Tyramine	C00483	Carbon	1	ARG3 mutant
Pyruvic acid	C00022	Carbon	0	ARG3 mutant
D-Galacturonic acid	C00333	Carbon	1	ARG3 mutant
Phenylethylamine	C05332	Carbon	1	ARG3 mutant
Glycogen	C00182	Carbon	1	ARG3 mutant
Pectin	CHEBI17309	Carbon	0	ARG3 mutant
N-Acetyl-D-Galactosamine	C01132	Carbon	1	ARG3 mutant
N-Acetyl-Neuraminic acid	C00270	Carbon	1	ARG3 mutant
Amygdalin	C08325	Carbon	1	ARG3 mutant
D-Arabinose	C00216	Carbon	0	ARG3 mutant
D-Arabitol	C01904	Carbon	0	ARG3 mutant
L-Arabitol	C00532	Carbon	1	ARG3 mutant
Arbutin	C06186	Carbon	1	ARG3 mutant
2-Deoxy-D-Ribose	C01801	Carbon	0	ARG3 mutant
D-Raffinose	C00492	Carbon	1	ARG3 mutant
Salicin	C01451	Carbon	1	ARG3 mutant
L-Sorbose	C00247	Carbon	1	ARG3 mutant
Stachyose	C01613	Carbon	1	ARG3 mutant
D-Tagatose	C00795	Carbon	1	ARG3 mutant
Xylitol	C00379	Carbon	1	ARG3 mutant
Butyric acid	C00246	Carbon	1	ARG3 mutant
Capric acid	C01571	Carbon	1	ARG3 mutant
Caproic acid	C01585	Carbon	1	ARG3 mutant
Citraconic acid	C02226	Carbon	1	ARG3 mutant
D-Glucosamine	C00329	Carbon	0	ARG3 mutant
2-Hydroxybenzoic acid	C00805	Carbon	1	ARG3 mutant
4-Hydroxybenzoic acid	C00156	Carbon	1	ARG3 mutant
Oxalic acid	C00209	Carbon	1	ARG3 mutant
Acetamide	C06244	Carbon	1	ARG3 mutant
N-Acetyl-L-Glutamic acid	C00624	Carbon	1	ARG3 mutant
Glycine	C00037	Carbon	1	ARG3 mutant
L-Histidine	C00135	Carbon	1	ARG3 mutant
L-Homoserine	C00263	Carbon	1	ARG3 mutant
Hydroxy-L-Proline	C01157	Carbon	1	ARG3 mutant
L-Isoleucine	C00407	Carbon	1	ARG3 mutant
L-Leucine	C00123	Carbon	1	ARG3 mutant
L-Lysine	C00047	Carbon	1	ARG3 mutant
L-Methionine	C00073	Carbon	1	ARG3 mutant
L-Ornithine	C00077	Carbon	1	ARG3 mutant
L-Phenylalanine	C00079	Carbon	1	ARG3 mutant
L-Pyroglutamic acid	C01879	Carbon	1	ARG3 mutant
L-Valine	C00183	Carbon	1	ARG3 mutant
D,L-Carnitine	C15025	Carbon	1	ARG3 mutant
Dihydroxyacetone	C00184	Carbon	0	ARG3 mutant
2,3-Butanedione	C00741	Carbon	1	ARG3 mutant
Ammonia	C01342	Nitrogen	1	ARG3 mutant
Nitrite	C00088	Nitrogen	1	ARG3 mutant
Nitrate	C00244	Nitrogen	1	ARG3 mutant
Urea	C00086	Nitrogen	1	ARG3 mutant
L-Alanine	C00133	Nitrogen	1	ARG3 mutant
L-Arginine	C00062	Nitrogen	1	ARG3 mutant
L-Asparagine	C00152	Nitrogen	1	ARG3 mutant
L-Aspartic acid	C00049	Nitrogen	1	ARG3 mutant
L-Cysteine	C00097	Nitrogen	1	ARG3 mutant
L-Glutamic acid	C00025	Nitrogen	0	ARG3 mutant
L-Glutamine	C00064	Nitrogen	1	ARG3 mutant
Glycine	C00037	Nitrogen	1	ARG3 mutant
L-Histidine	C00135	Nitrogen	0	ARG3 mutant
L-Isoleucine	C00407	Nitrogen	1	ARG3 mutant
L-Leucine	C00123	Nitrogen	1	ARG3 mutant
L-Lysine	C00047	Nitrogen	1	ARG3 mutant
L-Methionine	C00073	Nitrogen	1	ARG3 mutant
L-Phenylalanine	C00079	Nitrogen	1	ARG3 mutant
L-Proline	C00148	Nitrogen	1	ARG3 mutant
L-Serine	C00065	Nitrogen	1	ARG3 mutant
L-Threonine	C00188	Nitrogen	1	ARG3 mutant
L-Tryptophan	C00078	Nitrogen	1	ARG3 mutant
L-Tyrosine	C00082	Nitrogen	1	ARG3 mutant
L-Valine	C00183	Nitrogen	1	ARG3 mutant
D-Lysine	C00739	Nitrogen	1	ARG3 mutant
D-Serine	C00740	Nitrogen	1	ARG3 mutant
L-Citrulline	C00327	Nitrogen	1	ARG3 mutant
L-Homoserine	C00263	Nitrogen	1	ARG3 mutant
L-Ornithine	C00077	Nitrogen	1	ARG3 mutant
L-Pyroglutamic acid	C01879	Nitrogen	1	ARG3 mutant
Methylamine	C00218	Nitrogen	1	ARG3 mutant
Ethylamine	C00797	Nitrogen	1	ARG3 mutant
Ethanolamine	C00189	Nitrogen	1	ARG3 mutant
Putrescine	C00134	Nitrogen	1	ARG3 mutant
Agmatine	C00179	Nitrogen	1	ARG3 mutant
Histamine	C00388	Nitrogen	1	ARG3 mutant
b-Phenylethylamine	C05332	Nitrogen	1	ARG3 mutant
Tyramine	C00483	Nitrogen	1	ARG3 mutant
Formamide	C00488	Nitrogen	1	ARG3 mutant
N-Acetyl-D-Glucosamine	C00140	Nitrogen	1	ARG3 mutant
N-Acetyl-D-Galactosamine	C01132	Nitrogen	1	ARG3 mutant
Adenine	C00147	Nitrogen	1	ARG3 mutant
Adenosine	C00212	Nitrogen	1	ARG3 mutant
Cytidine	C00475	Nitrogen	1	ARG3 mutant
Cytosine	C00380	Nitrogen	1	ARG3 mutant
Guanine	C00242	Nitrogen	1	ARG3 mutant
Guanosine	C00387	Nitrogen	1	ARG3 mutant
Thymine	C00178	Nitrogen	1	ARG3 mutant
Thymidine	C00214	Nitrogen	1	ARG3 mutant
Uridine	C00299	Nitrogen	1	ARG3 mutant
Inosine	C00294	Nitrogen	1	ARG3 mutant
Xanthine	C00385	Nitrogen	1	ARG3 mutant
Xanthosine	C01762	Nitrogen	1	ARG3 mutant
Uric acid	C00366	Nitrogen	1	ARG3 mutant
Allantoin	C01551	Nitrogen	1	ARG3 mutant
d-Amino-N-Valeric acid	C00431	Nitrogen	1	ARG3 mutant
Ala-Asp	Cluster3898	Nitrogen	1	ARG3 mutant
Ala-Gln	Cluster1480	Nitrogen	1	ARG3 mutant
Ala-Glu	Cluster4793	Nitrogen	1	ARG3 mutant
Ala-Gly	Cluster774	Nitrogen	1	ARG3 mutant
Ala-His	Cluster5933	Nitrogen	0	ARG3 mutant
Ala-Leu	Cluster2744	Nitrogen	1	ARG3 mutant
Ala-Thr	Cluster843	Nitrogen	1	ARG3 mutant
Gly-Asn	Cluster2052	Nitrogen	1	ARG3 mutant
Gly-Gln	Cluster419	Nitrogen	1	ARG3 mutant
Gly-Glu	Cluster4672	Nitrogen	1	ARG3 mutant
Gly-Met	Cluster168	Nitrogen	1	ARG3 mutant
Phosphate	C00009	Phosphor	0	ARG3 mutant
Pyrophosphate	C00013	Phosphor	0	ARG3 mutant
Tripolyphosphate	C00536	Phosphor	0	ARG3 mutant
Adenosine 2`-Monophosphate	CHEBI28223	Phosphor	1	ARG3 mutant
Adenosine 5`-Monophosphate	C00020	Phosphor	0	ARG3 mutant
Adenosine 2`,3`-Cyclic Monophosphate	C02353	Phosphor	1	ARG3 mutant
Carbamyl Phosphate	C00169	Phosphor	1	ARG3 mutant
D-2-Phospho-Glyceric acid	C00631	Phosphor	1	ARG3 mutant
D-3-Phospho-Glyceric acid	C00197	Phosphor	0	ARG3 mutant
Guanosine 2`-Monophosphate	Cluster519	Phosphor	0	ARG3 mutant
Guanosine 5`-Monophosphate	C00144	Phosphor	0	ARG3 mutant
Guanosine 2`,3`-Cyclic Monophosphate	C06194	Phosphor	1	ARG3 mutant
Phosphoenol Pyruvate	C00074	Phosphor	0	ARG3 mutant
Phospho-Glycolic acid	C00988	Phosphor	0	ARG3 mutant
D-Glucose-1-Phosphate	C00103	Phosphor	0	ARG3 mutant
D-Glucose-6-Phosphate	C00092	Phosphor	1	ARG3 mutant
D-Glucosamine-6-Phosphate	C00352	Phosphor	0	ARG3 mutant
6-Phospho-Gluconic acid	C00345	Phosphor	0	ARG3 mutant
Cytidine 2`-Monophosphate	Cluster3292	Phosphor	0	ARG3 mutant
Cytidine 5`-Monophosphate	C00055	Phosphor	0	ARG3 mutant
Cytidine 2`,3`-Cyclic Monophosphate	C02354	Phosphor	1	ARG3 mutant
Cytidine 3`,5`-Cyclic Monophosphate	C00941	Phosphor	0	ARG3 mutant
D-Mannose-6-Phosphate	C00275	Phosphor	0	ARG3 mutant
O-Phospho-D-Serine	C02532	Phosphor	1	ARG3 mutant
O-Phospho-L-Serine	C01005	Phosphor	1	ARG3 mutant
O-Phospho-L-Threonine	C12147	Phosphor	0	ARG3 mutant
Uridine 2`-Monophosphate	Cluster119	Phosphor	0	ARG3 mutant
Uridine 5`-Monophosphate	C00105	Phosphor	0	ARG3 mutant
Uridine 2`,3`-Cyclic Monophosphate	C02355	Phosphor	0	ARG3 mutant
Phosphoryl Choline	C00588	Phosphor	0	ARG3 mutant
O-Phosphoryl-Ethanolamine	C00346	Phosphor	1	ARG3 mutant
2-Aminoethyl Phosphonic acid	C03557	Phosphor	1	ARG3 mutant
Thymidine 5`-Monophosphate	C00364	Phosphor	0	ARG3 mutant
Inositol Hexaphosphate	C01204	Phosphor	0	ARG3 mutant
L-Cysteine	C00097	Sulfur	1	ARG3 mutant
Cysteamine	C01678	Sulfur	1	ARG3 mutant
Cystathionine	C00542	Sulfur	1	ARG3 mutant
Glutathione	C00051	Sulfur	1	ARG3 mutant
L-Methionine	C00073	Sulfur	1	ARG3 mutant
Gly-Met	Cluster168	Sulfur	1	ARG3 mutant
Taurine	C00245	Sulfur	1	ARG3 mutant
Hypotaurine	C00519	Sulfur	1	ARG3 mutant
N-Acetyl-D-Glucosamine	C00140	Carbon	0	ARG4 mutant
D-Saccharic acid	C00818	Carbon	1	ARG4 mutant
D-Galactose	C00124	Carbon	0	ARG4 mutant
L-Aspartic acid	C00049	Carbon	1	ARG4 mutant
L-Proline	C00148	Carbon	0	ARG4 mutant
D-Alanine	C00133	Carbon	1	ARG4 mutant
D-Trehalose	C01083	Carbon	0	ARG4 mutant
D-Mannose	C00159	Carbon	0	ARG4 mutant
D-Serine	C00740	Carbon	1	ARG4 mutant
D-Sorbitol	C00794	Carbon	0	ARG4 mutant
Glycerol	C00116	Carbon	1	ARG4 mutant
L-Fucose	C01019	Carbon	1	ARG4 mutant
D-Xylose	C00181	Carbon	0	ARG4 mutant
L-Lactic acid	C00186	Carbon	1	ARG4 mutant
Formic acid	C00058	Carbon	1	ARG4 mutant
D-Mannitol	C00392	Carbon	0	ARG4 mutant
D-Glucose-6-Phosphate	C00092	Carbon	1	ARG4 mutant
DL-Malic acid	C00149	Carbon	1	ARG4 mutant
D-Ribose	C00121	Carbon	0	ARG4 mutant
D-Fructose	C00095	Carbon	0	ARG4 mutant
Acetic acid	C00033	Carbon	0	ARG4 mutant
a-D-Glucose	C00031	Carbon	0	ARG4 mutant
Maltose	C00208	Carbon	0	ARG4 mutant
D-Melibiose	C05402	Carbon	0	ARG4 mutant
Thymidine	C00214	Carbon	0	ARG4 mutant
L-Asparagine	C00152	Carbon	1	ARG4 mutant
D-Glucosaminic acid	C03752	Carbon	1	ARG4 mutant
1,2-Propanediol	C00583	Carbon	1	ARG4 mutant
a-Ketobutyric acid	C00109	Carbon	1	ARG4 mutant
a-D-Lactose	C00243	Carbon	1	ARG4 mutant
Sucrose	C00089	Carbon	0	ARG4 mutant
Uridine	C00299	Carbon	0	ARG4 mutant
L-Glutamine	C00064	Carbon	1	ARG4 mutant
D-Glucose-1-Phosphate	C00103	Carbon	1	ARG4 mutant
D-Fructose-6-Phosphate	C00085	Carbon	1	ARG4 mutant
a-Hydroxybutyric acid	C05984	Carbon	1	ARG4 mutant
Adonitol	C00474	Carbon	0	ARG4 mutant
Maltotriose	CHEBI27931	Carbon	0	ARG4 mutant
2`-Deoxyadenosine	C00559	Carbon	0	ARG4 mutant
Gly-Asp	Cluster363	Carbon	1	ARG4 mutant
Citric acid	C00158	Carbon	1	ARG4 mutant
m-Inositol	C00137	Carbon	1	ARG4 mutant
Fumaric acid	C00122	Carbon	1	ARG4 mutant
Propionic acid	C00163	Carbon	1	ARG4 mutant
Glycolic acid	C00160	Carbon	1	ARG4 mutant
Glyoxylic acid	C00048	Carbon	1	ARG4 mutant
D-Cellobiose	C00185	Carbon	0	ARG4 mutant
Gly-Glu	Cluster4672	Carbon	1	ARG4 mutant
L-Serine	C00065	Carbon	1	ARG4 mutant
L-Alanine	C00133	Carbon	1	ARG4 mutant
Ala-Gly	Cluster774	Carbon	1	ARG4 mutant
Acetoacetic acid	C00164	Carbon	0	ARG4 mutant
D-Malic acid	C00497	Carbon	1	ARG4 mutant
L-Malic acid	C00149	Carbon	0	ARG4 mutant
p-Hydroxyphenyl Acetic acid	C00642	Carbon	1	ARG4 mutant
Tyramine	C00483	Carbon	1	ARG4 mutant
Pyruvic acid	C00022	Carbon	0	ARG4 mutant
D-Galacturonic acid	C00333	Carbon	1	ARG4 mutant
Phenylethylamine	C05332	Carbon	1	ARG4 mutant
Glycogen	C00182	Carbon	1	ARG4 mutant
Pectin	CHEBI17309	Carbon	0	ARG4 mutant
N-Acetyl-D-Galactosamine	C01132	Carbon	0	ARG4 mutant
N-Acetyl-Neuraminic acid	C00270	Carbon	1	ARG4 mutant
Amygdalin	C08325	Carbon	1	ARG4 mutant
D-Arabinose	C00216	Carbon	0	ARG4 mutant
D-Arabitol	C01904	Carbon	0	ARG4 mutant
L-Arabitol	C00532	Carbon	1	ARG4 mutant
Arbutin	C06186	Carbon	1	ARG4 mutant
2-Deoxy-D-Ribose	C01801	Carbon	0	ARG4 mutant
D-Raffinose	C00492	Carbon	1	ARG4 mutant
Salicin	C01451	Carbon	1	ARG4 mutant
L-Sorbose	C00247	Carbon	1	ARG4 mutant
Stachyose	C01613	Carbon	1	ARG4 mutant
D-Tagatose	C00795	Carbon	1	ARG4 mutant
Xylitol	C00379	Carbon	1	ARG4 mutant
Butyric acid	C00246	Carbon	1	ARG4 mutant
Capric acid	C01571	Carbon	1	ARG4 mutant
Caproic acid	C01585	Carbon	1	ARG4 mutant
Citraconic acid	C02226	Carbon	1	ARG4 mutant
D-Glucosamine	C00329	Carbon	0	ARG4 mutant
2-Hydroxybenzoic acid	C00805	Carbon	1	ARG4 mutant
4-Hydroxybenzoic acid	C00156	Carbon	1	ARG4 mutant
Oxalic acid	C00209	Carbon	1	ARG4 mutant
Acetamide	C06244	Carbon	0	ARG4 mutant
N-Acetyl-L-Glutamic acid	C00624	Carbon	1	ARG4 mutant
Glycine	C00037	Carbon	1	ARG4 mutant
L-Histidine	C00135	Carbon	1	ARG4 mutant
L-Homoserine	C00263	Carbon	1	ARG4 mutant
Hydroxy-L-Proline	C01157	Carbon	1	ARG4 mutant
L-Isoleucine	C00407	Carbon	1	ARG4 mutant
L-Leucine	C00123	Carbon	1	ARG4 mutant
L-Lysine	C00047	Carbon	0	ARG4 mutant
L-Methionine	C00073	Carbon	1	ARG4 mutant
L-Ornithine	C00077	Carbon	0	ARG4 mutant
L-Phenylalanine	C00079	Carbon	1	ARG4 mutant
L-Pyroglutamic acid	C01879	Carbon	1	ARG4 mutant
L-Valine	C00183	Carbon	1	ARG4 mutant
D,L-Carnitine	C15025	Carbon	1	ARG4 mutant
Dihydroxyacetone	C00184	Carbon	0	ARG4 mutant
2,3-Butanedione	C00741	Carbon	1	ARG4 mutant
Ammonia	C01342	Nitrogen	1	ARG4 mutant
Nitrite	C00088	Nitrogen	1	ARG4 mutant
Nitrate	C00244	Nitrogen	1	ARG4 mutant
Urea	C00086	Nitrogen	1	ARG4 mutant
L-Alanine	C00133	Nitrogen	1	ARG4 mutant
L-Arginine	C00062	Nitrogen	1	ARG4 mutant
L-Asparagine	C00152	Nitrogen	1	ARG4 mutant
L-Aspartic acid	C00049	Nitrogen	1	ARG4 mutant
L-Cysteine	C00097	Nitrogen	1	ARG4 mutant
L-Glutamic acid	C00025	Nitrogen	1	ARG4 mutant
L-Glutamine	C00064	Nitrogen	1	ARG4 mutant
Glycine	C00037	Nitrogen	1	ARG4 mutant
L-Histidine	C00135	Nitrogen	0	ARG4 mutant
L-Isoleucine	C00407	Nitrogen	1	ARG4 mutant
L-Leucine	C00123	Nitrogen	1	ARG4 mutant
L-Lysine	C00047	Nitrogen	1	ARG4 mutant
L-Methionine	C00073	Nitrogen	1	ARG4 mutant
L-Phenylalanine	C00079	Nitrogen	1	ARG4 mutant
L-Proline	C00148	Nitrogen	1	ARG4 mutant
L-Serine	C00065	Nitrogen	1	ARG4 mutant
L-Threonine	C00188	Nitrogen	1	ARG4 mutant
L-Tryptophan	C00078	Nitrogen	1	ARG4 mutant
L-Tyrosine	C00082	Nitrogen	1	ARG4 mutant
L-Valine	C00183	Nitrogen	1	ARG4 mutant
D-Lysine	C00739	Nitrogen	1	ARG4 mutant
D-Serine	C00740	Nitrogen	1	ARG4 mutant
L-Citrulline	C00327	Nitrogen	1	ARG4 mutant
L-Homoserine	C00263	Nitrogen	1	ARG4 mutant
L-Ornithine	C00077	Nitrogen	1	ARG4 mutant
L-Pyroglutamic acid	C01879	Nitrogen	1	ARG4 mutant
Methylamine	C00218	Nitrogen	1	ARG4 mutant
Ethylamine	C00797	Nitrogen	1	ARG4 mutant
Ethanolamine	C00189	Nitrogen	1	ARG4 mutant
Putrescine	C00134	Nitrogen	1	ARG4 mutant
Agmatine	C00179	Nitrogen	1	ARG4 mutant
Histamine	C00388	Nitrogen	1	ARG4 mutant
b-Phenylethylamine	C05332	Nitrogen	1	ARG4 mutant
Tyramine	C00483	Nitrogen	1	ARG4 mutant
Formamide	C00488	Nitrogen	1	ARG4 mutant
N-Acetyl-D-Glucosamine	C00140	Nitrogen	1	ARG4 mutant
N-Acetyl-D-Galactosamine	C01132	Nitrogen	1	ARG4 mutant
Adenine	C00147	Nitrogen	1	ARG4 mutant
Adenosine	C00212	Nitrogen	1	ARG4 mutant
Cytidine	C00475	Nitrogen	1	ARG4 mutant
Cytosine	C00380	Nitrogen	1	ARG4 mutant
Guanine	C00242	Nitrogen	1	ARG4 mutant
Guanosine	C00387	Nitrogen	1	ARG4 mutant
Thymine	C00178	Nitrogen	1	ARG4 mutant
Thymidine	C00214	Nitrogen	1	ARG4 mutant
Uridine	C00299	Nitrogen	1	ARG4 mutant
Inosine	C00294	Nitrogen	0	ARG4 mutant
Xanthine	C00385	Nitrogen	1	ARG4 mutant
Xanthosine	C01762	Nitrogen	1	ARG4 mutant
Uric acid	C00366	Nitrogen	1	ARG4 mutant
Allantoin	C01551	Nitrogen	1	ARG4 mutant
d-Amino-N-Valeric acid	C00431	Nitrogen	1	ARG4 mutant
Ala-Asp	Cluster3898	Nitrogen	0	ARG4 mutant
Ala-Gln	Cluster1480	Nitrogen	1	ARG4 mutant
Ala-Glu	Cluster4793	Nitrogen	1	ARG4 mutant
Ala-Gly	Cluster774	Nitrogen	1	ARG4 mutant
Ala-His	Cluster5933	Nitrogen	0	ARG4 mutant
Ala-Leu	Cluster2744	Nitrogen	1	ARG4 mutant
Ala-Thr	Cluster843	Nitrogen	1	ARG4 mutant
Gly-Asn	Cluster2052	Nitrogen	1	ARG4 mutant
Gly-Gln	Cluster419	Nitrogen	1	ARG4 mutant
Gly-Glu	Cluster4672	Nitrogen	1	ARG4 mutant
Gly-Met	Cluster168	Nitrogen	1	ARG4 mutant
Phosphate	C00009	Phosphor	1	ARG4 mutant
Pyrophosphate	C00013	Phosphor	0	ARG4 mutant
Tripolyphosphate	C00536	Phosphor	1	ARG4 mutant
Adenosine 2`-Monophosphate	CHEBI28223	Phosphor	1	ARG4 mutant
Adenosine 5`-Monophosphate	C00020	Phosphor	1	ARG4 mutant
Adenosine 2`,3`-Cyclic Monophosphate	C02353	Phosphor	1	ARG4 mutant
Carbamyl Phosphate	C00169	Phosphor	1	ARG4 mutant
D-2-Phospho-Glyceric acid	C00631	Phosphor	1	ARG4 mutant
D-3-Phospho-Glyceric acid	C00197	Phosphor	1	ARG4 mutant
Guanosine 2`-Monophosphate	Cluster519	Phosphor	1	ARG4 mutant
Guanosine 5`-Monophosphate	C00144	Phosphor	1	ARG4 mutant
Guanosine 2`,3`-Cyclic Monophosphate	C06194	Phosphor	1	ARG4 mutant
Phosphoenol Pyruvate	C00074	Phosphor	0	ARG4 mutant
Phospho-Glycolic acid	C00988	Phosphor	1	ARG4 mutant
D-Glucose-1-Phosphate	C00103	Phosphor	1	ARG4 mutant
D-Glucose-6-Phosphate	C00092	Phosphor	1	ARG4 mutant
D-Glucosamine-6-Phosphate	C00352	Phosphor	1	ARG4 mutant
6-Phospho-Gluconic acid	C00345	Phosphor	1	ARG4 mutant
Cytidine 2`-Monophosphate	Cluster3292	Phosphor	1	ARG4 mutant
Cytidine 5`-Monophosphate	C00055	Phosphor	1	ARG4 mutant
Cytidine 2`,3`-Cyclic Monophosphate	C02354	Phosphor	1	ARG4 mutant
Cytidine 3`,5`-Cyclic Monophosphate	C00941	Phosphor	1	ARG4 mutant
D-Mannose-6-Phosphate	C00275	Phosphor	1	ARG4 mutant
O-Phospho-D-Serine	C02532	Phosphor	1	ARG4 mutant
O-Phospho-L-Serine	C01005	Phosphor	1	ARG4 mutant
O-Phospho-L-Threonine	C12147	Phosphor	1	ARG4 mutant
Uridine 2`-Monophosphate	Cluster119	Phosphor	1	ARG4 mutant
Uridine 5`-Monophosphate	C00105	Phosphor	1	ARG4 mutant
Uridine 2`,3`-Cyclic Monophosphate	C02355	Phosphor	1	ARG4 mutant
Phosphoryl Choline	C00588	Phosphor	1	ARG4 mutant
O-Phosphoryl-Ethanolamine	C00346	Phosphor	1	ARG4 mutant
2-Aminoethyl Phosphonic acid	C03557	Phosphor	1	ARG4 mutant
Thymidine 5`-Monophosphate	C00364	Phosphor	1	ARG4 mutant
Inositol Hexaphosphate	C01204	Phosphor	0	ARG4 mutant
L-Cysteine	C00097	Sulfur	1	ARG4 mutant
Cysteamine	C01678	Sulfur	1	ARG4 mutant
Cystathionine	C00542	Sulfur	1	ARG4 mutant
Glutathione	C00051	Sulfur	1	ARG4 mutant
L-Methionine	C00073	Sulfur	1	ARG4 mutant
Gly-Met	Cluster168	Sulfur	1	ARG4 mutant
Taurine	C00245	Sulfur	1	ARG4 mutant
Hypotaurine	C00519	Sulfur	1	ARG4 mutant
N-Acetyl-D-Glucosamine	C00140	Carbon	1	PUT2 mutant
D-Saccharic acid	C00818	Carbon	1	PUT2 mutant
D-Galactose	C00124	Carbon	1	PUT2 mutant
L-Aspartic acid	C00049	Carbon	1	PUT2 mutant
L-Proline	C00148	Carbon	1	PUT2 mutant
D-Alanine	C00133	Carbon	1	PUT2 mutant
D-Trehalose	C01083	Carbon	1	PUT2 mutant
D-Mannose	C00159	Carbon	1	PUT2 mutant
D-Serine	C00740	Carbon	1	PUT2 mutant
D-Sorbitol	C00794	Carbon	1	PUT2 mutant
Glycerol	C00116	Carbon	0	PUT2 mutant
L-Fucose	C01019	Carbon	1	PUT2 mutant
D-Xylose	C00181	Carbon	1	PUT2 mutant
L-Lactic acid	C00186	Carbon	1	PUT2 mutant
Formic acid	C00058	Carbon	1	PUT2 mutant
D-Mannitol	C00392	Carbon	0	PUT2 mutant
D-Glucose-6-Phosphate	C00092	Carbon	0	PUT2 mutant
DL-Malic acid	C00149	Carbon	1	PUT2 mutant
D-Ribose	C00121	Carbon	0	PUT2 mutant
D-Fructose	C00095	Carbon	1	PUT2 mutant
Acetic acid	C00033	Carbon	1	PUT2 mutant
a-D-Glucose	C00031	Carbon	0	PUT2 mutant
Maltose	C00208	Carbon	0	PUT2 mutant
D-Melibiose	C05402	Carbon	1	PUT2 mutant
Thymidine	C00214	Carbon	1	PUT2 mutant
L-Asparagine	C00152	Carbon	1	PUT2 mutant
D-Glucosaminic acid	C03752	Carbon	1	PUT2 mutant
1,2-Propanediol	C00583	Carbon	1	PUT2 mutant
a-Ketobutyric acid	C00109	Carbon	1	PUT2 mutant
a-D-Lactose	C00243	Carbon	1	PUT2 mutant
Sucrose	C00089	Carbon	0	PUT2 mutant
Uridine	C00299	Carbon	0	PUT2 mutant
L-Glutamine	C00064	Carbon	1	PUT2 mutant
D-Glucose-1-Phosphate	C00103	Carbon	0	PUT2 mutant
D-Fructose-6-Phosphate	C00085	Carbon	0	PUT2 mutant
a-Hydroxybutyric acid	C05984	Carbon	1	PUT2 mutant
Adonitol	C00474	Carbon	1	PUT2 mutant
Maltotriose	CHEBI27931	Carbon	1	PUT2 mutant
2`-Deoxyadenosine	C00559	Carbon	1	PUT2 mutant
Gly-Asp	Cluster363	Carbon	1	PUT2 mutant
Citric acid	C00158	Carbon	0	PUT2 mutant
m-Inositol	C00137	Carbon	0	PUT2 mutant
Fumaric acid	C00122	Carbon	1	PUT2 mutant
Propionic acid	C00163	Carbon	1	PUT2 mutant
Glycolic acid	C00160	Carbon	1	PUT2 mutant
Glyoxylic acid	C00048	Carbon	1	PUT2 mutant
D-Cellobiose	C00185	Carbon	1	PUT2 mutant
Gly-Glu	Cluster4672	Carbon	0	PUT2 mutant
L-Serine	C00065	Carbon	1	PUT2 mutant
L-Alanine	C00133	Carbon	1	PUT2 mutant
Ala-Gly	Cluster774	Carbon	1	PUT2 mutant
Acetoacetic acid	C00164	Carbon	1	PUT2 mutant
D-Malic acid	C00497	Carbon	1	PUT2 mutant
L-Malic acid	C00149	Carbon	1	PUT2 mutant
p-Hydroxyphenyl Acetic acid	C00642	Carbon	1	PUT2 mutant
Tyramine	C00483	Carbon	1	PUT2 mutant
Pyruvic acid	C00022	Carbon	1	PUT2 mutant
D-Galacturonic acid	C00333	Carbon	1	PUT2 mutant
Phenylethylamine	C05332	Carbon	1	PUT2 mutant
Glycogen	C00182	Carbon	1	PUT2 mutant
Pectin	CHEBI17309	Carbon	0	PUT2 mutant
N-Acetyl-D-Galactosamine	C01132	Carbon	0	PUT2 mutant
N-Acetyl-Neuraminic acid	C00270	Carbon	1	PUT2 mutant
Amygdalin	C08325	Carbon	1	PUT2 mutant
D-Arabinose	C00216	Carbon	1	PUT2 mutant
D-Arabitol	C01904	Carbon	0	PUT2 mutant
L-Arabitol	C00532	Carbon	1	PUT2 mutant
Arbutin	C06186	Carbon	1	PUT2 mutant
2-Deoxy-D-Ribose	C01801	Carbon	1	PUT2 mutant
D-Raffinose	C00492	Carbon	1	PUT2 mutant
Salicin	C01451	Carbon	1	PUT2 mutant
L-Sorbose	C00247	Carbon	1	PUT2 mutant
Stachyose	C01613	Carbon	1	PUT2 mutant
D-Tagatose	C00795	Carbon	1	PUT2 mutant
Xylitol	C00379	Carbon	1	PUT2 mutant
Butyric acid	C00246	Carbon	0	PUT2 mutant
Capric acid	C01571	Carbon	1	PUT2 mutant
Caproic acid	C01585	Carbon	1	PUT2 mutant
Citraconic acid	C02226	Carbon	1	PUT2 mutant
D-Glucosamine	C00329	Carbon	1	PUT2 mutant
2-Hydroxybenzoic acid	C00805	Carbon	1	PUT2 mutant
4-Hydroxybenzoic acid	C00156	Carbon	1	PUT2 mutant
Oxalic acid	C00209	Carbon	1	PUT2 mutant
Acetamide	C06244	Carbon	1	PUT2 mutant
N-Acetyl-L-Glutamic acid	C00624	Carbon	0	PUT2 mutant
Glycine	C00037	Carbon	1	PUT2 mutant
L-Histidine	C00135	Carbon	0	PUT2 mutant
L-Homoserine	C00263	Carbon	1	PUT2 mutant
Hydroxy-L-Proline	C01157	Carbon	1	PUT2 mutant
L-Isoleucine	C00407	Carbon	1	PUT2 mutant
L-Leucine	C00123	Carbon	1	PUT2 mutant
L-Lysine	C00047	Carbon	1	PUT2 mutant
L-Methionine	C00073	Carbon	0	PUT2 mutant
L-Ornithine	C00077	Carbon	1	PUT2 mutant
L-Phenylalanine	C00079	Carbon	1	PUT2 mutant
L-Pyroglutamic acid	C01879	Carbon	1	PUT2 mutant
L-Valine	C00183	Carbon	1	PUT2 mutant
D,L-Carnitine	C15025	Carbon	1	PUT2 mutant
Dihydroxyacetone	C00184	Carbon	1	PUT2 mutant
2,3-Butanedione	C00741	Carbon	1	PUT2 mutant
Ammonia	C01342	Nitrogen	1	PUT2 mutant
Nitrite	C00088	Nitrogen	1	PUT2 mutant
Nitrate	C00244	Nitrogen	1	PUT2 mutant
Urea	C00086	Nitrogen	1	PUT2 mutant
L-Alanine	C00133	Nitrogen	1	PUT2 mutant
L-Arginine	C00062	Nitrogen	1	PUT2 mutant
L-Asparagine	C00152	Nitrogen	1	PUT2 mutant
L-Aspartic acid	C00049	Nitrogen	1	PUT2 mutant
L-Cysteine	C00097	Nitrogen	0	PUT2 mutant
L-Glutamic acid	C00025	Nitrogen	1	PUT2 mutant
L-Glutamine	C00064	Nitrogen	1	PUT2 mutant
Glycine	C00037	Nitrogen	1	PUT2 mutant
L-Histidine	C00135	Nitrogen	1	PUT2 mutant
L-Isoleucine	C00407	Nitrogen	1	PUT2 mutant
L-Leucine	C00123	Nitrogen	1	PUT2 mutant
L-Lysine	C00047	Nitrogen	0	PUT2 mutant
L-Methionine	C00073	Nitrogen	1	PUT2 mutant
L-Phenylalanine	C00079	Nitrogen	1	PUT2 mutant
L-Proline	C00148	Nitrogen	1	PUT2 mutant
L-Serine	C00065	Nitrogen	1	PUT2 mutant
L-Threonine	C00188	Nitrogen	1	PUT2 mutant
L-Tryptophan	C00078	Nitrogen	1	PUT2 mutant
L-Tyrosine	C00082	Nitrogen	1	PUT2 mutant
L-Valine	C00183	Nitrogen	1	PUT2 mutant
D-Lysine	C00739	Nitrogen	1	PUT2 mutant
D-Serine	C00740	Nitrogen	1	PUT2 mutant
L-Citrulline	C00327	Nitrogen	1	PUT2 mutant
L-Homoserine	C00263	Nitrogen	0	PUT2 mutant
L-Ornithine	C00077	Nitrogen	1	PUT2 mutant
L-Pyroglutamic acid	C01879	Nitrogen	0	PUT2 mutant
Methylamine	C00218	Nitrogen	0	PUT2 mutant
Ethylamine	C00797	Nitrogen	0	PUT2 mutant
Ethanolamine	C00189	Nitrogen	0	PUT2 mutant
Putrescine	C00134	Nitrogen	1	PUT2 mutant
Agmatine	C00179	Nitrogen	1	PUT2 mutant
Histamine	C00388	Nitrogen	1	PUT2 mutant
b-Phenylethylamine	C05332	Nitrogen	1	PUT2 mutant
Tyramine	C00483	Nitrogen	1	PUT2 mutant
Formamide	C00488	Nitrogen	1	PUT2 mutant
N-Acetyl-D-Glucosamine	C00140	Nitrogen	1	PUT2 mutant
N-Acetyl-D-Galactosamine	C01132	Nitrogen	1	PUT2 mutant
Adenine	C00147	Nitrogen	1	PUT2 mutant
Adenosine	C00212	Nitrogen	1	PUT2 mutant
Cytidine	C00475	Nitrogen	0	PUT2 mutant
Cytosine	C00380	Nitrogen	1	PUT2 mutant
Guanine	C00242	Nitrogen	1	PUT2 mutant
Guanosine	C00387	Nitrogen	1	PUT2 mutant
Thymine	C00178	Nitrogen	1	PUT2 mutant
Thymidine	C00214	Nitrogen	1	PUT2 mutant
Uridine	C00299	Nitrogen	1	PUT2 mutant
Inosine	C00294	Nitrogen	0	PUT2 mutant
Xanthine	C00385	Nitrogen	1	PUT2 mutant
Xanthosine	C01762	Nitrogen	1	PUT2 mutant
Uric acid	C00366	Nitrogen	1	PUT2 mutant
Allantoin	C01551	Nitrogen	1	PUT2 mutant
d-Amino-N-Valeric acid	C00431	Nitrogen	0	PUT2 mutant
Ala-Asp	Cluster3898	Nitrogen	1	PUT2 mutant
Ala-Gln	Cluster1480	Nitrogen	1	PUT2 mutant
Ala-Glu	Cluster4793	Nitrogen	1	PUT2 mutant
Ala-Gly	Cluster774	Nitrogen	1	PUT2 mutant
Ala-His	Cluster5933	Nitrogen	1	PUT2 mutant
Ala-Leu	Cluster2744	Nitrogen	1	PUT2 mutant
Ala-Thr	Cluster843	Nitrogen	1	PUT2 mutant
Gly-Asn	Cluster2052	Nitrogen	1	PUT2 mutant
Gly-Gln	Cluster419	Nitrogen	1	PUT2 mutant
Gly-Glu	Cluster4672	Nitrogen	1	PUT2 mutant
Gly-Met	Cluster168	Nitrogen	1	PUT2 mutant
Phosphate	C00009	Phosphor	1	PUT2 mutant
Pyrophosphate	C00013	Phosphor	1	PUT2 mutant
Tripolyphosphate	C00536	Phosphor	0	PUT2 mutant
Adenosine 2`-Monophosphate	CHEBI28223	Phosphor	1	PUT2 mutant
Adenosine 5`-Monophosphate	C00020	Phosphor	1	PUT2 mutant
Adenosine 2`,3`-Cyclic Monophosphate	C02353	Phosphor	1	PUT2 mutant
Carbamyl Phosphate	C00169	Phosphor	1	PUT2 mutant
D-2-Phospho-Glyceric acid	C00631	Phosphor	1	PUT2 mutant
D-3-Phospho-Glyceric acid	C00197	Phosphor	1	PUT2 mutant
Guanosine 2`-Monophosphate	Cluster519	Phosphor	1	PUT2 mutant
Guanosine 5`-Monophosphate	C00144	Phosphor	1	PUT2 mutant
Guanosine 2`,3`-Cyclic Monophosphate	C06194	Phosphor	1	PUT2 mutant
Phosphoenol Pyruvate	C00074	Phosphor	1	PUT2 mutant
Phospho-Glycolic acid	C00988	Phosphor	1	PUT2 mutant
D-Glucose-1-Phosphate	C00103	Phosphor	1	PUT2 mutant
D-Glucose-6-Phosphate	C00092	Phosphor	1	PUT2 mutant
D-Glucosamine-6-Phosphate	C00352	Phosphor	1	PUT2 mutant
6-Phospho-Gluconic acid	C00345	Phosphor	1	PUT2 mutant
Cytidine 2`-Monophosphate	Cluster3292	Phosphor	1	PUT2 mutant
Cytidine 5`-Monophosphate	C00055	Phosphor	1	PUT2 mutant
Cytidine 2`,3`-Cyclic Monophosphate	C02354	Phosphor	1	PUT2 mutant
Cytidine 3`,5`-Cyclic Monophosphate	C00941	Phosphor	1	PUT2 mutant
D-Mannose-6-Phosphate	C00275	Phosphor	1	PUT2 mutant
O-Phospho-D-Serine	C02532	Phosphor	1	PUT2 mutant
O-Phospho-L-Serine	C01005	Phosphor	1	PUT2 mutant
O-Phospho-L-Threonine	C12147	Phosphor	1	PUT2 mutant
Uridine 2`-Monophosphate	Cluster119	Phosphor	1	PUT2 mutant
Uridine 5`-Monophosphate	C00105	Phosphor	1	PUT2 mutant
Uridine 2`,3`-Cyclic Monophosphate	C02355	Phosphor	1	PUT2 mutant
Phosphoryl Choline	C00588	Phosphor	1	PUT2 mutant
O-Phosphoryl-Ethanolamine	C00346	Phosphor	1	PUT2 mutant
2-Aminoethyl Phosphonic acid	C03557	Phosphor	0	PUT2 mutant
Thymidine 5`-Monophosphate	C00364	Phosphor	1	PUT2 mutant
Inositol Hexaphosphate	C01204	Phosphor	0	PUT2 mutant
L-Cysteine	C00097	Sulfur	1	PUT2 mutant
Cysteamine	C01678	Sulfur	1	PUT2 mutant
Cystathionine	C00542	Sulfur	1	PUT2 mutant
Glutathione	C00051	Sulfur	1	PUT2 mutant
L-Methionine	C00073	Sulfur	1	PUT2 mutant
Gly-Met	Cluster168	Sulfur	1	PUT2 mutant
Taurine	C00245	Sulfur	1	PUT2 mutant
Hypotaurine	C00519	Sulfur	1	PUT2 mutant
N-Acetyl-D-Glucosamine	C00140	Carbon	0	LEU2/HIS1 mutant
D-Saccharic acid	C00818	Carbon	1	LEU2/HIS1 mutant
D-Galactose	C00124	Carbon	0	LEU2/HIS1 mutant
L-Aspartic acid	C00049	Carbon	0	LEU2/HIS1 mutant
L-Proline	C00148	Carbon	0	LEU2/HIS1 mutant
D-Alanine	C00133	Carbon	1	LEU2/HIS1 mutant
D-Trehalose	C01083	Carbon	0	LEU2/HIS1 mutant
D-Mannose	C00159	Carbon	0	LEU2/HIS1 mutant
D-Serine	C00740	Carbon	1	LEU2/HIS1 mutant
D-Sorbitol	C00794	Carbon	0	LEU2/HIS1 mutant
Glycerol	C00116	Carbon	1	LEU2/HIS1 mutant
L-Fucose	C01019	Carbon	1	LEU2/HIS1 mutant
D-Xylose	C00181	Carbon	0	LEU2/HIS1 mutant
L-Lactic acid	C00186	Carbon	0	LEU2/HIS1 mutant
Formic acid	C00058	Carbon	1	LEU2/HIS1 mutant
D-Mannitol	C00392	Carbon	0	LEU2/HIS1 mutant
D-Glucose-6-Phosphate	C00092	Carbon	1	LEU2/HIS1 mutant
DL-Malic acid	C00149	Carbon	1	LEU2/HIS1 mutant
D-Ribose	C00121	Carbon	0	LEU2/HIS1 mutant
D-Fructose	C00095	Carbon	0	LEU2/HIS1 mutant
Acetic acid	C00033	Carbon	0	LEU2/HIS1 mutant
a-D-Glucose	C00031	Carbon	0	LEU2/HIS1 mutant
Maltose	C00208	Carbon	0	LEU2/HIS1 mutant
D-Melibiose	C05402	Carbon	0	LEU2/HIS1 mutant
Thymidine	C00214	Carbon	0	LEU2/HIS1 mutant
L-Asparagine	C00152	Carbon	1	LEU2/HIS1 mutant
D-Glucosaminic acid	C03752	Carbon	1	LEU2/HIS1 mutant
1,2-Propanediol	C00583	Carbon	1	LEU2/HIS1 mutant
a-Ketobutyric acid	C00109	Carbon	1	LEU2/HIS1 mutant
a-D-Lactose	C00243	Carbon	1	LEU2/HIS1 mutant
Sucrose	C00089	Carbon	0	LEU2/HIS1 mutant
Uridine	C00299	Carbon	0	LEU2/HIS1 mutant
L-Glutamine	C00064	Carbon	1	LEU2/HIS1 mutant
D-Glucose-1-Phosphate	C00103	Carbon	1	LEU2/HIS1 mutant
D-Fructose-6-Phosphate	C00085	Carbon	1	LEU2/HIS1 mutant
a-Hydroxybutyric acid	C05984	Carbon	1	LEU2/HIS1 mutant
Adonitol	C00474	Carbon	1	LEU2/HIS1 mutant
Maltotriose	CHEBI27931	Carbon	0	LEU2/HIS1 mutant
2`-Deoxyadenosine	C00559	Carbon	1	LEU2/HIS1 mutant
Gly-Asp	Cluster363	Carbon	1	LEU2/HIS1 mutant
Citric acid	C00158	Carbon	1	LEU2/HIS1 mutant
m-Inositol	C00137	Carbon	1	LEU2/HIS1 mutant
Fumaric acid	C00122	Carbon	1	LEU2/HIS1 mutant
Propionic acid	C00163	Carbon	1	LEU2/HIS1 mutant
Glycolic acid	C00160	Carbon	1	LEU2/HIS1 mutant
Glyoxylic acid	C00048	Carbon	1	LEU2/HIS1 mutant
D-Cellobiose	C00185	Carbon	0	LEU2/HIS1 mutant
Gly-Glu	Cluster4672	Carbon	1	LEU2/HIS1 mutant
L-Serine	C00065	Carbon	1	LEU2/HIS1 mutant
L-Alanine	C00133	Carbon	1	LEU2/HIS1 mutant
Ala-Gly	Cluster774	Carbon	1	LEU2/HIS1 mutant
Acetoacetic acid	C00164	Carbon	1	LEU2/HIS1 mutant
D-Malic acid	C00497	Carbon	1	LEU2/HIS1 mutant
L-Malic acid	C00149	Carbon	1	LEU2/HIS1 mutant
p-Hydroxyphenyl Acetic acid	C00642	Carbon	1	LEU2/HIS1 mutant
Tyramine	C00483	Carbon	1	LEU2/HIS1 mutant
Pyruvic acid	C00022	Carbon	0	LEU2/HIS1 mutant
D-Galacturonic acid	C00333	Carbon	1	LEU2/HIS1 mutant
Phenylethylamine	C05332	Carbon	1	LEU2/HIS1 mutant
Glycogen	C00182	Carbon	1	LEU2/HIS1 mutant
Pectin	CHEBI17309	Carbon	0	LEU2/HIS1 mutant
N-Acetyl-D-Galactosamine	C01132	Carbon	1	LEU2/HIS1 mutant
N-Acetyl-Neuraminic acid	C00270	Carbon	1	LEU2/HIS1 mutant
Amygdalin	C08325	Carbon	1	LEU2/HIS1 mutant
D-Arabinose	C00216	Carbon	0	LEU2/HIS1 mutant
D-Arabitol	C01904	Carbon	0	LEU2/HIS1 mutant
L-Arabitol	C00532	Carbon	1	LEU2/HIS1 mutant
Arbutin	C06186	Carbon	1	LEU2/HIS1 mutant
2-Deoxy-D-Ribose	C01801	Carbon	0	LEU2/HIS1 mutant
D-Raffinose	C00492	Carbon	1	LEU2/HIS1 mutant
Salicin	C01451	Carbon	1	LEU2/HIS1 mutant
L-Sorbose	C00247	Carbon	1	LEU2/HIS1 mutant
Stachyose	C01613	Carbon	1	LEU2/HIS1 mutant
D-Tagatose	C00795	Carbon	1	LEU2/HIS1 mutant
Xylitol	C00379	Carbon	1	LEU2/HIS1 mutant
Butyric acid	C00246	Carbon	1	LEU2/HIS1 mutant
Capric acid	C01571	Carbon	1	LEU2/HIS1 mutant
Caproic acid	C01585	Carbon	1	LEU2/HIS1 mutant
Citraconic acid	C02226	Carbon	1	LEU2/HIS1 mutant
D-Glucosamine	C00329	Carbon	0	LEU2/HIS1 mutant
2-Hydroxybenzoic acid	C00805	Carbon	1	LEU2/HIS1 mutant
4-Hydroxybenzoic acid	C00156	Carbon	1	LEU2/HIS1 mutant
Oxalic acid	C00209	Carbon	1	LEU2/HIS1 mutant
Acetamide	C06244	Carbon	1	LEU2/HIS1 mutant
N-Acetyl-L-Glutamic acid	C00624	Carbon	1	LEU2/HIS1 mutant
Glycine	C00037	Carbon	1	LEU2/HIS1 mutant
L-Histidine	C00135	Carbon	1	LEU2/HIS1 mutant
L-Homoserine	C00263	Carbon	1	LEU2/HIS1 mutant
Hydroxy-L-Proline	C01157	Carbon	1	LEU2/HIS1 mutant
L-Isoleucine	C00407	Carbon	1	LEU2/HIS1 mutant
L-Leucine	C00123	Carbon	0	LEU2/HIS1 mutant
L-Lysine	C00047	Carbon	1	LEU2/HIS1 mutant
L-Methionine	C00073	Carbon	1	LEU2/HIS1 mutant
L-Ornithine	C00077	Carbon	1	LEU2/HIS1 mutant
L-Phenylalanine	C00079	Carbon	1	LEU2/HIS1 mutant
L-Pyroglutamic acid	C01879	Carbon	1	LEU2/HIS1 mutant
L-Valine	C00183	Carbon	1	LEU2/HIS1 mutant
D,L-Carnitine	C15025	Carbon	1	LEU2/HIS1 mutant
Dihydroxyacetone	C00184	Carbon	0	LEU2/HIS1 mutant
2,3-Butanedione	C00741	Carbon	1	LEU2/HIS1 mutant
Ammonia	C01342	Nitrogen	1	LEU2/HIS1 mutant
Nitrite	C00088	Nitrogen	1	LEU2/HIS1 mutant
Nitrate	C00244	Nitrogen	1	LEU2/HIS1 mutant
Urea	C00086	Nitrogen	1	LEU2/HIS1 mutant
L-Alanine	C00133	Nitrogen	1	LEU2/HIS1 mutant
L-Arginine	C00062	Nitrogen	1	LEU2/HIS1 mutant
L-Asparagine	C00152	Nitrogen	1	LEU2/HIS1 mutant
L-Aspartic acid	C00049	Nitrogen	1	LEU2/HIS1 mutant
L-Cysteine	C00097	Nitrogen	0	LEU2/HIS1 mutant
L-Glutamic acid	C00025	Nitrogen	1	LEU2/HIS1 mutant
L-Glutamine	C00064	Nitrogen	1	LEU2/HIS1 mutant
Glycine	C00037	Nitrogen	1	LEU2/HIS1 mutant
L-Histidine	C00135	Nitrogen	1	LEU2/HIS1 mutant
L-Isoleucine	C00407	Nitrogen	1	LEU2/HIS1 mutant
L-Leucine	C00123	Nitrogen	1	LEU2/HIS1 mutant
L-Lysine	C00047	Nitrogen	1	LEU2/HIS1 mutant
L-Methionine	C00073	Nitrogen	1	LEU2/HIS1 mutant
L-Phenylalanine	C00079	Nitrogen	1	LEU2/HIS1 mutant
L-Proline	C00148	Nitrogen	1	LEU2/HIS1 mutant
L-Serine	C00065	Nitrogen	1	LEU2/HIS1 mutant
L-Threonine	C00188	Nitrogen	1	LEU2/HIS1 mutant
L-Tryptophan	C00078	Nitrogen	1	LEU2/HIS1 mutant
L-Tyrosine	C00082	Nitrogen	1	LEU2/HIS1 mutant
L-Valine	C00183	Nitrogen	1	LEU2/HIS1 mutant
D-Lysine	C00739	Nitrogen	1	LEU2/HIS1 mutant
D-Serine	C00740	Nitrogen	1	LEU2/HIS1 mutant
L-Citrulline	C00327	Nitrogen	1	LEU2/HIS1 mutant
L-Homoserine	C00263	Nitrogen	1	LEU2/HIS1 mutant
L-Ornithine	C00077	Nitrogen	1	LEU2/HIS1 mutant
L-Pyroglutamic acid	C01879	Nitrogen	1	LEU2/HIS1 mutant
Methylamine	C00218	Nitrogen	1	LEU2/HIS1 mutant
Ethylamine	C00797	Nitrogen	1	LEU2/HIS1 mutant
Ethanolamine	C00189	Nitrogen	1	LEU2/HIS1 mutant
Putrescine	C00134	Nitrogen	1	LEU2/HIS1 mutant
Agmatine	C00179	Nitrogen	0	LEU2/HIS1 mutant
Histamine	C00388	Nitrogen	1	LEU2/HIS1 mutant
b-Phenylethylamine	C05332	Nitrogen	1	LEU2/HIS1 mutant
Tyramine	C00483	Nitrogen	1	LEU2/HIS1 mutant
Formamide	C00488	Nitrogen	1	LEU2/HIS1 mutant
N-Acetyl-D-Glucosamine	C00140	Nitrogen	1	LEU2/HIS1 mutant
N-Acetyl-D-Galactosamine	C01132	Nitrogen	1	LEU2/HIS1 mutant
Adenine	C00147	Nitrogen	1	LEU2/HIS1 mutant
Adenosine	C00212	Nitrogen	1	LEU2/HIS1 mutant
Cytidine	C00475	Nitrogen	1	LEU2/HIS1 mutant
Cytosine	C00380	Nitrogen	1	LEU2/HIS1 mutant
Guanine	C00242	Nitrogen	1	LEU2/HIS1 mutant
Guanosine	C00387	Nitrogen	1	LEU2/HIS1 mutant
Thymine	C00178	Nitrogen	1	LEU2/HIS1 mutant
Thymidine	C00214	Nitrogen	1	LEU2/HIS1 mutant
Uridine	C00299	Nitrogen	1	LEU2/HIS1 mutant
Inosine	C00294	Nitrogen	1	LEU2/HIS1 mutant
Xanthine	C00385	Nitrogen	0	LEU2/HIS1 mutant
Xanthosine	C01762	Nitrogen	1	LEU2/HIS1 mutant
Uric acid	C00366	Nitrogen	1	LEU2/HIS1 mutant
Allantoin	C01551	Nitrogen	1	LEU2/HIS1 mutant
d-Amino-N-Valeric acid	C00431	Nitrogen	1	LEU2/HIS1 mutant
Ala-Asp	Cluster3898	Nitrogen	1	LEU2/HIS1 mutant
Ala-Gln	Cluster1480	Nitrogen	1	LEU2/HIS1 mutant
Ala-Glu	Cluster4793	Nitrogen	1	LEU2/HIS1 mutant
Ala-Gly	Cluster774	Nitrogen	1	LEU2/HIS1 mutant
Ala-His	Cluster5933	Nitrogen	1	LEU2/HIS1 mutant
Ala-Leu	Cluster2744	Nitrogen	1	LEU2/HIS1 mutant
Ala-Thr	Cluster843	Nitrogen	1	LEU2/HIS1 mutant
Gly-Asn	Cluster2052	Nitrogen	1	LEU2/HIS1 mutant
Gly-Gln	Cluster419	Nitrogen	1	LEU2/HIS1 mutant
Gly-Glu	Cluster4672	Nitrogen	1	LEU2/HIS1 mutant
Gly-Met	Cluster168	Nitrogen	1	LEU2/HIS1 mutant
Phosphate	C00009	Phosphor	1	LEU2/HIS1 mutant
Pyrophosphate	C00013	Phosphor	0	LEU2/HIS1 mutant
Tripolyphosphate	C00536	Phosphor	1	LEU2/HIS1 mutant
Adenosine 2`-Monophosphate	CHEBI28223	Phosphor	1	LEU2/HIS1 mutant
Adenosine 5`-Monophosphate	C00020	Phosphor	1	LEU2/HIS1 mutant
Adenosine 2`,3`-Cyclic Monophosphate	C02353	Phosphor	1	LEU2/HIS1 mutant
Carbamyl Phosphate	C00169	Phosphor	1	LEU2/HIS1 mutant
D-2-Phospho-Glyceric acid	C00631	Phosphor	1	LEU2/HIS1 mutant
D-3-Phospho-Glyceric acid	C00197	Phosphor	1	LEU2/HIS1 mutant
Guanosine 2`-Monophosphate	Cluster519	Phosphor	1	LEU2/HIS1 mutant
Guanosine 5`-Monophosphate	C00144	Phosphor	1	LEU2/HIS1 mutant
Guanosine 2`,3`-Cyclic Monophosphate	C06194	Phosphor	1	LEU2/HIS1 mutant
Phosphoenol Pyruvate	C00074	Phosphor	1	LEU2/HIS1 mutant
Phospho-Glycolic acid	C00988	Phosphor	1	LEU2/HIS1 mutant
D-Glucose-1-Phosphate	C00103	Phosphor	1	LEU2/HIS1 mutant
D-Glucose-6-Phosphate	C00092	Phosphor	1	LEU2/HIS1 mutant
D-Glucosamine-6-Phosphate	C00352	Phosphor	1	LEU2/HIS1 mutant
6-Phospho-Gluconic acid	C00345	Phosphor	1	LEU2/HIS1 mutant
Cytidine 2`-Monophosphate	Cluster3292	Phosphor	1	LEU2/HIS1 mutant
Cytidine 5`-Monophosphate	C00055	Phosphor	1	LEU2/HIS1 mutant
Cytidine 2`,3`-Cyclic Monophosphate	C02354	Phosphor	0	LEU2/HIS1 mutant
Cytidine 3`,5`-Cyclic Monophosphate	C00941	Phosphor	1	LEU2/HIS1 mutant
D-Mannose-6-Phosphate	C00275	Phosphor	1	LEU2/HIS1 mutant
O-Phospho-D-Serine	C02532	Phosphor	1	LEU2/HIS1 mutant
O-Phospho-L-Serine	C01005	Phosphor	1	LEU2/HIS1 mutant
O-Phospho-L-Threonine	C12147	Phosphor	1	LEU2/HIS1 mutant
Uridine 2`-Monophosphate	Cluster119	Phosphor	0	LEU2/HIS1 mutant
Uridine 5`-Monophosphate	C00105	Phosphor	1	LEU2/HIS1 mutant
Uridine 2`,3`-Cyclic Monophosphate	C02355	Phosphor	1	LEU2/HIS1 mutant
Phosphoryl Choline	C00588	Phosphor	1	LEU2/HIS1 mutant
O-Phosphoryl-Ethanolamine	C00346	Phosphor	1	LEU2/HIS1 mutant
2-Aminoethyl Phosphonic acid	C03557	Phosphor	1	LEU2/HIS1 mutant
Thymidine 5`-Monophosphate	C00364	Phosphor	1	LEU2/HIS1 mutant
Inositol Hexaphosphate	C01204	Phosphor	0	LEU2/HIS1 mutant
L-Cysteine	C00097	Sulfur	1	LEU2/HIS1 mutant
Cysteamine	C01678	Sulfur	1	LEU2/HIS1 mutant
Cystathionine	C00542	Sulfur	1	LEU2/HIS1 mutant
Glutathione	C00051	Sulfur	1	LEU2/HIS1 mutant
L-Methionine	C00073	Sulfur	1	LEU2/HIS1 mutant
Gly-Met	Cluster168	Sulfur	1	LEU2/HIS1 mutant
Taurine	C00245	Sulfur	1	LEU2/HIS1 mutant
Hypotaurine	C00519	Sulfur	1	LEU2/HIS1 mutant

## Sheet: phenotypic microarray benchmark
Strain	Agreement	Source	Count
Wild-type	1	Carbon	86
Wild-type	0	Carbon	14
Wild-type	1	Nitrogen	60
Wild-type	0	Nitrogen	7
Wild-type	1	Phosphor	31
Wild-type	0	Phosphor	3
Wild-type	1	Sulfur	7
Wild-type	0	Sulfur	1
URA3 mutant	1	Carbon	89
URA3 mutant	0	Carbon	11
URA3 mutant	1	Nitrogen	63
URA3 mutant	0	Nitrogen	4
URA3 mutant	1	Phosphor	25
URA3 mutant	0	Phosphor	9
URA3 mutant	1	Sulfur	8
URA3 mutant	0	Sulfur	0
ARG1 mutant	1	Carbon	70
ARG1 mutant	0	Carbon	30
ARG1 mutant	1	Nitrogen	61
ARG1 mutant	0	Nitrogen	6
ARG1 mutant	1	Phosphor	31
ARG1 mutant	0	Phosphor	3
ARG1 mutant	1	Sulfur	8
ARG1 mutant	0	Sulfur	0
ARG3 mutant	1	Carbon	75
ARG3 mutant	0	Carbon	25
ARG3 mutant	1	Nitrogen	64
ARG3 mutant	0	Nitrogen	3
ARG3 mutant	1	Phosphor	11
ARG3 mutant	0	Phosphor	23
ARG3 mutant	1	Sulfur	8
ARG3 mutant	0	Sulfur	0
ARG4 mutant	1	Carbon	66
ARG4 mutant	0	Carbon	34
ARG4 mutant	1	Nitrogen	63
ARG4 mutant	0	Nitrogen	4
ARG4 mutant	1	Phosphor	31
ARG4 mutant	0	Phosphor	3
ARG4 mutant	1	Sulfur	8
ARG4 mutant	0	Sulfur	0
PUT2 mutant	1	Carbon	80
PUT2 mutant	0	Carbon	20
PUT2 mutant	1	Nitrogen	57
PUT2 mutant	0	Nitrogen	10
PUT2 mutant	1	Phosphor	31
PUT2 mutant	0	Phosphor	3
PUT2 mutant	1	Sulfur	8
PUT2 mutant	0	Sulfur	0
LEU2/HIS1 mutant	1	Carbon	71
LEU2/HIS1 mutant	0	Carbon	29
LEU2/HIS1 mutant	1	Nitrogen	64
LEU2/HIS1 mutant	0	Nitrogen	3
LEU2/HIS1 mutant	1	Phosphor	30
LEU2/HIS1 mutant	0	Phosphor	4
LEU2/HIS1 mutant	1	Sulfur	8
LEU2/HIS1 mutant	0	Sulfur	0

## Sheet: Description
ID	meabolite IDs of substrates in GSMM of C. albicans
Source	four source types of substrates (i.e. carbon, nitrogen, phosphorus and sulfur)
Agreement	1 if experiments and predictions agree on phenotypic behavior, 0 if experiments and predictions agree on phenotypic behavior
Count	number of agreements/disagreements
Source of phenotypic microarray data	I) Ene IV, Lohse MB, Vladu AV, Morschhäuser J, Johnson AD, Bennett RJ. 2016. Phenotypic Profiling Reveals that Candida albicans Opaque Cells Represent a Metabolically Specialized Cell State Compared to Default White Cells . mBio 7. doi:10.1128/mbio.01269-16 II) In-house data
* See Methods and Fig. 1B
