# Supplementary material for: Metabolic modeling predicts specific gut bacteria as key determinants for Candida albicans colonization levels
Source: ISME J. 2020 Dec 15;15(5):1257–70. doi: 10.1038/s41396-020-00848-z (PMC8115155; doi:10.1038/s41396-020-00848-z)
Supplement: Supplementary file 10 — Supplementary Table S6 [file 41396_2020_848_MOESM10_ESM.xlsx]

## Sheet: GAM media indredients
Common composition of GAM media
Ingredients	Gms / Litre
Peptic digest of animal tissue	10
Papaic digest of soyabean meal	3
Proteose peptone	10
Digested serum	13.5
Yeast extract	5
Beef extract	2.2
Liver extract	1.2
Dextrose	3
Potassium dihydrogen phosphate	2.5
Sodium chloride	3
Starch, Soluble	5
L-Cysteine hydrochloride	0.3
Sodium thioglycollate	0.3
Source: http://himedialabs.com/TD/M1801.pdf (Feb, 2019)
Beef extract
Nonvolatile components			Volatile components
Component		Amount(%)	Component	Peak size
Amino acids	3-Methylhistidine	Trace	Hydrogen sulfide	Large
	a-Alanine	1.32	Methyl mercaptan	Large
	Serine	0.1	Ethyl mercaptan	Small
	Methionine	0.01	Dimethyl sulfide	Small
	Isoleucine	0.08	Acetaldehyde	Large
	Leucine	0.08	Propionaldehyde	Small
	Histidine	0.03	Isobutyraldehyde	Small
	Taurine	0.32	Acetone	Medium
	Citrulline	0.26	Isovaleraldehyde	Small
Peptides	Carnosine	3.7	Methyl ethyl ketone	Small
	Anserine	0.75	Methanol	Small and only in some samples
	Iminazole peptide	1.88	Ethanol	Small and only in some samples
Guanidines	Creatine	4.8
	Creatinine	5.51
	Methylguanidine	~0.1
	Guanidine	~0.1
Purines	Hypoxanthine	1.9
	Inosine	0.7
	Inosinic acid Trace	Trace
Protein (14.9% N, 0.1% ash)		10.92
Organic acids	Lactic acid	14.6
	Glycollic acid	0.98
	Succinic acid	1.26
	ß-Hydroxybutyric acid	>1
Inorganic matter	K	8.95
	P2O5	7.3
Other	Carnitine	3.3
	Choline	Trace
	Urea	0.11
	Ammonia	0.42
	Coloring matters	18.3
Source: Caballero, Benjamín, Luiz C. Trugo, and Paul M. Finglas. Encyclopedia of food sciences and nutrition. Academic, 2003.
Sugar content of soyabean
Sugar	Amount(%)
Rhamnose	0.6
Fucose	0.1
Ribose	0.1
Arabinose	2.4
Xylose	1
Pinitol	0.9
Mannose	0.9
Galactose	7.6
Glucose	8.1
Sucrose	7.32
Raffinose	0.88
Stachyose	4.57
Source: Eldridge, Arthur C., Lynn T. Black, and Walter J. Wolf. "Carbohydrate composition of soybean flours, protein concentrates, and isolates." Journal of Agricultural and Food Chemistry 27.4 (1979): 799-802.
taste-reconstituted Beef Extract	Concentration (mg/100 g)
L-Threonine	0.83
L-Proline	0.19
Glycine	0.68
L-Alanine	2.34
L-Valine	0.41
L-Methionine	0.24
L-Isoleucine	0.19
L-Leucine	0.34
DL-Tyrosine	0.46
L-Phenylalanine	0.32
L-Arginine	0.41
L-Histidine	4.28
Monosodium glutamate	0.63
L-Glutathione, reduced	3.95
Taurine	3.02
Creatinine	7.2
NaCl	10.7
KCl	49.6
L-Mannose	0.1
D-Fructose	0.25
D-Glucose	0.5
L-Lactic acid	0.43
Succinic acid	0.63
Inosinic acid	2.67
Source: Takakura, Yukiko, et al. "Characterization of the key aroma compounds in beef extract using aroma extract dilution analysis." Meat science 97.1 (2014): 27-31.

## Sheet: GAM media uptake rate
Estimated GAM media composition		Uptake rate (mmol/gDW/hr)
Sugars	D-Glucose	3.2
	D-Fructose	0.02
	L-Fucose	0.02
	D-Ribose	0.02
	D-Xylose	0.02
	L-Arabinose	0.02
	D-Galactose	0.1
	Raffinose	0.01
	L-Rhamnose	0.02
	Starch	5
	Stachyose	0.05
	Sucrose	0.1
Amino acids	L-Alanine	0.5
	L-Arginine	0.5
	L-Asparagine	0.5
	L-Aspartate	0.5
	L-Glutamine	0.5
	L-Glutamate	0.5
	Glycine	0.5
	L-Cysteine	0.5
	L-Histidine	0.5
	L-Isoleucine	0.5
	L-Leucine	0.5
	L-Lysine	0.5
	L-Methionine	0.5
	L-Phenylalanine	0.5
	L-Proline	0.5
	L-Serine	0.5
	L-Valine	0.5
	L-Threonine	0.5
	L-Tryptophan	0.5
	L-Tyrosine	0.5
	L-Citrulline	0.5
	Taurine	0.4
Vitamins and Minterals	Thiamin	1
	Pyridoxine	1
	Biotin	0.5
	L-Ascorbate	0.5
	Cob(I)alamin	1
	Folate	1
	Riboflavin	1
	(R)-Pantothenate	1
	Dimethyl sulfide	1
	Chloride	1
	Nicotinate	1
	Sulfate	1
	Phosphate	1
	Ammonia	1
	Hydrogen sulfide	1
	Water	10
	Calcium (Ca2+)	1
	Copper (Cu2+)	1
	Cobalt (Co2+)	1
	Iron (Fe2+)	1
	Iron (Fe3+)	1
	Potassium (K+)	1
	Magnesium (Mg2+)	1
	Manganese (Mn2+)	1
	Sodium (Na+)	1
	Nickel (Ni2+)	1
	Zinc (Zn2+)	1
Other	Succinate	0.1
	Propionate	0.5
	Propanal	1
	L-Lactate	1.25
	IMP	0.1
	Guanine	0.5
	Reduced glutathione	0.5
	Glycolate	0.1
	Methanethiol	1
	(R)-3-Hydroxybutanoate	0.15
	Adenine	0.5
	Acetone	1
	Acetaldehyde	1
	3 methylbutanal	1
	Guanidine	0.01
	L-Carnosine	0.5
	Citrate	0.5
	Creatine	0.6
	Creatinine	0.75
	L-Carnitine	0.4
	Deoxycytidine	0.5
	Uracil	0.5
	Urea	0.01
	Xanthine	0.5
* Composition of GAM media was approximately estimated using the identified components in GAM media and proportionally comparing the obtained uptakes rates with YPD media
sources of YPD media uptake rate values:
Bilu, Yonatan, et al. "Conservation of expression and sequence of metabolic genes is reflected by activity across metabolic states." PLoS computational biology 2.8 (2006): e106.
Duarte NC, Herrgard MJ, Palsson BO. Reconstruction and validation of Saccharomyces cerevisiae iND750, a fully compartmentalized genome-scale metabolic model. Genome Res 14 (2004): 1298-1309
