# Supplementary material for: Metabolic modeling predicts specific gut bacteria as key determinants for Candida albicans colonization levels
Source: ISME J. 2020 Dec 15;15(5):1257–70. doi: 10.1038/s41396-020-00848-z (PMC8115155; doi:10.1038/s41396-020-00848-z)
Supplement: Supplementary file 11 — Supplementary Table S7 [file 41396_2020_848_MOESM11_ESM.xlsx]

## Sheet: Exchanged metabolites
Metabolite	#Promoters	#Inhibitors	#I / (#I + #P)	Organism	Exchange_status
(S)-Propane-1,2-diol	0	0		C. albicans	Produced
(S)-Propane-1,2-diol	0	0		C. albicans	Consumed
(S)-Propane-1,2-diol	0	0		Bacteria	Consumed
(S)-Propane-1,2-diol	1	13	0.928571	Bacteria	Produced
1,2-Diacyl-sn-glycerol	0	0		C. albicans	Produced
1,2-Diacyl-sn-glycerol	31	9	0.225	Bacteria	Consumed
1,2-Diacyl-sn-glycerol	0	0		Bacteria	Produced
1,2-Diacyl-sn-glycerol	0	0		C. albicans	Consumed
1,2-Propanediol	3	0	0	C. albicans	Consumed
1,2-Propanediol	0	0		C. albicans	Produced
1,2-Propanediol	0	0		Bacteria	Produced
1,2-Propanediol	0	0		Bacteria	Consumed
1,5-Diaminopentane	0	0		C. albicans	Consumed
1,5-Diaminopentane	1	0	0	Bacteria	Produced
1,5-Diaminopentane	0	0		Bacteria	Consumed
1,5-Diaminopentane	0	0		C. albicans	Produced
1-acylglycerophosphocholine	0	0		Bacteria	Consumed
1-acylglycerophosphocholine	0	0		Bacteria	Produced
1-acylglycerophosphocholine	0	0		C. albicans	Produced
1-acylglycerophosphocholine	4	0	0	C. albicans	Consumed
14-demethyllanosterol	0	0		Bacteria	Produced
14-demethyllanosterol	1	0	0	C. albicans	Produced
14-demethyllanosterol	0	0		Bacteria	Consumed
14-demethyllanosterol	0	0		C. albicans	Consumed
2-Demethylmenaquinone 8	0	0		C. albicans	Consumed
2-Demethylmenaquinone 8	3	5	0.625	Bacteria	Consumed
2-Demethylmenaquinone 8	0	0		Bacteria	Produced
2-Demethylmenaquinone 8	0	0		C. albicans	Produced
2-Ketobutyric acid	1	0	0	C. albicans	Produced
2-Ketobutyric acid	3	2	0.4	Bacteria	Consumed
2-Ketobutyric acid	2	2	0.5	Bacteria	Produced
2-Ketobutyric acid	43	50	0.537634	C. albicans	Consumed
2-Methylmaleate	5	0	0	C. albicans	Consumed
2-Methylmaleate	0	0		Bacteria	Produced
2-Methylmaleate	0	0		C. albicans	Produced
2-Methylmaleate	0	0		Bacteria	Consumed
2-Phospho-D-glyceric acid	3	0	0	C. albicans	Produced
2-Phospho-D-glyceric acid	0	0		Bacteria	Produced
2-Phospho-D-glyceric acid	0	0		C. albicans	Consumed
2-Phospho-D-glyceric acid	3	0	0	Bacteria	Consumed
2-isopropylmalate	0	0		Bacteria	Consumed
2-isopropylmalate	0	4	1	C. albicans	Produced
2-isopropylmalate	0	0		Bacteria	Produced
2-isopropylmalate	0	0		C. albicans	Consumed
2-methylbutan-1-ol	0	0		Bacteria	Consumed
2-methylbutan-1-ol	0	0		Bacteria	Produced
2-methylbutan-1-ol	0	28	1	C. albicans	Produced
2-methylbutan-1-ol	0	0		C. albicans	Consumed
2-methylbutanal	0	0		Bacteria	Consumed
2-methylbutanal	0	0		C. albicans	Consumed
2-methylbutanal	1	0	0	C. albicans	Produced
2-methylbutanal	0	0		Bacteria	Produced
2-phenylethanol	0	0		C. albicans	Consumed
2-phenylethanol	13	49	0.790323	C. albicans	Produced
2-phenylethanol	0	0		Bacteria	Consumed
2-phenylethanol	0	0		Bacteria	Produced
2-phenylethylamine	0	0		Bacteria	Produced
2-phenylethylamine	0	0		Bacteria	Consumed
2-phenylethylamine	7	0	0	C. albicans	Produced
2-phenylethylamine	0	0		C. albicans	Consumed
2-phosphoglycolate	3	0	0	C. albicans	Consumed
2-phosphoglycolate	0	0		C. albicans	Produced
2-phosphoglycolate	0	0		Bacteria	Produced
2-phosphoglycolate	0	0		Bacteria	Consumed
3-Methyl-2-Oxovaleric Acid	18	2	0.1	Bacteria	Produced
3-Methyl-2-Oxovaleric Acid	4	6	0.6	Bacteria	Consumed
3-Methyl-2-Oxovaleric Acid	0	0		C. albicans	Produced
3-Methyl-2-Oxovaleric Acid	0	0		C. albicans	Consumed
3-phospho-D-glycerate	0	0		Bacteria	Consumed
3-phospho-D-glycerate	5	0	0	C. albicans	Produced
3-phospho-D-glycerate	1	0	0	C. albicans	Consumed
3-phospho-D-glycerate	0	0		Bacteria	Produced
4-Aminobenzoate	0	0		C. albicans	Produced
4-Aminobenzoate	0	0		Bacteria	Produced
4-Aminobenzoate	22	14	0.388889	Bacteria	Consumed
4-Aminobenzoate	0	0		C. albicans	Consumed
4-Hydroxybenzoic acid	40	50	0.555556	C. albicans	Consumed
4-Hydroxybenzoic acid	19	10	0.344828	Bacteria	Consumed
4-Hydroxybenzoic acid	4	0	0	C. albicans	Produced
4-Hydroxybenzoic acid	2	0	0	Bacteria	Produced
5-aminopentanoate	0	0		C. albicans	Produced
5-aminopentanoate	1	0	0	C. albicans	Consumed
5-aminopentanoate	0	0		Bacteria	Consumed
5-aminopentanoate	0	0		Bacteria	Produced
8-amino-7-oxononanoate	0	0		C. albicans	Produced
8-amino-7-oxononanoate	0	0		Bacteria	Produced
8-amino-7-oxononanoate	0	0		Bacteria	Consumed
8-amino-7-oxononanoate	1	0	0	C. albicans	Consumed
Acetaldehyde	4	21	0.84	Bacteria	Consumed
Acetaldehyde	28	11	0.282051	C. albicans	Consumed
Acetaldehyde	28	11	0.282051	Bacteria	Produced
Acetaldehyde	4	21	0.84	C. albicans	Produced
Acetic acid	2	1	0.333333	C. albicans	Produced
Acetic acid	6	21	0.777778	Bacteria	Consumed
Acetic acid	41	49	0.544444	C. albicans	Consumed
Acetic acid	3	6	0.666667	Bacteria	Produced
Acetoacetic acid	1	3	0.75	C. albicans	Produced
Acetoacetic acid	1	3	0.75	Bacteria	Consumed
Acetoacetic acid	8	0	0	Bacteria	Produced
Acetoacetic acid	8	0	0	C. albicans	Consumed
Adenine	6	0	0	C. albicans	Produced
Adenine	10	3	0.230769	Bacteria	Produced
Adenine	2	3	0.6	Bacteria	Consumed
Adenine	39	50	0.561798	C. albicans	Consumed
Adenosine	17	4	0.190476	Bacteria	Produced
Adenosine	15	11	0.423077	Bacteria	Consumed
Adenosine	9	8	0.470588	C. albicans	Produced
Adenosine	35	42	0.545455	C. albicans	Consumed
Adenosine monophosphate	43	50	0.537634	C. albicans	Consumed
Adenosine monophosphate	0	0		Bacteria	Produced
Adenosine monophosphate	12	3	0.2	Bacteria	Consumed
Adenosine monophosphate	1	0	0	C. albicans	Produced
Allantoin	1	0	0	C. albicans	Consumed
Allantoin	4	0	0	Bacteria	Consumed
Allantoin	0	0		Bacteria	Produced
Allantoin	4	0	0	C. albicans	Produced
Ammonia	31	46	0.597403	C. albicans	Consumed
Ammonia	7	1	0.125	Bacteria	Consumed
Ammonia	41	46	0.528736	Bacteria	Produced
Ammonia	8	1	0.111111	C. albicans	Produced
Arabinan	0	0		Bacteria	Produced
Arabinan	1	0	0	Bacteria	Consumed
Arabinan	0	0		C. albicans	Consumed
Arabinan	0	0		C. albicans	Produced
Arabinoxylan	0	0		C. albicans	Produced
Arabinoxylan	0	0		Bacteria	Produced
Arabinoxylan	1	0	0	Bacteria	Consumed
Arabinoxylan	0	0		C. albicans	Consumed
Beta-Glucans	2	0	0	Bacteria	Consumed
Beta-Glucans	0	0		C. albicans	Consumed
Beta-Glucans	2	0	0	C. albicans	Produced
Beta-Glucans	0	0		Bacteria	Produced
Betaine	0	0		Bacteria	Consumed
Betaine	0	0		C. albicans	Produced
Betaine	0	0		C. albicans	Consumed
Betaine	4	0	0	Bacteria	Produced
Biotin	2	0	0	Bacteria	Consumed
Biotin	0	0		C. albicans	Produced
Biotin	0	0		C. albicans	Consumed
Biotin	0	0		Bacteria	Produced
Butyric acid	2	2	0.5	Bacteria	Produced
Butyric acid	6	4	0.4	C. albicans	Produced
Butyric acid	5	2	0.285714	Bacteria	Consumed
Butyric acid	0	0		C. albicans	Consumed
Capric acid	0	0		Bacteria	Produced
Capric acid	0	0		C. albicans	Produced
Capric acid	1	0	0	C. albicans	Consumed
Capric acid	6	0	0	Bacteria	Consumed
Caprylic acid	0	0		C. albicans	Produced
Caprylic acid	0	0		C. albicans	Consumed
Caprylic acid	0	0		Bacteria	Produced
Caprylic acid	6	0	0	Bacteria	Consumed
Cellobiose	0	0		Bacteria	Produced
Cellobiose	0	0		C. albicans	Consumed
Cellobiose	0	0		C. albicans	Produced
Cellobiose	40	26	0.393939	Bacteria	Consumed
Choline	0	0		C. albicans	Consumed
Choline	4	0	0	Bacteria	Produced
Choline	0	0		C. albicans	Produced
Choline	12	0	0	Bacteria	Consumed
Chorismate	0	0		C. albicans	Consumed
Chorismate	0	0		Bacteria	Produced
Chorismate	0	0		C. albicans	Produced
Chorismate	2	0	0	Bacteria	Consumed
Citric acid	26	0	0	C. albicans	Produced
Citric acid	23	50	0.684932	C. albicans	Consumed
Citric acid	0	0		Bacteria	Produced
Citric acid	24	6	0.2	Bacteria	Consumed
Cysteinylglycine	8	2	0.2	C. albicans	Produced
Cysteinylglycine	2	0	0	Bacteria	Produced
Cysteinylglycine	37	48	0.564706	C. albicans	Consumed
Cysteinylglycine	34	18	0.346154	Bacteria	Consumed
Cytidine	28	34	0.548387	C. albicans	Consumed
Cytidine	1	9	0.9	C. albicans	Produced
Cytidine	1	3	0.75	Bacteria	Produced
Cytidine	37	18	0.327273	Bacteria	Consumed
Cytosine	10	49	0.830508	C. albicans	Consumed
Cytosine	2	11	0.846154	Bacteria	Consumed
Cytosine	17	1	0.0555556	C. albicans	Produced
Cytosine	0	0		Bacteria	Produced
D-Alanine	33	41	0.554054	C. albicans	Consumed
D-Alanine	16	10	0.384615	Bacteria	Consumed
D-Alanine	16	9	0.36	C. albicans	Produced
D-Alanine	11	2	0.153846	Bacteria	Produced
D-Arabinose	0	0		Bacteria	Produced
D-Arabinose	0	0		C. albicans	Produced
D-Arabinose	0	0		C. albicans	Consumed
D-Arabinose	0	7	1	Bacteria	Consumed
D-Fructose	2	8	0.8	Bacteria	Consumed
D-Fructose	2	7	0.777778	C. albicans	Produced
D-Fructose	42	42	0.5	C. albicans	Consumed
D-Fructose	12	5	0.294118	Bacteria	Produced
D-Galactose	0	0		C. albicans	Produced
D-Galactose	46	48	0.510638	C. albicans	Consumed
D-Galactose	5	1	0.166667	Bacteria	Consumed
D-Galactose	9	3	0.25	Bacteria	Produced
D-Glucose	43	47	0.522222	C. albicans	Consumed
D-Glucose	1	3	0.75	Bacteria	Consumed
D-Glucose	1	3	0.75	C. albicans	Produced
D-Glucose	30	9	0.230769	Bacteria	Produced
D-Glucuronic acid	0	1	1	Bacteria	Produced
D-Glucuronic acid	0	0		C. albicans	Produced
D-Glucuronic acid	0	0		C. albicans	Consumed
D-Glucuronic acid	0	0		Bacteria	Consumed
D-Glutamate	0	0		C. albicans	Produced
D-Glutamate	4	0	0	Bacteria	Consumed
D-Glutamate	0	0		C. albicans	Consumed
D-Glutamate	0	0		Bacteria	Produced
D-Lactic acid	9	0	0	C. albicans	Consumed
D-Lactic acid	9	0	0	Bacteria	Produced
D-Lactic acid	6	2	0.25	C. albicans	Produced
D-Lactic acid	6	2	0.25	Bacteria	Consumed
D-Maltose	23	8	0.258065	Bacteria	Produced
D-Maltose	0	0		C. albicans	Produced
D-Maltose	0	1	1	Bacteria	Consumed
D-Maltose	44	49	0.526882	C. albicans	Consumed
D-Mannitol	0	0		Bacteria	Produced
D-Mannitol	3	1	0.25	C. albicans	Produced
D-Mannitol	3	1	0.25	Bacteria	Consumed
D-Mannitol	41	49	0.544444	C. albicans	Consumed
D-Mannose	1	12	0.923077	Bacteria	Consumed
D-Mannose	1	0	0	Bacteria	Produced
D-Mannose	48	39	0.448276	C. albicans	Consumed
D-Mannose	0	10	1	C. albicans	Produced
D-Ribose	17	33	0.66	C. albicans	Consumed
D-Ribose	27	17	0.386364	C. albicans	Produced
D-Ribose	1	0	0	Bacteria	Produced
D-Ribose	27	18	0.4	Bacteria	Consumed
D-Xylose	0	0		Bacteria	Produced
D-Xylose	0	0		C. albicans	Produced
D-Xylose	3	34	0.918919	C. albicans	Consumed
D-Xylose	26	14	0.35	Bacteria	Consumed
D-arabinitol	0	0		C. albicans	Produced
D-arabinitol	5	0	0	C. albicans	Consumed
D-arabinitol	0	0		Bacteria	Produced
D-arabinitol	0	0		Bacteria	Consumed
D-carnitine	0	0		Bacteria	Consumed
D-carnitine	0	0		Bacteria	Produced
D-carnitine	16	41	0.719298	C. albicans	Produced
D-carnitine	6	0	0	C. albicans	Consumed
D-mannose 6-phosphate	0	0		C. albicans	Produced
D-mannose 6-phosphate	0	0		Bacteria	Produced
D-mannose 6-phosphate	6	0	0	C. albicans	Consumed
D-mannose 6-phosphate	0	0		Bacteria	Consumed
Deoxyadenosine	36	9	0.2	Bacteria	Consumed
Deoxyadenosine	14	47	0.770492	C. albicans	Consumed
Deoxyadenosine	0	4	1	Bacteria	Produced
Deoxyadenosine	22	3	0.12	C. albicans	Produced
Deoxycytidine	46	50	0.520833	C. albicans	Consumed
Deoxycytidine	18	17	0.485714	Bacteria	Consumed
Deoxycytidine	18	1	0.0526316	Bacteria	Produced
Deoxycytidine	0	0		C. albicans	Produced
Deoxyguanosine	4	1	0.2	Bacteria	Produced
Deoxyguanosine	2	0	0	C. albicans	Produced
Deoxyguanosine	16	10	0.384615	Bacteria	Consumed
Deoxyguanosine	45	48	0.516129	C. albicans	Consumed
Deoxyinosine	5	0	0	C. albicans	Consumed
Deoxyinosine	18	0	0	Bacteria	Consumed
Deoxyinosine	27	47	0.635135	C. albicans	Produced
Deoxyinosine	0	0		Bacteria	Produced
Deoxyribose	30	5	0.142857	Bacteria	Consumed
Deoxyribose	0	0		Bacteria	Produced
Deoxyribose	10	1	0.0909091	C. albicans	Consumed
Deoxyribose	0	0		C. albicans	Produced
Deoxyuridine	0	0		Bacteria	Produced
Deoxyuridine	0	0		C. albicans	Consumed
Deoxyuridine	12	1	0.0769231	Bacteria	Consumed
Deoxyuridine	12	21	0.636364	C. albicans	Produced
Dextran 40, 1,6-alpha-D-Glucan	0	0		C. albicans	Produced
Dextran 40, 1,6-alpha-D-Glucan	0	0		Bacteria	Produced
Dextran 40, 1,6-alpha-D-Glucan	0	0		C. albicans	Consumed
Dextran 40, 1,6-alpha-D-Glucan	1	0	0	Bacteria	Consumed
Dihydroxyacetone	0	0		C. albicans	Produced
Dihydroxyacetone	0	0		Bacteria	Consumed
Dihydroxyacetone	6	0	0	Bacteria	Produced
Dihydroxyacetone	0	0		C. albicans	Consumed
Dodecanoic acid	6	7	0.538462	C. albicans	Produced
Dodecanoic acid	0	0		Bacteria	Produced
Dodecanoic acid	8	14	0.636364	Bacteria	Consumed
Dodecanoic acid	41	41	0.5	C. albicans	Consumed
Ethanol	3	14	0.823529	Bacteria	Produced
Ethanol	31	9	0.225	C. albicans	Produced
Ethanol	8	14	0.636364	C. albicans	Consumed
Ethanol	31	9	0.225	Bacteria	Consumed
Ethanolamine	4	0	0	Bacteria	Consumed
Ethanolamine	0	0		C. albicans	Consumed
Ethanolamine	0	0		Bacteria	Produced
Ethanolamine	4	0	0	C. albicans	Produced
FMN	0	0		Bacteria	Produced
FMN	0	0		Bacteria	Consumed
FMN	0	0		C. albicans	Consumed
FMN	3	0	0	C. albicans	Produced
Fe(III)dicitrate	3	0	0	Bacteria	Consumed
Fe(III)dicitrate	0	0		C. albicans	Produced
Fe(III)dicitrate	0	0		C. albicans	Consumed
Fe(III)dicitrate	0	0		Bacteria	Produced
Fe2+	4	0	0	Bacteria	Produced
Fe2+	0	0		C. albicans	Consumed
Fe2+	0	0		C. albicans	Produced
Fe2+	30	43	0.589041	Bacteria	Consumed
Folic acid	0	0		Bacteria	Produced
Folic acid	1	0	0	C. albicans	Consumed
Folic acid	15	12	0.444444	Bacteria	Consumed
Folic acid	0	0		C. albicans	Produced
Formaldehyde	0	0		C. albicans	Consumed
Formaldehyde	6	0	0	Bacteria	Consumed
Formaldehyde	0	0		Bacteria	Produced
Formaldehyde	0	0		C. albicans	Produced
Formic acid	6	33	0.846154	Bacteria	Produced
Formic acid	17	27	0.613636	C. albicans	Consumed
Formic acid	34	11	0.244444	Bacteria	Consumed
Formic acid	31	23	0.425926	C. albicans	Produced
Fumaric acid	12	7	0.368421	C. albicans	Produced
Fumaric acid	8	2	0.2	Bacteria	Produced
Fumaric acid	31	43	0.581081	C. albicans	Consumed
Fumaric acid	19	7	0.269231	Bacteria	Consumed
Gluconic acid	0	0		Bacteria	Produced
Gluconic acid	0	0		C. albicans	Produced
Gluconic acid	11	6	0.352941	Bacteria	Consumed
Gluconic acid	28	22	0.44	C. albicans	Consumed
Glucose 6-phosphate	5	0	0	C. albicans	Consumed
Glucose 6-phosphate	0	0		C. albicans	Produced
Glucose 6-phosphate	0	0		Bacteria	Consumed
Glucose 6-phosphate	5	0	0	Bacteria	Produced
Glutathione	13	7	0.35	Bacteria	Consumed
Glutathione	0	0		Bacteria	Produced
Glutathione	6	0	0	C. albicans	Produced
Glutathione	44	50	0.531915	C. albicans	Consumed
Glycerol	4	21	0.84	Bacteria	Consumed
Glycerol	37	13	0.26	Bacteria	Produced
Glycerol	5	11	0.6875	C. albicans	Produced
Glycerol	40	39	0.493671	C. albicans	Consumed
Glycerol 3-phosphate	0	0		C. albicans	Produced
Glycerol 3-phosphate	39	10	0.204082	Bacteria	Consumed
Glycerol 3-phosphate	0	0		Bacteria	Produced
Glycerol 3-phosphate	0	0		C. albicans	Consumed
Glycerophosphocholine	5	0	0	Bacteria	Consumed
Glycerophosphocholine	5	0	0	C. albicans	Produced
Glycerophosphocholine	0	0		C. albicans	Consumed
Glycerophosphocholine	0	0		Bacteria	Produced
Glycine	2	6	0.75	Bacteria	Consumed
Glycine	26	23	0.469388	C. albicans	Produced
Glycine	0	1	1	Bacteria	Produced
Glycine	24	26	0.52	C. albicans	Consumed
Glycolic acid	0	0		Bacteria	Consumed
Glycolic acid	1	0	0	C. albicans	Produced
Glycolic acid	6	0	0	Bacteria	Produced
Glycolic acid	0	0		C. albicans	Consumed
Glycyl-L-glutamate	0	0		C. albicans	Consumed
Glycyl-L-glutamate	0	0		Bacteria	Produced
Glycyl-L-glutamate	9	2	0.181818	Bacteria	Consumed
Glycyl-L-glutamate	9	2	0.181818	C. albicans	Produced
Glycyl-L-glutamine	3	0	0	Bacteria	Consumed
Glycyl-L-glutamine	0	0		C. albicans	Consumed
Glycyl-L-glutamine	0	0		Bacteria	Produced
Glycyl-L-glutamine	3	0	0	C. albicans	Produced
Guanine	45	48	0.516129	C. albicans	Consumed
Guanine	8	8	0.5	Bacteria	Consumed
Guanine	1	1	0.5	Bacteria	Produced
Guanine	5	2	0.285714	C. albicans	Produced
Guanosine	6	2	0.25	Bacteria	Produced
Guanosine	44	50	0.531915	C. albicans	Consumed
Guanosine	0	0		C. albicans	Produced
Guanosine	20	9	0.310345	Bacteria	Consumed
H2S	12	10	0.454545	Bacteria	Produced
H2S	0	0		C. albicans	Consumed
H2S	0	0		C. albicans	Produced
H2S	16	3	0.157895	Bacteria	Consumed
Hyaluronic acid	2	0	0	Bacteria	Consumed
Hyaluronic acid	0	0		C. albicans	Produced
Hyaluronic acid	0	0		Bacteria	Produced
Hyaluronic acid	0	0		C. albicans	Consumed
Hypoxanthine	10	45	0.818182	C. albicans	Produced
Hypoxanthine	2	1	0.333333	Bacteria	Produced
Hypoxanthine	34	5	0.128205	C. albicans	Consumed
Hypoxanthine	10	22	0.6875	Bacteria	Consumed
Indole	0	0		C. albicans	Produced
Indole	0	0		C. albicans	Consumed
Indole	0	2	1	Bacteria	Produced
Indole	16	2	0.111111	Bacteria	Consumed
Inosine	10	3	0.230769	C. albicans	Produced
Inosine	25	2	0.0740741	Bacteria	Produced
Inosine	30	2	0.0625	C. albicans	Consumed
Inosine	10	3	0.230769	Bacteria	Consumed
Inulin	0	0		C. albicans	Consumed
Inulin	0	0		C. albicans	Produced
Inulin	8	5	0.384615	Bacteria	Consumed
Inulin	0	0		Bacteria	Produced
Isocaproic acid	0	0		C. albicans	Consumed
Isocaproic acid	0	0		C. albicans	Produced
Isocaproic acid	0	0		Bacteria	Consumed
Isocaproic acid	0	1	1	Bacteria	Produced
Isovaleric acid	0	0		C. albicans	Produced
Isovaleric acid	0	1	1	Bacteria	Produced
Isovaleric acid	0	0		C. albicans	Consumed
Isovaleric acid	0	0		Bacteria	Consumed
Kestopentaose	7	3	0.3	Bacteria	Consumed
Kestopentaose	0	0		C. albicans	Produced
Kestopentaose	0	0		C. albicans	Consumed
Kestopentaose	0	0		Bacteria	Produced
L-Arabinose	0	0		C. albicans	Produced
L-Arabinose	6	0	0	C. albicans	Consumed
L-Arabinose	26	12	0.315789	Bacteria	Consumed
L-Arabinose	0	0		Bacteria	Produced
L-Arginine	44	21	0.323077	C. albicans	Consumed
L-Arginine	0	38	1	Bacteria	Consumed
L-Arginine	37	0	0	Bacteria	Produced
L-Arginine	0	29	1	C. albicans	Produced
L-Asparagine	1	49	0.98	Bacteria	Consumed
L-Asparagine	1	27	0.964286	C. albicans	Produced
L-Asparagine	48	0	0	Bacteria	Produced
L-Asparagine	43	23	0.348485	C. albicans	Consumed
L-Aspartic acid	43	20	0.31746	C. albicans	Consumed
L-Aspartic acid	1	30	0.967742	Bacteria	Consumed
L-Aspartic acid	37	5	0.119048	Bacteria	Produced
L-Aspartic acid	1	29	0.966667	C. albicans	Produced
L-Cysteine	26	38	0.59375	Bacteria	Consumed
L-Cysteine	13	10	0.434783	C. albicans	Produced
L-Cysteine	15	2	0.117647	Bacteria	Produced
L-Cysteine	37	40	0.519481	C. albicans	Consumed
L-Fucose	0	0		C. albicans	Produced
L-Fucose	0	0		C. albicans	Consumed
L-Fucose	1	0	0	Bacteria	Produced
L-Fucose	8	5	0.384615	Bacteria	Consumed
L-Glutamine	0	21	1	Bacteria	Consumed
L-Glutamine	38	13	0.254902	Bacteria	Produced
L-Glutamine	0	6	1	C. albicans	Produced
L-Glutamine	44	44	0.5	C. albicans	Consumed
L-Histidine	2	1	0.333333	C. albicans	Produced
L-Histidine	8	42	0.84	Bacteria	Consumed
L-Histidine	36	0	0	Bacteria	Produced
L-Histidine	42	49	0.538462	C. albicans	Consumed
L-Isoleucine	46	32	0.410256	Bacteria	Consumed
L-Isoleucine	0	0		Bacteria	Produced
L-Isoleucine	7	18	0.72	C. albicans	Consumed
L-Isoleucine	42	32	0.432432	C. albicans	Produced
L-Lactic acid	0	0		Bacteria	Consumed
L-Lactic acid	4	8	0.666667	C. albicans	Consumed
L-Lactic acid	10	8	0.444444	Bacteria	Produced
L-Lactic acid	0	0		C. albicans	Produced
L-Leucine	5	38	0.883721	Bacteria	Consumed
L-Leucine	42	1	0.0232558	Bacteria	Produced
L-Leucine	39	18	0.315789	C. albicans	Consumed
L-Leucine	5	32	0.864865	C. albicans	Produced
L-Lysine	14	44	0.758621	Bacteria	Consumed
L-Lysine	33	6	0.153846	Bacteria	Produced
L-Lysine	10	38	0.791667	C. albicans	Produced
L-Lysine	36	12	0.25	C. albicans	Consumed
L-Malic acid	5	0	0	C. albicans	Consumed
L-Malic acid	8	2	0.2	C. albicans	Produced
L-Malic acid	5	0	0	Bacteria	Produced
L-Malic acid	8	2	0.2	Bacteria	Consumed
L-Methionine	1	0	0	Bacteria	Produced
L-Methionine	26	32	0.551724	C. albicans	Consumed
L-Methionine	28	22	0.44	Bacteria	Consumed
L-Methionine	20	18	0.473684	C. albicans	Produced
L-Methionine Sulfoxide	0	0		C. albicans	Produced
L-Methionine Sulfoxide	3	0	0	Bacteria	Consumed
L-Methionine Sulfoxide	0	0		Bacteria	Produced
L-Methionine Sulfoxide	0	0		C. albicans	Consumed
L-Phenylalanine	0	12	1	Bacteria	Produced
L-Phenylalanine	43	49	0.532609	C. albicans	Consumed
L-Phenylalanine	49	32	0.395062	Bacteria	Consumed
L-Phenylalanine	2	0	0	C. albicans	Produced
L-Proline	10	48	0.827586	Bacteria	Consumed
L-Proline	8	48	0.857143	C. albicans	Produced
L-Proline	32	0	0	Bacteria	Produced
L-Proline	36	2	0.0526316	C. albicans	Consumed
L-Rhamnose	10	16	0.615385	Bacteria	Consumed
L-Rhamnose	0	0		Bacteria	Produced
L-Rhamnose	0	0		C. albicans	Consumed
L-Rhamnose	0	0		C. albicans	Produced
L-Serine	24	41	0.630769	C. albicans	Consumed
L-Serine	22	31	0.584906	Bacteria	Consumed
L-Serine	20	9	0.310345	C. albicans	Produced
L-Serine	21	8	0.275862	Bacteria	Produced
L-Threonine	26	48	0.648649	Bacteria	Consumed
L-Threonine	22	0	0	Bacteria	Produced
L-Threonine	32	14	0.304348	C. albicans	Consumed
L-Threonine	15	36	0.705882	C. albicans	Produced
L-Tryptophan	21	26	0.553191	Bacteria	Consumed
L-Tryptophan	15	0	0	Bacteria	Produced
L-Tryptophan	14	2	0.125	C. albicans	Produced
L-Tryptophan	30	48	0.615385	C. albicans	Consumed
L-Tyrosine	46	43	0.483146	Bacteria	Consumed
L-Tyrosine	2	0	0	Bacteria	Produced
L-Tyrosine	13	16	0.551724	C. albicans	Produced
L-Tyrosine	31	34	0.523077	C. albicans	Consumed
L-Valine	39	47	0.546512	Bacteria	Consumed
L-Valine	37	47	0.559524	C. albicans	Produced
L-Valine	9	0	0	Bacteria	Produced
L-Valine	13	3	0.1875	C. albicans	Consumed
L-alanyl-L-aspartate	0	0		C. albicans	Consumed
L-alanyl-L-aspartate	2	0	0	Bacteria	Consumed
L-alanyl-L-aspartate	2	0	0	C. albicans	Produced
L-alanyl-L-aspartate	0	0		Bacteria	Produced
L-alanyl-L-leucine	0	9	1	C. albicans	Produced
L-alanyl-L-leucine	0	0		Bacteria	Produced
L-alanyl-L-leucine	0	0		C. albicans	Consumed
L-alanyl-L-leucine	0	9	1	Bacteria	Consumed
L-alanyl-L-threonine	2	3	0.6	Bacteria	Consumed
L-alanyl-L-threonine	2	3	0.6	C. albicans	Produced
L-alanyl-L-threonine	0	0		Bacteria	Produced
L-alanyl-L-threonine	3	0	0	C. albicans	Consumed
L-alanylglycine	1	0	0	C. albicans	Consumed
L-alanylglycine	1	2	0.666667	Bacteria	Consumed
L-alanylglycine	1	2	0.666667	C. albicans	Produced
L-alanylglycine	0	0		Bacteria	Produced
L-homoserine	0	0		Bacteria	Produced
L-homoserine	0	0		Bacteria	Consumed
L-homoserine	1	0	0	C. albicans	Consumed
L-homoserine	0	0		C. albicans	Produced
Laminarin	0	0		C. albicans	Consumed
Laminarin	1	0	0	Bacteria	Consumed
Laminarin	0	0		Bacteria	Produced
Laminarin	0	0		C. albicans	Produced
Lanosterin	0	0		Bacteria	Produced
Lanosterin	44	50	0.531915	C. albicans	Consumed
Lanosterin	0	1	1	Bacteria	Consumed
Lanosterin	0	0		C. albicans	Produced
Maltotriose	0	0		C. albicans	Produced
Maltotriose	4	4	0.5	C. albicans	Consumed
Maltotriose	2	4	0.666667	Bacteria	Produced
Maltotriose	0	0		Bacteria	Consumed
Menaquinone-8	0	0		C. albicans	Produced
Menaquinone-8	7	5	0.416667	Bacteria	Consumed
Menaquinone-8	1	0	0	Bacteria	Produced
Menaquinone-8	0	0		C. albicans	Consumed
Meso-2,6-Diaminoheptanedioate	37	17	0.314815	Bacteria	Consumed
Meso-2,6-Diaminoheptanedioate	0	0		C. albicans	Produced
Meso-2,6-Diaminoheptanedioate	0	0		C. albicans	Consumed
Meso-2,6-Diaminoheptanedioate	0	0		Bacteria	Produced
Methanethiol	0	0		Bacteria	Consumed
Methanethiol	0	1	1	Bacteria	Produced
Methanethiol	0	0		C. albicans	Produced
Methanethiol	0	0		C. albicans	Consumed
Methanol	11	0	0	Bacteria	Produced
Methanol	0	0		Bacteria	Consumed
Methanol	0	0		C. albicans	Consumed
Methanol	0	0		C. albicans	Produced
Myristic acid	16	28	0.636364	Bacteria	Consumed
Myristic acid	0	0		C. albicans	Produced
Myristic acid	0	0		C. albicans	Consumed
Myristic acid	0	0		Bacteria	Produced
N-Acetylneuraminic acid	8	2	0.2	Bacteria	Consumed
N-Acetylneuraminic acid	0	0		C. albicans	Consumed
N-Acetylneuraminic acid	0	0		C. albicans	Produced
N-Acetylneuraminic acid	0	0		Bacteria	Produced
Niacinamide	1	2	0.666667	Bacteria	Consumed
Niacinamide	0	0		Bacteria	Produced
Niacinamide	0	0		C. albicans	Produced
Niacinamide	0	0		C. albicans	Consumed
Nicotinamide ribotide	35	43	0.551282	C. albicans	Consumed
Nicotinamide ribotide	0	0		Bacteria	Produced
Nicotinamide ribotide	16	9	0.36	Bacteria	Consumed
Nicotinamide ribotide	2	5	0.714286	C. albicans	Produced
Nicotinic acid	2	5	0.714286	C. albicans	Consumed
Nicotinic acid	10	15	0.6	Bacteria	Produced
Nicotinic acid	33	35	0.514706	Bacteria	Consumed
Nicotinic acid	41	43	0.511905	C. albicans	Produced
Nitric oxide	0	0		Bacteria	Consumed
Nitric oxide	0	1	1	Bacteria	Produced
Nitric oxide	0	0		C. albicans	Produced
Nitric oxide	0	0		C. albicans	Consumed
Nitrite	16	7	0.304348	Bacteria	Consumed
Nitrite	6	0	0	C. albicans	Consumed
Nitrite	0	0		C. albicans	Produced
Nitrite	1	0	0	Bacteria	Produced
Oleic acid	6	2	0.25	Bacteria	Consumed
Oleic acid	0	0		Bacteria	Produced
Oleic acid	0	0		C. albicans	Consumed
Oleic acid	0	0		C. albicans	Produced
Ornithine	34	11	0.244444	Bacteria	Consumed
Ornithine	40	50	0.555556	C. albicans	Consumed
Ornithine	11	0	0	C. albicans	Produced
Ornithine	4	2	0.333333	Bacteria	Produced
Oxalic acid	6	0	0	Bacteria	Consumed
Oxalic acid	0	0		C. albicans	Consumed
Oxalic acid	0	0		C. albicans	Produced
Oxalic acid	0	0		Bacteria	Produced
Oxidized glutathione	1	3	0.75	Bacteria	Consumed
Oxidized glutathione	50	50	0.5	C. albicans	Consumed
Oxidized glutathione	0	0		Bacteria	Produced
Oxidized glutathione	0	0		C. albicans	Produced
Oxoglutaric acid	14	4	0.222222	Bacteria	Produced
Oxoglutaric acid	3	2	0.4	C. albicans	Produced
Oxoglutaric acid	13	4	0.235294	C. albicans	Consumed
Oxoglutaric acid	3	2	0.4	Bacteria	Consumed
Palmitic acid	6	0	0	Bacteria	Consumed
Palmitic acid	3	0	0	C. albicans	Produced
Palmitic acid	3	13	0.8125	Bacteria	Produced
Palmitic acid	44	49	0.526882	C. albicans	Consumed
Palmitoleic acid	0	0		C. albicans	Consumed
Palmitoleic acid	0	0		Bacteria	Produced
Palmitoleic acid	0	0		C. albicans	Produced
Palmitoleic acid	6	0	0	Bacteria	Consumed
Pectin	6	0	0	C. albicans	Consumed
Pectin	0	0		Bacteria	Produced
Pectin	10	0	0	C. albicans	Produced
Pectin	10	0	0	Bacteria	Consumed
Propionic acid	1	0	0	C. albicans	Consumed
Propionic acid	1	3	0.75	Bacteria	Produced
Propionic acid	0	0		Bacteria	Consumed
Propionic acid	0	0		C. albicans	Produced
Putrescine	10	0	0	C. albicans	Produced
Putrescine	0	0		Bacteria	Produced
Putrescine	36	17	0.320755	Bacteria	Consumed
Putrescine	40	50	0.555556	C. albicans	Consumed
Pyridoxamine	0	0		Bacteria	Produced
Pyridoxamine	0	3	1	Bacteria	Consumed
Pyridoxamine	0	0		C. albicans	Consumed
Pyridoxamine	0	0		C. albicans	Produced
Pyridoxine	0	2	1	Bacteria	Produced
Pyridoxine	0	0		C. albicans	Produced
Pyridoxine	0	0		Bacteria	Consumed
Pyridoxine	44	50	0.531915	C. albicans	Consumed
Pyrophosphate	2	49	0.960784	C. albicans	Produced
Pyrophosphate	0	0		Bacteria	Consumed
Pyrophosphate	3	4	0.571429	Bacteria	Produced
Pyrophosphate	4	0	0	C. albicans	Consumed
Pyruvic acid	1	3	0.75	Bacteria	Produced
Pyruvic acid	1	1	0.5	Bacteria	Consumed
Pyruvic acid	1	3	0.75	C. albicans	Consumed
Pyruvic acid	1	1	0.5	C. albicans	Produced
S-methyl-L-methionine	0	0		C. albicans	Consumed
S-methyl-L-methionine	0	0		Bacteria	Produced
S-methyl-L-methionine	0	0		Bacteria	Consumed
S-methyl-L-methionine	15	47	0.758065	C. albicans	Produced
Starch	0	0		Bacteria	Produced
Starch	22	8	0.266667	Bacteria	Consumed
Starch	0	0		C. albicans	Produced
Starch	0	0		C. albicans	Consumed
Stearic acid	21	16	0.432432	Bacteria	Consumed
Stearic acid	41	47	0.534091	C. albicans	Consumed
Stearic acid	2	0	0	C. albicans	Produced
Stearic acid	0	0		Bacteria	Produced
Sucrose	44	47	0.516484	C. albicans	Consumed
Sucrose	0	0		Bacteria	Produced
Sucrose	0	0		C. albicans	Produced
Sucrose	0	3	1	Bacteria	Consumed
Sulfate	41	50	0.549451	C. albicans	Consumed
Sulfate	0	0		Bacteria	Produced
Sulfate	3	0	0	C. albicans	Produced
Sulfate	20	36	0.642857	Bacteria	Consumed
Sulfur	0	0		Bacteria	Consumed
Sulfur	0	0		C. albicans	Consumed
Sulfur	6	0	0	Bacteria	Produced
Sulfur	0	0		C. albicans	Produced
Thiamine	3	0	0	C. albicans	Consumed
Thiamine	0	0		C. albicans	Produced
Thiamine	45	34	0.43038	Bacteria	Consumed
Thiamine	0	0		Bacteria	Produced
Thiosulfate	0	0		Bacteria	Produced
Thiosulfate	2	0	0	Bacteria	Consumed
Thiosulfate	34	41	0.546667	C. albicans	Produced
Thiosulfate	0	0		C. albicans	Consumed
Thymidine	1	0	0	C. albicans	Produced
Thymidine	40	18	0.310345	Bacteria	Consumed
Thymidine	44	50	0.531915	C. albicans	Consumed
Thymidine	0	2	1	Bacteria	Produced
Thymine	0	0		C. albicans	Consumed
Thymine	1	0	0	Bacteria	Produced
Thymine	37	2	0.0512821	C. albicans	Produced
Thymine	0	0		Bacteria	Consumed
Triacylglycerol	0	0		C. albicans	Produced
Triacylglycerol	0	0		C. albicans	Consumed
Triacylglycerol	0	0		Bacteria	Produced
Triacylglycerol	21	10	0.322581	Bacteria	Consumed
Trimethylamine	7	0	0	Bacteria	Produced
Trimethylamine	0	0		C. albicans	Produced
Trimethylamine	0	0		C. albicans	Consumed
Trimethylamine	0	0		Bacteria	Consumed
Tryptamine	0	0		C. albicans	Produced
Tryptamine	0	0		C. albicans	Consumed
Tryptamine	0	0		Bacteria	Consumed
Tryptamine	0	1	1	Bacteria	Produced
Tyramine	0	0		Bacteria	Consumed
Tyramine	2	8	0.8	Bacteria	Produced
Tyramine	2	8	0.8	C. albicans	Consumed
Tyramine	18	0	0	C. albicans	Produced
Ubiquinone-8	0	0		C. albicans	Produced
Ubiquinone-8	0	0		C. albicans	Consumed
Ubiquinone-8	0	0		Bacteria	Produced
Ubiquinone-8	6	16	0.727273	Bacteria	Consumed
Uracil	8	0	0	C. albicans	Consumed
Uracil	8	12	0.6	Bacteria	Consumed
Uracil	34	49	0.590361	C. albicans	Produced
Uracil	2	1	0.333333	Bacteria	Produced
Urea	0	3	1	Bacteria	Consumed
Urea	0	3	1	C. albicans	Produced
Urea	3	1	0.25	C. albicans	Consumed
Urea	3	1	0.25	Bacteria	Produced
Uric acid	6	0	0	Bacteria	Produced
Uric acid	1	0	0	C. albicans	Produced
Uric acid	0	0		Bacteria	Consumed
Uric acid	0	0		C. albicans	Consumed
Uridine	41	50	0.549451	C. albicans	Consumed
Uridine	26	17	0.395349	Bacteria	Produced
Uridine	12	3	0.2	Bacteria	Consumed
Uridine	6	0	0	C. albicans	Produced
Xanthine	10	30	0.75	Bacteria	Consumed
Xanthine	8	48	0.857143	C. albicans	Produced
Xanthine	2	2	0.5	Bacteria	Produced
Xanthine	47	2	0.0408163	C. albicans	Consumed
agmatine	6	0	0	C. albicans	Consumed
agmatine	0	0		C. albicans	Produced
agmatine	0	0		Bacteria	Produced
agmatine	0	0		Bacteria	Consumed
aminoacetaldehyde	0	0		Bacteria	Produced
aminoacetaldehyde	0	0		Bacteria	Consumed
aminoacetaldehyde	6	0	0	C. albicans	Consumed
aminoacetaldehyde	0	0		C. albicans	Produced
biuret	0	0		Bacteria	Produced
biuret	0	0		C. albicans	Consumed
biuret	1	0	0	C. albicans	Produced
biuret	0	0		Bacteria	Consumed
dTTP	0	0		Bacteria	Consumed
dTTP	1	0	0	C. albicans	Produced
dTTP	0	0		Bacteria	Produced
dTTP	0	0		C. albicans	Consumed
fecosterol	1	0	0	C. albicans	Consumed
fecosterol	0	0		Bacteria	Consumed
fecosterol	0	0		C. albicans	Produced
fecosterol	0	0		Bacteria	Produced
gamma-Aminobutyric acid	1	0	0	C. albicans	Consumed
gamma-Aminobutyric acid	7	2	0.222222	Bacteria	Consumed
gamma-Aminobutyric acid	5	0	0	Bacteria	Produced
gamma-Aminobutyric acid	7	2	0.222222	C. albicans	Produced
glucosaminate	6	0	0	C. albicans	Consumed
glucosaminate	0	0		Bacteria	Consumed
glucosaminate	0	0		Bacteria	Produced
glucosaminate	0	0		C. albicans	Produced
gly-asn	0	0		C. albicans	Produced
gly-asn	0	0		Bacteria	Produced
gly-asn	0	0		Bacteria	Consumed
gly-asn	4	0	0	C. albicans	Consumed
glyoxylate	0	0		Bacteria	Produced
glyoxylate	0	0		C. albicans	Produced
glyoxylate	6	0	0	C. albicans	Consumed
glyoxylate	0	0		Bacteria	Consumed
isobutanol	0	1	1	C. albicans	Produced
isobutanol	0	0		C. albicans	Consumed
isobutanol	0	0		Bacteria	Produced
isobutanol	0	0		Bacteria	Consumed
methylamine	31	50	0.617284	C. albicans	Produced
methylamine	0	0		Bacteria	Consumed
methylamine	0	0		Bacteria	Produced
methylamine	0	0		C. albicans	Consumed
oxaloacetate	0	0		C. albicans	Produced
oxaloacetate	0	0		Bacteria	Produced
oxaloacetate	0	0		Bacteria	Consumed
oxaloacetate	3	0	0	C. albicans	Consumed
p-Hydroxyphenylacetic acid	6	0	0	C. albicans	Consumed
p-Hydroxyphenylacetic acid	4	0	0	C. albicans	Produced
p-Hydroxyphenylacetic acid	4	0	0	Bacteria	Consumed
p-Hydroxyphenylacetic acid	6	0	0	Bacteria	Produced
phenylacetaldehyde	1	0	0	C. albicans	Consumed
phenylacetaldehyde	3	1	0.25	C. albicans	Produced
phenylacetaldehyde	0	0		Bacteria	Consumed
phenylacetaldehyde	0	0		Bacteria	Produced
thiamin diphosphate	0	0		Bacteria	Produced
thiamin diphosphate	0	0		Bacteria	Consumed
thiamin diphosphate	0	0		C. albicans	Consumed
thiamin diphosphate	3	0	0	C. albicans	Produced
trans-3'-hydroxycotinine	0	0		Bacteria	Consumed
trans-3'-hydroxycotinine	0	0		Bacteria	Produced
trans-3'-hydroxycotinine	0	0		C. albicans	Produced
trans-3'-hydroxycotinine	2	0	0	C. albicans	Consumed
trans-4-hydroxy-L-proline	0	0		Bacteria	Consumed
trans-4-hydroxy-L-proline	5	0	0	C. albicans	Consumed
trans-4-hydroxy-L-proline	0	0		C. albicans	Produced
trans-4-hydroxy-L-proline	0	0		Bacteria	Produced
xylitol	3	34	0.918919	C. albicans	Produced
xylitol	0	0		Bacteria	Consumed
xylitol	0	0		Bacteria	Produced
xylitol	0	0		C. albicans	Consumed
zymosterol	0	0		Bacteria	Produced
zymosterol	0	0		C. albicans	Consumed
zymosterol	5	0	0	C. albicans	Produced
zymosterol	0	0		Bacteria	Consumed

## Sheet: Description
#Promoters -> number of exchanges by/as promoter among top-50 ones
#Inhibitors -> number of exchanges by/as inhibitor among top-50 ones
#I / (#I + #P) -> #Inhibitors / (#Inhibitors + #Promoters)
Organism -> organism which exchanges the metabolite more than the paired one
Exchange_status -> metabolite is either consumed or produced
Note: Metabolites for which #I / (#I + #P) > 0.6 with interaction tendency of inhibition or #I / (#I + #P) < 0.4 with interaction tendency of promotion were selected.
* See Fig. 2D
