# Supplementary material for: Metabolic modeling predicts specific gut bacteria as key determinants for Candida albicans colonization levels
Source: ISME J. 2020 Dec 15;15(5):1257–70. doi: 10.1038/s41396-020-00848-z (PMC8115155; doi:10.1038/s41396-020-00848-z)
Supplement: Supplementary file 12 — Supplementary Table S8 [file 41396_2020_848_MOESM12_ESM.xlsx]

## Sheet: Clinical samples
Study Number	SampleID	Age	Gender	Ethnicity	Histology	Stage at time of collection	C. albicans relative abundance level (%)
13-15032	32B1	51	Male	African American	Colon adenocarcinoma	IV	0.14
13-15008	08A1	51	Female	White	Adenocarcinoma of the lung	IV	0.27
13-15024	24A1	60	Female	White	Head and neck squamous cell carcinoma	IV	0.32
13-15038	38A1	42	Female	White	HER2+ breast cancer	IV	0.52
13-15058	58A1	68	Female	African American	Pancreatic adenocarcinoma	IV	0.63
13-15007	07A1	53	Male	White	Mucinous adenocarcinoma of the lung	IV	1
13-15022	22B1	64	Female	White	ER/PR+ breast cancer	IA	1.07
13-15055	55A1	51	Male	White	Liposarcoma	IV	1.36
13-15038	38C1	42	Female	White	HER2+ breast cancer	IV	1.49
13-15036	36A1	46	Female	White	HER2 negative breast cancer	IV	1.53
13-15054	54A1	65	Female	African American	Colon adenocarcinoma	IV	1.98
13-15012	12B1	64	Male	Hispanic	Adenocarcinoma of the lung	IV	4.27
13-15033	33A1	63	Male	African American	Pancreatic adenocarcinoma	III	4.65
13-15046	46A1	53	Female	White	Pancreatic adenocarcinoma	IV	12.77
13-15060	60A1	61	Female	White	ER/PR+ breast cancer	IV	20.7
13-15020	20A1	65	Male	White	Renal cell carcinoma	IV	21.05
13-15040	40A1	54	Female	White	Pancreatic adenocarcinoma	IV	36.1
13-15004	04C1	41	Male	White	Adenocarcinoma of the lung	IV	38.54
13-15043	43A1	55	Female	White	Endometrioid endometrial adenocarcinoma	IV	44.22
13-15019	19A1	55	Male	White	Rectal adenocarcinoma	IVA	79.75
13-15021	21B1	35	Male	Hispanic	Chronic myelogenous leukemia	Not applicable	84.23
13-15039	39A1	54	Male	White	Pancreatic adenocarcinoma	IV	95.6
13-15001	01A1	53	Female	African American	Adenocarcinoma of the lung	IV	96.1
13-15064	64A1	59	Female	White	Triple negative breast cancer	IV	99.02
13-15042	42A1	67	Female	Hispanic	HER2 negative breast cancer	IV	99.28
13-15001	01B1	53	Female	African American	Adenocarcinoma of the lung	IV	99.81

## Sheet: Bacterial abundance profile
Species	32B1 (0.1%)	08A1 (0.3%)	24A1 (0.3%)	38A1 (0.5%)	58A1 (0.6%)	07A1 (1.0%)	22B1 (1.1%)	54A1 (1.2%)	55A1 (1.4%)	38C1 (1.5%)	36A1 (1.5%)	12B1 (4.3%)	33A1 (4.6%)	46A1 (12.8%)	60A1 (20.7%)	20A1 (21.1%)	40A1 (36.1%)	04C1 (38.5%)	43A1 (44.2%)	19A1 (79.8%)	21B1 (84.2%)	39A1 (95.6%)	01A1 (96.1%)	64A1 (99.0%)	42A1 (99.3%)	01B1 (99.8%)
Abiotrophia defectiva	-Inf	-Inf	-Inf	-Inf	-Inf	-Inf	-Inf	-Inf	-Inf	-Inf	-Inf	-Inf	-Inf	-Inf	-Inf	-Inf	-Inf	-Inf	-Inf	-Inf	-Inf	-Inf	-Inf	-Inf	-Inf	-Inf
Absiella dolichum	-Inf	-Inf	-1.65345	-Inf	-Inf	-Inf	-Inf	-Inf	-1.39373	-Inf	-Inf	-Inf	-Inf	-Inf	-2.44491	-Inf	-Inf	-Inf	-Inf	-0.222798	-Inf	-Inf	-1.96098	-Inf	-Inf	-1.76599
Acidaminococcus fermentans	-Inf	-Inf	-Inf	-Inf	-Inf	-Inf	-Inf	-Inf	-Inf	-Inf	-Inf	-Inf	-Inf	-Inf	-Inf	-Inf	-Inf	-Inf	-Inf	-Inf	-Inf	-Inf	-Inf	-Inf	-Inf	-Inf
Acidaminococcus intestini	-Inf	-Inf	-Inf	-Inf	-Inf	-Inf	-2.23882	-Inf	-2.15614	-2.19382	0.686321	-0.111057	-0.740478	-Inf	-Inf	-Inf	-Inf	-Inf	-Inf	-1.83654	-Inf	-Inf	-Inf	-2.14509	-Inf	-Inf
Acinetobacter baumannii	-Inf	-Inf	-Inf	-Inf	-Inf	-Inf	-Inf	-Inf	-Inf	-Inf	-Inf	-Inf	-Inf	-1.72932	-Inf	-Inf	-Inf	-Inf	-Inf	-Inf	-Inf	-Inf	-Inf	-Inf	-Inf	-Inf
Acinetobacter junii	-Inf	-Inf	-Inf	-Inf	-Inf	-Inf	-Inf	-Inf	-Inf	-Inf	-Inf	-Inf	-Inf	-Inf	-Inf	-Inf	-Inf	-Inf	-Inf	-Inf	-Inf	-Inf	-Inf	-Inf	-Inf	-Inf
Actinomyces graevenitzii	-Inf	-Inf	-Inf	-Inf	-1.62543	-Inf	-Inf	-1.5391	-Inf	-Inf	-2.76447	-Inf	-Inf	-Inf	-Inf	-Inf	-Inf	-Inf	-3.00877	-Inf	-Inf	-Inf	-1.9017	-Inf	-Inf	-Inf
Actinomyces naeslundii	-Inf	-Inf	-Inf	-Inf	-Inf	-Inf	-Inf	-Inf	-Inf	-Inf	-Inf	-Inf	-Inf	-Inf	-Inf	-Inf	-Inf	-Inf	-Inf	-Inf	-Inf	-Inf	-Inf	-Inf	-Inf	-Inf
Actinomyces odontolyticus	-Inf	-Inf	-Inf	-Inf	-Inf	-Inf	-Inf	-Inf	-Inf	-Inf	-Inf	-Inf	-Inf	-Inf	-Inf	-Inf	-Inf	-2.24612	-Inf	-Inf	-Inf	-Inf	-3.49485	-Inf	-3.08092	-Inf
Actinomyces turicensis	-Inf	-Inf	-Inf	-Inf	-Inf	-Inf	-Inf	-Inf	-Inf	-Inf	-Inf	-Inf	-Inf	-Inf	-Inf	-Inf	-Inf	-Inf	-Inf	-Inf	-Inf	-Inf	-Inf	-Inf	-Inf	-Inf
Actinomyces viscosus	-Inf	-Inf	-Inf	-Inf	-Inf	-Inf	-Inf	-Inf	-Inf	-Inf	-Inf	-Inf	-Inf	-Inf	-Inf	-Inf	-Inf	-2.86936	-Inf	-Inf	-Inf	-Inf	-Inf	-Inf	-Inf	-Inf
Adlercreutzia equolifaciens	-0.435062	-0.215775	-Inf	-0.959714	-Inf	-1.48057	-Inf	-Inf	-Inf	-1.07268	-1.65718	-Inf	-Inf	-Inf	-Inf	-0.906263	-Inf	0.110225	-Inf	-Inf	-0.588246	-Inf	-Inf	-0.84995	-1.09426	-Inf
Aeromonas caviae	-Inf	-Inf	-Inf	-Inf	-Inf	-Inf	-Inf	-2.27654	-Inf	-Inf	-Inf	-Inf	-Inf	-Inf	-Inf	-Inf	-Inf	-Inf	-Inf	-Inf	-Inf	-Inf	-Inf	-Inf	-Inf	-Inf
Akkermansia muciniphila	-2.4828	0.934246	-Inf	-1.29149	-2.383	0.732752	1.16879	-2.31069	-1.73471	-1.28316	-2.41794	-2.2321	0.934373	-2.77211	-1.6704	-2.58503	-1.24965	-2.13844	-2.73993	-0.907525	-1.55346	-2.35458	-2.00789	-2.60206	-Inf	-1.02104
Alistipes finegoldii	-1.33517	-Inf	-1.06379	-0.809388	-Inf	-Inf	-0.962175	-Inf	-2.35556	-0.672886	0.410224	-0.659179	-Inf	-2.67572	-2.16241	-0.531033	-Inf	-0.785602	-Inf	-1.40583	-1.03414	-Inf	-Inf	-0.0572134	-0.909918	-Inf
Alistipes indistinctus	-0.755896	-Inf	-Inf	-0.708387	-Inf	-Inf	-Inf	-Inf	-Inf	-0.776712	-Inf	-Inf	-Inf	-Inf	-0.96449	-Inf	-Inf	0.178419	-Inf	-0.78566	-Inf	-Inf	-Inf	-Inf	-1.95664	-Inf
Alistipes onderdonkii	-Inf	-0.327117	-0.15533	-0.149709	-Inf	-Inf	-Inf	-Inf	-0.18819	0.119826	-1.58788	0.180264	-Inf	0.177513	-1.14237	0.319968	-2.26201	-0.407212	-Inf	-0.0582601	-0.893163	-2.55909	-Inf	0.362613	0.341678	-Inf
Alistipes putredinis	-1.63078	0.617635	-0.538892	0.842145	-1.17607	-2.71444	0.750443	-Inf	-1.26512	0.827111	-Inf	0.354158	-1.85792	0.44885	0.845375	-2.51004	-Inf	0.621941	-2.4389	-1.63302	1.17605	-Inf	-Inf	-Inf	-Inf	-Inf
Alistipes shahii	-Inf	0.870885	-1.76447	-Inf	-Inf	-2.36552	-Inf	-Inf	0.522805	-0.634082	-0.866461	-0.0153917	-Inf	-0.221856	0.153815	0.307273	0.200084	-1.90046	-Inf	-Inf	0.299019	-Inf	-Inf	-3.25181	-Inf	-Inf
Alloprevotella tannerae	-Inf	-Inf	-Inf	-2.21968	-Inf	-Inf	-Inf	-Inf	-Inf	-Inf	-Inf	-Inf	-Inf	-Inf	-Inf	-Inf	-Inf	-Inf	-Inf	-Inf	-Inf	-Inf	-Inf	-Inf	-Inf	-Inf
Anaerococcus vaginalis	-Inf	-Inf	-Inf	-Inf	-Inf	-Inf	-Inf	-Inf	-Inf	-Inf	-Inf	-Inf	-Inf	-Inf	-Inf	-Inf	-Inf	-Inf	-Inf	-Inf	-Inf	-Inf	-Inf	-Inf	-Inf	-Inf
Anaerofustis stercorihominis	-Inf	-Inf	-Inf	-0.536824	-Inf	-Inf	-Inf	-Inf	-Inf	-Inf	-Inf	-Inf	-2.74232	-Inf	-Inf	-Inf	-Inf	-1.99378	-Inf	-Inf	-Inf	-Inf	-Inf	-1.12726	-Inf	-Inf
Anaerostipes caccae	-Inf	-Inf	-Inf	-Inf	-Inf	-2.66354	-2.48017	-0.510506	-Inf	-Inf	-Inf	-Inf	-Inf	-Inf	-Inf	-Inf	-Inf	-Inf	-2.05306	-Inf	-Inf	-2.57512	-1.88207	-Inf	-Inf	-1.86806
Anaerostipes hadrus	-2.46218	-1.22819	-Inf	-0.638915	-2.63639	-0.558321	-Inf	-Inf	-1.70421	-1.64589	-Inf	-Inf	-0.450163	-3.16115	-Inf	-3.65758	-Inf	-1.49578	-2.46344	-1.06444	-1.49309	-1.41714	-Inf	-1.88041	-2.64397	-Inf
Anaerotruncus colihominis	-2.12726	-Inf	-1.10452	-0.355522	-Inf	-1.10696	-0.334044	-Inf	-Inf	-1.72839	-0.35802	-Inf	-0.694348	-0.608536	-1.61439	-1.06464	-Inf	-1.29523	-0.772885	-Inf	-1.33171	-0.724412	-0.806236	-0.873122	-0.767309	-0.880118
Atopobium parvulum	-Inf	-Inf	-Inf	-Inf	-Inf	-Inf	-Inf	-Inf	-Inf	-Inf	-3.72125	-Inf	-Inf	-Inf	-Inf	-Inf	-Inf	-Inf	-Inf	-Inf	-Inf	-Inf	-Inf	-Inf	-2.33536	-Inf
Atopobium rimae	-Inf	-Inf	-Inf	-Inf	-Inf	-Inf	-Inf	-Inf	-Inf	-Inf	-Inf	-Inf	-Inf	-Inf	-Inf	-Inf	-Inf	-Inf	-Inf	-Inf	-Inf	-Inf	-Inf	-Inf	-Inf	-Inf
Bacteroides caccae	-1.47808	-2.31876	0.165861	-0.170818	-1.82275	-2.42481	0.488384	-1.93779	0.889499	-0.0494356	0.0373508	0.969059	0.927287	0.181289	0.616877	0.822197	-0.160227	-1.72099	0.779939	-0.9336	-1.47353	-0.347696	-1.81333	0.655216	-0.820362	-1.85017
Bacteroides cellulosilyticus	0.714031	-Inf	-Inf	-Inf	-1.77521	-Inf	1.46376	-1.81079	-1.92263	-2.19997	-0.321127	-2.05159	-2.32698	-Inf	-0.0117488	-Inf	-Inf	-Inf	-2.32883	-0.847773	-1.97428	-0.178094	1.26797	-Inf	0.144926	1.50434
Bacteroides clarus	-Inf	-Inf	-Inf	-1.87192	-Inf	-Inf	-Inf	-Inf	-Inf	-1.97184	-Inf	-Inf	-Inf	-Inf	-Inf	-Inf	-Inf	-Inf	-Inf	-Inf	-Inf	-Inf	-Inf	-Inf	-Inf	-Inf
Bacteroides coprocola	-Inf	-2.0716	-Inf	-Inf	-Inf	-2.2233	-Inf	-Inf	-Inf	-Inf	-2.87943	-Inf	-Inf	0.737212	-2.22915	0.891303	-Inf	-2.13844	-Inf	-Inf	-Inf	-Inf	-Inf	0.592972	-Inf	-Inf
Bacteroides dorei	0.438987	-1.56799	-0.404228	0.0475825	-2.45593	1.76049	-1.78835	-2.64975	-0.644663	-0.0246601	0.25818	0.670389	1.19778	-2.00436	0.0971462	-1.52014	-Inf	-0.823331	-1.96819	-0.245483	-1.89042	-2.94692	-0.00978994	-0.559044	0.955003	0.411104
Bacteroides eggerthii	-1.99439	-1.79263	-Inf	1.26762	-2.0381	-1.89585	-2.00524	-2.25493	-Inf	1.37489	-2.05012	0.977578	-1.62543	-2.02687	-1.71467	-2.00966	-Inf	-1.12245	-2.14267	-1.58469	-1.98716	0.79433	-1.81276	-2.11014	-Inf	-1.80799
Bacteroides faecis	-3.46852	-2.77469	-Inf	-Inf	-Inf	-2.97469	-2.29757	-Inf	-0.590134	-2.5157	-1.86201	-2.50585	-3.0655	-Inf	-Inf	-2.92082	-Inf	-2.56051	-3.55284	0.775077	-0.119409	-3.35655	-Inf	0.616135	-Inf	-Inf
Bacteroides finegoldii	-0.421052	-Inf	0.147438	-Inf	-Inf	-Inf	-2.88941	-3.06048	-2.25649	-2.54061	-2.32975	0.849729	-3.1549	-Inf	0.349268	-Inf	-Inf	-3.07825	-3.17393	-3.02687	-0.210708	-3.4318	-3.22185	-2.18046	-Inf	-2.82391
Bacteroides fragilis	-Inf	-Inf	-Inf	-Inf	-2.45593	-Inf	-0.048274	-2.67162	-0.934383	-Inf	1.09922	-Inf	-Inf	-0.260475	-0.300466	-Inf	-Inf	-0.0154346	-Inf	0.915102	-Inf	-2.91009	-2.26761	-1.74958	1.19517	-1.84315
Bacteroides intestinalis	-Inf	-Inf	-Inf	-Inf	-Inf	-Inf	-Inf	-Inf	-Inf	-Inf	-Inf	-1.35972	-Inf	-Inf	-0.341378	-0.66742	-Inf	-Inf	-Inf	0.443416	-1.07355	-Inf	-2.76447	-Inf	-Inf	-Inf
Bacteroides massiliensis	-1.90309	-2.05306	0.773658	-Inf	-2.02182	-2.20691	-1.94539	-2.24718	-Inf	-2.04479	-2.08249	-2.01412	-2.14813	0.661292	-1.88506	-2.35655	-2.20343	-1.61762	1.08383	-1.5167	0.530137	0.0742934	-2.18842	0.760008	-Inf	-1.97306
Bacteroides nordii	-Inf	-Inf	-1.36927	-Inf	-Inf	-Inf	-Inf	-Inf	-Inf	-Inf	-Inf	-1.07176	-Inf	-Inf	-1.37325	-Inf	-Inf	-Inf	-Inf	-Inf	-Inf	-Inf	-Inf	-Inf	-1.61225	-Inf
Bacteroides oleiciplenus	-Inf	-Inf	-Inf	-Inf	-Inf	-Inf	-Inf	-Inf	-Inf	-Inf	-Inf	-Inf	-Inf	-Inf	-Inf	-Inf	-Inf	-Inf	-Inf	-Inf	-Inf	-Inf	-Inf	-Inf	-Inf	-Inf
Bacteroides ovatus	0.431402	0.42854	0.427246	-0.212157	-2.75696	0.816111	0.712099	-2.6517	0.436373	0.139126	0.426742	0.786613	-0.0132148	-0.646584	-1.10852	0.300869	0.158359	0.174797	1.06588	0.7767	0.280194	-2.6925	-2.27491	-1.31804	-1.24238	-2.49214
Bacteroides plebeius	-Inf	-Inf	-Inf	-Inf	-Inf	-Inf	-Inf	-Inf	-Inf	-Inf	-Inf	-Inf	-Inf	-Inf	-Inf	0.687015	-Inf	-Inf	-Inf	-Inf	-Inf	-Inf	-Inf	-Inf	-Inf	-Inf
Bacteroides salyersiae	-Inf	-Inf	-Inf	-Inf	-Inf	-Inf	-Inf	-Inf	-Inf	-Inf	-Inf	-Inf	-Inf	-Inf	-Inf	-Inf	-Inf	-Inf	-Inf	-Inf	-Inf	-Inf	-Inf	-0.0194921	-Inf	-Inf
Bacteroides stercoris	-1.64705	-2.25493	1.13695	0.700165	-1.95195	-3.20066	-1.76879	-2.02365	0.791111	0.701231	-0.618867	-1.72677	1.16643	0.490081	1.43186	0.640769	1.17601	-0.453421	1.41955	-1.06449	0.528254	-2.05799	-1.30103	0.775581	-2.75203	-1.41748
Bacteroides thetaiotaomicron	-0.41713	0.107101	0.453506	0.330521	-1.90904	0.584916	0.451132	-2.06399	0.106395	-0.717559	-0.942714	0.53661	0.433077	-3.58503	-0.263468	-3.02687	0.20044	-0.0165413	-2.83268	-1.5373	-0.840042	-1.69702	0.614605	-1.45198	0.649775	1.4228
Bacteroides uniformis	1.13719	1.04404	-0.156138	1.31758	-1.44806	-1.37727	-1.44904	-1.48999	-0.0617205	1.11829	0.279026	0.402837	0.494569	1.50339	0.964927	0.900939	1.05352	1.10884	1.21932	0.874853	-0.214087	-1.61386	0.973624	0.714673	1.32669	-0.0133716
Bacteroides vulgatus	0.946697	0.439958	1.01633	1.07459	-1.25547	-1.68424	0.794019	-1.38363	0.633064	0.740419	-0.75183	1.26028	-1.35912	-0.135258	0.314804	0.69139	-0.172973	-0.000816713	0.679788	1.49399	0.42741	0.291462	1.04334	0.343466	-2.30539	1.33644
Bacteroides xylanisolvens	0.431402	0.42854	0.427246	-0.212157	-2.75696	0.816111	0.712099	-2.6517	0.436373	0.139126	0.426742	0.786613	-0.0132148	-0.646584	-1.10852	0.300869	0.158359	-1.17245	1.06588	0.7767	0.280194	-2.6925	-2.27491	-1.31804	-1.24238	-2.49214
Barnesiella intestinihominis	0.540033	-3.20761	-0.724113	0.802629	-Inf	-Inf	-Inf	-Inf	-3.48149	0.365083	-Inf	0.540214	-3.25181	0.482941	0.874564	-3.82391	-Inf	-2.52694	-Inf	-3	-Inf	-Inf	-Inf	-Inf	-Inf	-Inf
Bifidobacterium adolescentis	-Inf	-Inf	-2.61798	-Inf	-Inf	-Inf	0.0290711	-Inf	-1.71444	-Inf	-Inf	-Inf	-Inf	-Inf	-Inf	-Inf	-Inf	-0.617926	-0.741219	-Inf	0.0437355	-0.405552	-Inf	-0.616993	0.431341	-Inf
Bifidobacterium animalis	-0.774587	-Inf	-Inf	-Inf	-Inf	-Inf	-Inf	-1.55114	-Inf	-2.19586	-Inf	-1.24895	-Inf	-2.5157	-Inf	-3.45593	-Inf	-Inf	-Inf	-Inf	-Inf	-0.417096	-Inf	-Inf	-Inf	-Inf
Bifidobacterium bifidum	-Inf	-Inf	-Inf	-Inf	-Inf	-Inf	-Inf	-Inf	-Inf	-Inf	-Inf	-Inf	-Inf	-Inf	-Inf	-Inf	-Inf	-Inf	-0.799013	-Inf	-Inf	-1.80715	-Inf	-Inf	-Inf	-Inf
Bifidobacterium breve	-3.20066	-Inf	-1.00353	-Inf	-Inf	-Inf	-Inf	-Inf	-Inf	-Inf	-Inf	-2.12033	-Inf	-Inf	-Inf	-Inf	-Inf	-Inf	-Inf	-Inf	-Inf	-Inf	-Inf	-2.2636	-1.85171	-Inf
Bifidobacterium catenulatum	-Inf	-Inf	-Inf	-Inf	-Inf	-Inf	-Inf	-Inf	-Inf	-Inf	-2.25649	-Inf	-Inf	-Inf	-Inf	-Inf	-Inf	-Inf	-Inf	-Inf	-Inf	-Inf	-Inf	-Inf	-2.57512	-Inf
Bifidobacterium dentium	-Inf	-Inf	-1.66274	-Inf	-Inf	-2.35952	-Inf	-Inf	-Inf	-Inf	-Inf	-Inf	-Inf	-2.36351	-Inf	-0.626867	-1.56495	-Inf	-2.69037	-Inf	-Inf	-1.43368	-Inf	-Inf	-0.64216	-Inf
Bifidobacterium longum	-Inf	-Inf	-3.22185	-0.443613	-2.02503	-Inf	-Inf	-Inf	-1.14618	-1.12901	0.0926364	-0.634568	-Inf	-Inf	0.143252	-Inf	-0.440488	-1.3074	-0.854493	-Inf	-0.77744	0.30177	-0.963012	-Inf	0.141481	-Inf
Bifidobacterium pseudocatenulatum	-Inf	-Inf	-Inf	-Inf	-Inf	-Inf	-Inf	-Inf	-Inf	-Inf	-0.407435	-Inf	-Inf	-Inf	-Inf	-Inf	-Inf	-Inf	-Inf	-Inf	-Inf	-Inf	-Inf	-Inf	-0.560588	-Inf
Bilophila wadsworthia	-Inf	-1.5613	-1.80382	-2.07212	-Inf	-Inf	-0.209251	-Inf	-Inf	-2.75945	-0.818757	-1.80911	-1.61529	-1.34989	-1.0889	-Inf	-Inf	-0.530872	-1.4642	-1.17005	-1.19037	-1.5223	-Inf	-Inf	-Inf	-Inf
Blautia hansenii	-Inf	-Inf	-Inf	-2.84164	-Inf	-Inf	-Inf	-Inf	-Inf	-Inf	-Inf	-Inf	-Inf	-Inf	-Inf	-Inf	-Inf	-Inf	-Inf	-Inf	-Inf	-Inf	-Inf	-Inf	-Inf	-Inf
Blautia hydrogenotrophica	-Inf	-Inf	-3.22185	-1.18389	0.25973	-Inf	-0.290408	-Inf	-1.7607	-2.04096	-1.14231	-2.37469	-Inf	-0.407379	-2.39254	-Inf	-Inf	-Inf	-Inf	-Inf	-2.26043	-Inf	-0.776322	-Inf	-0.929224	-0.462735
Blautia producta	-Inf	-Inf	-1.69186	-Inf	-0.191397	-Inf	-2.32239	-0.979722	-Inf	-Inf	-2.8729	-Inf	-Inf	-Inf	-Inf	-Inf	-Inf	-Inf	-1.3122	-Inf	-Inf	-2.07831	-0.254137	-1.69637	-1.6178	-0.196516
Butyricicoccus pullicaecorum	-Inf	-Inf	-Inf	-Inf	-Inf	-Inf	-Inf	-Inf	-2.08092	-Inf	-Inf	-Inf	-Inf	-Inf	-Inf	-Inf	-Inf	-Inf	-Inf	-Inf	-Inf	-1.2613	-Inf	-Inf	-Inf	-Inf
Campylobacter concisus	-Inf	-Inf	-Inf	-Inf	-Inf	-Inf	-Inf	-Inf	-Inf	-Inf	-Inf	-Inf	-Inf	-Inf	-Inf	-Inf	-Inf	-Inf	-Inf	-Inf	-Inf	-Inf	-Inf	-Inf	-2.03716	-Inf
Campylobacter gracilis	-Inf	-Inf	-Inf	-Inf	-Inf	-Inf	-Inf	-Inf	-Inf	-Inf	-Inf	-Inf	-Inf	-Inf	-Inf	-3.3098	-Inf	-Inf	-Inf	-Inf	-Inf	-Inf	-Inf	-Inf	-2.01144	-Inf
Campylobacter hominis	-Inf	-Inf	-Inf	-Inf	-Inf	-Inf	-Inf	-Inf	-Inf	-Inf	-2.01278	-Inf	-1.6981	-Inf	-Inf	-Inf	-Inf	-Inf	-Inf	-Inf	-Inf	-Inf	-Inf	-Inf	-Inf	-Inf
Campylobacter rectus	-Inf	-Inf	-Inf	-Inf	-Inf	-Inf	-Inf	-Inf	-Inf	-Inf	-Inf	-Inf	-Inf	-Inf	-Inf	-Inf	-Inf	-Inf	-Inf	-1.51485	-Inf	-Inf	-Inf	-Inf	-Inf	-Inf
Campylobacter showae	-Inf	-Inf	-Inf	-Inf	-Inf	-Inf	-Inf	-Inf	-Inf	-Inf	-Inf	-Inf	-Inf	-Inf	-Inf	-Inf	-Inf	-Inf	-Inf	-1.73353	-Inf	-Inf	-Inf	-Inf	-Inf	-Inf
Catenibacterium mitsuokai	-Inf	-Inf	-Inf	-Inf	-Inf	-Inf	-Inf	-Inf	-Inf	-Inf	-Inf	-Inf	-Inf	-Inf	-Inf	-Inf	-Inf	-Inf	-Inf	-Inf	-Inf	-Inf	-Inf	-Inf	-Inf	-Inf
Citrobacter freundii	-Inf	-Inf	0.0409187	-Inf	-Inf	-Inf	-Inf	-Inf	-Inf	-Inf	-Inf	-Inf	-Inf	-2.24109	-Inf	-1.14122	-Inf	-Inf	-Inf	-Inf	-Inf	-Inf	-Inf	-2.04964	-1.83239	-Inf
Clostridioides difficile	-Inf	-Inf	-Inf	-Inf	-Inf	-Inf	-Inf	-Inf	-Inf	-Inf	-Inf	-Inf	-Inf	-Inf	-Inf	-Inf	-Inf	-Inf	-Inf	-Inf	-Inf	-Inf	-Inf	-Inf	-Inf	0.149493
Clostridium asparagiforme	-2.27491	-2.37572	-1.01714	-0.814373	-0.436839	-0.829826	-0.577985	-0.057149	-2.45469	-1.82536	-1.36825	-Inf	-1.54883	-1.03758	-1.05237	-2.54821	-1.00873	-2.01534	-1.33059	-1.51173	-1.51258	-1.12045	-0.758728	-1.40838	-0.612041	-0.755871
Clostridium bolteae	-1.90763	-Inf	-1.06859	0.100226	1.40082	-0.454841	0.160751	0.609906	-0.954442	-0.451512	-0.507435	-1.74521	-1.51956	-1.25743	-0.39991	-2.09313	-1.15996	-1.3435	-2.02826	-0.93738	-1.65738	-0.234428	0.108311	-1.00441	-0.252363	0.416239
Clostridium butyricum	-Inf	-Inf	-Inf	-Inf	-Inf	-Inf	-Inf	-1.4096	-Inf	-Inf	-Inf	-Inf	-Inf	-Inf	-Inf	-Inf	-Inf	-Inf	-Inf	-Inf	-Inf	-Inf	-Inf	-Inf	-Inf	-Inf
Clostridium citroniae	-Inf	-2.67366	-Inf	-1.30733	-2.1831	-1.41896	-1.50279	-0.566678	-1.81673	-1.77885	-2.82102	-Inf	-1.87517	-2.31336	-1.97388	-Inf	-1.9974	-1.48295	-2.11238	-1.36251	-1.34056	-1.65208	-1.60137	-1.38007	-1.62033	-1.60223
Clostridium clostridioforme	-Inf	-Inf	-0.665426	-Inf	-1.98213	-1.02706	-0.818414	-0.286148	-Inf	-Inf	-1.52768	-Inf	-2.05552	-1.80079	-Inf	-Inf	-1.77263	-Inf	-0.659715	-Inf	-Inf	-2.19179	-1.12552	-1.40263	-0.427535	-1.32753
Clostridium hiranonis	-Inf	-Inf	-Inf	-Inf	-Inf	-Inf	-Inf	-Inf	-Inf	-Inf	-Inf	-Inf	-Inf	-Inf	-Inf	-Inf	-Inf	-Inf	-Inf	-Inf	-Inf	-Inf	-Inf	-Inf	-Inf	-Inf
Clostridium hylemonae	-Inf	-Inf	-Inf	-Inf	-1.32203	-Inf	-Inf	-Inf	-Inf	-Inf	-Inf	-Inf	-Inf	-2.21042	-Inf	-Inf	-Inf	-1.97324	-Inf	-Inf	-Inf	-Inf	-Inf	-Inf	-Inf	-Inf
Clostridium innocuum	-Inf	-Inf	-2.28988	-2.1891	-Inf	-2.58004	-Inf	-Inf	-2.17849	-Inf	-1.76397	-Inf	-Inf	-1.17737	-Inf	-Inf	-Inf	-1.89456	-Inf	-2.19586	-Inf	-2.60555	-2.76195	-2.6216	-Inf	-2.24185
Clostridium leptum	-0.862773	-2.39362	-0.0369965	-0.495842	-0.421751	-3.13668	-Inf	-Inf	0.338775	-1.31795	-0.525361	-Inf	-1.6362	-0.19672	-1.68952	-0.830914	-Inf	-0.843315	-0.502421	-Inf	-Inf	-0.273501	-1.09205	0.180226	-0.756268	-Inf
Clostridium methylpentosum	-Inf	-Inf	-Inf	-Inf	-0.664703	-Inf	-Inf	-Inf	-Inf	-Inf	-Inf	-Inf	-Inf	-Inf	-Inf	-Inf	-Inf	-Inf	-Inf	-Inf	-Inf	-Inf	-Inf	-Inf	-Inf	-0.238538
Clostridium perfringens	-Inf	-Inf	-0.90146	-Inf	-Inf	-Inf	-Inf	0.135673	-Inf	-Inf	-1.2327	-Inf	-Inf	-Inf	-Inf	-1.21602	-1.23173	-Inf	-Inf	-Inf	-Inf	-1.08932	-Inf	-Inf	-Inf	-Inf
Clostridium scindens	-Inf	-Inf	-1.07805	-Inf	-Inf	-Inf	-2.52724	-Inf	-Inf	-Inf	-Inf	-Inf	-2.90309	-3.35655	-Inf	-2.6517	-1.89551	-Inf	-1.45063	-Inf	-Inf	-2.48545	-2.47366	-2.59007	-1.72839	-2.00966
Clostridium spiroforme	-Inf	-Inf	-Inf	-Inf	-Inf	-Inf	-Inf	-Inf	-Inf	-Inf	-Inf	-Inf	-Inf	-Inf	-Inf	-Inf	-Inf	-Inf	-Inf	-Inf	-Inf	-Inf	-Inf	-Inf	-Inf	-Inf
Clostridium symbiosum	-Inf	-1.72423	-2.25414	-1.39946	-0.0927822	-0.24488	-1.50962	-0.486596	-Inf	-2.35067	-2.12726	-2.46344	-1.47547	-2.29073	-1.88174	-2.2321	-1.63695	-Inf	-1.47057	-1.05909	-1.67305	-1.38269	-0.192113	-1.47795	-0.489656	-0.466241
Collinsella aerofaciens	-Inf	0.0660686	-0.773245	-Inf	-Inf	-Inf	-Inf	-Inf	-0.32232	-Inf	-0.0837409	-0.292677	-1.22812	-0.192763	-1.84254	-Inf	-0.566534	0.605738	-Inf	-0.913	-0.642484	-Inf	-Inf	0.260224	-0.555206	-Inf
Collinsella intestinalis	-Inf	-Inf	-1.35655	-Inf	-Inf	-Inf	-Inf	-Inf	-Inf	-Inf	-Inf	-Inf	-Inf	-Inf	-0.75183	-Inf	-Inf	-1.56206	-Inf	-0.494999	-Inf	-Inf	-Inf	-Inf	-Inf	-Inf
Collinsella stercoris	-Inf	-Inf	-Inf	-Inf	-Inf	-Inf	-Inf	-Inf	-Inf	-Inf	-Inf	-Inf	-Inf	-Inf	-Inf	-Inf	-1.00652	-Inf	-Inf	-Inf	-Inf	-Inf	-Inf	-Inf	-1.07904	-Inf
Collinsella tanakaei	-Inf	-Inf	-1.72446	-Inf	-Inf	-Inf	-0.298346	-Inf	-2.16304	-Inf	-Inf	-Inf	-Inf	-Inf	-Inf	-Inf	-Inf	-Inf	-Inf	-Inf	-Inf	-Inf	-Inf	-Inf	-Inf	-Inf
Coprococcus catus	-1.33189	0.0625256	-Inf	-1.67965	-Inf	-Inf	-Inf	-Inf	-1.18722	-0.783122	-2.66959	-Inf	-Inf	-Inf	-Inf	-0.783043	-1.7665	-0.447851	-Inf	-0.380687	-Inf	-Inf	-Inf	-Inf	-Inf	-Inf
Coprococcus comes	0.396217	-0.582279	-Inf	-0.954638	-0.0390015	-Inf	-Inf	-Inf	-0.486489	-0.884989	-1.07099	-Inf	-0.332575	-1.20176	-Inf	-Inf	-Inf	0.289085	-Inf	-0.547769	-0.090931	-Inf	-Inf	-0.729438	-0.624227	-Inf
Cronobacter sakazakii	-Inf	-Inf	-0.884856	-Inf	-Inf	-Inf	-Inf	-Inf	-Inf	-Inf	-Inf	-Inf	-Inf	-Inf	-Inf	-Inf	-Inf	-Inf	-1.5632	-Inf	-Inf	-Inf	-Inf	-Inf	-Inf	-Inf
Cryptobacterium curtum	-Inf	-Inf	-Inf	-Inf	-Inf	-Inf	-Inf	-Inf	-Inf	-Inf	-Inf	-Inf	-Inf	-Inf	-Inf	-Inf	-Inf	-Inf	-Inf	-Inf	-Inf	-Inf	-Inf	-Inf	-Inf	-Inf
Desulfovibrio desulfuricans	-0.759226	-Inf	-Inf	-Inf	-Inf	-Inf	-Inf	-Inf	-Inf	-Inf	0.504656	-Inf	-Inf	-Inf	-Inf	-Inf	-Inf	-1.75786	-Inf	-Inf	-Inf	-Inf	-Inf	-0.373085	-Inf	-Inf
Desulfovibrio piger	-Inf	-Inf	-Inf	-Inf	-Inf	-Inf	-Inf	-Inf	-Inf	-Inf	-Inf	-Inf	-Inf	-0.742058	-0.201812	-Inf	-Inf	-Inf	-Inf	-Inf	-Inf	-Inf	-Inf	-Inf	-Inf	-Inf
Dialister invisus	-2.26122	-Inf	-Inf	-Inf	-Inf	0.262724	-Inf	-Inf	-Inf	-1.64608	-Inf	-2.58503	0.541469	-1.521	-Inf	0.568993	0.7754	-2.11837	-Inf	-Inf	-2.0048	0.384848	-Inf	-Inf	-0.206035	-Inf
Dorea formicigenerans	-0.982633	-0.908017	-Inf	-1.12223	-Inf	-0.748532	-Inf	-Inf	-Inf	-0.617515	-1.14092	-Inf	-1.15441	-1.64608	-0.641152	-Inf	-0.705335	0.130169	-Inf	-0.116146	-0.627438	-Inf	-Inf	-Inf	-Inf	-Inf
Dorea longicatena	0.055015	0.273783	-Inf	0.0342152	-0.303652	-1.3131	-Inf	0.0709757	-0.121208	-0.179647	-1.06073	-1.255	-0.398461	-0.554723	-0.26099	-0.114062	0.217505	0.145888	-Inf	-0.840373	0.573368	-Inf	-2.89279	-0.158603	-2.08513	-Inf
Dysgonomonas gadei	-Inf	-Inf	-Inf	-Inf	-Inf	-Inf	-Inf	-Inf	-Inf	-Inf	-Inf	-Inf	-Inf	-Inf	-Inf	-Inf	-Inf	-Inf	-Inf	-Inf	-Inf	-Inf	-Inf	-Inf	-Inf	-Inf
Eggerthella lenta	-Inf	-3.05552	-Inf	-1.44033	-Inf	-1.52476	-Inf	-Inf	-Inf	-1.87648	-1.88439	-2.42136	-1.90136	-2.99568	-1.96377	-Inf	-2.38405	-2.51631	-Inf	-2.22548	-Inf	-1.52476	-3.63827	-Inf	-1.96497	-Inf
Enterobacter cloacae	-Inf	-Inf	-2.5867	-Inf	-Inf	-Inf	-Inf	-Inf	-Inf	-Inf	-Inf	-Inf	-Inf	-1.87192	-Inf	-Inf	-Inf	-Inf	-Inf	-Inf	-Inf	-0.330599	-Inf	-Inf	-Inf	-Inf
Enterococcus avium	-Inf	-Inf	-Inf	-Inf	-Inf	-Inf	-2.29243	-Inf	-Inf	-Inf	-Inf	-Inf	-Inf	-Inf	-Inf	-Inf	-Inf	-Inf	-Inf	-Inf	-Inf	-Inf	-Inf	-Inf	-Inf	-Inf
Enterococcus casseliflavus	-Inf	-Inf	-Inf	-Inf	-Inf	-Inf	-Inf	-Inf	-Inf	-Inf	-Inf	-Inf	-Inf	-Inf	-Inf	-Inf	-Inf	-Inf	-Inf	-Inf	-Inf	0.214356	-Inf	-Inf	-Inf	-Inf
Enterococcus durans	-Inf	-Inf	-Inf	-Inf	-Inf	-Inf	-Inf	-Inf	-Inf	-Inf	-Inf	-Inf	-Inf	-Inf	-Inf	-Inf	-Inf	-Inf	-Inf	-Inf	-Inf	-Inf	-Inf	-Inf	-Inf	-Inf
Enterococcus faecalis	-Inf	-Inf	-1.09686	-2.18642	-Inf	-Inf	-Inf	-0.707677	-Inf	-Inf	-Inf	-Inf	-Inf	-Inf	-Inf	-Inf	-Inf	-Inf	-Inf	-Inf	-Inf	0.699722	-0.304291	-Inf	-Inf	-Inf
Enterococcus faecium	-Inf	-Inf	-Inf	-Inf	-Inf	-Inf	-Inf	-Inf	-Inf	-Inf	-2.22548	-Inf	-Inf	-Inf	-Inf	-Inf	-Inf	-Inf	-Inf	-Inf	-Inf	0.712684	-Inf	-Inf	-Inf	-1.79724
Enterococcus gallinarum	-Inf	-Inf	-Inf	-Inf	-Inf	-Inf	-Inf	-Inf	-Inf	-Inf	-Inf	-Inf	-Inf	-Inf	-Inf	-Inf	-Inf	-Inf	-Inf	-Inf	-Inf	-Inf	-Inf	-Inf	-Inf	-Inf
Enterococcus hirae	-Inf	-Inf	-0.090337	-Inf	-Inf	-Inf	-Inf	-Inf	-Inf	-Inf	-Inf	-Inf	-Inf	-Inf	-Inf	-Inf	-0.846399	-Inf	-Inf	-Inf	-Inf	-Inf	-Inf	-Inf	-Inf	-Inf
Erysipelatoclostridium ramosum	-Inf	-Inf	-2.76955	-1.11306	-Inf	-Inf	-1.53432	0.110401	-Inf	-Inf	-Inf	-Inf	-0.967301	-Inf	-1.80715	-Inf	-Inf	-Inf	-Inf	-1.20087	-Inf	-2.48149	-3.19382	-1.62599	-1.43628	-Inf
Escherichia coli	-1.42562	-2.03433	-2.22988	-Inf	0.734904	-0.933078	-1.44129	0.619057	-1.06834	-Inf	-0.896641	-0.320499	-1.7778	-0.0158149	-1.49147	1.01857	1.58013	-2.0012	-1.03517	-Inf	-1.59108	-1.89177	-1.11205	-0.798221	-0.114091	-1.64417
Eubacterium brachy	-Inf	-Inf	-Inf	-Inf	-Inf	-Inf	-Inf	-Inf	-Inf	-Inf	-Inf	-Inf	-Inf	-Inf	-Inf	-Inf	-Inf	-Inf	-Inf	-Inf	-Inf	-Inf	-Inf	-Inf	-Inf	-Inf
Eubacterium eligens	-Inf	-0.0618106	-Inf	-1.54288	1.22348	-Inf	-Inf	-3.05552	-Inf	-0.590659	-Inf	-Inf	-0.138621	-0.867516	-0.0988306	-0.696243	-Inf	-0.815867	-Inf	0.53915	-Inf	-3.22915	-2.35556	-Inf	0.345317	-2.37779
Eubacterium hallii	0.0584032	-0.554723	-Inf	-0.472164	-0.336855	-1.41544	-Inf	-Inf	-0.556909	-0.612575	-1.39287	-2.15552	-3.3279	-1.5743	0.206019	-1.3535	-1.15752	1.00003	-Inf	-0.0248716	-0.34729	0.0305552	-3.24413	-1.16883	-0.371948	-2.67778
Eubacterium limosum	-Inf	-Inf	-Inf	-Inf	-Inf	-Inf	-1.97347	-Inf	-Inf	-Inf	-Inf	-Inf	-Inf	-1.30496	-Inf	-Inf	-Inf	-Inf	-Inf	-Inf	-Inf	-Inf	-Inf	-Inf	-Inf	-Inf
Eubacterium ramulus	-1.3234	-1.63078	-Inf	-2.2636	-0.0474642	-Inf	-Inf	-Inf	-0.494796	-0.605391	-1.98005	-Inf	-Inf	-Inf	-1.05085	-Inf	-1.70355	0.322304	-Inf	-0.0652138	-Inf	-Inf	-3.60206	-1.04292	-Inf	-Inf
Eubacterium rectale	1.07088	0.441423	0.781065	-1.81873	0.514145	0.862757	-1.87322	-1.99183	0.317399	1.18663	-0.468994	-1.26249	0.706717	-0.043054	0.856853	0.328789	-1.08566	0.677834	-1.98885	-0.157023	0.385218	-2.10735	-1.74425	-0.026009	0.726485	-1.65679
Eubacterium siraeum	0.654594	0.441084	-Inf	-0.505651	-Inf	-2.60033	-2.58503	-Inf	-Inf	-0.412065	-1.9017	-2.63639	-Inf	-Inf	-1.9535	-0.230896	-Inf	-1.64688	0.309432	0.038795	-Inf	-Inf	-Inf	-2.10902	-1.17627	-Inf
Eubacterium sp. L2-7	0.0584032	-0.554723	-Inf	-0.472164	-0.336855	-1.41544	-Inf	-Inf	-0.556909	-0.612575	-1.39287	-2.15552	-3.3279	-1.5743	0.206019	-1.3535	-1.15752	-Inf	-Inf	-0.0248716	-0.34729	0.0305552	-3.24413	-1.16883	-0.371948	-2.67778
Eubacterium ventriosum	-0.696092	-1.96778	-Inf	-Inf	-Inf	-Inf	-Inf	-Inf	-Inf	-1.18402	-Inf	-Inf	-3.14267	-3.38722	-Inf	-Inf	-Inf	-0.553891	-Inf	-Inf	-0.539899	-Inf	-Inf	-0.331456	-Inf	-Inf
Faecalitalea cylindroides	-Inf	-Inf	0.285148	-Inf	-Inf	-Inf	-Inf	-Inf	-2.09528	-Inf	-Inf	-0.213263	-Inf	-Inf	-Inf	-Inf	-Inf	-Inf	-Inf	-Inf	-Inf	-Inf	-Inf	-Inf	-Inf	-Inf
Finegoldia magna	-Inf	-Inf	-Inf	-Inf	-Inf	-Inf	-Inf	-Inf	-Inf	-Inf	-Inf	-Inf	-Inf	-Inf	-Inf	-Inf	-Inf	-Inf	-Inf	-Inf	-Inf	-Inf	-Inf	-Inf	-Inf	-Inf
Flavonifractor plautii	-Inf	-Inf	-1.69551	-1.42377	-Inf	-1.88406	-0.138418	-Inf	-2.29843	-1.45655	-1.55925	-1.30848	-2.07676	-2.07469	-1.2293	-1.71579	-1.52086	-Inf	-1.32689	-1.98422	-0.302291	-1.48267	-0.457249	-0.875528	-0.0612552	-1.87452
Fusobacterium gonidiaformans	-Inf	-Inf	-Inf	-Inf	-Inf	-Inf	-Inf	-Inf	-Inf	-Inf	-Inf	-Inf	-Inf	-Inf	-Inf	-Inf	-Inf	-Inf	-Inf	-0.0566193	-Inf	-Inf	-Inf	-Inf	-Inf	-Inf
Fusobacterium mortiferum	-Inf	-Inf	-Inf	-Inf	-Inf	-Inf	0.249807	-Inf	-Inf	-Inf	-Inf	-Inf	-Inf	-Inf	-Inf	-Inf	-Inf	-Inf	-Inf	-Inf	-Inf	-Inf	-Inf	-Inf	-Inf	-Inf
Fusobacterium necrophorum	-Inf	-Inf	-Inf	-Inf	-Inf	-Inf	-Inf	-Inf	-Inf	-Inf	-Inf	-Inf	-Inf	-Inf	-Inf	-Inf	-Inf	-Inf	-Inf	-Inf	-Inf	-Inf	-Inf	-Inf	-Inf	-Inf
Fusobacterium nucleatum	-Inf	-Inf	-Inf	-Inf	-Inf	-Inf	-Inf	-Inf	-Inf	-Inf	-Inf	-Inf	-Inf	-Inf	-Inf	-Inf	-Inf	-Inf	-Inf	-0.686323	-Inf	-Inf	-Inf	-Inf	-Inf	-Inf
Fusobacterium periodonticum	-Inf	-Inf	-Inf	-Inf	-Inf	-Inf	-Inf	-Inf	-Inf	-Inf	-Inf	-Inf	-Inf	-Inf	-Inf	-Inf	-Inf	-Inf	-Inf	-Inf	-Inf	-Inf	-Inf	-Inf	-Inf	-Inf
Fusobacterium ulcerans	-Inf	-Inf	-Inf	-Inf	-Inf	-Inf	-1.04964	-Inf	-Inf	-Inf	-Inf	-Inf	-Inf	-Inf	-Inf	-Inf	-Inf	-Inf	-Inf	-Inf	-Inf	-Inf	-Inf	-Inf	-Inf	-Inf
Gemella haemolysans	-Inf	-Inf	-Inf	-Inf	-Inf	-Inf	-Inf	-Inf	-Inf	-Inf	-Inf	-Inf	-Inf	-Inf	-Inf	-Inf	-Inf	-Inf	-Inf	-Inf	-Inf	-Inf	-Inf	-Inf	-Inf	-Inf
Gemella morbillorum	-Inf	-Inf	-Inf	-Inf	-Inf	-Inf	-Inf	-Inf	-Inf	-Inf	-Inf	-Inf	-Inf	-Inf	-Inf	-Inf	-Inf	-Inf	-Inf	-1.80493	-Inf	-Inf	-Inf	-Inf	-Inf	-Inf
Gemella sanguinis	-Inf	-Inf	-Inf	-Inf	-Inf	-Inf	-Inf	-2.17522	-Inf	-Inf	-Inf	-Inf	-2.36452	-Inf	-Inf	-Inf	-Inf	-Inf	-Inf	-Inf	-Inf	-Inf	-Inf	-Inf	-Inf	-Inf
Gordonibacter pamelaeae	-2.70333	-Inf	-Inf	-1.63116	-Inf	-Inf	-2.4389	-Inf	-Inf	-2.04528	-Inf	-2.3279	-2.50446	-Inf	-2.79317	-Inf	-Inf	-Inf	-Inf	-Inf	-2.75696	-Inf	-Inf	-Inf	-2.15181	-Inf
Granulicatella adiacens	-Inf	-Inf	-Inf	-Inf	-Inf	-Inf	-Inf	-1.91973	-Inf	-Inf	-Inf	-Inf	-Inf	-Inf	-Inf	-Inf	-Inf	-3.05342	-Inf	-Inf	-Inf	-Inf	-Inf	-Inf	-Inf	-Inf
Haemophilus para -Influenzae	-1.55052	-1.06783	-Inf	-Inf	-Inf	-0.755228	-Inf	-1.56992	-Inf	-2.12843	-Inf	-1.03419	-1.99957	-1.83033	-1.27466	-2.14813	-Inf	-Inf	-2.16115	-1.73969	-2.04672	-Inf	-Inf	-1.55315	-0.462282	-Inf
Holdemanella biformis	-Inf	-Inf	-2.87943	-Inf	-Inf	-Inf	-Inf	-3.56864	-Inf	-Inf	-Inf	-Inf	-Inf	-Inf	-Inf	-Inf	-Inf	-Inf	-Inf	-Inf	-Inf	-Inf	-Inf	-Inf	-1.60502	-Inf
Holdemania filiformis	-Inf	-1.62875	-3.07572	-1.41737	-Inf	-Inf	-1.15169	-Inf	-1.26472	-1.69336	-2.64975	-Inf	-1.00257	-Inf	-0.990124	-Inf	-Inf	-0.832736	-1.7602	-1.22337	-Inf	-Inf	-Inf	-0.840162	-Inf	-Inf
Hungatella hathewayi	-Inf	-2.35655	-2.85387	-2.11577	-0.546926	-1.30936	-1.54318	-0.0112538	-Inf	-2.33819	-2.03012	-2.15864	-0.960507	-1.50934	-2.27409	-2.1209	-1.86012	-Inf	-1.44189	-0.945042	-1.90066	-0.890421	-0.617641	-1.35783	-0.570442	-0.26179
Intestinibacter bartlettii	-0.485505	-1.63903	-Inf	-1.8318	-Inf	-1.36532	-Inf	0.476079	-Inf	-0.718194	-1.11295	-2.34582	-0.780468	-1.65896	-2.54061	-0.686386	-0.785554	-Inf	-2.92812	-0.528195	-Inf	-0.714128	-0.465593	-1.0143	-0.460209	-Inf
Klebsiella michiganensis	-Inf	-Inf	-0.829592	-Inf	-Inf	-Inf	-Inf	-Inf	-Inf	-Inf	-Inf	-2.66756	-Inf	-Inf	-Inf	-Inf	-0.891672	-Inf	-Inf	-Inf	-Inf	-0.883027	-Inf	-Inf	-Inf	-Inf
Lactobacillus acidophilus	-2.10568	-Inf	-Inf	-Inf	-Inf	-Inf	-Inf	-2.31515	-Inf	-Inf	-Inf	-Inf	-Inf	-Inf	-Inf	-Inf	-Inf	-Inf	-Inf	-Inf	-Inf	0.8001	-Inf	-Inf	-Inf	-2.61083
Lactobacillus animalis	-Inf	-Inf	-Inf	-Inf	-Inf	-Inf	-Inf	-Inf	-Inf	-Inf	-Inf	-Inf	-Inf	-Inf	-Inf	0.749548	-Inf	-Inf	-Inf	-Inf	-Inf	-Inf	-0.529457	-Inf	-Inf	-Inf
Lactobacillus coryniformis	-Inf	-Inf	-Inf	-Inf	-Inf	-Inf	-Inf	-Inf	-Inf	-Inf	-Inf	-Inf	-Inf	-Inf	-Inf	-Inf	-Inf	-Inf	-Inf	-Inf	-Inf	-Inf	-Inf	-Inf	-Inf	-Inf
Lactobacillus crispatus	-Inf	-Inf	-Inf	-Inf	-0.062457	-Inf	-Inf	-Inf	-Inf	-Inf	-Inf	-Inf	-Inf	-Inf	-Inf	-Inf	-Inf	-Inf	-Inf	-Inf	-Inf	-2.10513	-Inf	-Inf	-1.90939	-Inf
Lactobacillus curvatus	-Inf	-Inf	-Inf	-Inf	-Inf	-Inf	-Inf	-Inf	-Inf	-Inf	-Inf	-Inf	-Inf	-Inf	-Inf	-2.5544	-Inf	-Inf	-Inf	-Inf	-Inf	-Inf	-Inf	-Inf	-Inf	-Inf
Lactobacillus delbrueckii	-Inf	-Inf	-Inf	-Inf	-Inf	-Inf	-Inf	-Inf	-Inf	-Inf	-Inf	-Inf	-Inf	-Inf	-Inf	-2.06248	-Inf	-Inf	-Inf	-Inf	-Inf	-1.51089	-1.10958	-Inf	-Inf	-Inf
Lactobacillus fermentum	-Inf	-Inf	-Inf	-Inf	-1.31957	-Inf	-Inf	-1.94885	-1.51756	-Inf	-Inf	-Inf	-Inf	-Inf	-Inf	-0.959121	-Inf	-1.03442	-Inf	-Inf	-Inf	0.774201	0.203963	-Inf	-Inf	-2.6038
Lactobacillus gasseri	-Inf	-Inf	-1.72839	-Inf	-0.91013	-Inf	-Inf	-3.08092	-0.862329	-Inf	-2.74232	-Inf	-Inf	-1.05399	-Inf	-Inf	-Inf	-1.71652	-Inf	-Inf	-Inf	0.969691	-0.841909	-Inf	-0.58016	-2.73993
Lactobacillus gastricus	-Inf	-Inf	-Inf	-Inf	-Inf	-Inf	-Inf	-Inf	-Inf	-Inf	-Inf	-Inf	-Inf	-Inf	-Inf	-Inf	-Inf	-Inf	-Inf	-Inf	-Inf	-Inf	-Inf	-Inf	-Inf	-Inf
Lactobacillus iners	-Inf	-Inf	-Inf	-Inf	-Inf	-Inf	-Inf	-Inf	-Inf	-Inf	-Inf	-Inf	-Inf	-Inf	-Inf	-Inf	-Inf	-Inf	-Inf	-Inf	-Inf	-Inf	-Inf	-Inf	-Inf	-Inf
Lactobacillus johnsonii	-Inf	-Inf	-Inf	-Inf	-Inf	-Inf	-Inf	-Inf	-Inf	-Inf	-Inf	-Inf	-Inf	-Inf	-Inf	-Inf	-1.24603	-Inf	-Inf	-Inf	-Inf	-Inf	-Inf	-Inf	-Inf	-Inf
Lactobacillus mucosae	-Inf	-Inf	-Inf	-Inf	-Inf	-Inf	-Inf	-Inf	-Inf	-Inf	-Inf	-Inf	-Inf	-Inf	-Inf	-Inf	-Inf	-Inf	-Inf	-Inf	-Inf	-Inf	-Inf	-Inf	-Inf	-Inf
Lactobacillus oris	-Inf	-Inf	-Inf	-Inf	-1.50976	-Inf	-Inf	-Inf	-1.86582	-Inf	-Inf	-Inf	-Inf	-Inf	-Inf	-Inf	-Inf	-Inf	-Inf	-Inf	-Inf	-1.67634	-Inf	-Inf	-1.61565	-Inf
Lactobacillus plantarum	-1.34132	-Inf	-Inf	-0.532377	-Inf	-Inf	-Inf	-2.57025	0.518969	-Inf	-0.862108	-Inf	-Inf	-Inf	-Inf	-Inf	-Inf	-Inf	-Inf	-Inf	-Inf	-Inf	-Inf	-Inf	-Inf	-Inf
Lactobacillus reuteri	-Inf	-Inf	-Inf	-Inf	-Inf	-Inf	-Inf	-Inf	-Inf	-Inf	-Inf	-Inf	-Inf	-Inf	-Inf	-Inf	-Inf	-Inf	-Inf	-Inf	-Inf	-2.44009	-Inf	-Inf	-Inf	-Inf
Lactobacillus rhamnosus	-Inf	-Inf	-1.97021	-Inf	-1.12297	-Inf	-Inf	-Inf	-Inf	-Inf	-Inf	-Inf	-Inf	-1.19199	-Inf	-Inf	-Inf	-1.63109	-Inf	-Inf	-1.71602	-1.37779	-1.07759	-Inf	-2.59688	-Inf
Lactobacillus ruminis	-Inf	-Inf	-Inf	-Inf	-Inf	-Inf	-Inf	-Inf	-2.55129	-Inf	-Inf	-Inf	-Inf	-Inf	-Inf	-Inf	-Inf	-Inf	-Inf	-Inf	-Inf	-Inf	-Inf	-Inf	-Inf	-Inf
Lactobacillus salivarius	-Inf	-Inf	-Inf	-Inf	-Inf	-Inf	-Inf	-Inf	-Inf	-Inf	-Inf	-Inf	-Inf	-1.3532	-Inf	-Inf	-Inf	-Inf	-Inf	-Inf	-Inf	0.695142	-Inf	-Inf	-Inf	-Inf
Lactobacillus vaginalis	-Inf	-Inf	-Inf	-Inf	-Inf	-Inf	-Inf	-Inf	-0.917215	-Inf	-2.74473	-Inf	-Inf	-Inf	-Inf	-Inf	-Inf	-2.29376	-Inf	-Inf	-Inf	0.278916	-Inf	-Inf	-Inf	-Inf
Lactococcus garvieae	-Inf	-Inf	-Inf	-Inf	-Inf	-Inf	-Inf	-Inf	-Inf	-Inf	-Inf	-Inf	-Inf	-Inf	-Inf	-Inf	-Inf	-Inf	-Inf	-Inf	-Inf	-Inf	-0.0213083	-Inf	-Inf	-Inf
Lactococcus lactis	-2.59688	-Inf	-2.54363	-1.80688	-1.76221	-Inf	-3.14267	-1.53091	-0.987205	-2.17783	-1.68424	-2.04335	-2.25493	-2.67985	-1.34161	-2.02182	-Inf	-2.19143	-1.945	-1.80052	-2.40782	-Inf	-2.50864	-2.41229	-1.8729	-1.97675
Lactococcus raffinolactis	-Inf	-Inf	-2.37263	-2.72584	-2.1512	-Inf	-Inf	-Inf	-Inf	-Inf	-1.97922	-2.39041	-2.56384	-Inf	-Inf	-Inf	-2.58336	-Inf	-2.98297	-Inf	-Inf	-Inf	-Inf	-2.61798	-2.20971	-2.82681
Leuconostoc gelidum	-Inf	-Inf	-Inf	-Inf	-2.58503	-Inf	-Inf	-Inf	-Inf	-Inf	-2.75449	-Inf	-3.18709	-Inf	-Inf	-Inf	-Inf	-Inf	-3.39794	-Inf	-Inf	-Inf	-Inf	-Inf	-3.45593	-Inf
Leuconostoc mesenteroides	-Inf	-Inf	-Inf	-Inf	-Inf	-Inf	-Inf	-Inf	-Inf	-Inf	-Inf	-Inf	-Inf	-Inf	-Inf	-Inf	-Inf	-Inf	-Inf	-Inf	-Inf	-Inf	-Inf	-Inf	-Inf	-Inf
Marvinbryantia formatexigens	-Inf	-Inf	-Inf	-Inf	-1.54	-Inf	-Inf	-Inf	-Inf	-Inf	-Inf	-Inf	-Inf	-Inf	-Inf	-Inf	-Inf	-Inf	-Inf	-Inf	-Inf	-Inf	-Inf	-Inf	-Inf	-Inf
Megamonas funiformis	-Inf	-Inf	-Inf	-Inf	-Inf	-Inf	-Inf	-Inf	-Inf	-Inf	-Inf	-Inf	-Inf	-Inf	-Inf	-Inf	-Inf	-0.304247	-Inf	-Inf	-Inf	-Inf	-Inf	-Inf	-Inf	-Inf
Megamonas hypermegale	-Inf	-Inf	-Inf	-Inf	-Inf	-Inf	-Inf	-Inf	-Inf	-Inf	-Inf	-Inf	-Inf	-1.54638	-Inf	-Inf	-Inf	0.870847	-Inf	-Inf	-Inf	-Inf	-Inf	-Inf	-Inf	-Inf
Methanobrevibacter smithii	-Inf	0.22004	-0.651189	-Inf	-Inf	-Inf	-Inf	-Inf	-Inf	-Inf	-Inf	-Inf	-Inf	-1.33724	-1.56831	-0.0953331	-Inf	-Inf	-Inf	-Inf	-Inf	-Inf	-Inf	-Inf	-Inf	-Inf
Methanosphaera stadtmanae	-Inf	-Inf	-Inf	-Inf	-Inf	-Inf	-Inf	-Inf	-Inf	-Inf	-Inf	-Inf	-Inf	-Inf	-Inf	-Inf	-Inf	-Inf	-Inf	-Inf	-Inf	-Inf	-Inf	-Inf	-Inf	-Inf
Morganella morganii	-Inf	-Inf	-Inf	-Inf	-Inf	-Inf	-Inf	-Inf	-Inf	-Inf	-Inf	-Inf	-Inf	-Inf	-Inf	-Inf	-Inf	-Inf	-Inf	-Inf	-Inf	-Inf	-Inf	-Inf	-Inf	-Inf
Odoribacter laneus	-Inf	-2.51004	-Inf	-Inf	-Inf	-2.95468	-Inf	-Inf	-Inf	-Inf	-1.92263	-Inf	-Inf	-2.77469	-0.310682	-Inf	-Inf	-1.39914	-Inf	-Inf	-Inf	-Inf	-Inf	-2.12494	-Inf	-Inf
Odoribacter splanchnicus	0.153104	-0.496264	-Inf	-0.0660978	-Inf	-Inf	-Inf	-Inf	0.132657	0.198234	0.899004	-1.13811	0.249624	0.282176	-Inf	0.209949	-Inf	-0.0433137	-Inf	-Inf	-0.01627	-Inf	-Inf	0.144671	-Inf	-Inf
Oribacterium sinus	-Inf	-Inf	-Inf	-Inf	-Inf	-Inf	-Inf	-Inf	-Inf	-Inf	-Inf	-Inf	-Inf	-Inf	-Inf	-Inf	-Inf	-Inf	-Inf	-Inf	-Inf	-Inf	-Inf	-Inf	-Inf	-Inf
Oxalobacter formigenes	-1.3831	-Inf	-Inf	-Inf	-Inf	-Inf	-Inf	-Inf	-Inf	-Inf	-Inf	-Inf	-Inf	-2.63451	-Inf	-Inf	-Inf	-Inf	-Inf	-Inf	-Inf	-Inf	-Inf	-Inf	-Inf	-Inf
Parabacteroides distasonis	-Inf	-2.04144	-0.491807	-1.18436	-3.10791	-0.982883	0.112602	-3.13077	-2.00218	-1.27433	-2.08778	0.973505	0.367682	0.834794	0.0148774	-2.383	-Inf	-1.45378	-2.5376	-Inf	-1.0423	-Inf	-2.7122	-1.94654	-1.01444	-2.64397
Parabacteroides goldsteinii	-Inf	-Inf	-Inf	0.201867	-Inf	-Inf	-Inf	-Inf	-Inf	-0.719604	-Inf	-1.75154	-Inf	-Inf	-0.659992	-0.111865	-Inf	-Inf	-Inf	-Inf	-1.33999	-Inf	-Inf	-Inf	-Inf	-Inf
Parabacteroides johnsonii	-Inf	-2.98716	-Inf	-Inf	-Inf	-Inf	-Inf	-Inf	-Inf	-Inf	-Inf	-Inf	-Inf	-Inf	-Inf	-Inf	-Inf	-Inf	-Inf	-Inf	-Inf	-Inf	-Inf	-Inf	-Inf	-Inf
Parabacteroides merdae	-2.58336	0.312529	0.668111	-Inf	-Inf	-2.64397	-2.72354	-Inf	1.00824	-1.60678	-0.3623	0.630515	0.64202	0.545237	0.480335	0.394672	0.51911	-1.66278	0.932379	-1.76422	0.323893	0.207025	-2.93554	0.77001	-Inf	-Inf
Paraclostridium bifermentans	-Inf	-Inf	-Inf	-Inf	-Inf	-Inf	-Inf	-Inf	-Inf	-Inf	-Inf	-1.93892	-Inf	-Inf	-Inf	-Inf	-Inf	-Inf	-Inf	-Inf	-Inf	-Inf	-Inf	-Inf	-Inf	-Inf
Paraprevotella clara	-Inf	-Inf	-0.449539	-Inf	-Inf	-Inf	-Inf	-Inf	-Inf	-Inf	-Inf	-Inf	-Inf	-0.902292	-Inf	-Inf	-Inf	-Inf	-Inf	-Inf	-Inf	-Inf	-Inf	-0.196283	-Inf	-Inf
Paraprevotella xylaniphila	-Inf	-Inf	-Inf	-Inf	-Inf	-Inf	-Inf	-Inf	-Inf	-Inf	-Inf	-Inf	-Inf	-1.66979	-Inf	-Inf	-Inf	-Inf	-Inf	-Inf	-Inf	-Inf	-Inf	-2.86012	-Inf	-Inf
Parasutterella excrementihominis	-Inf	-1.06727	-2.53018	-Inf	-Inf	-Inf	-3.25964	0.643685	-0.950007	-Inf	-2.16115	-Inf	-Inf	-2.83565	-2.098	-Inf	-1.24329	-1.82582	-0.638329	-2.64782	-0.129584	-Inf	-Inf	0.167678	-1.19641	-Inf
Parvimonas micra	-Inf	-Inf	-Inf	-Inf	-Inf	-Inf	-Inf	-Inf	-Inf	-Inf	-Inf	-Inf	-Inf	-Inf	-Inf	-Inf	-Inf	-Inf	-Inf	-Inf	-Inf	-Inf	-Inf	-Inf	-Inf	-Inf
Pediococcus acidilactici	-Inf	-Inf	-Inf	-Inf	-Inf	-Inf	-Inf	-Inf	-Inf	-Inf	-Inf	-Inf	-Inf	-Inf	-Inf	-Inf	-Inf	-Inf	-Inf	-Inf	-Inf	-Inf	-Inf	-Inf	-Inf	-Inf
Pediococcus pentosaceus	-Inf	-Inf	-Inf	-Inf	-Inf	-Inf	-Inf	-Inf	-2.01368	-Inf	-Inf	-Inf	-Inf	-Inf	-Inf	-Inf	-Inf	-Inf	-Inf	-Inf	-Inf	-Inf	-Inf	-Inf	-Inf	-Inf
Peptoniphilus harei	-Inf	-Inf	-Inf	-Inf	-Inf	-Inf	-Inf	-Inf	-Inf	-Inf	-Inf	-Inf	-Inf	-Inf	-Inf	-Inf	-Inf	-Inf	-Inf	-Inf	-Inf	-Inf	-Inf	-Inf	-Inf	-Inf
Peptoniphilus lacrimalis	-Inf	-Inf	-Inf	-Inf	-Inf	-Inf	-Inf	-Inf	-Inf	-Inf	-Inf	-Inf	-Inf	-Inf	-Inf	-Inf	-Inf	-Inf	-Inf	-Inf	-Inf	-Inf	-Inf	-Inf	-Inf	-Inf
Peptostreptococcus anaerobius	-Inf	-Inf	-Inf	-Inf	-Inf	-Inf	-Inf	-Inf	-Inf	-Inf	-Inf	-Inf	-Inf	-Inf	-Inf	-Inf	-Inf	-Inf	-Inf	-Inf	-Inf	-Inf	-Inf	-Inf	-Inf	-Inf
Peptostreptococcus stomatis	-Inf	-Inf	-Inf	-Inf	-Inf	-Inf	-Inf	-Inf	-Inf	-Inf	-Inf	-Inf	-Inf	-Inf	-Inf	-Inf	-Inf	-Inf	-Inf	-0.632216	-Inf	-Inf	-Inf	-Inf	-Inf	-Inf
Phascolarctobacterium succinatutens	-Inf	-Inf	-0.546682	-Inf	-Inf	-Inf	-Inf	-Inf	-Inf	-Inf	-Inf	-Inf	-Inf	-Inf	-Inf	-Inf	-Inf	-Inf	-Inf	-Inf	-Inf	-Inf	-Inf	-Inf	-Inf	-Inf
Porphyromonas asaccharolytica	-Inf	-Inf	-Inf	-Inf	-Inf	-Inf	-Inf	-Inf	-Inf	-Inf	-Inf	-Inf	-Inf	-Inf	-Inf	-Inf	-Inf	-Inf	-Inf	-0.755995	-Inf	-Inf	-Inf	-Inf	-Inf	-Inf
Porphyromonas somerae	-Inf	-Inf	-Inf	-Inf	-Inf	-Inf	-Inf	-Inf	-Inf	-Inf	-Inf	-Inf	-Inf	-Inf	-Inf	-Inf	-Inf	-Inf	-Inf	-0.175575	-Inf	-Inf	-Inf	-Inf	-Inf	-Inf
Porphyromonas uenonis	-Inf	-Inf	-Inf	-Inf	-Inf	-Inf	-Inf	-Inf	-Inf	-Inf	-Inf	-Inf	-Inf	-Inf	-Inf	-Inf	-Inf	-Inf	-Inf	-1.10635	-Inf	-Inf	-Inf	-Inf	-Inf	-Inf
Prevotella bivia	-Inf	-Inf	-Inf	-Inf	-Inf	-Inf	-Inf	-2.32148	-Inf	-Inf	-Inf	-Inf	-Inf	-Inf	-Inf	-Inf	-Inf	-Inf	-Inf	-Inf	-1.23717	-Inf	-Inf	-Inf	-Inf	-Inf
Prevotella buccae	-Inf	-Inf	-Inf	-Inf	-2.52578	-Inf	-Inf	-2.5391	-Inf	-Inf	-Inf	-Inf	-Inf	-Inf	-Inf	-Inf	-1.0139	-Inf	-Inf	-Inf	-Inf	-2.73049	-1.5236	-Inf	-Inf	-2.26922
Prevotella copri	-2.75696	-Inf	-Inf	-Inf	-2.47886	-Inf	-2.28735	-2.24718	1.57846	-2.40894	0.229713	-2.20691	-2.27327	-Inf	-Inf	-Inf	-Inf	-0.0433609	-2.56384	-1.78357	1.25133	-2.57025	-2.4318	1.52568	-Inf	-2.37469
Prevotella denticola	-Inf	-Inf	-Inf	-Inf	-Inf	-Inf	-Inf	-Inf	-Inf	-Inf	-Inf	-Inf	-Inf	-Inf	-Inf	-Inf	-Inf	-Inf	-Inf	-Inf	-Inf	-Inf	-Inf	-Inf	-Inf	-Inf
Prevotella disiens	-Inf	-Inf	-Inf	-Inf	-Inf	-Inf	-Inf	-Inf	-Inf	-Inf	-Inf	-Inf	-Inf	-Inf	-Inf	-Inf	-Inf	-Inf	-Inf	-Inf	-Inf	-Inf	-Inf	-Inf	-Inf	-Inf
Prevotella melaninogenica	-Inf	-Inf	-Inf	-Inf	-Inf	-Inf	-Inf	-Inf	-Inf	-Inf	-Inf	-Inf	-Inf	-Inf	-Inf	-Inf	-Inf	-Inf	-Inf	-Inf	-Inf	-Inf	-Inf	-Inf	-Inf	-Inf
Prevotella stercorea	-Inf	-2.81531	-Inf	-Inf	-Inf	-2.50307	-Inf	-Inf	-Inf	-Inf	-2.1707	-Inf	-Inf	-2.86967	-Inf	-2.68403	-Inf	-1.51074	-Inf	-Inf	-Inf	-Inf	-Inf	-2.36452	-Inf	-Inf
Prevotella timonensis	-Inf	-Inf	-Inf	-1.79398	-Inf	-Inf	-2.52871	-Inf	-Inf	-Inf	-Inf	-Inf	-Inf	-Inf	-Inf	-Inf	-Inf	-Inf	-Inf	-Inf	-Inf	-Inf	-Inf	-Inf	-Inf	-Inf
Prevotella veroralis	-Inf	-Inf	-Inf	-Inf	-Inf	-Inf	-Inf	-Inf	-Inf	-Inf	-Inf	-Inf	-Inf	-Inf	-Inf	-Inf	-Inf	-Inf	-Inf	-Inf	-Inf	-Inf	-Inf	-Inf	-Inf	-Inf
Propionibacterium freudenreichii	-Inf	-Inf	-Inf	-Inf	-Inf	-Inf	-Inf	-Inf	-Inf	-Inf	-Inf	-Inf	-Inf	-Inf	-Inf	-2.83863	-Inf	-Inf	-Inf	-Inf	-Inf	-Inf	-Inf	-Inf	-Inf	-Inf
Proteus mirabilis	-Inf	-Inf	-Inf	-Inf	-Inf	-Inf	-Inf	-Inf	-Inf	-Inf	-Inf	-Inf	-Inf	-Inf	-Inf	-Inf	-Inf	-Inf	-Inf	-Inf	-Inf	-Inf	-Inf	-Inf	-Inf	-Inf
Pseudoflavonifractor capillosus	-Inf	-2.75696	-Inf	-2.43652	-1.54091	-Inf	-Inf	-Inf	-Inf	-Inf	-Inf	-Inf	-Inf	-1.28441	-2.09313	-1.91757	-Inf	-Inf	-Inf	-1.25704	-Inf	-Inf	-Inf	-1.83833	-Inf	-Inf
Pseudomonas aeruginosa	-Inf	-Inf	-0.10133	-Inf	-Inf	-Inf	-Inf	-Inf	-Inf	-Inf	-Inf	-Inf	-Inf	-Inf	-Inf	-Inf	-Inf	-Inf	-Inf	-Inf	-Inf	-Inf	-Inf	-Inf	-Inf	-Inf
Pyramidobacter piscolens	-Inf	-Inf	-Inf	-2.72584	-Inf	-Inf	-Inf	-Inf	-Inf	-Inf	-Inf	-Inf	-Inf	-Inf	-Inf	-Inf	-Inf	-Inf	-Inf	-Inf	-Inf	-Inf	-Inf	-Inf	-Inf	-Inf
Roseburia hominis	-0.572725	0.377135	-Inf	-0.201944	-1.27458	0.399395	-Inf	-Inf	-Inf	-0.840794	-1.88874	-Inf	-0.589088	-Inf	-0.882033	-1.53835	-Inf	0.0496275	-Inf	-0.394329	-0.0565401	-Inf	-2.17263	-0.896949	-0.622985	-Inf
Roseburia intestinalis	0.823074	-2.6073	-Inf	-Inf	0.108436	0.525632	-1.11759	-3.13668	-Inf	-0.519045	-Inf	-2.09474	0.0633484	-0.701016	-1.71874	-1.20551	-1.51089	0.298103	-0.0707446	-0.0255712	-0.457523	0.142843	-2.35556	-0.204829	0.167241	-2.54516
Roseburia inulinivorans	-1.52433	-0.579022	-2.64397	-1.69984	-1.30329	-0.379729	-Inf	-Inf	-Inf	-0.0435146	-1.82681	-Inf	-0.0448753	-2.36552	-0.481855	-0.155057	-1.31408	0.218371	-Inf	0.248113	-0.586918	-Inf	0.711433	0.224339	-0.120663	-Inf
Rothia dentocariosa	-Inf	-Inf	-Inf	-Inf	-Inf	-Inf	-Inf	-Inf	-Inf	-Inf	-Inf	-Inf	-Inf	-Inf	-Inf	-Inf	-Inf	-Inf	-Inf	-Inf	-Inf	-Inf	-Inf	-Inf	-Inf	-Inf
Rothia mucilaginosa	-Inf	-3.20066	-Inf	-Inf	-Inf	-Inf	-Inf	-1.61943	-Inf	-Inf	-Inf	-Inf	-Inf	-Inf	-Inf	-Inf	-Inf	-Inf	-Inf	-Inf	-Inf	-Inf	-2.66354	-Inf	-2.68613	-Inf
Ruminococcus bromii	-3.48149	-0.168559	-Inf	-Inf	-Inf	-2.2161	-Inf	-Inf	-Inf	-1.80217	0.104818	-1.21141	0.500341	0.58132	-1.49921	0.435945	-0.192851	0.716055	-0.90382	-Inf	-0.160233	-Inf	0.602056	-3.56864	-Inf	-3.13077
Ruminococcus callidus	-0.882199	-Inf	-Inf	-Inf	-Inf	-Inf	-Inf	-Inf	-Inf	-Inf	-Inf	-Inf	-Inf	-Inf	-Inf	-Inf	-Inf	-0.227909	-Inf	-Inf	-1.20128	-Inf	-Inf	-Inf	-Inf	-Inf
Ruminococcus gnavus	-2.42713	-Inf	1.28477	-1.08576	-2.05552	-1.34084	-0.357179	1.07981	-0.368698	-0.467781	-1.37955	-0.352294	-1.71242	-Inf	-0.522459	-Inf	-1.90066	-Inf	-0.46736	0.596027	-3.13668	-1.44648	0.985481	-0.457411	-0.49466	-1.37448
Ruminococcus lactaris	-Inf	-0.865919	-Inf	-Inf	-Inf	-0.748556	-Inf	-Inf	-Inf	-Inf	-3.72125	-Inf	-Inf	-Inf	-Inf	-Inf	-Inf	-Inf	-Inf	-Inf	-0.67211	-Inf	-Inf	-0.0761397	-0.642141	-Inf
Ruminococcus torques	0.0329651	-0.709743	0.518114	0.0417045	-1.2845	-Inf	0.171156	-Inf	-1.82711	0.221417	0.0918322	-0.759975	-0.569312	-0.693768	0.27011	0.362816	-1.32846	-0.085033	-0.546345	0.576766	-1.1528	0.0610565	-Inf	-0.559327	0.592127	-1.51074
Slackia exigua	-Inf	-Inf	-Inf	-Inf	-Inf	-Inf	-Inf	-Inf	-Inf	-Inf	-Inf	-Inf	-Inf	-Inf	-Inf	-Inf	-Inf	-Inf	-Inf	-Inf	-Inf	-Inf	-Inf	-Inf	-Inf	-Inf
Slackia piriformis	-Inf	-Inf	-Inf	-Inf	-Inf	-Inf	-Inf	-Inf	-Inf	-Inf	-Inf	-Inf	-Inf	-Inf	-Inf	-Inf	-Inf	-Inf	-Inf	-Inf	-Inf	-Inf	-Inf	-Inf	-Inf	-Inf
Solobacterium moorei	-Inf	-Inf	-Inf	-Inf	-Inf	-Inf	-Inf	-Inf	-Inf	-Inf	-Inf	-Inf	-Inf	-Inf	-Inf	-Inf	-Inf	-Inf	-Inf	-Inf	-Inf	-Inf	-Inf	-Inf	-Inf	-Inf
Staphylococcus aureus	-Inf	-Inf	-Inf	-Inf	-Inf	-Inf	-Inf	-Inf	-Inf	-Inf	-3.56864	-Inf	-Inf	-Inf	-Inf	-Inf	-Inf	-Inf	-Inf	-Inf	-Inf	-Inf	-Inf	-Inf	-Inf	-Inf
Staphylococcus epidermidis	-Inf	-Inf	-Inf	-Inf	-Inf	-Inf	-Inf	-Inf	-Inf	-Inf	-Inf	-Inf	-Inf	-Inf	-Inf	-Inf	-Inf	-Inf	-Inf	-Inf	-Inf	-Inf	-Inf	-Inf	-Inf	-Inf
Streptococcus agalactiae	-Inf	-Inf	-2.1986	-2.67366	-2.08672	-Inf	-Inf	-3.31876	-Inf	-3.5376	-1.92482	-2.64782	-2.94692	-Inf	-Inf	-Inf	-2.91721	-Inf	-2.07417	-Inf	-Inf	-Inf	-Inf	-2.84164	-1.82798	-2.29073
Streptococcus anginosus	-Inf	-Inf	-1.36835	-Inf	-Inf	-Inf	-3.07572	-Inf	-Inf	-2.11238	-0.456118	-Inf	-Inf	-Inf	-Inf	-2.02091	-Inf	-Inf	-Inf	-Inf	-Inf	-1.12948	-Inf	-Inf	-1.48572	-Inf
Streptococcus australis	-2.77211	-2.05799	-Inf	-Inf	-Inf	-Inf	-Inf	-Inf	-Inf	-Inf	-1.48919	-Inf	-Inf	-Inf	-Inf	-Inf	-Inf	-Inf	-Inf	-Inf	-Inf	-Inf	-Inf	-3.4318	-1.46916	-Inf
Streptococcus constellatus	-Inf	-Inf	-Inf	-Inf	-Inf	-Inf	-Inf	-Inf	-Inf	-Inf	-Inf	-Inf	-Inf	-Inf	-Inf	-Inf	-Inf	-Inf	-Inf	-Inf	-Inf	-Inf	-Inf	-Inf	-Inf	-Inf
Streptococcus gordonii	-Inf	-Inf	-3.40894	-Inf	-Inf	-Inf	-Inf	-Inf	-Inf	-Inf	-2.27901	-Inf	-2.28819	-Inf	-Inf	-3.04576	-Inf	-Inf	-Inf	-Inf	-Inf	-Inf	-Inf	-Inf	-1.6968	-Inf
Streptococcus -Infantis	-3.05552	-Inf	-Inf	-Inf	-Inf	-Inf	-Inf	-Inf	-Inf	-Inf	-Inf	-Inf	-Inf	-Inf	-Inf	-Inf	-Inf	-Inf	-Inf	-1.95117	-Inf	-Inf	-Inf	-Inf	-Inf	-Inf
Streptococcus lutetiensis	-Inf	-Inf	-Inf	-Inf	-Inf	-Inf	-Inf	-Inf	-Inf	-Inf	-Inf	-Inf	-Inf	-Inf	-Inf	-Inf	-Inf	-Inf	-Inf	-Inf	-Inf	-Inf	-Inf	-Inf	-Inf	-Inf
Streptococcus mutans	-Inf	-Inf	-Inf	-Inf	-Inf	-Inf	-Inf	-Inf	-Inf	-Inf	-Inf	-Inf	-3.50864	-1.98632	-Inf	-0.851922	-Inf	-0.924703	-Inf	-Inf	-Inf	-0.025387	-Inf	-Inf	-0.80283	-Inf
Streptococcus parasanguinis	-1.79075	-1.06023	-1.92555	-Inf	-1.52086	-2.09151	-2.10846	-0.892485	-0.57489	-Inf	-0.357991	-1.55362	-1.4269	-1.31211	-0.787147	-0.205491	-2.83863	-0.609815	-Inf	-Inf	-1.97347	-1.40694	-0.228493	-1.6293	-0.0256818	-2.84164
Streptococcus pyogenes	-Inf	-Inf	-Inf	-Inf	-Inf	-Inf	-Inf	-Inf	-Inf	-Inf	-Inf	-Inf	-Inf	-Inf	-Inf	-Inf	-Inf	-Inf	-Inf	-Inf	-Inf	-Inf	-Inf	-Inf	-Inf	-Inf
Streptococcus salivarius	-0.894388	-0.103457	-1.73119	-3.22915	-1.52346	-1.44491	-Inf	-0.923942	-0.115726	-1.39664	-0.503112	-0.892112	-0.665345	-1.26138	-1.38248	0.0365251	-0.397549	-0.893808	-2.15739	-Inf	-1.62986	-1.97224	-0.0385267	-1.55315	0.286939	-2.0278
Streptococcus sanguinis	-Inf	-1.99913	-Inf	-Inf	-Inf	-Inf	-Inf	-1.92849	-Inf	-2.69465	-Inf	-Inf	-Inf	-Inf	-Inf	-3.23657	-Inf	-2.35205	-Inf	-Inf	-Inf	-Inf	-Inf	-Inf	-Inf	-Inf
Streptococcus thermophilus	-0.193576	-3.01773	0.362373	-0.515188	0.0191745	-2.54975	-0.989615	-0.150605	-1.2999	-0.637291	-1.25956	-0.160302	-2.3536	-0.555643	-1.66494	-0.790351	-1.83209	-0.373291	-0.0277509	-0.509297	-1.02613	-0.603104	-0.892994	-1.16412	-0.970616	-1.4176
Streptococcus vestibularis	-1.70531	-Inf	-1.75449	-Inf	-Inf	-1.65423	-Inf	-Inf	-Inf	-Inf	-0.0344597	-Inf	-Inf	-1.61816	-Inf	-0.591913	-1.81135	-Inf	-Inf	-Inf	-1.66214	-0.907209	-0.908755	-Inf	-1.62124	-Inf
Subdoligranulum variabile	-Inf	-Inf	-Inf	-Inf	-Inf	-Inf	-Inf	-Inf	-Inf	-Inf	-Inf	-Inf	-Inf	-3.01773	-Inf	-Inf	-Inf	-Inf	-Inf	-Inf	-Inf	-Inf	-Inf	-Inf	-Inf	-Inf
Succinatimonas hippei	-Inf	-Inf	-Inf	-Inf	-Inf	-Inf	-Inf	-Inf	-Inf	-Inf	-Inf	-Inf	-Inf	-0.605794	-Inf	-Inf	-Inf	-Inf	-Inf	-Inf	-Inf	-Inf	-Inf	-Inf	-Inf	-Inf
Sutterella wadsworthensis	-Inf	-Inf	-0.594961	-Inf	-Inf	-Inf	-Inf	-Inf	-Inf	-Inf	-Inf	-0.622621	-Inf	-Inf	0.340274	-Inf	-Inf	-Inf	-Inf	-Inf	-Inf	-Inf	-Inf	-Inf	-Inf	-Inf
Terrisporobacter glycolicus	-Inf	-Inf	-Inf	-Inf	-Inf	-Inf	-Inf	-Inf	-Inf	-Inf	-Inf	-Inf	-Inf	-Inf	-Inf	-Inf	-Inf	-Inf	-Inf	-Inf	-Inf	-Inf	-Inf	-Inf	-Inf	-Inf
Tyzzerella nexilis	-Inf	-Inf	-1.90553	-Inf	-Inf	-Inf	-0.357348	0.398254	-0.360543	-Inf	-1.92592	-1.0653	-Inf	-Inf	-Inf	-Inf	-Inf	-Inf	-Inf	-Inf	-Inf	-Inf	0.262714	-1.45705	-1.57873	-0.264848
Veillonella atypica	-2.15927	-1.47483	-2.61083	-Inf	-2.96658	-0.846887	-Inf	-1.88706	-Inf	-Inf	-Inf	-Inf	-2.08249	-Inf	-1.22512	-1.46445	-Inf	-Inf	-Inf	-Inf	-Inf	-Inf	-1.60555	-2.52433	-1.11126	-Inf
Veillonella dispar	-Inf	-3.22915	-2.86967	-Inf	-1.69745	-1.9859	-Inf	-0.481473	-1.68508	-Inf	-Inf	-2.5867	-Inf	-Inf	-1.92775	-2.74958	-Inf	-Inf	-Inf	-Inf	-Inf	-Inf	-0.321964	-2.88941	-0.966054	-Inf
Veillonella parvula	-1.50155	-2.35556	-2.06098	-Inf	-Inf	-1.22709	-Inf	-0.908474	-1.73049	-2.14146	-Inf	-2.93554	-1.07748	-3.69897	-0.405829	-Inf	-Inf	-Inf	-1.71019	-0.443444	-2.9431	0.207745	-0.67103	-2.01323	-1.58403	-Inf
Weissella cibaria	-Inf	-Inf	-Inf	-Inf	-Inf	-Inf	-Inf	-Inf	-Inf	-Inf	-0.947691	-Inf	-Inf	-Inf	-Inf	-Inf	-Inf	-Inf	-Inf	-Inf	-Inf	-Inf	-Inf	-Inf	-Inf	-Inf

## Sheet: Partial Spearman Correlation A.
Adjusted information	correlation value	P-value
Gender	-0.43	0.03
Age	-0.42	0.02
Ethnicity	-0.52	0.01
Immunotherapy	-0.43	0.04

## Sheet: Description
Clinical samples	26 clinical stool samples derived from different cancer patients
Bacterial abundance profile	Bacterial abundance levels (log10 transformed) represented in Fig. 3B Header -> sample IDs shown in "Clinical samples" with C. albicans abundance level in percentage Values in the table -> log10(abundance level in %) (e.g. log10(zero abundance level) = -Inf)
Partial Spearman Correlation A.p.	Results for partial Spearman correlation for Alistipes putredinis and Candida albicans, adjusted for gender, age, ethnicity and immunotherapy, respectively.
* See Methods and Fig. 3B
