# Supplementary material for: Metabolic modeling predicts specific gut bacteria as key determinants for Candida albicans colonization levels
Source: ISME J. 2020 Dec 15;15(5):1257–70. doi: 10.1038/s41396-020-00848-z (PMC8115155; doi:10.1038/s41396-020-00848-z)
Supplement: Supplementary file 13 — Supplementary Table S9 [file 41396_2020_848_MOESM13_ESM.xlsx]

## Sheet: GRiD values
Species	01A1	01B1	04C1	07A1	08A1	12B1	19A1	20A1	21B1	22B1	24A1	32B1	33A1	36A1	38A1	38C1	39A1	40A1	42A1	43A1	46A1	54A1	55A1	58A1	60A1	64A1
Acidaminococcus intestini			1	1	1	1.19		1.2	1	1.22	1.07	1.01	1.06	1.09	1	1.1	1		1	1.15	1.28	1.03	1.36	1		1
Adlercreutzia equolifaciens			1		1			1	1			1.01			1.34	1			1.07							1.31
Alistipes finegoldii	1	1	1.03	1	1	1	1	1	1	1	1	1.08	1	1.04	1	1	1	1	1	1	1		1		1	1
Alistipes indistinctus			1.16									1.09			1.05	1		1			1				1.06
Alistipes onderdonkii	1	1	1	1	1	1.07	1.01	1.06	1	1	1.05	1	1	1.13	1	1.06	1	1	1.23	1	1		1.02		1.08	1.01
Alistipes putredinis	1	1	1	1	1	1	1	1	1	1	1.03	1	1	1	1	1	1	1	1	1	1		1		1	1
Alistipes shahii	1	1	1.02	1	1.02	1.07	1	1.21	1.4	1	1.44	1	1	1.01	1	1	1.25	1.93	1	1	1.51		1.24		1.22	1
Anaerostipes caccae	1.32	1.11	1	1.14	1		1	1	1	1.23	1	1	1	1	1	1	1	1.19	1	1.15	1	1.09	1	1	1.01	1
Anaerostipes hadrus	1.66	1.74	1.54	1.6	1.49	1.55	2.01	1.82	1.07	1.61	1	1.45	1.57	1	1.83	1.64	1.34	1	1.46	1.73	1.6	1	1.04	1	1.05	1.68
Anaerotruncus colihominis	1.03	1	1	1.12	1	1	1	1.08	1.03	1	1.02	1	1.05	1	1	1	1	1	1	1	1	1	1	1	1	1
Bacteroides caccae	1	1	1	1	1	1.02	1	1.07	1	1	1	1	1.07	1	1	1.01	1	1.01	1	1.03	1.15		1.15		1.06	1.1
Bacteroides cellulosilyticus	1.18	1.05	1	1	1	1.05	1	1.25	1.19	1.04	1	1.05	1	1	1	1.17	1.03	1	1	1.3	1		1		1	1
Bacteroides clarus	1	1	1	1	1	1	1	1	1	1	1	1.25	1	1	1	1.01	1	1	1	1	1		1		1	1
Bacteroides coprocola	1	1	1	1	1	1.04	1	1.08	1	1	1.31	1	1	1	1	1	1	1	1	1	1		1	1	1.47	1
Bacteroides coprophilus	1	1	1	1	1	1	1	1	1	1	1	1	1	1	1	1	1	1	1	1	1		1		1	1
Bacteroides eggerthii	1	1	1	1	1	1.04	1	1	1	1	1	1.13	1	1	1	1.01	1	1.48	1	1	1		1	1	1.09	1
Bacteroides faecis	1.34	1	1.49	1.54	1.11	1.03	1.15	1	1.01	1.1	1.18	1.5	1.63	1.19	1.02	1.09	1.01	1.05	1.96	1	1		1.6		1	1.13
Bacteroides finegoldii	1	1	1	1	1	1.4	1.64	1	1.09	1	1.45	1	1	1	1	1	1	1	1	1.32	1.19		1		1.55	1
Bacteroides fluxus	1	1	1.06	1	1	1	1	1	1	1	1	1	1	1	1	1	1	1	1.11	1.24	1		1		1.17	1
Bacteroides fragilis	1	1	1.39	1	1	1	1.52	1	1	1.3	1	1	1	1.24	1	1	1.18	1	1.3	1	1.33		1.42	1	1.29	1.17
Bacteroides intestinalis	1.19	1.05	1	1	1	1	1.91	1	1	1.08	1	1.04	1	1.04	1	1	1.02	1	1.22	1	1		1.05		1.06	1
Bacteroides massiliensis	1	1	1	1	1	1	1	1	1.25	1.24	1.13	1	1	1	1	1	1.33	1	1	1	1.09		1	1	1	1.26
Bacteroides nordii	1	1	1	1	1	1	1	1	1	1	1.07	1	1	1	1	1	1	1	1	1	1		1	1	1	1
Bacteroides oleiciplenus	1.21	1.08	1	1	1	1	1.06	1	1	1.04	1	1	1	1.1	1	1	1	1	1	1	1		1		1	1
Bacteroides ovatus	1	1	1	1	1.01	1	1.15	1	1.19	1	1	1.02	1.06	1	1	1	1.03	1	1	1.05	1		1.17		1	1.16
Bacteroides plebeius	1	1	1	1	1	1	1	1.08	1	1	1	1	1	1	1	1	1	1	1	1	1		1	1	1	1
Bacteroides salyersiae	1	1	1	1	1	1	1	1	1	1	1	1	1	1.2	1	1	1	1	1	1	1		1		1	1.07
Bacteroides stercoris	1	1	1	1	1	1	1	1	1.03	1	1.01	1	1.06	1	1.09	1	1	1.05	1.11	1	1.02		1.11	1	1	1.07
Bacteroides thetaiotaomicron	1.12	1.01	1.14	1	1.02	1	1	1	1.05	1	1	1	1	1.02	1.04	1	1	1.24	1	1	1		1.15		1.04	1
Bacteroides timonensis	1.02	1.08	1	1	1	1	2.73	1	1	1.07	1	1.18	1	1.03	1	1	1	1	1	1	1		1.15		1.06	1
Bacteroides uniformis	1	1	1.06	1	1	1	1	1.02	1.02	1	1	1	1	1	1.03	1	1	1	1	1	1.06		1		1.02	1.01
Bacteroides vulgatus	1.2	1.19	1.18	1.05	1.25	1.24	1.31	1.21	1.17	1.19	1.2	1.19	1	1	1.15	1.2	1.04	1.15	1	1.23	1.21	1.06	1.26	1.01	1.1	1.24
Bacteroides xylanisolvens	1.29	1	1	1.01	1.3	1.34	1.52	1.26	1.23	1.33	1.25	1.45	1.27	1.25	1	1.07	1.26	1.09	1	1.1	1		1.18		1.11	1.29
Barnesiella intestinihominis	1	1	1	1	1	1.12	1	1	1	1	1	1.03	1	1	1	1	1	1	1	1	1.15		1	1	1.09	1
Bilophila wadsworthia			1.94		1.64	1.49	1.71		1.53	1.87			1.41	1.34	1.51	1.62	1.42			1.58	1.52		1.84		1.24
Blautia hansenii	1	1.08	1	1	1		1	1	1	1.1	1	1	1	1	1	1	1.24	1	1	1.01	1	1	1.26	1	1	1
Blautia hydrogenotrophica	1.4	1.2	1	1	1			1	1	1.22	1	1	1	1.12	1.47	1	1		1.52		1.28	1		1.09	1	1
Blautia obeum	1.34	1.33	1.05	1.08	1	1.44	1.16	1.04	1.04	1.26	1.59	1.6	1	1.08	1.62	1.14	1.2	1.1	1.68	1.22	1	1	1.12	1.12	1.76	1.1
Blautia producta	1.13	1.06	1		1						1.02						1.16		1.07			1.22		1.31	1	1
Blautia wexlerae	1.63	1.44	1.1	1.04	1	1.23	1.23	1.11	1.12	1.62	1.39	1.57	1	1.35	1.62	1.23	1.09	1.27	1.78	1.1	1	1	1.37	1	1.61	1
Butyricimonas virosa				1		1					1.1	1.39							1	1	1.31		1		1
Collinsella aerofaciens			1		1.07	1.12			1.11		1.17		1	1.16				1.14	1		1		1.05			1.11
Collinsella intestinalis			1		1		1.16			1				1					1		1.06				1.05	1
Coprococcus catus	1	1	1.16	1	1.16		1	1.15	1	1	1	1	1	1	1	1.03	1	1	1	1	1	1	1	1	1	1
Coprococcus comes	1	1	1.06	1	1		1.14	1	1.12	1	1	1.11	1.08	1.14	1.09	1	1	1	1	1	1	1	1.32	1.08	1	1.34
Coprococcus eutactus	1	1	1	1	1.57	1	1	1	1	1	1	1	1	1	1	1	1	1	1	1	1	1	1	1	1	1
Desulfovibrio piger			1							1			1	1			1				1.31				1.32
Dialister invisus			1	1.31	1	1		1.18	1	1		1	1.04	1	1	1	1.1	1.1	1		1	1	1	1		1
Dorea formicigenerans	1	1	1.16	1.18	1	1	1	1	1	1	1	1.75	1	1	1	1	1	1.1	1	1	1	1	1	1.27	1.03	1
Dorea longicatena	1	1	1.01	1.14	1.2	1.02	1	1	1.12	1	1	1	1	1.21	1	1.04	1	1.43	1	1	1	1.4	1.23	1	1.03	1
Eggerthella lenta			1	1.28	1.1					1.12			1.34	1.21	1.07		1.47	1.29	1.39		1.21
Enterococcus casseliflavus	1		1	1	1			1	1		1	1	1	1	1	1	1.43		1		1	1	1	1	1	1
Enterococcus faecium	1	1	1	1	1			1	1	1	1	1	1	1	1	1	1.3	1	1	1	1	1	1	1	1	1
Escherichia albertii	1					1.29		1.3			1.06						1	1.04	2.44		2.55	2.55	1	1.6
Escherichia coli	2.51			1.4		1.41		1.34			2.68			1.34			3.99	1.36	1.11	1.59	1.43	1.71	2.11	1.4		1.4
Escherichia fergusonii	1					1.13		1.29			1						1.28	1.27	2.22		1.73	1.14	1	1
Flavonifractor plautii	1.04	1	1.38	1.16	1	1.11	1.26	1.28	1.12	1.11	1	1	1.32	1	1.05	1.06	1.02	1	1	1.12	1.14	1.24	1.12	1.27	1.14	1.02
Haemophilus parainfluenzae	1			1.22	1			1									1	1	1.09			1.06
Holdemania filiformis	1	1	1.24	1	1.79		2.07	1	1	1.44	1	1	1.48	1	1.58	2.1	1		1	1.69	1	1	1.62	1	1.08	1.5
Intestinibacter bartlettii	1	1	1	1.16	1.22	1	1.05	1.06	1	1	1	1.04	1.12	1.07	1.17	1.11	1.31	1.57	1.03	1	1.58	1.02	1	1	1	1.45
Lactobacillus gasseri	1.37	1	1.39	1	1	1	1	1	1	1	1.09	1	1	1	1	1	1.25	1	1.64	1	1.49	1	1.29	1.59	1	1
Lactobacillus plantarum	1		1		1			1	1		1	1.32	1	1.06	1.28		1		1		1	1	1.07	1
Lactococcus lactis	1	1	1.25	1	1	1	1	1.16	1	1	1	1	1	1.33	1.31	1	1	1	1.16	1	1	1.53	1.33	1.5	1.29	1
Leuconostoc gelidum	1		1	1	1			1	1		1	1	1	1	1	1	1		1.26		1	1	1	1	1	1
Megamonas funiformis			1.98	1	1			1	1			1	1	1	1	1	1				1.21	1	1	1	1	1
Odoribacter laneus	1	1	1.01	1	1	1		1	1	1	1	1	1	1	1	1	1	1	1	1	1		1		1	1
Odoribacter splanchnicus	1	1	1.02	1	1	1	1	1	1	1	1	1.03	1.02	1.02	1	1	1	1	1	1	1.12		1.16	1	1	1.04
Parabacteroides distasonis	1	1	1.06	1	1	1.06	1	1	1	1	1.08	1.11	1.02	1.02	1	1	1	1	1	1	1.1		1.23		1.04	1
Parabacteroides goldsteinii	1	1	1	1	1	1.03	1	1	1	1	1	1	1	1	1.08	1.02	1	1	1	1	1		1		1.04	1
Parabacteroides johnsonii	1	1	1	1	1	1	1	1	1	1	1	1	1	1	1	1	1.07	1	1	1	1.02		1.07		1	1
Parabacteroides merdae	1	1	1.1		1.04	1.11		1.01	1.05	1	1.19		1.01	1	1	1	1.06	1		1	1.01		1.06		1.04	1.03
Paraprevotella clara	1	1	1	1	1	1	1	1	1	1	1	1	1	1	1	1	1	1	1	1	1.07		1		1	1.03
Paraprevotella xylaniphila	1	1	1	1	1	1	1	1	1	1	1	1	1	1	1	1	1	1	1	1	1.06		1		1	1.03
Parasutterella excrementihominis			1.44		1.46		1.19		1.42	1.4				1.56			1	1.68	1.34	1.19		1.09	2.01			1.27
Porphyromonas uenonis	1	1		1	1	1	1.32	1	1	1	1	1	1	1	1	1	1	1	1	1	1		1		1	1
Prevotella buccae							1		1									1.03					1			1
Prevotella copri	1	1	1	1	1	1	1	1	1	1	1	1	1	1.08	1	1	1	1	1	1	1		1.06		1	1
Prevotella stercorea	1	1	1.42	1	1	1	1	1	1	1	1	1	1	1.53	1	1	1	1	1	1	1		1		1	1.73
Prevotella timonensis	1	1	1	1	1	1	1	1	1	1	1	1	1	1	1.06	1	1	1	1	1	1		1		1	1
Pseudoflavonifractor capillosus	1.22	1	1	1	1		1	1	1	1	1	1	1.01	1	1	1	1	1	1	1	1.04	1	1	1	1	1
Roseburia hominis	1.2	1	1.15	1.07	1.09	1	1.18	1.02	1.1	1	1	1.22	1.1	1.14	1.11	1.06	1	1	1.11	1	1	1	1	1.34	1.03	1.12
Roseburia inulinivorans	1.18	1	1.51	1	1.18	1	1.15	1	1.49	1	1	1	1	1.14	1	1	1.04	1	1.08	1	1	1	1	1	1.4	1.28
Ruminococcus bicirculans	1		1.15	1.03	1.11		1	1	1.19	1	1	1	1.22	1	1	1	1	1.06	1	1	1.1	1	1	1	1	1
Ruminococcus lactaris	1	1	1	1	1.27	1	1.22	1	1	1	1	1	1	1	1	1	1	1	1	1	1	1	1	1	1	1.03
Shigella dysenteriae	1.47			1.28		1.07		1.15			1.41			1.13			1.62	1.25	1.08	1.35	1.23	1.24	1.3	1.25		1.19
Shigella flexneri	2.74			1.27		1.14		1.4			1.1			1.39			7.94	1.45	1.13	1.59	1.38	1.55	1.35	1.46		1.43
Shigella sonnei	1			1.15		1.64		1.23			1			1.48			1	1.47	1.26	1.47	1.12	1.73	1.12	1.44		1.35
Streptococcus anginosus	1		1	1	1			1	1	1	1.16	1	1	1.04	1	1	1.11	1	1	1	1	1	1	1	1	1
Streptococcus australis	1.12		1	1	1	1	1	1.24	1	1	1	1.39	1.57	1.62	1	1	1	1	1.1	1	1	1.1	1	1	1	1
Streptococcus gordonii	1		1	1	1	1		1	1	1	1	1	1.53	1	1	1	1	1	1	1	1	1.45	1	1	1	1
Streptococcus parasanguinis	1.13		1.11	1.05	1	1		1.09	1.01	1	1	1	1	1.21	1	1	1	1	1.13	1	1.11	1.07	1.13	1	1.21	1
Streptococcus salivarius	1.68	2.1	2.11	1.73	1.79	2.08	1.94	1.89	1.92	2.56	1.77	2.05	1.79	1.75	1.57	2.1	2.1	1.67	1.64	1.65	1.87	2.3	1.88	1.68	1.68	1.92
Streptococcus thermophilus	1.68	1.5	1.74	1.51	1.86	1.52	1.44	1.98	1.51	1.67	1.21	1.52	1.64	1.7	1.14	1.48	1.6	1.79	2	1.11	1.38	1.62	1.82	1.1	1.53	1.38
Subdoligranulum variabile	1	1	2	1	1		1	1	1.73	1	1	1.66	1	1	1	1	1	1	1	1	1	1		1	1	1
Sutterella wadsworthensis						1.1																1	1		1.23	1
Veillonella atypica	1		1	1.31	1.14			1.28	1				1.57				1.21		1.19		1	1	1		1	1
Veillonella dispar	1.53		1	1.02				1.27									1		1.43			1.19			1.28
Veillonella parvula	1.06		1	1.1	1	1	1	1	1	1	1	1	1	1	1	1	1	1	1	1	1	1	1	1	1.06	1
