# Supplementary material for: Metabolic modeling predicts specific gut bacteria as key determinants for Candida albicans colonization levels
Source: ISME J. 2020 Dec 15;15(5):1257–70. doi: 10.1038/s41396-020-00848-z (PMC8115155; doi:10.1038/s41396-020-00848-z)
Supplement: Supplementary file 14 — Supplementary Table S10 [file 41396_2020_848_MOESM14_ESM.xlsx]

## Sheet: Selected species
	Selected species
1	Bacteroides_cellulosilyticus
2	Bifidobacterium_breve
3	Alistipes_putredinis
4	Flavonifractor_plautii
5	Citrobacter_freundii
6	Acidaminococcus_intestini
7	Streptococcus_mutans
8	Leuconostoc_gelidum
9	Bifidobacterium_animalis
10	Streptococcus_infantis
11	Lactobacillus_plantarum
12	Streptococcus_vestibularis
13	Clostridium_perfringens
14	Ruminococcus_bromii
15	Clostridium_scindens
16	Enterococcus_faecalis
17	Ruminococcus_callidus
18	Eubacterium_biforme
19	Ruminococcaceae_bacterium_D16
20	Actinomyces_odontolyticus
21	Lactobacillus_gasseri
22	Clostridium_nexile
23	Escherichia_coli
24	Bacteroides_fragilis
25	Clostridium_ramosum
26	Actinomyces_graevenitzii
27	Bacteroides_nordii
28	Pseudoflavonifractor_capillosus
29	Ruminococcus_gnavus
30	Eggerthella_lenta
31	Eubacterium_ventriosum
32	Collinsella_aerofaciens
33	Barnesiella_intestinihominis
34	Streptococcus_anginosus
35	Bacteroides_eggerthii
36	Veillonella_atypica
37	Lactobacillus_acidophilus
38	Alistipes_finegoldii
39	Alistipes_shahii
40	Anaerostipes_caccae
41	Streptococcus_sanguinis
42	Clostridium_hylemonae
43	Streptococcus_australis
44	Odoribacter_laneus
45	Gordonibacter_pamelaeae
46	Klebsiella_oxytoca
47	Clostridium_symbiosum
48	Lactobacillus_vaginalis
49	Paraprevotella_clara
50	Burkholderiales_bacterium_1_1_47
51	Clostridium_citroniae
52	Lactobacillus_fermentum
53	Clostridium_innocuum
54	Ruminococcus_sp_5_1_39BFAA
55	Ruminococcus_lactaris
56	Eubacterium_cylindroides
57	Veillonella_parvula
* See figure 3D right panel
